# Supplementary material for: Tetramic Acids Mutanocyclin and Reutericyclin A, Produced by Streptococcus mutans Strain B04Sm5 Modulate the Ecology of an in vitro Oral Biofilm
Source: Front Oral Health. 2022 Jan 7;2:796140. doi: 10.3389/froh.2021.796140 (PMC8757879; doi:10.3389/froh.2021.796140)
Supplement: Supplementary file 1 [file Table_1.XLSX]

## Sheet: Table S1- Illumina 16S OTU tabl
Supplementary Table S1: OTU table of Illumina 16S rRNA gene sequencing of in-vitro biofilm community amended with reutericyclin [R], mutanocyclin [M], or negative control [C]. B = biofilm; P = planktonic
Feature.ID	CB-1	CB-2	CB-3	CP-1	CP-2	CP-3	MB-1	MB-2	MB-3	MP-1	MP-2	MP-3	RB-1	RB-2	RB-3	RP-1	RP-2	RP-3
Abiotrophia defectiva	12	14	16	32	36	19	12	18	13	50	32	17	6	4	2	1	0	0
Actinomyces meyeri	5	4	2	1	0	0	11	11	10	13	4	8	25	21	30	14	24	21
Actinomyces odontolyticus	23	16	27	9	3	13	54	56	60	41	24	12	114	55	126	58	235	112
Aggregatibacter	21	16	30	4	3	5	27	34	26	18	18	9	123	64	91	64	87	51
Aggregatibacter aphrophilus	12	11	38	2	3	10	22	42	22	19	10	11	100	66	77	56	107	58
Atopobium parvulum	115	130	198	141	202	141	366	484	394	713	487	373	76	45	53	55	67	57
Campylobacter concisus	28	31	46	8	21	15	28	60	39	32	27	19	304	270	299	225	280	296
Eubacterium sulci	29	20	33	15	44	9	34	66	70	73	71	30	19	2	10	20	36	34
Fusobacterium nucleatum	35	22	83	75	113	53	62	85	58	151	109	80	155	98	94	139	251	219
Fusobacterium nucleatum_subsp._vincentii	12	16	18	29	23	13	22	30	26	79	29	28	60	43	43	45	115	91
Fusobacterium periodonticum	190	168	346	163	242	158	451	639	547	630	347	261	1001	571	821	603	1022	1015
Gemella morbillorum	609	515	1194	173	240	300	1407	2208	1953	1990	1385	1152	127	48	78	89	83	98
Gemella sanguinis	293	251	624	51	107	197	711	1076	953	1054	686	551	69	20	52	42	43	54
Granulicatella adiacens	1758	1604	2808	4919	8860	4594	5160	6150	5819	21540	14455	9248	464	276	341	273	770	655
Granulicatella elegans	137	141	219	97	203	150	281	316	326	430	283	206	47	22	40	33	50	64
Haemophilus haemolyticus	8	13	20	2	9	8	17	30	17	15	12	5	24	11	16	12	25	18
Haemophilus influenzae	11	13	12	2	8	1	17	37	14	14	11	4	33	17	27	19	27	27
Haemophilus parainfluenzae	308	252	442	78	127	347	277	378	309	398	166	114	2446	1629	2067	1492	1907	1812
Lactobacillus fermentum	17675	13848	15182	17520	15299	11805	868	982	2442	164	168	444	18199	12284	12553	5655	16242	6935
Mogibacterium	6	5	3	8	10	6	4	11	6	34	9	14	12	8	15	10	13	28
Mogibacterium neglectum	6	2	10	5	13	5	4	6	4	29	15	23	17	9	13	11	35	19
Neisseria	4	8	9	0	0	2	5	12	4	29	8	8	60	11	40	53	17	39
Parvimonas micra	29	15	43	16	46	24	30	68	55	157	57	72	60	29	29	27	65	67
Peptostreptococcus stomatis	7	8	14	1	7	5	7	10	9	30	11	2	65	20	31	19	33	34
Porphyromonas pasteri	125	109	283	54	104	63	217	354	330	171	110	98	920	609	1062	479	647	562
Prevotella histicola	25	29	29	0	0	5	45	67	54	24	21	23	72	42	67	51	46	49
Prevotella melaninogenica	111	104	180	140	161	133	283	419	345	449	329	234	155	112	137	267	617	634
Prevotella nanceiensis	18	14	23	15	21	13	20	50	47	76	48	31	81	64	73	37	99	101
Prevotella scopos	14	8	13	28	29	17	19	35	25	50	38	26	65	63	44	101	204	171
Prevotella sp._HMT_313	21	23	29	10	16	12	56	54	41	53	29	17	23	9	18	10	18	12
Prevotella veroralis	64	53	91	17	25	29	140	222	190	120	92	100	241	129	199	145	236	141
Solobacterium moorei	10	7	14	3	5	8	13	47	17	33	20	11	6	2	6	3	2	6
Streptococcus	6918	6201	8970	6311	7458	6033	10073	11336	11219	14447	12089	8791	7158	6489	8665	7349	8470	9669
Streptococcus anginosus	174	83	152	69	60	42	108	135	143	53	54	30	1	3	8	2	1	1
Streptococcus cristatus	722	611	906	460	582	363	1030	1211	1029	770	627	489	5309	5419	7444	5048	6653	7821
Streptococcus dentisani	245	232	260	480	617	432	307	397	391	814	605	572	13	2	8	7	10	12
Streptococcus gordonii	49	38	72	10	4	7	112	175	145	29	51	38	5	1	7	1	3	3
Streptococcus oralis	16	16	21	92	175	85	26	27	20	166	101	101	0	0	0	0	1	0
Streptococcus oralis_subsp._dentisani_clade_058	18646	15858	23504	28847	38081	23903	22679	27858	28490	53925	41730	26393	4058	3006	4375	3809	4190	4457
Streptococcus oralis_subsp._tigurinus_clade_071	2315	1797	2359	3575	5151	2787	2660	3031	2969	6155	4355	3502	215	170	269	204	216	274
Streptococcus parasanguinis	273	211	268	404	552	366	379	467	329	674	600	444	359	419	438	483	996	846
Streptococcus parasanguinis_clade_411	16768	14385	20343	22593	30264	19077	23324	29409	24057	37530	31870	18290	47760	38435	50913	49680	88392	67947
Streptococcus pneumoniae	29	22	39	13	17	8	27	29	24	23	19	14	17	13	19	20	28	32
Streptococcus porcorum	21	10	23	0	2	3	37	42	30	21	19	5	194	197	180	242	209	168
Streptococcus salivarius	17726	15245	25128	6765	10034	13856	27302	32200	36182	44290	34500	27591	16075	8858	12272	20483	14262	22544
Veillonella	4	5	17	0	0	2	10	10	25	13	2	7	41	52	51	38	21	26
Veillonella atypica	1075	1037	1576	112	186	420	998	1086	1404	678	544	633	3852	2456	3956	2145	1916	1824
Veillonella dispar	586	478	619	57	34	200	582	691	833	417	387	362	4079	3468	3789	3809	4498	4477
Veillonella parvula	417	367	569	55	94	196	387	470	599	279	223	209	1470	1263	1674	1021	1160	931
