# Supplementary material for: Tetramic Acids Mutanocyclin and Reutericyclin A, Produced by Streptococcus mutans Strain B04Sm5 Modulate the Ecology of an in vitro Oral Biofilm
Source: Front Oral Health. 2022 Jan 7;2:796140. doi: 10.3389/froh.2021.796140 (PMC8757879; doi:10.3389/froh.2021.796140)
Supplement: Supplementary file 2 [file Table_2.XLSX]

## Sheet: Table S2 Nanopore 16S OTU table
Supplementary Table S2: OTU table of Nanopore 16S rRNA gene sequencing of in-vitro biofilm community amended with S. mutans B04Sm5 [B], ∆mucD [D], ∆mucF [F], UA159 [U] or negative control [C]. S. mutans : community ratios are 1:2 [2] or 1:6 [6]
otu	B2B	B2A	D6C	D6B	D6A	CC	CB	CA	F6A	B6C	B6B	B6A	F2C	F2B	F2A	B2C	UC	UB	UA	D2C	D2B	D2A	F6C	F6B
[Actinobacillus] rossii	9	0	0	0	0	0	0	0	0	0	0	0	0	0	0	0	0	0	0	0	0	0	0	0
[Bacillus] selenitireducens MLS10	0	0	0	0	0	0	0	0	0	0	0	0	9	0	0	0	0	0	0	0	0	0	0	9
[Bacillus] thermocloacae	0	0	9	0	0	0	0	0	0	0	0	0	0	0	0	0	0	0	0	0	0	0	0	0
[Brevibacterium] frigoritolerans	27	36	9	0	18	27	18	0	9	9	18	0	0	9	27	0	18	9	0	18	0	18	18	18
[Clostridium] leptum	0	0	0	0	0	0	0	0	0	0	9	0	0	0	0	0	0	0	0	0	0	0	0	0
[Clostridium] methoxybenzovorans SR3	0	0	0	0	0	0	0	0	0	0	0	0	0	9	0	0	0	0	0	0	0	0	0	0
[Clostridium] paradoxum JW-YL-7 = DSM 7308	0	9	0	0	0	0	0	0	0	0	0	0	0	0	0	0	0	0	0	0	0	0	0	0
[Clostridium] scindens	0	0	0	0	0	0	0	0	0	0	0	0	0	0	0	0	0	0	0	0	0	9	0	0
[Desulfotomaculum] salinum	0	0	0	9	0	0	0	0	0	0	0	0	0	0	0	0	0	0	0	0	0	0	0	0
[Eubacterium] infirmum	9	0	27	9	18	9	0	0	0	0	0	0	0	0	9	18	0	9	9	0	0	0	0	18
[Eubacterium] siraeum	0	0	0	18	0	0	0	0	0	0	0	9	0	0	0	0	0	0	0	0	0	0	0	9
[Haemophilus] ducreyi	18	9	9	0	36	0	9	27	0	9	18	0	18	18	9	27	9	9	9	0	9	0	9	9
[Haemophilus] felis	0	0	0	0	0	0	0	9	0	9	9	0	9	18	0	9	0	0	0	9	9	0	0	0
[Mannheimia] succiniciproducens	0	0	0	9	0	9	9	9	0	0	0	0	0	9	9	0	0	0	0	0	0	0	0	9
[Pasteurella] mairii	0	0	0	0	0	0	0	9	0	0	0	0	0	9	0	0	0	0	9	0	0	0	0	0
Abiotrophia defectiva	198	135	135	117	108	225	126	54	54	90	135	135	90	234	225	144	153	117	135	90	144	63	162	162
Abyssicoccus albus	0	0	0	9	9	27	18	0	0	72	0	0	0	0	0	0	9	45	9	0	0	9	18	0
Acaricomes phytoseiuli	0	0	0	0	0	0	0	0	0	0	0	0	0	0	0	0	0	9	0	0	0	9	0	0
Acetobacter senegalensis	0	0	0	0	0	0	0	0	0	0	0	0	0	0	9	0	0	0	0	0	0	0	0	0
Acetobacterium bakii	0	0	0	0	0	9	0	0	0	0	0	0	0	0	0	0	0	0	0	0	0	0	0	9
Acetobacterium fimetarium	0	0	0	0	0	0	0	0	0	9	0	0	0	0	0	0	0	0	0	0	0	0	0	0
Acetobacterium paludosum	0	0	0	0	0	0	0	0	0	0	9	0	0	0	0	0	0	0	0	0	0	0	0	0
Acetobacterium psammolithicum	0	0	0	0	9	0	0	0	0	0	0	0	0	0	0	0	0	0	0	9	0	0	0	0
Acetobacterium woodii DSM 1030	0	0	0	0	0	9	0	0	0	0	9	18	0	0	0	9	0	0	0	0	0	0	0	0
Acetonema longum DSM 6540	0	0	0	0	0	0	0	0	0	0	0	0	0	0	0	0	0	9	0	0	0	0	0	0
Acholeplasma laidlawii PG-8A	0	0	0	0	0	0	0	0	0	0	0	9	0	0	0	0	0	0	0	0	0	0	0	0
Acidaminococcus fermentans DSM 20731	0	0	0	0	0	0	9	0	0	0	0	0	0	0	0	0	0	0	0	0	0	0	0	0
Acidisphaera rubrifaciens	0	0	0	0	0	0	0	0	0	0	0	0	0	0	0	9	0	0	0	0	0	0	0	0
Actinobacillus arthritidis	9	0	0	0	18	0	0	0	9	18	9	18	18	18	9	0	18	9	9	0	0	0	9	9
Actinobacillus capsulatus	0	0	0	0	0	0	9	0	0	0	0	0	0	0	0	9	0	0	0	9	9	0	0	0
Actinobacillus delphinicola	0	0	0	0	0	0	0	0	0	0	0	0	0	9	0	9	0	0	0	0	0	0	0	9
Actinobacillus equuli	0	0	9	0	0	0	0	0	0	0	0	0	0	9	9	9	0	0	0	0	9	0	0	0
Actinobacillus equuli subsp. haemolyticus	0	0	0	0	0	0	0	0	0	0	0	0	0	0	9	0	9	0	0	0	0	0	0	0
Actinobacillus hominis	0	0	0	0	0	0	0	0	0	0	0	9	0	0	0	0	0	0	0	0	0	0	0	0
Actinobacillus indolicus	0	0	0	0	0	0	0	0	9	0	0	0	0	9	0	0	0	0	0	0	0	0	0	0
Actinobacillus lignieresii	0	0	0	0	0	9	0	0	0	9	0	0	9	9	0	0	9	18	0	0	0	0	0	9
Actinobacillus minor NM305	0	0	0	0	9	9	0	0	0	0	0	0	0	9	0	18	0	9	0	9	0	9	0	0
Actinobacillus pleuropneumoniae	45	18	0	27	45	18	27	0	27	9	18	9	9	18	18	18	27	9	9	18	9	9	9	27
Actinobacillus porcinus	0	0	9	18	0	0	0	18	0	0	0	0	0	0	0	0	0	0	0	0	0	0	0	0
Actinobacillus scotiae	0	0	0	9	0	0	0	0	0	0	0	0	0	0	0	0	0	9	0	0	0	0	0	0
Actinobacillus succinogenes	0	0	0	0	0	0	0	0	9	0	0	0	0	0	0	0	0	0	0	0	0	0	0	0
Actinobacillus ureae	0	0	0	0	0	0	0	0	0	0	0	0	9	0	9	0	0	0	0	0	0	0	0	0
Actinokineospora mzabensis	0	0	9	0	9	9	0	0	0	0	0	0	0	0	9	9	0	0	0	0	0	0	0	0
Actinokineospora riparia	0	0	9	0	0	0	0	0	0	0	0	0	0	0	0	0	0	0	0	0	0	0	0	0
Acutalibacter muris	0	0	0	18	0	0	0	0	9	9	18	54	18	99	0	27	0	0	0	0	45	0	0	18
Aerococcus christensenii	36	9	9	9	0	9	18	0	18	9	0	9	18	0	9	27	9	9	9	18	0	9	9	27
Aerococcus sanguinicola	90	27	45	54	45	72	72	45	36	27	126	45	117	117	90	81	72	45	72	81	45	27	63	63
Aerococcus suis	9	0	0	9	0	0	9	0	0	0	9	18	9	18	0	9	0	9	9	0	18	9	9	0
Aerococcus urinae	81	27	45	63	63	36	36	54	45	54	45	45	36	45	45	63	36	18	81	36	63	18	63	81
Aerococcus urinaeequi	0	18	0	0	0	0	0	0	0	0	0	0	0	9	0	0	0	0	0	0	0	0	0	9
Aerococcus urinaehominis	0	0	9	0	0	0	0	0	0	0	18	0	0	0	0	0	0	0	0	0	0	9	0	0
Aerococcus vaginalis	18	18	9	18	45	9	36	18	18	27	9	9	36	27	9	36	27	18	9	9	18	18	18	0
Aerococcus viridans	36	0	18	0	18	36	27	27	9	9	18	9	9	18	27	45	18	36	18	36	18	18	0	36
Aerococcus viridans ATCC 11563 = CCUG 4311	9	0	0	0	9	9	9	0	0	0	0	0	0	18	45	0	0	9	9	9	9	0	27	0
Aeromonas dhakensis	0	0	0	0	0	0	0	0	0	0	0	0	9	0	0	0	0	0	0	0	0	0	0	0
Aggregatibacter aphrophilus ATCC 33389	99	63	117	126	135	171	162	45	81	144	189	126	117	198	225	171	117	207	153	117	108	9	54	117
Aggregatibacter segnis ATCC 33393	486	360	531	648	585	405	252	216	585	603	405	432	711	747	711	558	441	594	504	414	540	225	288	297
Agrilactobacillus composti	9	9	0	9	9	18	0	18	0	0	9	0	9	18	9	9	9	0	0	18	27	9	0	9
Agrococcus lahaulensis	0	0	0	0	0	0	0	9	0	0	0	0	0	0	0	0	0	0	0	0	0	0	0	0
Agrococcus terreus	0	9	0	0	0	0	0	0	0	0	0	0	0	0	0	0	0	0	0	0	0	0	0	0
Agromyces rhizospherae	0	0	0	0	0	0	0	0	0	0	0	9	0	0	0	0	0	0	0	0	0	0	0	0
Aidingibacillus halophilus	0	0	0	0	0	0	0	0	0	0	0	0	0	0	0	0	9	0	0	0	0	0	0	0
Albibacter helveticus	0	0	0	0	0	0	0	0	0	0	0	9	0	0	0	0	0	0	0	0	0	0	0	0
Algoriphagus trabzonensis	0	0	0	0	0	0	0	0	0	0	0	0	0	0	0	9	0	0	0	0	0	0	0	0
Alicyclobacillus acidoterrestris	0	0	0	0	0	0	0	0	0	0	0	0	0	0	9	9	0	0	0	0	0	0	0	0
Alicyclobacillus contaminans	0	0	0	0	0	0	0	0	0	0	0	0	0	0	0	9	0	0	9	0	0	0	0	0
Aliicoccus persicus	18	18	9	0	0	9	36	9	9	0	45	27	18	45	0	45	0	9	9	9	36	9	18	36
Aliiglaciecola lipolytica E3	0	0	0	0	0	9	0	0	0	0	0	0	0	0	0	0	0	0	0	0	0	0	0	0
Alkalibacillus salilacus	0	0	0	0	0	0	9	0	0	0	0	0	0	0	0	0	0	0	0	0	0	0	0	0
Alkalibacillus silvisoli	0	0	0	0	0	0	0	0	0	0	0	9	0	0	0	0	0	0	0	0	0	0	0	9
Alkalibacterium iburiense	0	0	0	0	0	0	9	0	0	0	0	0	0	0	0	9	0	0	9	0	0	0	0	0
Alkalibacterium indicireducens	9	0	0	9	9	9	0	9	0	0	18	9	9	54	9	9	9	0	18	18	18	9	9	0
Alkalibacterium olivapovliticus	9	0	9	18	0	27	18	9	9	0	18	9	9	0	18	18	18	0	9	27	0	9	9	18
Alkalibacterium pelagium	0	9	9	0	9	0	0	9	0	0	9	0	9	0	0	18	18	9	0	0	9	9	9	9
Alkalibacterium psychrotolerans	27	72	45	45	54	9	63	9	18	27	18	36	36	99	27	36	27	27	9	18	36	9	36	27
Alkalibacterium subtropicum	0	27	0	9	9	0	9	0	0	0	0	0	18	9	18	0	9	0	9	9	0	9	0	18
Alkalibacterium thalassium	0	0	0	0	0	0	0	0	0	0	0	0	0	9	0	0	0	0	0	0	0	0	0	0
Alkalicoccus saliphilus	0	0	0	0	0	0	0	0	0	0	0	0	9	0	0	0	0	0	0	0	0	0	9	0
Alkalihalobacillus akibai	9	0	0	0	9	0	0	0	9	0	9	0	9	0	0	0	0	0	0	0	0	0	0	9
Alkalihalobacillus alcalophilus	0	0	9	0	0	0	0	0	0	0	0	0	0	0	0	0	0	9	9	0	0	0	0	0
Alkalihalobacillus algicola	0	9	9	0	0	0	0	0	0	0	0	0	18	18	9	0	0	9	9	0	0	0	9	0
Alkalihalobacillus alkalisediminis	0	0	0	0	0	0	0	0	0	0	0	0	0	0	0	0	0	0	0	9	0	0	0	0
Alkalihalobacillus clausii	0	0	9	0	0	0	0	0	0	0	0	0	0	0	0	0	0	0	0	0	0	0	0	0
Alkalihalobacillus decolorationis	0	9	0	0	0	0	0	0	0	0	0	0	0	0	0	0	0	0	0	0	0	0	0	0
Alkalihalobacillus halodurans	0	9	9	0	0	9	0	0	9	0	0	9	0	9	0	0	0	0	9	0	0	0	0	9
Alkalihalobacillus hemicellulosilyticus	18	9	0	18	54	9	18	0	9	9	0	45	9	18	18	36	9	36	0	36	0	9	18	36
Alkalihalobacillus hwajinpoensis	0	0	9	0	9	0	0	0	0	0	0	0	0	0	0	9	0	0	0	0	9	0	0	0
Alkalihalobacillus krulwichiae	0	0	0	0	0	9	0	0	0	0	0	0	0	0	0	0	0	0	0	0	0	0	0	0
Alkalihalobacillus lehensis	9	9	9	9	0	0	0	0	0	0	9	0	0	9	0	0	9	0	9	9	0	9	0	18
Alkalihalobacillus lindianensis	9	0	9	0	9	0	0	0	0	0	0	0	0	0	0	0	0	0	0	0	0	0	0	0
Alkalihalobacillus lonarensis	0	0	0	0	0	0	0	0	0	0	0	0	0	0	0	0	0	9	0	0	0	0	0	0
Alkalihalobacillus macyae	9	0	9	0	9	0	0	0	0	0	0	0	9	0	0	0	0	0	9	0	9	0	0	9
Alkalihalobacillus okuhidensis	0	0	0	0	0	0	0	0	0	0	0	0	0	0	0	0	0	0	9	0	0	9	0	0
Alkalihalobacillus pseudalcaliphilus	0	0	0	0	0	0	0	0	0	0	0	0	9	0	0	9	0	9	0	0	9	0	0	0
Alkalihalobacillus pseudofirmus	0	0	0	0	0	9	0	0	0	0	0	0	0	0	9	0	0	0	0	0	0	0	0	0
Alkalihalobacillus shacheensis	18	27	36	9	18	36	9	0	27	9	9	36	9	18	0	54	0	27	18	27	18	0	27	0
Alkalihalobacillus trypoxylicola	18	9	9	0	0	9	0	0	0	9	9	0	0	9	0	0	9	0	9	9	9	9	0	0
Alkalihalobacillus wakoensis	0	18	18	0	9	18	0	9	0	0	0	0	0	0	18	9	0	0	9	9	0	0	9	0
Alkalihalobacillus xiaoxiensis	0	0	0	0	9	0	0	0	0	0	0	0	0	0	0	0	0	0	0	0	0	0	0	0
Alkalilactibacillus ikkensis	0	0	0	0	0	0	0	0	0	0	0	9	9	0	0	0	9	0	0	0	0	0	0	0
Allobaculum stercoricanis DSM 13633	0	0	0	0	0	0	0	0	0	0	0	0	0	0	0	0	0	0	0	0	0	0	9	0
Alteribacillus alkaliphilus	0	0	0	0	0	0	0	0	0	0	0	0	0	0	0	0	0	0	0	0	0	0	0	9
Alteromonas hispanica	9	0	0	0	0	0	0	0	0	0	0	0	0	0	0	0	0	0	0	0	0	0	0	0
Ammoniphilus oxalaticus	0	0	9	0	0	0	0	0	0	0	0	0	0	0	0	0	0	0	0	0	0	0	0	0
Amphibacillus jilinensis Y1	9	0	0	0	0	0	0	0	0	0	0	0	0	0	0	9	9	0	0	0	0	0	0	0
Amphibacillus sediminis	0	0	0	0	0	0	0	0	9	0	0	0	0	0	0	0	0	0	0	0	0	0	0	0
Amphibacillus xylanus	0	9	0	0	0	0	0	0	0	0	0	0	0	0	0	0	9	0	0	0	0	0	0	9
Amphibacillus xylanus NBRC 15112	0	0	0	0	0	0	0	0	0	0	0	0	0	0	0	0	0	0	0	0	0	0	0	9
Amphiplicatus metriothermophilus	0	0	0	0	9	0	0	0	0	0	0	0	0	0	0	0	0	0	0	0	0	0	0	0
Amycolatopsis thermoflava	0	0	0	9	0	0	0	0	0	0	0	0	0	0	0	0	0	0	0	0	0	0	0	0
Amycolatopsis tolypomycina	0	0	0	0	9	0	0	0	0	0	0	0	0	0	0	0	0	0	0	0	0	0	0	0
Amylolactobacillus amylophilus	90	90	45	36	54	27	27	72	27	9	27	27	36	63	72	90	9	45	18	36	54	18	54	36
Amylolactobacillus amylotrophicus	72	36	72	36	27	36	18	27	9	27	54	54	27	36	63	126	0	27	0	36	18	45	45	18
Anaeroarcus burkinensis	18	27	9	9	0	9	27	9	0	0	9	0	0	0	18	0	9	9	0	0	9	9	0	0
Anaerobacillus alkalilacustris	9	0	0	0	0	0	0	0	0	0	0	0	0	0	0	0	0	0	0	0	0	0	0	0
Anaerobacillus alkaliphilus	0	0	0	0	0	0	0	0	0	0	0	0	0	0	0	0	9	0	0	0	0	0	0	0
Anaerobacillus arseniciselenatis	9	0	0	0	0	9	0	0	18	0	0	9	0	0	0	0	0	0	0	0	0	0	0	0
Anaerococcus vaginalis	0	0	0	0	0	0	0	0	0	0	0	0	0	0	0	0	0	0	0	0	0	9	0	0
Anaeroglobus geminatus	0	0	0	9	0	0	0	0	0	0	0	0	0	0	0	0	0	0	0	0	0	0	0	0
Anaeromusa acidaminophila	0	9	0	0	0	9	9	0	0	9	0	9	0	0	27	9	0	0	0	0	9	0	0	0
Anaerosinus glycerini	0	9	0	9	27	9	0	0	18	0	18	0	0	9	0	9	9	0	0	0	9	0	0	27
Anaerospora hongkongensis	27	36	27	0	9	0	9	9	9	18	18	36	27	0	27	18	9	9	0	0	0	9	9	18
Anaerosporomusa subterranea	18	9	18	0	9	0	18	9	0	0	9	9	0	0	0	0	0	9	0	9	0	9	0	0
Anaerotignum faecicola	0	0	0	0	0	0	0	9	0	0	0	0	0	9	0	0	0	0	0	0	0	0	0	0
Aneurinibacillus aneurinilyticus	0	0	0	0	9	0	0	0	0	9	0	0	0	0	0	0	0	9	0	0	0	0	0	0
Aneurinibacillus aneurinilyticus ATCC 12856	0	0	0	0	0	0	0	0	0	0	0	0	0	9	0	9	0	0	0	0	0	0	0	0
Aneurinibacillus danicus	0	0	0	0	0	0	0	0	9	0	0	0	0	0	0	0	0	0	0	0	0	0	0	0
Aneurinibacillus migulanus	0	0	0	0	0	9	0	0	0	0	0	0	0	9	9	0	0	0	0	0	9	0	9	0
Aneurinibacillus soli	0	0	9	0	0	0	0	0	0	0	0	0	0	0	0	0	0	0	0	9	0	0	0	0
Aneurinibacillus terranovensis	0	0	9	0	0	0	0	0	0	0	0	0	0	0	0	0	0	9	0	0	0	0	0	0
Aneurinibacillus thermoaerophilus	0	9	0	0	0	0	0	0	0	0	0	0	0	0	0	0	0	0	0	0	0	0	9	0
Anoxybacillus amylolyticus	9	0	0	0	0	0	0	9	0	0	0	0	0	0	0	0	0	0	0	0	0	0	0	0
Anoxybacillus calidus	0	0	0	0	0	0	0	0	0	0	0	0	9	0	0	0	0	0	0	0	0	0	0	9
Anoxybacillus kamchatkensis	9	0	0	0	0	0	0	0	0	0	0	0	0	9	0	0	0	0	9	0	0	0	0	0
Anoxybacillus vitaminiphilus	0	0	0	0	0	0	0	0	9	0	0	0	0	0	0	0	0	0	0	0	0	0	0	0
Apilactobacillus apinorum	9	0	0	0	0	9	0	0	9	0	9	0	0	0	0	0	0	0	9	0	0	0	0	0
Apilactobacillus kunkeei	126	90	99	63	54	99	36	45	63	36	108	99	54	99	90	99	36	54	54	36	90	45	54	36
Apilactobacillus micheneri	9	0	0	9	9	0	0	9	0	0	9	0	9	18	9	0	9	0	0	0	0	18	18	0
Apilactobacillus ozensis DSM 23829 = JCM 17196	18	81	18	36	0	36	27	45	9	27	27	9	54	9	9	54	18	45	9	18	36	54	9	45
Aquibacillus halophilus	0	0	9	0	0	0	0	0	0	0	0	0	0	0	0	0	0	0	0	0	0	0	0	0
Aquibacillus salifodinae	0	0	18	0	0	0	0	9	0	0	9	0	0	0	9	0	0	9	9	0	0	0	0	0
Aquisalibacillus elongatus	0	0	0	0	0	0	0	0	0	0	0	9	0	0	0	0	0	0	0	0	0	0	0	0
Arenimonas maotaiensis	0	0	0	0	0	0	0	0	0	0	0	0	0	0	0	0	9	0	0	0	0	0	0	0
Arthrobacter humicola	0	0	0	0	9	9	0	0	0	0	0	0	0	0	0	0	0	0	0	0	0	0	0	0
Atlantibacter hermannii	0	0	0	0	0	9	0	0	0	0	0	0	0	0	0	0	0	0	0	0	0	0	0	0
Atopobacter phocae	351	144	288	81	216	180	135	126	243	234	162	234	198	234	351	252	243	135	153	198	171	198	225	306
Atopobium parvulum DSM 20469	189	72	207	81	45	63	63	81	135	18	180	72	63	90	108	63	36	54	36	9	45	36	54	144
Atopostipes suicloacalis	0	0	0	0	0	0	0	0	0	0	9	0	0	0	0	0	0	0	0	0	0	0	0	0
Aureibacillus halotolerans	0	9	9	18	0	0	0	0	27	0	9	27	9	9	9	0	9	0	9	9	0	0	9	9
Avibacterium avium	0	0	0	0	0	9	0	0	0	0	0	0	0	0	0	0	0	0	0	0	0	0	0	0
Avibacterium paragallinarum	0	0	0	18	0	0	0	0	0	0	0	0	0	0	0	0	0	0	0	0	9	0	0	0
Avibacterium volantium	0	0	0	0	0	0	0	0	9	0	0	0	0	0	0	0	0	0	0	0	0	0	0	0
Bacillus acidicola	0	0	0	9	18	0	0	0	0	0	0	9	9	0	0	0	0	0	9	0	0	9	0	18
Bacillus aerius	0	9	0	0	0	0	0	0	0	0	0	0	0	0	0	0	0	0	0	0	9	0	0	0
Bacillus aerophilus	0	0	0	0	0	9	9	9	0	0	9	0	0	0	0	0	9	0	0	0	0	0	0	0
Bacillus alkalitolerans	18	9	18	9	0	9	9	9	0	9	9	0	9	0	0	0	9	9	9	9	9	9	9	9
Bacillus andreraoultii	9	9	0	0	0	0	0	0	0	0	0	0	9	0	0	9	0	0	9	9	9	0	0	0
Bacillus aquiflavi	0	0	0	0	0	0	0	0	0	0	0	0	9	0	0	0	0	0	0	0	0	0	0	0
Bacillus aryabhattai B8W22	0	0	0	0	9	0	0	0	9	0	9	0	0	9	9	9	0	0	9	9	18	0	0	0
Bacillus australimaris	0	0	0	0	0	0	0	0	0	0	0	0	9	0	0	0	0	0	0	9	0	0	0	0
Bacillus azotoformans LMG 9581	0	0	9	0	9	0	0	0	0	0	0	0	0	9	0	9	0	0	9	0	0	0	0	0
Bacillus benzoevorans	0	9	0	0	0	0	9	0	0	0	0	0	0	0	9	0	0	0	0	0	0	0	0	0
Bacillus beveridgei	9	0	0	0	0	0	0	0	0	0	0	0	0	0	0	0	0	0	0	0	0	0	0	0
Bacillus carboniphilus	0	0	0	0	0	0	0	0	0	0	9	0	0	0	0	0	0	0	0	0	0	0	0	0
Bacillus cecembensis	0	0	0	9	9	9	9	9	0	9	0	0	0	0	9	0	0	9	9	0	0	0	0	0
Bacillus cellulosilyticus DSM 2522	0	0	9	0	0	0	0	0	0	0	0	0	9	0	0	0	0	0	0	0	0	0	0	0
Bacillus cereus	0	0	0	0	0	9	0	0	0	0	0	0	9	0	0	0	0	0	0	0	0	0	0	9
Bacillus chungangensis	0	0	0	9	0	18	9	0	0	9	0	0	0	0	9	0	9	0	0	0	18	9	0	9
Bacillus ciccensis	0	0	0	0	0	0	9	0	0	9	0	0	0	0	0	9	0	0	0	0	0	0	0	9
Bacillus circulans	0	0	9	0	0	0	9	0	0	0	0	0	9	0	0	0	0	0	9	9	0	0	9	0
Bacillus coahuilensis m4-4	0	0	0	0	0	0	0	0	0	0	0	0	0	0	9	0	0	0	0	0	0	0	0	0
Bacillus cohnii	9	9	9	0	0	0	9	9	0	0	0	9	0	0	9	18	9	0	18	9	0	0	0	0
Bacillus cytotoxicus	45	36	45	54	45	54	45	0	18	27	36	18	45	72	63	63	36	18	18	63	54	27	36	45
Bacillus enclensis	18	18	0	18	9	9	9	9	36	18	36	27	45	18	27	27	0	9	0	0	18	18	9	9
Bacillus endozanthoxylicus	0	0	0	0	0	0	0	0	0	9	0	0	0	0	0	9	0	0	0	0	9	0	0	0
Bacillus fermenti	0	0	0	0	0	0	0	0	0	0	0	0	0	0	0	0	0	0	9	0	0	0	0	0
Bacillus fordii	0	0	0	0	0	0	0	0	0	0	0	0	0	0	0	9	0	0	0	0	0	0	0	0
Bacillus fortis	9	0	0	0	0	0	0	9	0	0	0	0	0	0	0	9	0	0	0	0	0	9	9	0
Bacillus fungorum	0	18	9	0	0	0	18	18	9	9	9	9	0	27	18	0	0	0	9	9	0	0	9	36
Bacillus funiculus	54	27	36	18	27	18	9	27	54	0	9	18	9	0	54	18	9	9	18	9	0	18	9	27
Bacillus ginsengihumi	0	0	0	9	0	0	0	0	18	0	0	0	0	0	9	0	0	0	0	0	0	0	0	0
Bacillus gobiensis	0	0	9	0	0	0	0	0	0	0	0	0	0	0	0	0	0	0	0	0	0	0	0	0
Bacillus haikouensis	0	0	0	0	9	0	0	0	0	0	9	0	0	0	0	0	0	0	0	0	0	0	0	0
Bacillus halmapalus	0	0	0	18	0	0	0	0	0	0	0	0	0	0	9	9	0	0	0	0	0	0	9	0
Bacillus halotolerans	0	0	0	0	0	0	0	0	0	0	0	9	0	0	9	0	0	0	0	0	0	0	0	0
Bacillus horikoshii	18	9	63	0	27	18	0	0	0	9	9	0	0	9	18	36	0	9	9	9	0	9	9	0
Bacillus horti	36	36	9	81	27	9	27	18	45	27	36	27	18	27	18	18	27	9	9	9	9	27	9	9
Bacillus idriensis	0	0	0	0	0	0	0	0	0	0	0	0	0	9	0	0	0	0	0	0	0	0	0	0
Bacillus infernus	0	0	0	0	0	0	0	0	0	0	0	0	0	0	0	0	0	0	9	0	0	0	0	0
Bacillus iocasae	0	0	0	9	0	0	36	0	18	9	0	0	0	0	0	0	0	0	0	0	0	0	0	0
Bacillus isabeliae	9	0	0	0	0	9	0	0	0	0	0	0	0	9	9	9	0	0	0	0	0	0	18	0
Bacillus korlensis	0	0	9	0	0	0	0	0	0	0	0	0	0	0	0	0	0	0	0	0	0	9	0	0
Bacillus kyonggiensis	0	9	9	0	0	0	0	0	0	0	0	0	0	0	0	0	0	0	0	0	0	0	0	0
Bacillus lacisalsi	0	0	0	0	0	0	0	0	0	0	0	0	0	0	0	9	0	0	0	0	0	0	0	0
Bacillus lacus	0	0	0	0	9	0	0	0	0	0	0	0	0	0	0	0	0	0	0	0	0	0	0	0
Bacillus lycopersici	9	0	0	0	0	18	0	0	0	0	0	0	0	0	0	0	0	0	0	0	0	0	0	0
Bacillus mannanilyticus	0	0	0	0	0	0	18	0	0	9	0	0	0	0	0	0	0	0	0	0	0	0	0	0
Bacillus marinisedimentorum	0	0	0	0	0	0	9	0	0	0	9	27	0	0	0	9	0	0	0	0	0	0	0	9
Bacillus marisflavi	9	0	0	0	0	9	0	0	0	0	0	0	0	0	0	0	0	0	0	0	0	0	0	0
Bacillus massilioanorexius AP8	0	0	9	0	0	0	0	0	9	9	0	0	9	0	0	0	0	0	0	0	0	0	0	9
Bacillus massiliogorillae	9	0	9	0	0	0	0	0	0	9	18	0	0	0	0	9	0	0	0	0	0	0	9	9
Bacillus massiliosenegalensis	0	0	0	0	0	0	0	9	9	0	18	0	0	0	0	0	0	0	0	0	0	0	18	0
Bacillus mesophilus	27	0	18	0	0	36	27	0	0	0	0	0	0	18	9	9	0	0	0	0	9	9	0	0
Bacillus methanolicus	9	0	0	0	0	0	0	0	0	0	0	0	0	0	0	0	0	0	9	0	0	0	0	0
Bacillus mycoides	27	9	9	18	9	27	18	9	18	9	0	9	18	45	9	18	9	9	18	0	18	0	0	9
Bacillus ndiopicus	18	0	0	0	0	0	0	0	0	0	0	9	0	0	0	0	9	0	0	0	9	0	0	0
Bacillus nealsonii	0	0	0	0	0	27	0	9	0	18	0	0	0	0	0	9	18	0	9	9	0	0	9	0
Bacillus niameyensis	0	0	0	0	0	9	0	9	9	0	9	0	0	18	0	9	0	0	0	9	9	0	0	0
Bacillus oceani Song et al. 2016	0	0	0	0	0	0	0	0	0	0	0	0	0	0	0	0	0	0	9	0	0	0	0	0
Bacillus oleronius	0	0	9	0	18	0	0	9	36	9	18	9	0	0	9	9	9	18	9	9	18	0	27	9
Bacillus oryzaecorticis	0	9	9	0	0	9	0	0	0	9	0	0	0	0	0	0	0	0	9	0	0	9	0	0
Bacillus oryzisoli	9	0	18	0	0	0	0	0	0	0	0	0	0	9	0	0	9	0	0	0	0	0	0	9
Bacillus panaciterrae	0	0	0	0	0	0	0	0	0	0	0	0	0	0	0	0	0	0	0	0	0	9	0	0
Bacillus paramycoides	0	0	0	0	0	9	0	0	0	9	0	0	9	0	9	0	0	0	0	0	0	0	9	0
Bacillus polygoni	0	0	0	9	0	9	0	0	0	0	0	9	0	0	0	0	0	0	9	9	0	0	0	0
Bacillus populi	0	0	0	0	0	0	0	0	0	0	0	0	0	9	0	0	0	0	0	0	0	0	0	0
Bacillus pseudomycoides	0	9	0	0	0	0	0	0	0	0	0	0	0	0	0	0	0	0	0	0	0	0	0	0
Bacillus psychrosaccharolyticus ATCC 23296	9	0	9	18	9	0	18	9	27	9	18	0	9	0	0	18	9	9	0	0	9	0	27	18
Bacillus pumilus	0	0	0	0	9	0	0	0	0	0	0	0	0	9	0	0	0	0	0	0	0	0	0	0
Bacillus racemilacticus	0	0	0	0	0	9	0	0	0	0	0	0	0	0	0	0	0	9	0	0	0	0	0	0
Bacillus shackletonii	9	0	0	9	0	9	9	0	0	9	27	9	0	9	9	0	0	9	9	0	0	27	0	9
Bacillus siamensis KCTC 13613	0	0	0	0	0	0	0	0	0	0	0	0	0	0	0	0	0	0	9	0	0	0	0	0
Bacillus siralis	0	0	0	0	0	0	0	0	0	0	0	0	0	0	0	0	0	0	9	0	0	0	0	0
Bacillus smithii	0	0	0	0	0	0	0	0	0	0	0	0	0	0	0	9	0	0	0	0	9	0	0	9
Bacillus solisilvae	0	0	0	0	0	0	0	0	0	0	0	0	0	0	0	9	0	0	0	0	0	0	0	0
Bacillus songklensis	0	0	0	0	0	0	9	9	0	0	0	9	9	9	0	0	0	0	0	0	9	0	0	0
Bacillus sporothermodurans	0	9	0	9	0	9	0	9	9	9	9	18	0	0	9	18	0	9	0	0	0	0	0	18
Bacillus subtilis	18	9	0	0	9	9	9	0	9	0	0	0	0	0	9	0	0	0	0	0	9	0	9	9
Bacillus tequilensis	9	0	0	0	0	0	0	0	0	0	9	0	0	0	0	9	0	0	0	0	0	0	0	0
Bacillus terrae	0	0	0	0	0	0	0	0	0	0	0	0	0	0	9	0	0	0	0	0	0	0	0	0
Bacillus testis	0	0	0	0	0	0	0	9	0	0	9	0	0	9	18	9	0	0	0	0	0	9	0	0
Bacillus thermoamylovorans	9	0	0	0	0	0	0	0	0	0	0	0	0	0	0	0	0	0	0	0	0	0	0	0
Bacillus thermolactis	9	0	0	0	0	9	0	0	0	0	0	0	0	0	0	0	0	0	0	0	0	0	0	0
Bacillus thermozeamaize	0	0	0	0	0	0	0	0	0	0	9	0	0	0	18	0	0	0	0	0	0	0	0	0
Bacillus tianmuensis	0	0	0	0	0	0	0	0	0	0	0	0	0	9	0	0	0	0	0	0	9	0	0	0
Bacillus tianshenii	9	0	18	18	9	9	9	0	0	0	9	18	27	0	18	36	18	0	0	0	9	0	0	0
Bacillus toyonensis	9	9	0	0	0	0	0	0	0	0	0	0	9	0	0	9	9	9	9	0	0	0	0	0
Bacillus tropicus	9	18	36	9	18	18	18	27	18	18	0	9	18	36	27	9	18	9	0	9	0	18	0	36
Bacillus vietnamensis	0	0	0	0	0	0	0	0	0	0	0	0	0	0	0	9	0	0	0	0	0	0	0	0
Bacillus wiedmannii	0	0	0	0	0	0	0	0	0	0	0	0	0	0	0	0	0	0	0	0	9	0	0	0
Bacillus wudalianchiensis	9	0	18	0	9	0	9	0	0	0	0	0	0	0	0	0	0	9	0	0	0	0	9	0
Bacillus xiamenensis	0	0	0	0	0	0	0	0	0	0	0	0	9	0	0	0	0	0	0	0	0	0	0	0
Bacillus zhangzhouensis	0	0	18	0	0	0	18	0	0	9	0	0	9	0	9	0	0	9	0	9	0	0	0	0
Bacillus zhanjiangensis	0	9	9	9	36	0	27	0	18	9	9	0	9	18	18	18	27	45	0	9	18	18	18	18
Bacteroides clarus YIT 12056	0	0	0	0	0	0	0	0	9	0	0	0	0	0	0	0	0	0	0	0	0	0	0	0
Baia soyae	0	0	0	9	9	0	0	9	0	0	0	0	0	0	9	0	0	9	9	0	0	0	0	0
Bariatricus massiliensis	0	0	0	0	0	0	0	0	0	0	0	0	0	0	0	0	9	0	0	0	0	0	0	0
Bavariicoccus seileri	135	108	126	63	72	108	81	99	162	36	72	99	117	99	126	117	36	63	108	63	36	90	81	90
Beduini massiliensis	0	0	0	0	0	0	9	0	0	0	0	0	0	0	0	0	0	0	0	0	0	0	0	0
Bhargavaea beijingensis	0	9	0	0	9	0	9	0	18	0	0	0	0	0	0	0	0	9	0	9	0	0	0	0
Bhargavaea indica	0	0	0	0	0	0	9	0	0	9	9	0	0	0	0	0	0	0	0	0	0	0	0	18
Bibersteinia trehalosi	0	0	0	0	0	0	0	0	0	0	0	0	0	0	0	0	0	0	0	0	9	0	0	0
Bifidobacterium thermacidophilum	0	9	0	0	0	0	0	0	0	0	0	0	0	0	0	9	0	0	0	0	0	0	0	0
Bisgaardia hudsonensis	0	0	9	9	9	0	0	0	36	18	27	9	9	9	9	9	18	0	0	9	0	9	0	0
Blautia argi	9	0	0	0	0	0	0	0	0	9	0	0	0	0	0	0	0	0	0	0	0	0	0	0
Blautia coccoides	0	0	0	0	0	9	9	0	0	0	9	0	0	0	0	0	0	0	0	0	0	0	0	0
Blautia faecicola	0	0	0	0	0	0	0	0	0	0	0	0	0	9	0	0	0	0	0	0	0	0	0	0
Blautia glucerasea	0	0	0	0	0	0	9	0	0	0	0	0	0	0	0	0	0	0	0	0	0	0	0	0
Blautia hansenii DSM 20583	0	0	9	0	0	0	0	0	0	0	0	0	0	0	0	0	0	0	0	0	0	0	0	0
Blautia producta ATCC 27340 = DSM 2950	0	0	0	0	0	0	0	0	0	0	0	0	9	9	0	0	0	0	0	0	0	0	0	0
Bombilactobacillus bombi	18	18	27	9	9	18	0	9	0	0	0	0	0	0	36	18	9	0	0	0	9	18	18	9
Bombilactobacillus mellifer	0	0	9	0	0	0	9	0	0	0	0	0	0	9	0	0	0	9	0	0	9	9	0	0
Bombilactobacillus mellis	18	9	0	0	9	0	18	9	0	9	9	18	0	0	0	18	9	0	0	9	9	0	9	0
Boudabousia liubingyangii	0	0	0	0	0	9	0	0	0	0	0	0	0	0	0	0	0	0	0	0	0	0	0	0
Brackiella oedipodis	0	0	0	0	9	0	0	0	0	0	0	0	9	0	0	0	0	0	0	0	0	0	0	0
Brenneria nigrifluens DSM 30175 = ATCC 13028	0	0	0	0	0	0	0	0	0	0	0	0	0	0	0	0	0	0	0	0	9	0	0	0
Brenneria rubrifaciens	0	0	0	0	0	0	0	0	9	0	0	0	9	0	0	0	0	0	0	0	0	0	0	0
Brevibacillus aydinogluensis	0	0	0	0	0	0	0	9	0	0	0	0	0	0	0	18	0	0	0	0	0	0	0	0
Brevibacillus borstelensis	0	0	0	0	0	0	0	0	0	0	0	0	0	0	0	0	0	0	9	0	0	0	0	0
Brevibacillus brevis	9	0	9	0	0	0	0	0	0	0	0	0	0	0	0	0	0	0	0	0	0	0	0	0
Brevibacillus centrosporus	0	0	9	0	0	9	0	0	9	0	0	0	0	0	0	0	0	0	0	0	0	0	0	0
Brevibacillus choshinensis	0	0	0	0	0	0	0	0	0	0	0	9	0	0	0	0	0	0	0	0	0	0	0	0
Brevibacillus ginsengisoli	0	0	0	0	9	0	0	0	0	0	0	0	0	9	0	0	0	0	0	0	0	0	0	0
Brevibacillus invocatus	0	0	0	0	0	0	0	0	0	0	0	0	0	0	0	0	9	9	0	0	0	0	0	18
Brevibacillus laterosporus	0	0	0	0	0	0	0	0	9	0	0	0	0	0	9	0	0	0	0	0	0	18	0	0
Brevibacillus levickii	18	0	9	0	9	9	0	0	0	9	0	9	18	9	0	27	0	0	18	0	0	0	0	9
Brevibacillus limnophilus	9	0	9	0	0	0	0	0	0	0	0	0	9	0	0	0	0	0	0	0	0	0	0	0
Brevibacillus parabrevis	0	0	0	0	0	0	0	0	0	0	0	9	0	0	0	0	0	0	0	0	0	0	0	0
Brevibacillus reuszeri	9	0	0	0	0	0	0	0	0	0	0	0	0	0	0	0	0	0	0	0	0	0	9	0
Brevibacillus sediminis	9	0	9	0	9	0	0	0	0	0	9	9	0	9	0	0	0	9	0	0	0	9	0	0
Brevibacillus thermoruber	18	0	9	0	18	0	0	0	0	9	36	18	18	27	18	18	0	9	0	9	0	0	18	9
Brevibacterium pityocampae	0	0	0	0	9	0	0	0	9	0	0	0	0	0	0	0	0	0	9	0	0	0	0	0
Brochothrix campestris	0	0	0	0	0	0	0	0	0	0	0	0	0	0	0	0	0	0	0	0	0	9	27	0
Brochothrix thermosphacta	0	0	0	0	0	0	0	0	0	0	18	0	0	0	0	0	0	0	0	0	0	0	0	0
Bulleidia extructa	0	0	0	9	0	9	0	0	0	0	0	0	0	0	0	0	0	0	0	0	0	0	0	0
Caldalkalibacillus thermarum	0	0	0	0	9	0	0	0	0	0	0	0	0	0	0	0	0	0	0	0	0	0	0	0
Caldisericum exile	0	0	0	0	0	0	0	0	9	0	0	0	0	0	0	0	0	0	0	0	0	0	0	0
Calidifontibacillus oryziterrae	18	0	9	18	9	18	9	0	0	0	0	9	0	9	0	36	18	9	9	9	9	0	0	0
Calidifontibacter terrae	0	0	0	0	0	0	0	0	0	0	0	0	0	0	0	0	0	9	0	0	0	0	0	0
Caloramator proteoclasticus	0	0	0	0	0	0	0	0	0	0	0	0	0	0	9	0	0	0	0	0	0	0	0	0
Campylobacter coli	0	0	9	0	0	0	0	0	0	0	0	0	0	0	0	0	0	0	0	0	0	0	0	0
Campylobacter concisus	3123	2196	2268	1800	2322	2340	1341	1602	2133	2250	1917	1917	1854	3087	3285	2538	1377	2547	2052	1908	1674	2043	1890	2097
Campylobacter curvus	9	0	18	0	9	9	9	9	18	18	9	27	0	9	0	9	0	0	27	0	9	9	18	0
Campylobacter fetus subsp. testudinum 03-427	18	9	0	0	9	0	0	0	0	9	9	0	0	9	9	9	9	9	18	0	0	9	0	0
Campylobacter fetus subsp. venerealis NCTC 10354	0	0	18	0	0	0	0	0	0	0	0	0	0	9	0	0	0	0	0	9	0	0	0	0
Campylobacter gracilis	9	0	0	0	0	0	0	0	0	9	0	0	0	18	0	0	9	0	9	0	0	9	0	0
Campylobacter hominis	9	0	0	0	0	0	0	0	0	0	0	0	0	0	0	0	0	0	0	0	0	0	0	0
Campylobacter hyointestinalis	0	0	0	0	0	0	0	0	0	9	0	0	0	0	0	0	0	0	0	0	0	0	0	0
Campylobacter hyointestinalis subsp. lawsonii	0	0	0	0	0	0	0	0	18	0	0	0	0	0	9	0	0	0	0	0	0	9	0	9
Campylobacter insulaenigrae NCTC 12927	0	0	0	0	0	0	9	0	0	0	0	0	0	0	0	9	0	0	0	0	0	0	0	0
Campylobacter lanienae NCTC 13004	18	9	9	0	18	9	9	9	0	0	0	0	18	27	18	9	0	9	9	0	0	0	18	9
Campylobacter lari subsp. concheus	0	0	0	0	0	0	0	0	0	0	0	0	0	9	0	0	0	0	0	0	0	0	0	0
Campylobacter lari subsp. lari	0	0	9	0	0	0	0	0	0	0	0	0	0	9	9	0	0	0	0	0	0	0	0	0
Campylobacter mucosalis	0	9	0	0	9	0	0	0	27	0	0	0	0	0	0	9	0	0	0	0	9	0	9	0
Campylobacter ornithocola	18	9	0	0	0	0	0	0	0	9	18	0	0	0	9	0	9	0	0	9	0	0	9	9
Campylobacter peloridis	0	0	0	0	0	0	0	0	0	9	0	9	0	0	0	0	0	0	0	0	0	9	0	0
Campylobacter pinnipediorum subsp. pinnipediorum	27	9	18	27	45	27	9	0	9	27	0	9	9	18	9	18	9	0	9	0	0	9	0	9
Campylobacter rectus	9	0	18	0	9	9	18	9	9	18	9	0	0	9	18	18	45	18	0	0	27	0	18	27
Campylobacter showae	0	9	9	9	0	0	0	9	9	0	9	0	9	27	9	0	0	9	0	0	0	9	0	9
Campylobacter sputorum biovar sputorum	0	0	0	0	0	0	0	0	0	9	0	0	0	9	0	9	0	9	0	0	9	0	0	0
Campylobacter subantarcticus	27	9	18	0	9	0	9	9	0	9	9	0	18	9	9	0	9	9	18	0	0	9	9	0
Campylobacter troglodytis	9	0	0	0	0	0	0	0	0	0	0	0	0	0	0	0	0	0	0	0	0	0	0	0
Campylobacter volucris	18	0	0	9	9	0	0	0	9	0	0	0	0	0	0	0	0	9	0	9	0	0	0	0
Capnocytophaga gingivalis	0	0	0	0	0	0	0	0	0	0	0	0	0	0	0	0	0	18	0	0	0	0	0	0
Capnocytophaga granulosa	9	0	0	0	0	0	0	0	0	0	0	0	0	0	0	0	0	0	0	0	0	0	0	0
Capnocytophaga leadbetteri	0	0	0	0	0	0	0	0	0	18	0	9	0	0	0	0	9	0	0	0	0	0	0	0
Capnocytophaga sputigena	0	0	9	0	0	0	0	0	0	0	0	0	9	0	0	0	0	0	0	0	0	0	0	0
Carnobacterium alterfunditum	0	0	0	0	0	0	0	0	9	0	0	0	0	0	0	18	0	0	0	0	0	0	0	0
Carnobacterium divergens	315	153	189	135	207	198	72	117	189	135	189	162	189	297	297	261	162	198	243	144	144	189	90	315
Carnobacterium funditum	117	18	45	27	63	27	45	36	72	54	63	63	90	63	126	144	18	18	9	18	54	27	45	45
Carnobacterium gallinarum	171	99	126	126	72	162	144	81	189	81	99	171	90	198	189	144	144	126	117	54	63	90	99	117
Carnobacterium iners	144	81	135	90	81	153	99	63	81	90	108	135	117	99	108	99	81	54	162	117	108	99	63	135
Carnobacterium inhibens subsp. inhibens DSM 13024	225	207	216	117	153	126	81	126	225	126	153	117	162	189	261	171	90	198	81	117	126	108	153	135
Carnobacterium jeotgali	9	0	0	0	9	0	0	0	0	0	9	18	9	0	9	0	0	9	18	0	18	9	9	9
Carnobacterium maltaromaticum	81	81	99	63	81	45	72	36	54	36	108	27	90	90	81	63	36	36	54	81	27	18	72	108
Carnobacterium mobile	63	18	18	9	36	18	18	63	45	0	54	27	36	27	36	27	36	36	18	18	18	27	9	27
Carnobacterium pleistocenium	153	99	153	108	144	162	126	153	189	108	126	117	126	270	207	126	117	153	153	90	153	90	171	135
Carnobacterium viridans	36	45	9	18	27	18	45	18	9	36	63	54	18	36	72	27	36	36	27	45	45	27	27	0
Catellicoccus marimammalium	90	81	108	72	81	63	72	54	63	36	99	45	81	99	126	153	99	108	54	63	45	117	63	90
Catonella morbi ATCC 51271	90	63	72	54	63	18	27	45	45	81	63	45	99	63	72	63	99	36	54	90	18	72	27	72
Cellulomonas flavigena	0	9	0	0	0	0	0	0	0	0	0	0	0	0	0	0	0	0	0	0	0	0	0	0
Cellulomonas xylanilytica	0	0	0	0	0	0	0	0	0	0	0	0	0	0	0	9	0	0	0	0	0	0	0	0
Centipeda periodontii DSM 2778	18	9	0	0	0	0	0	0	0	0	0	0	0	9	0	0	0	0	0	0	0	0	0	0
Cerasibacillus quisquiliarum	0	0	0	0	0	0	0	0	0	0	0	0	0	0	0	0	0	0	0	9	0	0	9	0
Chengkuizengella sediminis	0	0	0	0	0	0	0	0	0	0	0	0	0	0	0	0	0	9	0	0	0	0	0	0
Chloroflexus islandicus	0	27	0	0	0	0	0	0	0	0	0	0	0	0	0	0	0	0	0	0	0	0	0	0
Chryseomicrobium deserti	0	0	0	0	0	0	0	0	0	0	0	9	0	0	0	0	0	0	0	0	0	0	0	0
Chryseomicrobium palamuruense	0	0	9	0	0	0	0	0	0	9	9	0	0	0	0	9	0	0	0	0	0	0	0	0
Citricoccus yambaruensis	0	0	0	0	0	0	0	0	0	0	0	0	0	0	0	0	0	0	0	0	0	0	9	0
Citricoccus zhacaiensis	0	0	0	0	0	0	0	9	0	0	0	0	0	0	0	0	0	0	0	0	0	0	0	0
Clostridium carnis	9	0	0	0	0	0	0	0	0	0	0	0	0	0	0	0	0	0	0	0	0	0	0	0
Clostridium cellulovorans 743B	0	0	0	0	0	0	0	0	0	0	0	0	0	0	0	9	0	0	0	0	0	0	0	0
Clostridium chromiireducens	0	0	0	0	0	0	0	0	0	0	0	0	0	0	0	0	0	0	0	0	0	9	0	0
Clostridium felsineum	0	0	0	0	0	0	0	0	0	0	0	0	0	9	0	0	0	0	0	0	0	0	0	0
Clostridium ljungdahlii DSM 13528	0	0	0	0	0	0	0	0	0	0	0	0	0	0	0	0	0	0	0	0	9	0	0	0
Clostridium merdae	0	0	0	0	0	0	0	0	0	0	9	0	0	0	0	0	0	0	0	0	0	0	0	0
Clostridium subterminale	0	0	0	0	0	0	0	0	0	0	0	0	0	0	0	0	0	0	9	9	0	0	0	0
Cohnella fontinalis	0	0	0	9	0	0	0	9	0	9	0	0	0	0	0	0	0	0	9	9	0	0	0	9
Cohnella lupini	9	0	0	0	0	0	0	0	0	0	0	0	0	0	0	0	0	0	0	0	0	0	0	0
Cohnella plantaginis	0	0	0	9	0	0	0	0	0	0	0	0	0	0	0	0	0	0	0	0	0	0	0	0
Colibacter massiliensis	0	9	0	0	9	0	0	0	0	0	0	0	0	9	9	0	9	0	0	0	0	9	0	0
Companilactobacillus allii	0	0	0	0	0	0	0	0	0	0	0	0	0	0	0	0	0	0	0	0	0	0	9	0
Companilactobacillus bobalius	0	18	9	0	0	0	0	0	0	0	0	0	9	9	0	0	0	0	0	0	0	0	9	0
Companilactobacillus farciminis	0	9	0	9	0	0	9	0	9	0	0	9	18	0	9	9	0	0	0	9	9	0	9	9
Companilactobacillus furfuricola	0	0	9	0	0	18	18	0	0	27	0	9	0	0	0	0	0	0	0	0	9	9	9	0
Companilactobacillus ginsenosidimutans	27	18	18	9	0	9	0	0	0	18	9	18	0	0	18	27	9	0	0	0	9	9	36	0
Companilactobacillus insicii	27	0	0	45	9	18	18	0	0	0	9	18	0	9	9	9	9	9	9	0	9	27	9	0
Companilactobacillus kimchii	18	0	0	18	0	9	0	0	0	0	0	9	0	0	0	0	0	0	9	0	9	0	18	9
Companilactobacillus mindensis	0	0	0	0	9	0	0	0	0	0	0	0	0	9	9	0	0	0	0	0	0	0	0	0
Companilactobacillus nantensis	0	0	0	0	0	0	9	0	0	0	0	0	0	0	0	0	0	0	0	0	0	9	0	0
Companilactobacillus nodensis	54	27	18	0	0	27	0	9	0	9	18	36	18	36	9	36	18	36	45	27	27	18	18	18
Companilactobacillus paralimentarius	0	0	0	0	0	0	0	0	0	0	0	9	0	0	0	9	0	9	0	0	0	0	0	0
Companilactobacillus tucceti	36	9	27	27	0	18	0	18	9	18	18	18	0	9	27	18	0	9	9	18	9	9	18	18
Companilactobacillus versmoldensis	9	0	0	0	0	0	0	0	0	0	0	9	0	0	0	9	9	0	0	0	0	0	9	0
Conexibacter woesei	0	0	0	0	0	0	0	0	0	0	0	0	9	0	0	0	0	0	0	0	0	0	0	0
Conservatibacter flavescens	9	0	0	0	0	0	0	0	0	0	0	0	18	0	9	18	0	0	0	0	0	0	0	0
Convivina intestini	0	0	0	0	0	0	0	0	0	0	9	0	0	0	0	0	0	0	0	0	0	0	0	0
Conyzicola lurida	9	9	0	0	0	0	0	0	0	0	0	0	0	0	0	0	0	0	0	0	0	0	0	0
Coprobacillus cateniformis JCM 10604	0	0	0	0	9	0	0	0	0	0	0	0	0	0	0	0	0	0	0	0	0	9	0	0
Corallincola luteus	0	0	0	0	0	0	0	0	0	0	9	0	0	0	0	0	0	0	0	0	0	0	0	0
Corynebacterium flavescens	0	0	0	0	0	0	0	0	0	0	0	0	0	0	0	0	0	0	0	0	0	9	0	0
Corynebacterium halotolerans YIM 70093 = DSM 44683	0	0	0	0	0	0	0	0	0	0	0	0	9	0	0	0	0	0	0	0	0	0	0	0
Corynebacterium jeddahense	0	0	9	0	0	0	0	0	0	0	0	0	0	0	0	0	0	0	0	0	0	0	0	0
Corynebacterium maris	9	0	0	0	0	0	0	0	0	0	0	0	0	0	0	0	0	0	0	0	0	0	0	0
Croceifilum oryzae	0	0	0	0	0	9	0	0	0	0	9	0	0	0	0	0	0	0	0	0	0	0	0	0
Cryobacterium mesophilum	0	9	0	0	0	0	0	0	0	0	0	0	0	0	0	0	0	0	0	0	0	0	0	0
Cryptobacterium curtum	0	0	0	0	0	0	0	0	0	0	0	0	0	0	0	0	9	0	0	0	0	0	0	9
Curtobacterium herbarum	0	0	0	0	0	0	0	0	0	0	0	0	0	0	0	9	0	0	0	0	0	0	0	0
Cytobacillus depressus	0	0	0	0	0	0	0	0	9	0	9	0	0	0	0	0	0	0	0	0	0	0	0	0
Cytobacillus eiseniae	0	0	0	0	0	0	9	0	9	0	0	0	0	0	0	9	9	0	0	0	0	9	0	9
Cytobacillus firmus	0	0	0	9	9	0	0	0	0	0	18	0	0	0	9	0	9	0	0	0	0	0	0	9
Cytobacillus gottheilii	0	0	9	0	0	0	9	0	0	0	0	18	0	0	0	0	0	0	0	0	0	0	0	0
Cytobacillus horneckiae	0	9	0	0	0	9	9	0	0	0	0	0	0	9	9	9	9	9	9	0	9	0	0	0
Cytobacillus kochii	9	9	0	0	9	9	27	0	0	0	9	9	0	9	0	0	0	18	9	9	0	9	9	9
Cytobacillus purgationiresistens	0	0	0	0	0	0	9	9	0	0	9	0	9	0	9	9	0	18	0	0	18	0	9	27
Deinococcus frigens	0	0	0	0	0	0	0	0	0	0	0	0	0	0	0	0	9	0	0	0	0	0	0	0
Dellaglioa algida	243	162	108	144	117	144	117	81	162	117	108	162	81	144	117	189	90	99	72	117	162	117	63	144
Denitratisoma oestradiolicum	0	0	0	0	0	0	0	0	0	0	0	0	0	0	0	9	0	0	0	0	0	0	0	0
Desemzia incerta	441	171	198	225	261	270	261	171	405	189	207	243	306	342	468	342	243	225	297	216	144	243	225	306
Desmospora profundinema	0	0	0	0	9	0	0	0	0	0	0	0	0	0	0	0	0	0	0	0	0	0	0	0
Desulfallas gibsoniae DSM 7213	0	0	0	0	0	0	0	0	9	0	0	0	0	0	0	0	0	0	0	0	0	0	0	0
Desulfitispora elongata	18	0	0	0	0	0	0	18	9	0	0	0	0	0	0	0	0	0	0	0	0	0	0	9
Desulfocucumis palustris	0	9	0	0	0	0	0	0	0	0	0	0	0	0	0	0	0	0	0	0	0	0	0	0
Desulfofundulus australicus DSM 11792	0	0	0	0	0	9	0	0	0	0	0	0	0	0	0	0	0	0	0	0	0	0	0	0
Desulfofundulus luciae	0	0	0	0	0	0	0	0	0	0	0	0	0	0	0	0	9	0	0	0	0	0	0	0
Desulfotomaculum arcticum DSM 17038	0	0	0	0	0	0	0	0	0	0	0	0	0	0	0	0	0	0	0	0	0	0	9	0
Desulfovibrio magneticus RS-1	0	0	0	0	0	0	9	0	0	0	0	0	0	0	0	0	0	0	0	0	0	0	0	0
Desulfuribacillus alkaliarsenatis	0	9	0	0	0	0	0	0	0	0	0	0	0	0	0	0	0	9	0	0	0	0	0	0
Desulfurispirillum alkaliphilum	0	0	0	0	0	9	0	0	0	0	0	0	0	0	0	0	0	0	0	0	0	0	0	9
Dialister invisus	0	0	9	18	0	9	0	0	0	0	0	0	0	0	0	0	0	0	0	0	0	0	0	0
Dialister micraerophilus	27	18	18	18	9	18	9	0	18	0	9	0	27	18	9	9	18	9	9	27	9	9	18	0
Dialister micraerophilus DSM 19965	0	9	0	0	0	0	0	0	0	0	0	0	0	0	0	0	0	0	0	0	0	0	0	0
Dialister propionicifaciens	0	0	0	0	0	0	0	0	0	0	9	0	0	0	0	0	0	0	0	0	0	0	0	9
Dialister succinatiphilus YIT 11850	0	9	0	0	0	0	0	0	0	0	0	0	0	0	0	0	0	0	0	0	0	0	0	0
Dictyoglomus thermophilum H-6-12	0	0	0	0	0	0	0	0	0	0	9	9	0	0	0	0	0	0	0	0	0	0	9	0
Dielma fastidiosa	0	0	0	0	0	0	0	0	0	0	0	0	0	0	0	0	9	0	0	0	0	0	0	0
Dolosicoccus paucivorans	0	0	0	0	0	0	9	0	0	0	0	0	0	0	0	0	0	0	0	0	0	0	0	0
Dolosigranulum pigrum	9	0	0	0	0	0	0	0	0	0	0	0	0	0	0	0	0	0	0	0	0	0	0	0
Edwardsiella anguillarum	0	0	0	0	0	0	0	0	0	9	0	0	0	9	0	9	0	0	0	0	0	9	0	0
Eggerthella lenta	0	0	9	0	0	0	0	0	0	0	0	0	0	0	0	0	0	0	0	0	0	0	0	0
Eikenella corrodens	18	9	54	63	0	45	0	27	9	9	0	9	9	81	27	18	18	0	0	0	9	18	27	0
Eikenella halliae	9	0	0	0	9	9	0	0	0	0	0	0	0	0	9	9	0	0	0	0	0	0	9	9
Elusimicrobium minutum	0	0	0	0	0	0	0	0	0	0	0	9	0	0	0	0	0	0	0	0	0	0	0	0
Emergencia timonensis	0	0	0	0	0	0	0	0	0	0	0	0	0	0	9	0	0	0	0	0	0	0	0	0
Enteractinococcus coprophilus	0	0	0	9	9	0	0	0	0	0	0	0	0	0	0	0	0	0	0	0	0	0	9	0
Enterobacter soli ATCC BAA-2102	0	0	0	0	0	0	0	0	0	9	0	0	0	0	0	0	9	0	0	0	9	0	0	0
Enterocloster asparagiformis	0	0	0	0	0	0	0	0	0	0	0	0	0	0	9	0	0	0	0	0	0	0	0	0
Enterocloster bolteae	0	0	0	0	0	0	0	0	0	0	0	0	0	0	0	9	0	0	0	0	0	0	0	0
Enterococcus alcedinis	9	0	0	0	0	0	9	0	0	0	0	0	0	9	0	0	0	0	0	0	0	0	0	0
Enterococcus aquimarinus	63	18	54	36	18	18	18	18	54	27	54	18	9	63	27	45	0	27	18	18	9	45	18	9
Enterococcus asini	324	162	180	135	180	153	207	162	153	117	243	180	180	189	297	243	153	198	189	189	108	153	198	189
Enterococcus avium	270	207	324	153	171	342	234	279	243	189	1413	1521	1296	1719	468	252	216	198	234	180	189	216	324	315
Enterococcus avium ATCC 14025	72	27	90	18	45	54	36	45	18	27	63	45	54	54	27	45	99	9	45	45	27	0	54	27
Enterococcus bulliens	36	0	9	9	0	9	9	9	9	18	18	0	18	0	18	18	18	9	9	0	18	0	9	18
Enterococcus camelliae	135	63	81	63	18	72	54	27	36	27	81	45	63	108	144	90	27	72	54	27	36	45	54	72
Enterococcus canintestini	63	27	27	36	0	72	0	18	36	18	54	63	72	63	81	63	27	27	18	18	0	18	90	45
Enterococcus canis	144	72	126	81	135	108	108	117	72	90	108	81	117	144	144	171	90	45	72	63	81	144	108	90
Enterococcus casseliflavus	117	72	63	63	72	108	36	90	117	63	54	72	63	54	54	108	99	90	18	45	27	54	81	90
Enterococcus cecorum	9	0	0	18	0	0	0	18	0	0	9	9	0	0	9	0	0	0	0	0	9	9	0	0
Enterococcus cecorum DSM 20682 = ATCC 43198	9	18	0	9	9	18	0	9	18	0	18	9	0	9	27	18	18	18	9	9	9	36	36	18
Enterococcus columbae	108	90	126	99	90	198	99	54	99	72	171	81	117	162	189	144	99	81	63	108	81	81	126	81
Enterococcus columbae DSM 7374 = ATCC 51263	126	99	90	45	108	90	45	63	90	54	81	126	99	81	153	117	90	72	90	63	54	90	99	99
Enterococcus devriesei	9	0	36	0	0	18	0	9	27	18	18	18	9	0	18	18	9	0	18	9	9	18	0	0
Enterococcus diestrammenae	9	0	0	0	0	18	0	0	0	0	0	0	27	36	27	9	0	9	27	0	0	0	0	0
Enterococcus dispar ATCC 51266	36	18	27	36	36	18	9	0	27	18	54	18	27	45	18	18	0	0	0	18	36	27	0	36
Enterococcus durans	81	18	54	18	45	27	36	36	63	45	45	90	36	45	63	72	45	9	0	18	27	36	36	27
Enterococcus eurekensis	144	63	99	54	90	63	45	36	45	18	81	135	54	63	144	63	72	27	45	27	45	45	108	99
Enterococcus faecalis	342	342	306	234	387	477	279	306	432	234	423	234	261	252	288	414	279	216	270	216	252	225	225	306
Enterococcus faecium	270	243	189	144	171	234	180	216	261	126	135	171	153	279	252	207	153	144	711	225	63	180	216	117
Enterococcus gallinarum	36	9	27	9	9	18	0	18	45	18	0	9	9	9	27	0	9	9	9	9	18	0	0	27
Enterococcus gilvus	9	0	9	0	18	0	9	0	9	0	9	18	0	0	18	0	18	0	9	9	9	0	9	0
Enterococcus haemoperoxidus	27	18	0	0	18	18	18	0	9	9	0	18	0	18	54	45	9	18	0	9	0	9	18	36
Enterococcus hermanniensis	63	18	54	27	36	18	36	18	9	18	36	18	45	54	27	45	27	18	27	45	18	45	9	36
Enterococcus hirae	1746	1278	1287	1107	1143	1719	1431	1242	1125	1080	342	252	297	477	1458	1467	1242	1035	648	1044	801	801	1377	1188
Enterococcus hirae ATCC 9790	45	27	45	63	36	45	0	18	27	36	36	27	27	27	63	99	45	54	9	0	9	27	63	45
Enterococcus italicus	171	63	153	99	81	117	81	27	117	45	153	189	117	153	126	126	90	45	63	72	126	54	99	72
Enterococcus italicus DSM 15952	0	9	0	9	0	0	0	0	0	0	0	0	0	0	0	9	0	9	0	0	0	0	0	0
Enterococcus lactis	9	9	9	9	9	9	18	9	27	0	0	45	45	54	9	18	18	18	18	0	0	9	0	18
Enterococcus lemanii	18	9	0	9	0	27	9	9	9	0	9	0	9	9	18	18	9	9	0	9	9	9	9	18
Enterococcus malodoratus	234	90	108	45	81	108	108	54	162	81	180	117	126	135	135	117	99	81	72	81	99	108	99	81
Enterococcus massiliensis	99	72	81	9	63	90	81	108	36	45	36	99	81	81	81	81	54	45	9	0	18	36	27	36
Enterococcus moraviensis	0	0	0	0	0	0	0	0	0	0	9	0	0	0	9	9	0	9	0	0	0	9	0	0
Enterococcus mundtii	63	45	54	18	27	54	9	0	27	45	9	36	27	45	27	45	90	9	27	18	54	18	36	36
Enterococcus olivae	0	0	0	0	0	0	9	0	9	0	0	0	9	0	9	0	9	0	0	0	0	0	0	0
Enterococcus pallens	27	27	18	0	18	27	9	0	36	0	18	18	9	27	18	0	9	0	0	9	27	0	18	27
Enterococcus phoeniculicola	0	0	9	0	0	0	18	0	0	0	27	0	18	18	0	0	9	9	9	9	0	0	18	9
Enterococcus pseudoavium	189	99	135	72	117	99	153	117	117	63	108	126	153	144	225	243	135	72	126	72	72	81	135	81
Enterococcus raffinosus	0	0	0	0	0	0	0	0	0	9	0	0	0	0	0	0	0	0	0	0	0	0	0	0
Enterococcus ratti	27	18	9	18	45	36	9	18	9	9	9	9	18	0	9	18	18	18	9	27	9	0	18	18
Enterococcus rivorum	0	0	0	0	0	0	0	0	0	0	0	0	0	0	18	0	0	0	0	0	0	0	0	18
Enterococcus rotai	0	9	0	0	0	0	9	0	0	0	0	0	0	9	9	9	0	9	0	0	9	0	0	0
Enterococcus saccharolyticus subsp. saccharolyticus	63	45	72	27	45	72	36	54	63	27	36	54	27	27	63	45	54	36	18	27	27	45	36	27
Enterococcus saccharolyticus subsp. saccharolyticus ATCC 43076	216	108	117	45	54	108	54	99	63	72	90	99	90	126	180	216	99	90	54	99	45	90	90	99
Enterococcus saccharolyticus subsp. taiwanensis	18	9	9	0	0	18	9	0	0	9	0	27	0	9	9	0	9	0	0	0	0	9	9	18
Enterococcus saigonensis	0	0	0	0	9	0	0	0	0	0	0	0	0	0	0	0	0	0	0	0	9	0	0	0
Enterococcus sulfureus	0	9	0	0	0	0	0	0	0	0	9	0	0	0	0	0	9	0	0	0	0	0	0	0
Enterococcus sulfureus ATCC 49903	99	72	117	27	45	81	0	99	81	45	90	45	81	90	135	72	117	90	54	45	36	63	99	99
Enterococcus termitis	207	54	225	90	153	108	81	63	180	63	135	171	207	126	216	216	99	126	63	45	99	81	72	99
Enterococcus thailandicus	0	0	0	9	0	0	9	0	27	0	0	0	0	9	18	0	0	0	0	0	0	9	9	18
Enterococcus ureilyticus	90	63	90	72	99	63	90	81	63	45	54	99	36	54	81	99	99	36	36	45	36	63	81	72
Enterococcus villorum	9	45	45	9	27	72	9	18	18	54	9	36	45	27	54	36	9	18	45	9	18	9	45	45
Enterococcus wangshanyuanii	9	18	27	9	9	27	63	9	18	9	45	9	9	9	27	27	18	0	9	9	0	27	18	9
Enterorhabdus caecimuris B7	0	9	0	0	9	0	0	0	0	0	0	0	9	0	0	0	0	0	0	0	9	0	0	0
Enterovibrio norvegicus	0	0	0	0	0	0	0	0	0	0	0	0	0	9	0	0	9	0	0	0	0	0	0	0
Eremococcus coleocola	9	0	0	0	0	0	0	0	0	0	9	0	0	0	0	0	0	0	0	0	0	0	0	0
Erwinia psidii	0	0	0	9	0	0	0	0	0	0	0	0	0	0	0	0	0	0	0	0	0	0	0	0
Erysipelothrix larvae	0	0	0	0	0	0	0	0	0	0	9	0	0	0	0	0	0	0	0	0	0	0	0	0
Erysipelothrix rhusiopathiae	0	0	0	0	0	0	0	0	0	0	0	0	9	0	0	0	0	0	0	0	0	0	0	0
Erythrobacter aureus	0	0	0	0	0	0	0	0	0	0	0	9	0	0	0	0	0	0	0	0	0	0	0	0
Escherichia fergusonii ATCC 35469	0	0	0	0	0	9	0	0	0	0	0	0	0	0	0	0	0	0	0	0	0	0	0	0
Escherichia marmotae	0	0	0	0	0	9	0	0	0	0	0	0	0	0	0	0	0	0	0	0	0	0	0	0
Eubacterium nodatum ATCC 33099	0	0	0	0	0	0	0	0	0	0	0	0	0	27	0	0	0	0	9	0	0	0	0	0
Eubacterium oxidoreducens	0	0	0	0	0	0	0	0	0	0	0	0	0	0	0	0	0	0	0	0	0	0	0	9
Eubacterium sulci ATCC 35585	801	666	792	405	648	819	504	531	693	531	576	567	675	972	981	846	729	567	441	513	531	513	360	774
Eubacterium ventriosum	0	0	0	0	0	0	0	9	0	0	0	0	0	0	0	0	0	0	0	0	0	0	0	0
Ewingella americana	0	0	0	0	0	0	0	0	0	0	0	0	0	9	0	0	0	0	0	0	0	0	0	0
Exiguobacterium acetylicum	0	0	9	0	9	0	0	0	9	0	9	0	0	0	9	0	0	9	0	0	0	0	0	0
Exiguobacterium antarcticum DSM 14480	0	0	0	0	0	0	0	0	0	9	0	9	0	0	0	0	0	0	0	0	0	0	0	0
Exiguobacterium aurantiacum	0	0	0	0	0	0	0	0	0	0	0	0	0	9	0	0	0	0	0	0	0	0	0	0
Exiguobacterium sibiricum	9	0	0	0	0	0	0	0	0	0	0	0	0	9	0	0	0	0	0	0	0	0	0	0
Exiguobacterium undae	9	0	0	0	0	0	0	0	0	0	0	0	0	0	0	0	0	0	0	0	0	0	0	0
Facklamia hominis	0	0	9	0	0	9	0	0	0	0	0	0	9	0	9	0	0	0	0	0	0	0	0	0
Facklamia languida	9	0	0	0	0	0	0	0	0	0	0	9	0	9	0	0	0	0	0	0	0	0	0	0
Facklamia sourekii	0	0	0	0	0	0	0	18	0	0	9	0	0	0	0	9	0	0	0	0	0	0	0	0
Facklamia tabacinasalis	0	0	0	0	0	0	0	0	0	0	0	0	9	0	0	0	0	9	0	0	0	0	0	0
Faecalicatena contorta	0	0	0	0	0	9	0	0	0	0	0	0	0	0	0	0	0	0	0	0	0	0	0	0
Faecalicatena fissicatena	0	0	0	0	0	0	9	0	0	0	0	0	0	0	0	0	0	0	0	0	0	0	0	0
Faecalimonas umbilicata	0	0	0	0	0	9	9	0	0	0	0	0	0	0	0	9	0	0	0	0	0	0	0	0
Faecalitalea cylindroides	0	0	0	18	0	0	0	0	0	0	0	0	0	9	0	0	0	0	0	0	0	0	0	0
Falsibacillus albus	0	0	0	0	0	0	0	0	0	0	9	0	0	0	9	18	0	0	0	0	0	0	0	0
Falsibacillus pallidus	0	0	0	0	0	0	0	0	0	0	0	0	0	9	0	0	0	0	0	0	0	0	0	0
Fermentibacillus polygoni	0	0	0	0	0	9	0	0	0	9	0	0	9	0	0	9	0	18	0	0	0	0	9	0
Fibrisoma limi BUZ 3	0	0	0	0	0	0	0	0	0	0	0	0	0	0	9	0	0	0	0	0	0	0	0	0
Fictibacillus aquaticus	9	0	0	0	0	9	0	0	9	0	0	0	0	0	0	9	0	0	0	0	0	0	0	0
Fictibacillus barbaricus	0	0	9	9	0	0	0	0	0	0	0	9	0	0	0	0	0	0	9	9	9	0	0	0
Fictibacillus gelatini	0	9	0	0	0	9	0	0	0	0	0	9	0	9	0	9	9	18	0	0	0	0	0	0
Fictibacillus iocasae	0	0	0	0	0	0	9	0	0	0	0	0	0	0	0	0	0	0	0	0	0	0	0	0
Filobacillus milosensis	0	0	0	0	0	9	0	0	0	0	0	0	0	0	0	0	0	0	0	9	9	9	0	0
Fimbriimonas ginsengisoli	0	0	0	0	0	0	0	0	0	0	0	0	0	0	0	9	0	0	0	0	0	0	0	0
Finegoldia magna	0	0	0	0	0	0	0	0	0	0	0	9	0	0	0	0	0	0	0	0	0	0	0	0
Floricoccus penangensis	9	0	0	9	0	0	9	9	9	9	9	9	9	0	0	0	0	0	0	0	9	0	0	0
Floricoccus tropicus	0	0	0	0	0	0	0	9	0	9	9	0	0	9	9	0	0	0	9	0	0	0	9	0
Fontibacillus phaseoli	0	9	0	0	0	0	0	0	0	0	0	0	0	0	0	0	0	0	0	0	0	0	0	0
Fontibacillus solani	0	0	0	0	9	0	0	0	0	0	0	0	0	0	0	0	9	0	0	0	0	0	0	0
Frigoribacterium endophyticum	0	0	0	0	0	0	0	0	0	0	0	0	0	0	0	9	0	0	0	0	0	0	0	0
Fructilactobacillus fructivorans	9	0	0	0	0	0	9	0	0	0	0	0	0	0	0	9	0	0	9	0	0	0	0	0
Fructilactobacillus ixorae	0	0	0	0	0	0	0	0	0	0	0	0	9	0	9	0	0	0	9	18	0	9	0	0
Fructilactobacillus lindneri	153	90	117	117	117	126	144	126	45	45	108	45	36	54	135	117	81	81	18	81	108	99	144	27
Fructilactobacillus sanfranciscensis	63	27	45	27	18	45	36	18	18	27	27	45	9	36	90	63	9	27	27	63	9	18	18	9
Fructilactobacillus vespulae	0	0	9	9	0	0	0	9	0	0	18	0	9	0	0	0	0	0	0	9	18	0	9	0
Fructobacillus tropaeoli	0	0	0	0	0	0	0	0	0	0	9	0	0	0	0	0	0	0	9	0	0	0	0	0
Furfurilactobacillus curtus	1998	1269	1395	1566	1080	1197	1368	999	882	891	1251	1494	1377	1521	1827	2619	792	936	801	1053	1539	1116	1368	1224
Furfurilactobacillus rossiae	99	45	81	63	9	63	63	45	45	45	72	9	54	27	54	90	36	27	36	63	72	27	45	36
Furfurilactobacillus siliginis	405	369	252	225	297	225	270	153	252	144	288	207	207	360	459	423	171	171	153	288	324	117	243	171
Fusibacter fontis	0	0	0	0	0	9	0	0	0	0	0	0	0	0	0	0	0	0	0	0	0	0	0	0
Fusobacterium canifelinum	0	18	0	9	0	0	0	0	9	0	0	9	9	9	0	9	0	0	0	9	18	9	0	9
Fusobacterium gastrosuis	0	0	9	9	0	0	0	9	0	0	9	0	0	0	9	0	0	0	0	9	0	0	0	0
Fusobacterium necrophorum	0	0	0	0	0	0	0	0	9	0	0	0	0	0	0	0	0	0	0	0	0	0	0	0
Fusobacterium nucleatum subsp. animalis	99	90	117	135	45	54	18	72	27	45	81	279	99	72	45	135	27	27	18	27	72	18	27	45
Fusobacterium nucleatum subsp. animalis ATCC 51191	0	0	0	0	0	0	0	0	0	0	0	0	0	0	0	9	0	0	0	0	0	0	0	0
Fusobacterium nucleatum subsp. nucleatum ATCC 25586	0	9	9	0	9	0	0	0	18	0	36	27	9	0	0	9	0	9	9	0	18	0	0	0
Fusobacterium nucleatum subsp. polymorphum ATCC 10953	1116	891	1026	2286	504	540	414	747	513	234	1395	3240	1188	1251	477	1098	378	441	306	405	1719	558	342	504
Fusobacterium nucleatum subsp. vincentii	0	0	0	0	0	0	0	0	0	0	9	0	0	0	0	0	0	0	0	0	0	0	0	0
Fusobacterium nucleatum subsp. vincentii ATCC 49256	0	0	0	0	0	0	0	0	0	0	0	18	0	0	0	0	0	0	0	0	0	0	9	0
Fusobacterium nucleatum subsp. vincentii ATCC 51190	36	27	36	117	18	9	0	45	0	18	36	90	45	36	27	18	9	9	0	0	63	9	0	18
Fusobacterium periodonticum	351	135	342	315	54	117	72	252	45	54	396	756	135	180	126	297	72	99	63	72	333	54	63	99
Fusobacterium russii	0	0	0	18	0	0	0	0	0	0	0	0	0	0	0	0	0	0	0	9	0	0	0	9
Fusobacterium varium	9	9	0	0	0	0	0	0	0	9	0	0	0	0	0	0	0	0	0	0	0	0	0	0
Gallibacterium salpingitidis	0	0	0	0	0	0	0	0	0	9	0	0	0	0	0	0	0	0	0	0	0	0	0	0
Gemella asaccharolytica	0	0	0	0	0	0	0	0	0	0	0	9	0	0	0	0	0	0	0	0	9	0	0	0
Gemella bergeri	0	0	9	27	0	18	9	0	9	0	9	9	9	9	9	9	0	0	0	0	0	0	9	0
Gemella cuniculi	9	0	0	0	9	0	0	9	0	0	0	0	0	9	9	0	0	9	0	0	18	9	9	0
Gemella haemolysans	2034	1512	2034	1296	1530	1800	1161	1125	1638	1305	1377	1782	1827	2376	2052	2070	1989	1278	1224	1143	1278	1260	1548	2097
Gemella morbillorum	3015	2277	3510	2232	3051	2610	1728	1638	3204	2025	2304	2547	3105	3744	3474	3177	2916	2493	2772	2259	1719	2457	2142	3411
Gemella palaticanis	9	0	0	0	0	0	0	9	18	0	0	0	9	0	0	9	0	0	0	0	0	0	0	0
Gemella parahaemolysans	0	0	0	0	9	0	9	9	0	0	9	0	18	18	0	9	0	0	0	9	9	9	0	18
Gemella sanguinis	34839	27927	39897	26460	30537	30969	23283	22311	34434	23049	26370	26973	32877	41481	37413	33957	31131	26316	26793	27090	21978	25380	25965	35505
Gemella taiwanensis	9	9	0	9	9	9	9	0	18	9	0	27	0	0	18	18	0	0	0	9	0	0	9	9
Gemmatimonas phototrophica	0	0	0	0	0	0	0	0	0	0	0	9	0	0	0	0	0	0	0	0	0	0	0	0
Gemmatirosa kalamazoonesis	0	0	0	0	0	0	0	0	0	0	0	0	0	0	0	0	0	0	9	0	0	0	0	0
Geobacillus stearothermophilus	27	0	0	0	0	0	0	0	0	0	0	0	0	0	0	0	0	9	0	0	0	0	0	0
Geomicrobium sediminis	0	0	0	0	0	9	0	0	0	0	0	0	0	0	0	9	0	0	9	0	0	9	0	0
Gilliamella intestini	0	9	0	0	0	0	0	0	0	0	0	0	0	0	0	0	0	0	0	0	9	0	0	0
Glaesserella parasuis	0	0	0	0	0	0	0	0	9	0	0	0	0	0	0	0	0	0	0	0	0	0	0	0
Globicatella sanguinis	0	9	0	9	0	9	0	0	0	0	0	0	0	9	0	0	0	0	0	0	0	9	0	0
Globicatella sulfidifaciens	0	9	9	0	9	0	0	0	9	0	0	0	0	0	0	0	0	0	0	0	0	0	0	0
Glutamicibacter creatinolyticus	9	0	9	0	27	0	0	18	0	9	0	0	9	0	0	0	0	9	18	27	18	0	0	0
Glycomyces rutgersensis	0	0	0	0	0	0	9	0	0	0	0	0	0	0	0	0	0	0	0	0	0	0	0	0
Gottschalkia acidurici	0	0	0	0	0	0	0	0	0	0	9	0	0	0	0	0	0	0	0	0	0	0	0	0
Gracilibacillus alcaliphilus	0	0	0	0	0	0	0	0	0	0	0	0	0	0	0	0	0	0	0	0	0	0	0	9
Gracilibacillus eburneus	0	9	0	0	0	0	0	0	0	0	0	0	0	0	0	0	0	0	9	0	0	0	0	0
Gracilibacillus massiliensis	0	0	0	0	0	0	0	0	0	0	9	0	0	0	0	0	9	0	0	0	0	0	0	0
Gracilibacillus quinghaiensis	0	0	0	0	0	0	0	0	0	0	0	0	0	0	0	0	0	0	0	0	0	0	0	9
Gracilibacillus thailandensis	0	0	0	0	0	0	0	0	0	0	0	0	0	0	0	9	0	0	0	0	0	0	0	0
Granulicatella adiacens	25362	18666	21240	15480	19341	20583	15876	13581	20934	14535	16425	17694	19521	26064	23994	21987	20097	17856	21150	15417	13734	16542	15903	23481
Granulicatella balaenopterae	117	126	54	135	126	63	81	90	81	90	63	153	135	216	171	135	171	72	108	90	18	99	45	198
Granulicatella elegans	16524	12645	13329	10017	13140	13968	10179	9063	13941	10386	10458	11187	13167	17460	16128	14904	13662	11547	13554	9855	8262	10836	11736	15561
Granulicella sapmiensis	0	0	0	0	0	0	0	0	0	0	0	0	0	0	0	9	0	0	0	0	0	0	0	0
Haemophilus aegyptius	0	0	18	9	0	0	0	9	0	0	0	0	0	0	0	0	9	0	0	0	0	0	0	0
Haemophilus aegyptius ATCC 11116	0	0	0	0	0	0	0	0	0	0	0	0	0	0	0	9	0	0	0	0	0	0	0	0
Haemophilus haemoglobinophilus	0	9	0	0	0	0	0	0	0	0	0	0	0	0	0	0	0	0	0	0	0	9	0	0
Haemophilus haemolyticus	549	477	414	801	801	765	477	369	900	855	918	684	900	1188	828	1062	594	648	558	513	630	243	369	576
Haemophilus influenzae	0	36	18	18	9	27	27	9	18	18	18	18	27	63	27	9	9	18	9	36	36	18	0	45
Haemophilus massiliensis	0	0	0	0	0	0	0	0	9	0	0	0	0	0	0	0	9	0	0	0	0	0	0	0
Haemophilus parahaemolyticus	9	0	9	18	36	18	0	9	27	18	0	18	36	9	18	54	9	18	0	9	0	0	9	0
Haemophilus parainfluenzae ATCC 33392	4185	3681	4032	5580	5553	4905	3492	2583	5319	4761	4833	4635	6453	8091	6687	6147	3789	4725	4401	4617	3834	2448	2808	4050
Haemophilus paraphrohaemolyticus	0	0	0	0	0	9	0	0	0	0	0	0	0	0	0	0	0	0	9	0	0	0	0	0
Haemophilus pittmaniae	36	27	18	18	45	27	9	18	9	9	9	45	9	36	18	27	18	63	54	54	0	9	9	18
Haemophilus sputorum CCUG 13788	0	18	0	9	18	27	18	9	9	9	0	18	36	18	9	9	18	36	9	0	0	0	0	9
Halalkalibacillus halophilus	0	0	0	0	0	0	0	0	0	0	0	0	0	9	0	0	0	0	0	0	0	0	0	0
Haliangium ochraceum	0	0	0	0	0	0	0	0	0	0	0	0	0	0	18	0	0	0	0	0	0	0	0	0
Halobacillus andaensis	0	0	0	0	0	0	0	9	0	0	0	0	0	0	0	0	0	0	0	0	0	0	0	0
Halobacillus kuroshimensis	0	0	0	9	0	0	0	0	0	0	0	0	0	0	0	0	0	0	0	0	0	0	0	0
Halobacillus litoralis	9	0	0	0	0	0	0	0	0	0	0	0	0	0	0	0	0	0	0	0	0	0	0	0
Halobacillus profundi	0	0	0	0	0	0	0	0	0	0	0	0	0	0	0	0	0	0	0	0	0	0	9	0
Halobacteroides elegans	0	0	0	0	0	0	0	0	0	0	0	9	0	0	0	0	0	0	0	0	0	0	0	0
Halolactibacillus halophilus	0	0	0	0	0	0	0	0	0	0	0	0	0	0	0	0	0	0	0	0	9	0	0	0
Halolactibacillus miurensis	18	9	0	0	0	0	0	9	9	0	0	9	0	9	0	9	9	0	0	0	0	0	0	0
Haloplasma contractile SSD-17B	0	0	9	0	0	0	0	0	0	0	0	0	0	0	0	0	0	0	0	0	0	0	0	0
Halotalea alkalilenta	0	0	0	0	0	0	0	0	0	0	0	0	0	0	0	9	0	0	0	0	0	0	0	0
Hathewaya histolytica	0	0	0	0	0	0	0	0	0	0	0	0	0	0	0	0	0	0	0	9	0	0	0	0
Hazenella coriacea	0	0	0	0	0	0	0	9	9	0	0	0	0	0	9	0	0	0	0	0	0	0	0	0
Helicobacter pullorum NCTC 12824	0	0	0	0	0	0	0	0	0	0	0	0	9	0	0	0	0	9	0	0	0	0	0	0
Helicobacter pylori NCTC 11637 = CCUG 17874 = ATCC 43504	0	0	0	0	0	0	0	0	0	0	0	0	0	0	0	0	0	0	0	0	9	0	0	0
Heliobacterium chlorum	0	0	9	0	0	0	0	0	9	0	0	0	0	0	9	0	0	0	0	0	0	9	0	0
Heliobacterium modesticaldum	0	0	0	0	0	0	0	0	0	0	0	0	0	0	0	0	0	0	0	0	0	9	0	0
Heliobacterium sulfidophilum	0	9	0	63	0	0	0	0	0	0	0	0	0	0	0	0	0	0	0	0	9	0	0	0
Heliorestis acidaminivorans	0	0	0	0	0	0	0	0	0	0	0	0	0	0	0	0	0	0	0	9	0	0	0	0
Herpetosiphon gulosus	18	9	9	9	0	9	0	18	27	0	9	0	9	9	9	0	18	9	0	18	9	0	18	18
Histophilus somni	0	0	0	0	0	0	0	0	0	0	0	0	0	9	0	0	0	0	0	0	0	0	0	0
Holdemanella biformis	0	0	0	0	0	0	0	0	0	0	0	0	0	0	0	0	0	0	0	9	0	0	0	0
Holzapfelia floricola DSM 23037 = JCM 16512	171	72	126	162	99	90	144	72	36	99	81	63	144	108	216	225	117	180	117	72	162	81	72	72
Huakuichenia soli	0	0	0	0	0	0	0	0	0	0	0	0	0	0	0	0	0	0	0	9	0	0	0	0
Hungateiclostridium cellulolyticum	0	0	0	0	0	0	0	0	9	0	0	0	0	0	0	0	0	0	0	0	0	0	0	9
Hymenobacter rivuli	0	0	0	0	0	0	0	0	0	0	0	0	0	0	0	9	0	0	0	0	0	0	0	0
Hyphomonas polymorpha	0	0	0	0	0	0	0	0	0	0	0	0	9	0	0	0	0	0	0	0	0	0	0	0
Ignavigranum ruoffiae	0	0	9	0	0	0	0	0	0	0	0	0	0	0	0	0	0	0	0	0	0	0	0	0
Ihubacter massiliensis	0	0	0	0	9	0	0	0	0	0	0	0	0	0	0	0	0	0	0	0	0	0	0	0
Ilyobacter insuetus	0	9	0	0	0	0	0	0	0	0	0	0	0	0	0	0	0	0	0	0	0	0	0	0
Indiicoccus explosivorum	0	0	0	0	0	9	0	0	0	0	0	0	0	0	0	0	0	0	0	0	0	0	0	0
Isobaculum melis	144	63	126	108	45	117	72	54	117	36	90	99	117	117	108	108	54	54	45	72	72	72	90	81
Jeotgalibaca arthritidis	72	18	36	9	18	18	27	9	45	27	72	45	36	45	27	36	0	9	27	36	9	18	18	27
Jeotgalibaca dankookensis	0	9	0	9	0	0	0	9	0	0	9	0	0	0	0	18	0	0	0	0	0	9	9	0
Jeotgalibaca porci	0	0	0	0	0	18	0	0	0	9	9	0	0	0	0	0	0	18	0	0	0	18	0	0
Jeotgalibacillus campisalis	0	0	0	0	0	0	9	0	0	0	0	0	0	0	0	9	0	0	0	0	0	0	0	0
Jeotgalibacillus malaysiensis	0	0	0	0	9	0	0	0	9	0	0	0	9	0	9	9	0	0	0	0	0	0	0	0
Jeotgalibacillus marinus	18	9	0	0	0	9	9	0	9	0	18	0	0	18	9	9	0	9	18	9	0	9	9	18
Jeotgalibacillus salarius	0	0	0	0	0	0	0	0	0	0	9	0	0	9	0	0	0	0	9	9	0	0	0	0
Jeotgalibacillus soli	0	0	0	9	0	9	0	9	9	0	0	0	0	9	0	0	0	9	9	0	0	0	0	0
Jeotgalicoccus halophilus	0	0	0	0	0	0	0	0	0	0	9	0	0	0	0	0	0	0	0	0	0	0	0	0
Jeotgalicoccus huakuii	9	0	0	9	0	0	9	0	0	0	0	0	0	0	0	9	0	0	0	0	0	0	0	0
Kingella denitrificans ATCC 33394	0	0	0	0	0	9	0	0	0	0	0	0	0	0	0	0	0	0	0	0	0	0	0	0
Klebsiella pneumoniae	0	0	0	0	0	9	0	0	0	0	0	0	0	0	9	0	0	0	0	0	0	0	0	0
Kocuria massiliensis	0	0	0	0	0	0	0	0	0	0	0	0	0	0	0	0	0	9	0	0	0	0	0	0
Kurthia gibsonii	9	9	18	0	0	0	9	0	0	9	0	0	9	0	9	18	0	0	0	0	0	0	9	18
Kurthia massiliensis	9	18	0	18	0	0	0	0	9	0	0	18	18	9	0	0	0	0	0	0	0	9	9	0
Kurthia populi	0	0	9	0	0	0	9	0	0	0	0	9	0	0	0	0	0	0	0	0	0	0	0	0
Kurthia senegalensis	0	9	0	0	0	9	9	0	0	0	0	0	0	0	0	0	0	9	0	0	9	0	0	0
Kurthia sibirica	18	0	27	27	0	18	0	18	36	0	18	18	45	9	27	18	27	9	0	9	0	18	9	18
Kurthia zopfii	18	9	18	0	9	0	0	0	0	0	0	27	18	0	18	0	18	0	18	9	9	9	0	9
Labedella endophytica	0	0	0	0	0	9	0	0	0	0	0	0	0	0	0	0	0	0	0	0	0	0	0	0
Laceyella putida	0	0	0	0	0	0	0	0	0	0	0	0	0	0	0	0	0	0	0	9	0	0	0	0
Laceyella thermophila	0	0	0	0	0	0	0	0	0	0	0	0	0	0	0	0	0	9	0	0	0	0	0	0
Lachnoanaerobaculum gingivalis	108	63	90	18	126	45	81	45	63	27	36	81	63	72	117	63	72	81	36	63	36	72	81	90
Lachnoanaerobaculum orale	72	54	81	90	63	99	54	0	90	45	36	45	81	126	90	81	108	72	63	81	18	45	63	72
Lachnoanaerobaculum saburreum DSM 3986	135	162	90	90	108	72	144	63	54	108	81	153	126	198	135	126	108	117	117	72	63	126	108	162
Lachnoanaerobaculum umeaense	18	54	9	9	36	18	9	18	36	9	18	18	0	45	36	45	18	9	54	27	9	45	0	27
Lacrimispora aerotolerans	0	0	0	0	0	0	0	0	0	0	0	0	0	0	0	9	0	0	0	0	0	0	0	0
Lacticaseibacillus camelliae	189	189	225	234	180	198	171	63	90	108	126	261	126	252	216	306	99	180	90	207	243	180	171	171
Lacticaseibacillus casei	27	9	18	9	18	9	9	9	9	18	9	27	0	0	27	9	9	0	0	0	9	9	0	18
Lacticaseibacillus hulanensis	0	0	0	9	0	9	0	9	0	0	0	0	0	0	0	9	0	9	9	0	9	18	0	0
Lacticaseibacillus manihotivorans	180	63	81	63	45	72	81	36	81	36	90	81	45	99	162	171	36	45	45	36	81	72	54	63
Lacticaseibacillus pantheris	45	45	54	36	45	18	63	18	36	36	63	54	0	63	99	45	0	0	9	45	54	18	18	63
Lacticaseibacillus paracasei	0	9	9	9	0	0	0	9	0	0	0	0	0	0	18	0	0	0	0	9	0	9	0	9
Lacticaseibacillus paracasei subsp. tolerans	0	0	0	0	0	0	0	0	0	0	0	0	0	9	0	0	0	0	0	0	0	0	0	0
Lacticaseibacillus porcinae	198	81	144	63	99	189	135	126	99	45	99	117	117	135	207	261	81	117	63	81	63	81	135	54
Lacticaseibacillus rhamnosus	0	0	0	9	0	0	0	0	0	0	0	0	0	0	0	0	9	0	0	0	0	0	0	0
Lacticaseibacillus sharpeae	54	27	18	18	9	45	45	0	9	27	9	18	36	27	45	45	9	9	0	45	54	27	9	18
Lacticaseibacillus songhuajiangensis	18	27	9	9	9	36	27	0	36	27	9	27	0	0	9	18	18	36	9	0	18	0	0	18
Lacticaseibacillus thailandensis	0	0	9	9	0	0	9	9	9	9	9	36	18	9	18	18	0	0	0	9	9	18	0	0
Lacticaseibacillus zeae	9	18	0	0	9	9	0	0	9	0	0	9	0	18	9	0	9	0	27	9	0	0	9	9
Lacticigenium naphthae	27	0	9	18	9	9	9	9	27	0	18	36	27	9	18	36	9	9	0	0	9	18	9	9
Lactiplantibacillus argentoratensis	45	63	45	54	54	90	36	18	36	45	36	27	45	72	63	126	63	36	45	9	63	45	99	54
Lactiplantibacillus fabifermentans	153	36	18	54	36	72	72	81	27	18	36	99	72	72	126	135	63	81	45	45	108	99	63	45
Lactiplantibacillus garii	9	9	0	9	18	9	9	0	18	0	9	9	9	9	9	0	0	0	9	9	0	9	0	0
Lactiplantibacillus modestisalitolerans	243	162	180	99	180	180	135	45	90	126	153	135	108	180	243	261	144	117	144	180	180	189	162	126
Lactiplantibacillus mudanjiangensis	45	18	9	9	9	0	18	0	0	0	0	36	9	0	9	18	0	18	0	0	18	0	18	0
Lactiplantibacillus paraplantarum	0	18	18	0	27	18	18	18	18	9	9	18	0	18	27	9	45	0	9	9	9	18	9	18
Lactiplantibacillus pentosus	18	27	0	36	27	9	9	9	0	9	9	0	9	9	27	9	0	0	0	18	9	9	9	9
Lactiplantibacillus plajomi	54	18	27	0	18	18	54	45	54	54	0	54	18	45	81	99	45	36	9	45	18	72	18	36
Lactiplantibacillus plantarum	792	477	549	639	378	342	396	360	369	333	666	396	333	477	765	837	261	342	315	396	486	378	468	459
Lactiplantibacillus xiangfangensis	9	9	0	9	0	0	18	9	9	0	9	0	9	0	0	0	0	9	9	0	0	9	0	9
Lactobacillus acetotolerans	0	0	0	0	0	0	0	0	0	0	0	0	0	0	0	0	0	0	9	0	0	0	0	0
Lactobacillus acetotolerans DSM 20749 = JCM 3825	0	0	9	9	9	0	9	0	0	0	9	0	0	9	0	9	0	0	0	0	0	0	9	0
Lactobacillus acidophilus	9	0	0	0	9	0	0	9	0	0	9	0	0	0	0	0	0	0	0	0	0	9	9	0
Lactobacillus amylolyticus	18	0	0	0	0	0	0	0	9	0	0	0	0	0	0	0	0	9	9	0	9	0	0	0
Lactobacillus amylovorus DSM 20531	0	0	0	0	0	0	0	9	0	0	0	9	0	0	0	0	0	9	0	0	0	0	0	9
Lactobacillus apis	9	0	0	0	0	0	0	0	0	0	9	0	0	0	0	0	0	0	0	0	0	0	0	0
Lactobacillus bombicola	0	0	0	0	9	0	0	0	0	0	0	0	0	0	0	0	0	0	0	9	0	0	0	0
Lactobacillus brantae DSM 23927	18	18	36	54	36	27	27	0	0	45	9	27	18	45	54	27	18	54	9	36	0	18	27	18
Lactobacillus brevis ATCC 14869 = DSM 20054	0	0	9	9	0	0	0	0	0	0	0	9	0	0	0	9	0	0	0	0	0	9	0	0
Lactobacillus casei DSM 20011 = JCM 1134 = ATCC 393	27	9	9	0	18	27	36	18	36	18	18	9	45	18	9	72	18	9	9	36	0	9	0	36
Lactobacillus coleohominis DSM 14060	396	351	270	441	189	234	261	234	243	243	324	243	171	225	369	558	153	270	180	279	351	243	306	216
Lactobacillus colini	45	63	45	63	18	27	18	18	18	9	45	18	54	54	63	54	18	18	9	27	27	9	27	36
Lactobacillus crispatus	0	0	0	0	0	9	0	0	0	0	0	0	0	0	0	0	0	0	0	0	9	0	0	0
Lactobacillus delbrueckii	9	0	9	9	0	9	0	0	18	0	0	9	9	18	0	0	0	9	0	0	0	9	18	0
Lactobacillus delbrueckii subsp. bulgaricus	0	0	0	0	0	0	0	0	0	0	0	0	9	0	0	0	0	0	0	0	0	0	0	0
Lactobacillus delbrueckii subsp. bulgaricus ATCC 11842 = JCM 1002	18	0	9	9	0	0	9	9	0	9	0	9	9	9	0	18	9	0	0	9	27	0	0	0
Lactobacillus delbrueckii subsp. indicus	54	117	45	18	27	63	63	63	45	63	9	36	36	45	72	81	18	45	18	27	45	72	72	36
Lactobacillus delbrueckii subsp. jakobsenii	0	0	0	0	0	0	0	0	0	0	0	0	0	9	0	0	0	0	0	0	0	0	0	0
Lactobacillus delbrueckii subsp. lactis	0	0	0	0	0	9	0	0	0	0	0	0	0	0	0	0	0	0	0	0	0	0	0	0
Lactobacillus delbrueckii subsp. lactis DSM 20072	0	0	0	0	0	0	0	0	0	0	0	0	0	0	0	0	0	9	0	0	0	0	0	0
Lactobacillus delbrueckii subsp. sunkii	9	36	18	18	18	0	9	0	9	9	0	27	18	0	27	0	0	9	9	9	9	18	0	0
Lactobacillus equicursoris DSM 19284 = JCM 14600 = CIP 110162	0	0	0	0	0	0	0	0	9	0	0	0	0	9	0	9	0	0	0	9	0	0	0	0
Lactobacillus florum DSM 22689 = JCM 16035	27	9	0	18	9	9	9	0	9	0	0	0	27	0	18	27	0	9	0	9	0	0	9	9
Lactobacillus fructivorans KCTC 3543 = DSM 20203	234	216	135	153	117	117	144	126	99	99	144	144	135	234	171	252	108	153	90	108	261	90	99	126
Lactobacillus futsaii JCM 17355	18	0	0	0	0	27	0	18	0	9	0	0	18	9	18	27	9	18	0	0	18	0	0	9
Lactobacillus futsaii subsp. chongqingii	18	0	0	0	9	9	0	18	9	0	18	0	0	0	0	27	9	18	0	18	9	0	9	18
Lactobacillus gallinarum	0	0	0	0	18	0	0	9	0	0	9	0	9	9	0	18	0	0	0	0	0	0	0	0
Lactobacillus gasseri ATCC 33323 = JCM 1131	90	153	81	90	81	36	90	63	81	81	36	45	36	108	153	135	81	27	63	72	117	99	54	72
Lactobacillus gigeriorum DSM 23908 = CRBIP 24.85	9	0	9	9	0	0	9	0	0	0	9	0	0	9	0	0	0	18	0	0	0	9	9	9
Lactobacillus hamsteri	9	0	9	9	0	9	0	0	0	0	0	0	9	0	0	0	0	0	0	0	0	9	0	0
Lactobacillus helveticus	0	0	0	0	0	0	0	9	0	0	0	0	0	0	0	0	0	0	0	0	0	0	0	0
Lactobacillus helveticus DSM 20075 = CGMCC 1.1877	0	9	0	0	0	0	0	0	0	0	0	0	0	0	0	0	0	0	0	0	0	9	0	0
Lactobacillus hokkaidonensis JCM 18461	9	0	0	18	18	27	18	9	0	0	9	18	9	0	9	9	27	9	18	9	18	9	9	0
Lactobacillus hominis DSM 23910 = CRBIP 24.179	0	9	0	0	9	0	0	0	0	0	9	9	0	0	9	0	0	9	9	0	0	9	0	9
Lactobacillus homohiochii	45	0	27	27	9	9	27	0	0	0	9	9	0	0	45	45	9	9	18	0	9	18	9	9
Lactobacillus iners	0	0	0	0	0	0	0	0	0	0	0	0	9	0	18	0	0	9	0	0	0	0	0	0
Lactobacillus jensenii	54	18	36	99	9	27	63	27	27	27	18	36	18	45	27	90	18	9	18	36	36	36	45	18
Lactobacillus johnsonii	9	0	27	0	0	0	0	9	0	9	18	9	9	0	9	27	0	9	0	0	0	0	9	9
Lactobacillus kalixensis	0	0	9	0	0	0	0	0	0	0	0	0	0	0	0	0	0	0	0	0	0	0	0	0
Lactobacillus kefiranofaciens	0	9	0	0	0	0	0	9	0	0	0	0	0	0	0	0	0	0	0	0	0	0	0	0
Lactobacillus kefiranofaciens subsp. kefirgranum	0	9	0	9	0	0	0	0	0	0	0	0	9	0	0	0	0	0	0	9	0	0	0	0
Lactobacillus kimchicus JCM 15530	0	0	0	9	9	0	9	18	18	9	18	9	9	9	9	27	27	9	18	9	18	9	18	0
Lactobacillus kitasatonis	0	0	0	0	9	0	0	0	9	0	0	0	0	0	0	0	0	0	0	0	0	0	0	0
Lactobacillus koreensis JCM 16448	9	0	9	0	0	9	9	27	18	0	0	0	0	27	18	0	9	0	0	0	18	0	9	0
Lactobacillus kullabergensis	0	0	0	0	0	0	0	0	0	0	0	0	0	0	0	0	0	0	0	0	0	9	0	0
Lactobacillus melliventris	0	9	0	0	0	0	0	0	0	0	0	0	0	0	9	0	0	0	0	0	0	0	0	0
Lactobacillus nasuensis JCM 17158	9	0	9	0	0	18	9	9	0	0	9	0	9	0	9	9	0	0	0	0	9	9	9	9
Lactobacillus odoratitofui DSM 19909 = JCM 15043	90	18	36	18	27	36	54	9	0	0	9	18	45	9	18	54	9	9	18	18	36	18	45	18
Lactobacillus oryzae JCM 18671	36	9	27	18	27	27	36	18	0	0	9	9	0	27	18	54	9	18	9	18	9	18	9	18
Lactobacillus pasteurii DSM 23907 = CRBIP 24.76	18	0	0	0	0	9	0	18	0	0	0	0	0	0	0	0	0	0	0	0	0	0	0	0
Lactobacillus psittaci	36	18	9	18	18	18	0	0	9	0	45	9	27	36	9	27	9	0	18	0	9	9	0	9
Lactobacillus rodentium	0	0	0	0	9	0	0	0	0	0	0	0	0	0	0	0	0	0	0	0	0	0	0	0
Lactobacillus saniviri JCM 17471 = DSM 24301	18	18	36	45	9	18	18	9	9	27	54	9	27	18	45	36	36	27	27	63	36	9	27	18
Lactobacillus selangorensis	54	45	0	27	9	27	18	18	18	27	18	18	18	18	18	36	9	9	9	36	0	18	27	9
Lactobacillus senioris DSM 24302 = JCM 17472	171	135	81	252	189	126	153	162	63	108	117	135	135	135	117	279	108	117	99	162	153	135	81	117
Lactobacillus senmaizukei DSM 21775 = NBRC 103853	27	72	54	36	36	54	90	27	18	27	54	45	0	54	36	72	27	36	18	36	54	36	9	27
Lactobacillus silagei JCM 19001	36	18	9	9	0	0	18	0	0	0	18	0	0	0	18	36	0	9	0	0	18	18	0	0
Lactobacillus similis DSM 23365 = JCM 2765	36	27	0	27	27	54	18	0	0	27	63	36	36	18	36	54	9	0	0	36	36	36	0	9
Lactobacillus taiwanensis	18	0	0	9	18	27	0	18	9	18	9	27	45	36	9	9	27	18	18	45	9	9	0	9
Lactococcus chungangensis CAU 28 = DSM 22330	225	288	162	207	198	207	198	99	198	207	108	144	135	279	207	234	207	135	171	207	126	126	198	225
Lactococcus formosensis	45	9	9	0	0	9	0	9	0	0	18	0	0	0	0	9	9	0	0	9	9	0	18	0
Lactococcus fujiensis JCM 16395	18	0	9	0	0	0	18	0	0	0	0	9	0	0	0	0	0	0	0	0	0	0	0	9
Lactococcus garvieae	0	0	0	0	0	9	0	0	0	0	0	0	0	0	0	0	0	0	0	0	9	0	0	0
Lactococcus garvieae subsp. bovis	0	0	0	0	0	0	0	9	0	0	0	0	0	0	0	0	0	0	0	0	0	0	0	0
Lactococcus hircilactis	0	0	0	0	0	0	0	0	0	0	0	0	0	0	0	0	9	0	0	0	0	0	0	0
Lactococcus lactis subsp. hordniae	0	9	0	0	0	0	0	0	0	0	0	0	0	0	9	0	0	0	9	0	0	0	0	0
Lactococcus lactis subsp. tructae	9	9	0	9	27	45	0	27	27	9	36	18	9	27	9	0	9	18	9	18	9	27	27	18
Lactococcus laudensis	27	45	27	9	27	36	45	18	0	0	9	45	63	9	36	45	45	18	36	45	18	27	63	72
Lactococcus nasutitermitis	9	9	0	9	0	0	9	18	0	0	9	0	0	0	9	0	36	0	0	9	0	9	18	0
Lactococcus piscium	81	36	45	45	45	108	18	45	63	27	54	36	36	45	90	126	18	54	18	27	18	36	45	36
Lactococcus plantarum	117	63	72	117	108	90	153	108	117	117	126	99	90	144	81	108	117	18	108	54	54	36	81	90
Lactococcus raffinolactis	63	45	18	45	45	36	36	27	54	27	27	54	54	54	54	18	54	63	45	27	18	9	54	45
Lactococcus taiwanensis	9	9	9	0	9	0	0	9	0	0	9	9	9	9	18	0	0	9	0	9	0	0	0	0
Lactovum miscens	0	0	9	0	0	0	0	0	0	0	0	0	0	9	0	0	0	0	0	0	0	0	9	0
Lancefieldella rimae	0	0	0	0	0	0	0	0	0	0	0	0	0	0	0	0	0	0	0	0	9	0	0	0
Lapidilactobacillus concavus	54	27	27	9	36	9	18	18	0	9	9	27	36	18	36	63	9	18	18	9	9	18	0	27
Lapidilactobacillus dextrinicus	0	0	0	0	0	0	0	0	0	0	0	0	0	0	0	0	9	0	0	0	0	0	0	0
Latilactobacillus curvatus	63	27	36	18	36	45	9	9	54	36	27	54	36	63	63	54	54	45	54	27	36	27	36	27
Latilactobacillus fuchuensis	81	36	27	27	9	99	90	45	54	54	63	45	36	72	54	72	36	72	36	99	45	45	54	63
Latilactobacillus graminis	135	45	126	99	54	81	45	36	63	63	135	81	45	126	144	117	45	81	36	18	90	90	81	81
Latilactobacillus sakei	18	0	0	0	0	0	0	0	9	0	0	0	0	0	9	0	0	0	0	0	0	0	9	0
Latilactobacillus sakei subsp. carnosus	0	0	0	9	0	0	0	0	0	0	0	0	0	0	0	0	0	9	0	0	0	9	0	0
Latilactobacillus sakei subsp. sakei	27	9	0	0	18	0	0	0	18	9	0	9	0	0	9	9	9	0	9	18	27	18	18	0
Lederbergia galactosidilyticus	9	0	0	0	0	0	0	0	0	0	9	9	0	0	0	0	0	0	0	0	0	9	0	0
Lederbergia graminis	0	0	0	0	9	0	0	0	0	0	0	0	0	0	0	0	0	0	0	0	0	0	0	0
Lederbergia lentus	0	0	0	9	0	0	0	0	0	0	0	0	0	0	9	0	0	0	0	0	0	0	0	9
Leifsonia antarctica	0	0	0	0	0	0	0	0	0	0	0	0	0	0	0	0	0	0	0	0	0	0	9	0
Leifsonia bigeumensis	0	0	0	0	0	0	0	0	0	0	0	0	0	9	0	0	0	0	0	0	0	0	0	0
Leifsonia poae	0	0	0	0	0	0	0	0	0	0	0	0	0	0	0	0	0	9	0	0	0	0	0	0
Lentibacillus kapialis	0	0	0	0	0	0	0	0	0	0	0	0	0	0	0	0	0	0	0	0	0	0	9	0
Lentibacillus massiliensis	0	0	9	0	0	0	0	0	0	0	0	0	0	0	0	0	0	0	0	0	0	0	0	0
Lentilactobacillus buchneri	0	0	0	0	0	0	0	0	9	0	0	0	0	9	0	0	0	0	0	0	0	0	0	0
Lentilactobacillus curieae	477	405	405	351	324	342	342	297	297	315	432	414	306	486	513	684	225	270	297	396	261	243	306	351
Lentilactobacillus farraginis	0	18	0	9	9	9	0	9	0	9	18	0	36	0	9	0	0	0	9	18	0	0	0	9
Lentilactobacillus hilgardii	9	9	0	9	9	0	0	9	0	9	9	0	18	9	9	18	9	18	9	0	27	36	18	9
Lentilactobacillus kefiri	0	9	0	0	0	0	0	9	0	0	0	0	0	0	0	0	9	0	0	9	0	0	0	0
Lentilactobacillus kisonensis	0	18	9	0	9	9	9	18	0	0	9	0	18	0	0	18	0	0	9	27	9	9	0	0
Lentilactobacillus otakiensis	36	18	27	9	0	0	27	27	9	9	36	9	9	18	36	9	9	18	0	9	18	0	18	9
Lentilactobacillus parabuchneri	27	27	9	9	27	0	9	27	27	18	9	9	9	27	36	9	0	9	9	9	27	9	9	9
Lentilactobacillus parafarraginis	36	18	36	45	9	18	27	9	9	18	9	0	54	36	18	54	9	27	9	0	36	27	36	18
Lentilactobacillus parakefiri	0	0	0	0	0	0	0	0	0	0	0	0	0	0	0	0	0	0	9	0	0	0	0	0
Lentilactobacillus rapi	0	0	9	0	18	0	9	9	0	9	9	0	9	18	18	18	0	0	0	0	0	0	0	9
Lentilactobacillus sunkii	0	0	0	0	0	0	0	9	0	0	0	0	0	0	0	9	9	0	0	0	9	0	0	0
Lentzea albidocapillata	0	0	0	0	0	0	0	0	0	0	0	9	0	0	0	0	0	0	0	0	0	0	0	0
Leptonema illini DSM 21528	0	0	9	0	0	0	0	0	0	0	0	0	0	0	0	0	0	0	0	0	0	0	0	0
Leptotrichia hofstadii	0	0	0	9	0	0	0	0	0	0	0	9	0	0	0	9	0	0	0	0	0	0	0	9
Leptotrichia trevisanii	9	9	9	9	0	9	0	0	0	9	18	0	18	9	0	18	0	9	0	9	9	0	0	0
Leuconostoc citreum	0	0	0	0	0	0	0	0	9	0	0	0	0	0	0	0	0	0	0	0	0	0	0	0
Leuconostoc gelidum subsp. aenigmaticum	0	0	0	0	9	0	0	0	0	0	0	0	0	0	0	0	0	0	0	0	0	0	0	0
Leuconostoc gelidum subsp. gasicomitatum	0	0	0	0	0	0	0	0	0	0	0	0	0	0	9	0	0	0	0	9	0	0	0	0
Leuconostoc kimchii	18	0	0	0	0	0	0	0	0	0	0	0	0	0	0	0	0	0	0	0	9	0	0	0
Leuconostoc mesenteroides	0	0	0	0	9	9	0	0	0	0	9	0	0	0	0	9	0	0	0	0	0	0	0	0
Leuconostoc mesenteroides subsp. jonggajibkimchii	0	0	9	0	0	18	0	0	0	0	0	0	0	9	0	9	0	0	9	0	0	0	0	9
Levilactobacillus acidifarinae	27	18	0	18	18	36	18	9	9	0	36	9	0	9	0	36	9	0	9	0	18	0	0	0
Levilactobacillus brevis	117	45	27	45	45	72	45	36	27	9	36	18	18	54	108	36	36	27	27	63	54	54	27	36
Levilactobacillus cerevisiae	45	9	0	9	9	9	9	18	0	0	36	9	27	45	18	27	9	0	0	18	0	0	9	0
Levilactobacillus hammesii	126	108	99	90	36	81	72	27	54	18	63	81	81	108	99	126	27	99	18	81	45	54	54	27
Levilactobacillus namurensis	306	108	171	135	153	171	180	144	99	90	342	189	180	207	423	306	117	81	54	171	171	135	216	189
Levilactobacillus parabrevis	108	54	90	54	27	81	45	27	54	36	99	117	90	45	252	153	27	36	18	36	99	45	81	36
Levilactobacillus paucivorans	63	18	18	9	9	36	0	27	9	9	27	54	9	9	108	90	18	18	0	18	36	18	36	9
Levilactobacillus spicheri	0	0	0	0	0	0	9	0	9	0	0	9	0	0	9	18	0	0	0	0	18	0	0	0
Levilactobacillus yonginensis	9	0	0	0	9	9	0	0	0	0	0	0	0	0	0	0	0	0	0	9	0	0	0	0
Levilactobacillus zymae	18	9	27	9	9	0	9	18	9	9	18	45	18	9	81	18	0	9	0	18	18	0	9	9
Ligilactobacillus agilis	0	27	0	9	0	18	9	27	9	0	0	27	27	9	9	45	0	0	9	9	9	0	36	0
Ligilactobacillus animalis	0	0	9	9	0	0	9	9	0	0	9	0	0	0	0	9	0	9	9	0	0	9	0	0
Ligilactobacillus apodeme	90	108	63	126	99	72	90	18	27	36	54	81	63	36	153	180	63	63	45	63	108	72	90	27
Ligilactobacillus araffinosus	9	9	0	18	27	18	0	18	0	9	0	36	9	27	18	45	9	9	0	9	9	0	0	0
Ligilactobacillus aviarius	27	0	9	0	0	9	18	9	9	0	0	9	9	0	9	18	9	18	0	9	9	0	0	18
Ligilactobacillus ceti	0	0	0	0	0	9	0	0	18	0	0	0	0	0	9	9	0	0	0	9	0	0	0	27
Ligilactobacillus faecis	27	36	18	0	0	0	0	0	9	0	0	9	0	18	9	18	0	9	0	0	18	0	27	18
Ligilactobacillus hayakitensis	27	9	0	0	18	18	0	9	9	0	0	18	9	0	27	27	9	0	0	9	9	0	18	9
Ligilactobacillus murinus	9	9	0	0	0	0	9	0	9	18	9	0	0	9	9	0	0	0	9	9	9	0	0	0
Ligilactobacillus ruminis	27	9	9	18	9	9	0	18	18	9	9	9	9	18	27	36	9	9	18	0	9	27	9	9
Ligilactobacillus saerimneri	639	387	567	540	477	477	405	306	297	234	261	414	351	369	531	738	306	315	243	495	342	468	450	342
Ligilactobacillus salivarius	45	36	18	18	18	27	0	36	18	9	36	27	18	36	36	27	27	0	9	9	9	0	27	27
Lihuaxuella thermophila	0	0	9	9	0	9	0	0	0	0	0	0	0	0	0	0	0	0	0	0	0	0	0	0
Limosilactobacillus alvi	450	387	441	414	252	333	405	324	333	252	324	306	297	432	693	648	180	270	189	279	468	342	360	270
Limosilactobacillus antri	63	54	36	27	18	0	18	27	9	27	27	18	27	54	54	90	18	54	18	45	36	27	54	27
Limosilactobacillus caviae	180	81	90	72	99	90	90	63	81	99	99	108	135	135	153	189	54	153	54	99	63	72	72	63
Limosilactobacillus equigenerosi	945	468	432	639	414	441	450	333	342	333	567	522	432	720	828	1071	315	324	261	342	810	252	432	261
Limosilactobacillus fermentum	656073	520830	486648	569430	456930	418113	489816	353493	341325	352413	416502	397674	380889	496107	622809	866565	300258	395541	304308	431172	539343	410310	438462	347355
Limosilactobacillus frumenti	36	9	18	18	27	18	36	18	9	9	54	36	0	36	9	18	0	0	45	18	54	45	9	9
Limosilactobacillus gastricus	2898	2169	2340	3087	1737	1980	2277	1422	1512	1449	2196	1764	1719	2007	2772	4041	1305	1674	1206	1881	2925	1899	1755	1404
Limosilactobacillus gorillae	2142	1530	1620	1566	1566	1449	1467	1206	999	927	1476	1431	1224	1386	2016	2853	1062	1350	864	1440	1584	1089	1413	1125
Limosilactobacillus ingluviei	486	369	351	333	333	234	360	234	225	243	252	270	270	270	414	522	234	171	243	315	288	279	288	144
Limosilactobacillus mucosae	2223	1287	1368	1638	981	1125	1458	855	756	927	1548	1395	1341	1449	1881	2529	900	1107	747	1008	1485	981	1377	891
Limosilactobacillus oris	81	45	36	45	27	54	18	18	27	27	9	45	45	45	54	81	27	18	27	36	90	36	36	9
Limosilactobacillus panis	9	54	9	36	0	9	9	18	0	0	18	18	9	0	45	27	9	0	9	0	18	9	0	18
Limosilactobacillus pontis	342	342	234	360	306	225	306	180	189	261	351	261	252	378	387	495	252	252	144	243	414	252	216	162
Limosilactobacillus reuteri	180	108	162	162	144	117	126	45	72	72	225	99	117	108	207	342	72	99	144	135	171	126	153	162
Limosilactobacillus reuteri subsp. reuteri	1332	1152	1080	1197	945	828	1089	666	837	900	909	837	1062	927	1521	1782	702	783	810	918	1188	810	990	738
Limosilactobacillus secaliphilus	324	135	234	198	171	189	216	144	144	99	198	135	135	252	252	495	144	162	171	252	171	144	153	126
Limosilactobacillus vaginalis	108	135	135	108	72	72	153	36	99	126	81	90	144	45	135	153	36	108	63	126	90	153	81	54
Liquorilactobacillus cacaonum	108	9	18	18	63	18	54	27	27	36	18	36	45	36	63	63	45	72	36	18	9	45	36	72
Liquorilactobacillus nagelii	0	0	0	0	0	0	18	9	0	0	0	0	0	18	9	0	0	9	0	9	0	18	18	9
Liquorilactobacillus vini	72	0	27	18	9	18	9	9	36	45	36	9	9	90	45	54	18	27	27	36	18	27	36	54
Listeria aquatica	0	0	0	18	0	0	0	0	0	0	9	9	0	9	0	0	0	0	0	0	0	9	0	9
Listeria floridensis	0	0	0	0	9	9	0	0	9	0	9	0	9	0	9	0	9	0	0	0	9	0	0	18
Listeria grayi	9	0	0	9	9	0	0	0	0	0	9	9	0	9	9	0	18	0	9	0	0	0	9	9
Listeria innocua	9	0	9	0	0	9	9	9	0	0	27	27	18	9	0	0	0	0	18	0	0	0	9	36
Listeria ivanovii	0	0	0	9	18	0	0	9	9	9	9	0	0	0	0	0	0	9	0	0	0	0	9	18
Listeria ivanovii subsp. londoniensis	0	0	0	0	0	0	0	0	0	0	9	0	0	0	0	0	9	0	0	0	0	0	0	0
Listeria riparia	0	0	0	0	0	9	0	0	0	0	0	0	0	0	0	0	0	0	0	0	0	0	0	9
Listeria seeligeri	9	0	0	0	18	0	0	9	0	9	9	0	9	0	0	18	9	9	0	9	0	9	0	0
Listeria weihenstephanensis	0	0	9	9	9	27	0	9	18	9	0	0	0	0	0	0	0	0	0	9	0	9	0	18
Listeria welshimeri	0	18	9	0	0	18	9	0	0	0	18	18	18	9	18	0	0	0	9	0	0	9	18	9
Loigolactobacillus iwatensis	27	18	18	27	27	36	27	18	36	9	0	9	27	36	18	36	18	27	9	27	0	18	9	18
Lonepinella koalarum	9	0	0	0	0	0	0	9	9	9	0	0	0	0	0	0	0	0	0	0	9	0	0	0
Loriellopsis cavernicola	0	0	0	0	0	0	0	0	0	0	9	0	0	0	0	0	0	0	0	0	0	0	0	0
Lottiidibacillus patelloidae	9	0	0	0	0	0	0	0	0	0	0	0	0	0	9	0	0	0	0	0	0	0	0	0
Lysinibacillus endophyticus	0	0	0	0	9	0	0	0	0	0	0	0	9	0	0	0	0	0	0	0	0	0	0	0
Lysinibacillus fusiformis	72	63	81	45	45	36	45	81	99	45	153	72	72	45	90	81	36	54	72	63	72	90	81	45
Lysinibacillus halotolerans	0	0	0	0	9	0	0	0	0	0	0	0	0	0	0	0	0	0	0	0	0	0	0	0
Lysinibacillus macroides	0	0	0	0	0	0	0	0	0	0	0	0	0	0	0	0	0	0	0	9	0	0	0	0
Lysinibacillus manganicus DSM 26584	9	0	0	0	0	0	0	9	0	9	0	0	9	0	0	0	0	0	0	9	0	0	0	9
Lysinibacillus odysseyi 34hs-1 = NBRC 100172	63	36	36	18	18	54	36	54	45	36	36	45	63	36	63	27	27	9	27	18	27	27	54	54
Lysinibacillus sphaericus	9	18	9	18	9	18	9	18	9	9	18	18	9	9	45	9	9	0	9	18	18	0	18	0
Lysinibacillus tabacifolii	0	0	0	0	0	0	0	0	0	0	0	0	0	0	0	9	0	0	0	0	0	0	0	9
Lysinibacillus telephonicus	45	18	0	9	9	18	0	0	18	9	9	0	18	9	9	18	9	9	0	0	0	9	9	27
Lysinibacillus varians	0	0	0	0	0	0	0	0	0	0	0	0	0	0	9	0	0	0	0	0	0	0	0	0
Macrococcus bohemicus	36	0	0	0	27	0	18	18	0	0	9	9	18	0	0	0	18	0	0	0	0	18	9	0
Macrococcus bovicus	0	0	0	0	0	0	0	9	0	0	0	0	9	0	0	0	0	0	0	0	0	0	0	0
Macrococcus brunensis	0	9	0	0	0	0	0	0	0	0	0	0	0	0	0	0	0	0	0	0	0	0	18	0
Macrococcus canis	0	9	0	9	0	0	0	0	0	0	0	9	9	18	0	0	0	0	18	9	18	9	9	9
Macrococcus carouselicus	0	0	0	9	0	18	9	0	0	9	0	0	0	9	0	0	9	9	9	9	0	0	0	0
Macrococcus caseolyticus	18	0	9	9	0	18	0	0	18	0	18	0	0	0	0	0	18	18	0	0	0	0	9	0
Macrococcus caseolyticus subsp. hominis	9	9	9	0	0	0	0	9	0	0	0	0	0	9	0	0	27	9	0	0	0	0	0	9
Macrococcus equipercicus	0	0	0	0	0	0	0	0	9	0	0	0	0	0	9	0	0	0	0	0	0	0	0	0
Macrococcus goetzii	0	9	9	0	0	9	0	0	9	0	0	9	0	0	27	0	0	0	9	9	0	9	0	9
Macrococcus hajekii	0	0	0	0	0	0	0	0	0	0	0	0	9	0	0	0	0	0	0	0	0	0	0	0
Macrococcus lamae	0	0	9	0	0	9	0	0	0	0	9	18	0	0	9	0	0	0	9	0	0	0	0	9
Magnetovibrio blakemorei	0	0	0	0	0	0	9	0	0	0	0	0	0	0	0	0	0	0	0	0	0	0	0	0
Mammaliicoccus sciuri	0	0	0	0	0	0	0	0	0	18	0	0	0	0	0	0	9	0	0	0	0	0	0	0
Mammaliicoccus stepanovicii	0	0	0	0	9	18	9	0	9	0	9	0	0	9	0	0	0	0	0	9	0	0	0	0
Mannheimia glucosida	0	0	0	0	0	0	9	0	9	0	0	0	0	0	0	0	0	0	0	0	0	0	0	0
Mannheimia granulomatis	0	0	0	0	0	0	0	0	9	0	9	18	9	0	0	0	0	9	0	0	36	0	9	0
Mannheimia haemolytica	0	9	9	0	9	0	0	0	0	0	0	9	0	9	9	0	9	0	0	0	18	0	0	0
Mannheimia ruminalis	9	0	0	0	9	0	0	0	0	0	18	9	18	27	9	9	9	18	0	0	0	0	9	18
Mannheimia varigena	18	9	0	18	9	27	18	9	0	0	18	0	18	18	27	18	0	9	9	0	9	9	0	0
Marinilactibacillus piezotolerans	27	45	54	18	27	18	0	18	18	27	54	9	36	72	72	54	27	27	54	54	45	63	45	108
Marinilactibacillus psychrotolerans	0	0	0	9	0	0	0	0	0	0	0	0	0	9	0	0	9	0	0	0	0	0	0	9
Marininema halotolerans	9	9	0	9	0	0	0	0	9	0	0	0	0	0	0	0	0	0	0	0	0	9	9	0
Marininema mesophilum	0	0	0	9	0	0	0	0	0	0	0	0	0	0	0	0	0	0	0	0	0	0	0	0
Marinithermofilum abyssi	0	0	0	0	0	0	9	9	0	0	0	0	0	0	0	0	9	0	0	0	0	9	0	0
Marinitoga piezophila KA3	9	0	0	0	0	0	0	0	0	0	0	0	0	0	0	0	0	0	0	0	0	0	0	0
Marinococcus luteus	9	0	0	0	0	0	0	0	0	0	0	0	0	0	0	0	0	0	0	0	0	0	0	0
Marinomonas ostreistagni	0	0	0	0	0	0	0	9	0	0	0	0	0	0	0	0	0	0	0	0	0	0	0	0
Massilia agilis	0	0	0	0	0	0	9	0	0	0	0	0	0	0	0	36	0	0	0	0	0	0	0	0
Massilia agri	0	0	0	0	0	0	0	0	0	0	0	0	0	0	0	27	0	0	0	0	0	0	0	0
Massilia atriviolacea	0	0	0	0	0	0	0	0	0	0	0	0	0	0	0	81	0	0	0	0	0	0	0	0
Massilia aurea	0	0	0	0	0	0	0	0	0	0	0	0	0	0	0	9	0	0	0	0	0	0	0	0
Massilia brevitalea	0	0	0	0	0	0	0	0	0	0	0	0	0	0	0	45	0	0	0	0	0	0	0	0
Massilia glaciei	0	0	0	0	9	0	0	0	0	0	0	0	0	0	0	0	0	0	0	0	0	0	0	0
Massilia namucuonensis	0	0	0	0	0	0	0	0	0	0	0	0	0	0	0	9	0	0	0	0	0	0	0	0
Massilia pinisoli	0	0	0	0	0	0	0	0	0	0	0	0	0	0	0	9	0	0	0	0	0	0	0	0
Massilia putida	0	0	0	0	0	0	0	0	0	0	0	0	0	0	0	72	0	0	0	0	0	0	0	0
Massilia umbonata	0	0	0	0	0	0	0	0	0	0	0	0	0	0	0	9	0	0	0	0	0	0	0	0
Massilibacterium senegalense	0	9	0	0	0	0	0	0	0	0	9	0	0	0	0	0	0	0	0	9	0	0	0	0
Mechercharimyces asporophorigenens	0	0	0	0	0	0	0	0	0	0	0	9	0	0	0	0	0	0	0	0	0	0	0	0
Mediterraneibacter glycyrrhizinilyticus	0	0	0	0	0	0	0	0	0	0	0	0	0	0	0	0	0	0	9	0	0	9	0	0
Megasphaera elsdenii	0	0	0	0	0	0	0	0	9	0	0	0	0	0	0	0	0	0	0	0	0	0	0	0
Megasphaera elsdenii DSM 20460	9	9	18	0	18	0	9	9	9	0	9	9	0	9	0	9	0	9	0	9	0	9	36	0
Megasphaera hexanoica	0	0	0	0	0	0	0	0	0	0	0	0	9	0	0	0	0	0	0	0	0	0	0	0
Megasphaera indica	0	0	0	0	0	18	9	0	0	0	0	0	0	0	0	0	0	0	0	9	0	0	0	0
Megasphaera massiliensis	0	0	9	0	9	0	0	18	0	0	0	0	0	9	0	0	0	0	9	0	0	0	9	0
Megasphaera micronuciformis	90	108	117	126	54	117	90	117	126	126	126	117	117	225	198	171	144	207	99	99	90	144	144	189
Megasphaera paucivorans	18	9	18	9	9	0	9	0	9	0	0	0	0	18	0	18	9	18	0	9	9	0	9	9
Megasphaera sueciensis	9	0	0	0	0	0	0	0	0	0	0	0	9	0	0	0	0	0	0	0	0	0	0	0
Melaminivora jejuensis	0	0	0	9	0	0	0	0	0	0	0	0	0	0	0	0	0	0	0	0	0	0	0	0
Melissococcus plutonius ATCC 35311	63	54	63	9	18	72	0	27	36	36	45	81	36	45	72	81	63	36	36	9	27	81	63	54
Mesobacillus boroniphilus	0	0	0	0	0	0	0	0	0	0	0	0	0	0	0	9	0	0	0	0	0	0	0	0
Mesobacillus jeotgali	0	0	9	9	0	0	0	0	9	0	0	0	0	0	0	18	0	0	0	0	0	0	0	0
Mesobacillus maritimus	0	9	0	9	9	0	0	0	0	18	9	0	0	9	0	18	9	0	9	9	9	9	0	0
Mesobacillus stamsii	18	0	0	9	0	9	0	0	0	0	0	0	0	0	0	0	0	9	0	0	0	0	0	0
Mesobacillus subterraneus	18	0	0	0	9	0	0	0	0	0	0	9	0	0	9	18	0	9	9	0	18	18	0	0
Mesocricetibacter intestinalis	0	0	0	0	0	0	0	0	0	0	0	0	0	0	0	0	0	0	0	0	9	0	0	0
Metabacillus fastidiosus	9	0	0	0	0	0	0	0	0	0	9	9	0	0	0	9	9	9	0	0	9	0	0	0
Metabacillus galliciensis	0	0	0	0	18	0	0	0	0	0	0	9	0	0	0	0	0	0	0	0	0	0	0	0
Metabacillus herbersteinensis	0	0	0	0	0	0	0	0	9	0	0	0	0	0	0	0	0	9	0	0	0	0	0	0
Metabacillus indicus	0	0	18	0	0	0	0	0	0	9	0	0	9	0	9	0	0	9	0	0	0	0	0	0
Metabacillus litoralis	0	0	0	9	0	0	0	0	0	0	0	0	0	0	0	0	0	0	0	0	0	0	0	0
Metabacillus malikii	18	18	45	9	9	9	18	9	0	0	9	0	9	9	9	9	27	9	18	0	18	9	18	9
Metabacillus niabensis	0	9	0	0	0	0	0	9	9	0	0	9	0	0	18	9	18	0	0	0	0	18	0	0
Metasolibacillus fluoroglycofenilyticus	207	117	108	72	108	171	126	126	135	81	54	27	36	36	162	189	135	153	72	99	27	54	108	135
Methylobacterium brachiatum	0	0	0	0	0	0	0	0	0	0	0	0	0	0	0	9	0	0	0	0	0	0	0	0
Methylobacterium bullatum	0	0	0	0	0	0	0	0	0	0	0	0	0	0	0	18	0	0	0	0	0	0	0	0
Methylobacterium goesingense	0	0	0	0	0	0	0	0	0	0	0	0	0	0	0	45	0	0	0	0	0	0	0	0
Methylobacterium haplocladii	0	0	0	0	0	0	0	0	0	0	0	0	0	0	0	9	0	0	0	0	0	0	0	0
Methylobacterium mesophilicum	0	0	0	0	0	0	0	0	0	0	0	0	0	0	0	9	0	0	0	0	0	0	0	0
Methylobacterium persicinum	0	0	0	0	0	0	0	0	0	0	0	0	0	0	0	9	0	0	0	0	0	0	0	0
Methylobacterium radiotolerans JCM 2831	0	0	0	0	0	0	0	0	0	0	0	0	0	0	0	9	0	0	0	0	0	0	0	0
Methylorosula polaris	0	0	0	0	0	0	0	0	0	0	0	0	0	0	0	9	0	0	0	0	0	0	0	0
Methylorubrum extorquens CM4	0	0	0	0	0	0	0	0	0	0	0	0	0	0	0	27	0	0	0	0	0	0	0	0
Microaerobacter geothermalis	0	9	0	0	0	0	0	0	0	0	0	0	0	0	0	0	0	0	0	0	0	0	0	0
Microbacterium halophytorum	0	0	0	0	0	0	0	0	0	18	0	0	0	0	0	0	9	0	0	0	0	0	0	0
Microbacterium kitamiense	0	0	0	0	0	0	0	0	0	0	0	0	0	0	0	0	0	0	0	0	0	0	9	0
Microbacterium kyungheense	0	0	0	9	0	0	0	0	0	0	0	0	0	0	0	0	0	0	0	0	0	0	0	0
Microbacterium pseudoresistens	27	0	18	9	9	0	0	9	0	0	9	0	0	9	27	0	9	0	9	0	0	9	0	18
Microbispora siamensis	0	0	0	0	0	9	0	0	0	0	0	0	0	0	0	0	0	0	0	0	0	0	0	0
Microlunatus phosphovorus NM-1	0	0	9	0	0	0	0	0	0	0	0	0	0	0	0	0	0	0	0	0	0	0	0	0
Micromonospora lupini	0	0	0	0	0	0	0	0	0	0	0	0	0	0	9	0	0	0	0	0	0	0	0	0
Micromonospora rifamycinica	0	0	0	0	0	0	0	0	0	0	0	0	0	0	0	0	0	0	0	0	0	0	0	9
Mobilisporobacter senegalensis	0	0	0	0	0	9	0	0	0	0	0	0	0	0	0	0	0	0	0	0	0	0	0	0
Modestobacter lapidis	0	0	0	0	0	0	0	0	0	9	0	0	0	0	0	0	0	0	0	0	0	0	0	0
Modestobacter versicolor	0	0	0	0	0	0	0	0	9	0	0	0	0	0	0	0	0	0	0	0	0	0	0	0
Mogibacterium diversum	9	9	0	9	0	0	9	0	9	0	9	18	27	0	9	9	0	0	0	9	9	0	18	9
Mogibacterium neglectum	828	1053	891	927	918	1143	783	540	1692	1035	1566	2304	1404	1908	792	1683	675	558	603	1062	1746	774	756	828
Mogibacterium pumilum	9	0	0	0	0	0	0	0	0	0	0	0	0	0	0	0	0	0	0	0	0	0	0	0
Mogibacterium timidum	9	0	0	0	0	0	9	0	0	0	18	0	18	54	0	0	0	0	9	9	9	0	9	9
Mogibacterium vescum	9	18	9	18	0	9	0	0	18	18	27	81	36	18	0	27	0	18	0	9	27	18	18	18
Moryella indoligenes	0	0	0	0	0	0	18	0	0	0	0	0	0	0	0	0	0	0	0	0	0	0	0	0
Mycetocola zhujimingii	0	0	0	0	0	0	0	0	0	0	0	0	0	0	0	0	0	0	0	0	0	9	0	0
Mycobacterium angelicum	0	0	0	0	0	0	0	0	0	0	0	0	0	27	0	0	0	0	0	0	0	0	0	0
Mycobacterium asiaticum	0	0	9	0	0	0	0	0	0	0	0	0	0	0	0	0	0	0	0	0	0	0	0	0
Mycobacterium persicum	18	0	0	0	0	0	0	0	0	0	0	0	0	0	9	0	0	0	0	0	0	0	0	0
Mycolicibacter terrae	0	9	0	0	0	0	0	0	0	0	0	0	0	0	0	0	0	0	0	0	0	0	0	0
Mycolicibacterium anyangense	0	0	0	0	0	0	0	0	0	0	0	0	0	0	9	0	0	0	0	0	0	0	0	0
Mycolicibacterium komossense	0	9	0	0	0	0	0	0	0	0	0	0	0	0	0	0	0	0	0	0	0	0	0	0
Mycoplasma bovis	0	9	0	0	0	9	0	0	0	0	0	0	0	0	0	18	0	0	9	0	0	0	0	0
Mycoplasma bovoculi M165/69	0	0	0	0	0	0	0	0	0	0	0	0	0	0	0	0	0	0	9	0	0	0	0	0
Mycoplasma flocculare ATCC 27399	0	0	0	0	0	0	0	0	0	0	0	0	0	0	0	0	9	0	0	0	0	0	0	0
Mycoplasma molare	0	9	0	0	0	0	0	0	0	0	0	0	0	0	0	0	0	0	0	0	0	0	0	0
Natranaerovirga pectinivora	9	0	0	0	0	0	0	0	0	0	0	0	0	0	0	0	0	0	0	0	0	0	0	0
Necropsobacter rosorum	0	18	0	9	0	0	0	0	0	0	9	0	9	0	0	0	0	0	0	0	0	9	0	0
Negativicoccus massiliensis	0	0	9	9	0	0	0	0	0	0	0	9	0	9	0	0	0	0	0	0	0	0	9	0
Neisseria cinerea	0	0	0	0	0	0	0	0	0	9	0	0	0	0	0	0	0	0	0	0	0	0	0	0
Neisseria elongata subsp. elongata	0	0	0	0	9	0	0	0	0	0	0	0	0	0	0	0	0	0	0	0	0	0	0	0
Neisseria macacae ATCC 33926	0	0	0	0	0	0	0	0	0	0	0	0	0	9	0	0	0	0	0	0	0	0	0	0
Neisseria mucosa	0	0	0	0	0	9	0	0	0	0	0	0	0	0	0	0	0	0	0	0	9	0	0	0
Neisseria oralis	0	0	0	9	0	0	0	0	0	0	0	0	0	0	0	0	0	0	0	0	0	0	0	0
Neisseria perflava	9	18	9	27	0	9	9	0	9	0	0	18	27	0	45	9	0	18	0	9	18	0	9	27
Neisseria sicca ATCC 29256	0	0	9	0	0	0	0	0	0	0	0	0	0	0	0	9	9	0	0	0	0	0	0	0
Neobacillus drentensis	0	0	0	0	0	0	0	0	0	0	0	0	0	0	0	0	0	9	0	0	0	0	0	0
Neobacillus jeddahensis	9	0	0	0	0	0	0	0	0	0	0	0	0	0	0	0	0	0	0	0	0	0	0	9
Neobacillus niacini	0	9	0	0	0	0	0	0	0	0	0	0	0	0	0	0	0	0	0	0	0	0	0	0
Neobacillus notoginsengisoli	0	9	0	9	9	0	0	18	0	0	18	0	0	9	0	0	0	0	9	9	0	0	18	0
Neobacillus soli	0	0	0	0	0	0	0	0	0	0	0	0	0	0	0	0	0	0	0	9	0	0	0	0
Nesterenkonia alba	0	0	0	0	0	0	0	0	0	9	0	0	0	0	0	0	0	0	0	0	0	0	0	0
Nocardia kroppenstedtii	0	0	0	0	0	0	9	0	0	0	0	0	0	0	0	0	0	0	0	0	0	0	0	0
Nonomuraea harbinensis	0	0	0	9	0	0	0	0	0	0	0	9	0	0	0	0	0	0	0	0	0	0	0	0
Noviherbaspirillum aurantiacum	0	0	0	0	0	0	0	0	0	0	0	0	0	0	0	18	0	0	0	0	0	0	0	0
Noviherbaspirillum canariense	0	0	0	0	0	0	0	0	0	0	0	0	0	0	0	18	0	0	0	0	0	0	0	0
Noviherbaspirillum suwonense	0	0	0	0	0	9	0	0	0	0	0	0	0	0	0	90	0	0	0	0	0	0	0	0
Numidum massiliense	0	0	0	0	0	0	0	9	0	9	0	0	0	0	0	0	0	0	0	0	0	0	0	0
Oceanobacillus bengalensis	0	0	9	0	0	0	0	0	0	0	0	0	0	0	0	0	0	0	0	9	0	9	0	0
Oceanobacillus caeni	18	27	18	27	0	0	0	0	18	0	0	0	9	18	9	27	9	0	9	0	0	27	0	9
Oceanobacillus damuensis	0	0	0	0	0	0	0	0	0	0	0	0	0	0	0	0	0	0	0	0	9	0	0	0
Oceanobacillus halophilum	0	0	0	0	0	0	0	0	0	0	0	0	0	0	9	0	0	0	0	0	0	0	0	0
Oceanobacillus halophilus	0	0	0	0	0	0	0	0	0	0	0	0	0	0	0	0	0	0	0	0	0	9	0	0
Oceanobacillus iheyensis	0	0	27	0	0	27	0	0	0	9	0	0	18	0	9	18	9	9	0	0	0	9	0	9
Oceanobacillus indicireducens	0	9	0	0	9	9	0	9	0	0	18	0	9	0	9	0	0	0	9	9	0	0	0	0
Oceanobacillus jeddahense	9	0	0	0	0	0	0	0	0	0	0	0	0	0	0	0	9	9	0	0	0	0	0	0
Oceanobacillus limi	0	0	0	0	0	0	0	0	0	0	0	9	0	0	0	0	0	0	0	0	0	0	0	0
Oceanobacillus massiliensis str. N'diop	0	0	9	0	0	0	0	0	0	0	18	0	18	0	0	9	0	9	9	0	0	9	0	0
Oceanobacillus oncorhynchi	9	0	9	0	0	0	0	0	0	0	0	0	0	0	0	0	0	0	0	0	0	9	0	0
Oceanobacillus oncorhynchi subsp. incaldanensis	9	0	9	0	0	0	9	27	0	0	0	9	0	27	18	9	9	0	0	0	0	9	0	0
Oceanobacillus polygoni	9	0	0	9	0	0	0	0	0	0	0	0	0	0	0	0	0	0	0	0	0	0	0	0
Oceanobacillus rekensis	9	18	9	18	9	9	18	0	45	27	9	27	27	9	9	18	9	9	27	18	9	9	0	0
Oceanobacillus senegalensis	0	0	0	9	0	0	9	0	9	0	0	0	0	0	0	9	0	0	18	0	0	0	9	0
Oceanobacillus sojae	9	0	0	0	9	0	0	0	0	0	0	0	0	0	0	0	0	0	0	0	0	0	9	0
Okibacterium fritillariae	0	9	0	0	0	0	0	9	0	0	0	0	0	0	0	0	0	0	0	0	0	0	0	0
Oligoflexus tunisiensis	0	0	9	0	0	0	0	0	0	0	0	0	0	0	0	0	0	0	0	0	0	0	0	0
Olsenella profusa DSM 13989	0	0	0	0	0	0	0	0	0	0	0	9	0	0	0	0	0	0	0	0	0	0	0	0
Orbus hercynius	0	0	0	0	0	0	0	0	0	0	0	0	0	9	0	0	0	0	0	0	0	0	0	0
Oribacterium asaccharolyticum ACB7	36	9	54	27	27	9	9	45	27	36	54	36	9	18	72	72	27	36	36	0	27	9	0	99
Oribacterium parvum ACB1	18	9	18	0	9	9	9	9	0	18	9	9	0	9	9	18	0	9	0	0	9	9	0	18
Oribacterium sinus	0	0	0	0	9	9	0	9	9	9	9	9	0	9	18	18	0	0	9	9	18	9	0	0
Ornithinibacillus bavariensis	9	0	9	0	0	0	18	0	0	18	18	9	9	0	9	0	9	0	9	0	0	0	0	9
Ornithinibacillus californiensis	9	9	0	0	9	0	0	9	0	0	0	9	0	18	9	0	9	9	0	9	9	0	9	27
Ornithinibacillus contaminans	9	0	0	0	0	0	0	0	0	9	9	0	0	0	0	0	0	0	0	0	0	0	0	0
Ornithinibacillus halophilus	0	0	0	0	0	0	0	0	0	0	0	0	0	9	0	0	0	0	0	0	0	0	9	0
Ornithinibacillus heyuanensis	0	0	9	0	0	0	0	0	0	0	0	0	0	0	0	0	0	0	9	0	0	0	0	0
Ornithinibacillus salinisoli	27	9	18	9	0	9	9	0	0	27	18	18	9	9	36	9	18	9	9	9	9	18	0	36
Ornithinibacillus scapharcae TW25	0	0	0	0	0	0	0	0	9	0	0	0	0	0	0	0	0	0	0	0	0	0	0	0
Oscillibacter valericigenes	0	0	0	0	0	0	0	0	0	0	0	0	0	0	0	0	18	0	0	0	0	0	0	0
Otariodibacter oris	0	9	0	0	0	0	0	0	0	0	0	9	0	0	0	0	0	0	0	0	0	0	0	0
Oxalophagus oxalicus	9	0	9	0	0	18	0	9	0	0	0	0	0	0	9	9	9	0	0	0	0	0	0	0
Paenibacillus aceris	0	9	0	0	9	63	0	0	0	54	0	0	18	9	0	9	0	18	0	9	0	0	0	0
Paenibacillus agaridevorans	9	0	0	0	0	0	9	0	0	0	0	0	0	0	0	0	0	0	0	0	0	0	0	0
Paenibacillus alvei DSM 29	0	0	9	0	0	0	0	0	0	0	0	0	0	0	0	0	0	0	0	0	0	0	0	0
Paenibacillus apiarius	0	0	0	0	0	0	0	0	0	0	0	0	0	0	0	9	0	9	0	0	0	0	0	0
Paenibacillus assamensis	0	0	0	0	0	9	0	0	0	0	0	0	0	0	0	0	0	0	0	0	0	0	0	0
Paenibacillus azoreducens	0	0	0	0	0	0	0	0	0	0	0	9	0	0	0	0	0	0	0	0	9	0	0	0
Paenibacillus bovis	0	0	0	9	0	0	0	0	0	0	0	0	0	0	0	0	0	0	0	0	0	0	0	0
Paenibacillus camelliae	0	0	0	0	0	0	0	0	0	9	0	18	0	0	9	0	0	0	0	0	0	0	0	0
Paenibacillus campinasensis	0	0	0	0	0	0	0	0	0	0	0	0	0	0	0	0	0	0	9	0	0	0	0	0
Paenibacillus castaneae	0	0	0	0	0	0	0	0	0	0	0	0	0	9	0	0	0	0	0	0	0	0	0	0
Paenibacillus curdlanolyticus	0	0	0	0	0	9	0	0	0	0	0	9	0	0	9	0	0	0	0	0	0	0	0	0
Paenibacillus edaphicus	0	0	0	0	0	9	0	0	0	0	0	0	0	0	0	0	0	0	0	0	0	0	0	0
Paenibacillus ehimensis	0	0	0	0	0	0	0	0	0	0	0	9	0	0	0	0	0	0	0	0	0	0	0	0
Paenibacillus glacialis	0	0	0	0	0	0	0	0	0	0	0	0	9	0	0	0	0	0	0	0	0	0	0	0
Paenibacillus harenae	0	0	0	0	0	0	0	0	0	0	0	0	0	0	0	0	0	0	0	0	0	0	0	9
Paenibacillus illinoisensis	0	0	0	0	0	0	0	0	9	0	0	0	0	0	0	0	0	0	0	0	0	0	0	0
Paenibacillus intestini	0	0	0	0	0	0	0	0	0	0	0	0	0	0	0	0	0	0	0	0	0	9	0	0
Paenibacillus jamilae	0	0	0	0	0	0	9	0	0	0	0	0	0	0	0	0	9	0	9	0	0	9	0	0
Paenibacillus kobensis	0	0	0	0	0	0	0	0	0	0	0	0	0	0	0	0	0	0	0	0	0	0	0	9
Paenibacillus lautus	0	0	0	0	0	0	0	0	0	0	0	0	0	0	9	0	0	0	0	0	0	0	0	0
Paenibacillus lentimorbus	0	0	0	0	0	0	0	0	0	0	0	0	0	9	0	0	0	0	0	0	9	0	0	9
Paenibacillus lupini	0	9	0	0	0	9	0	0	0	0	0	0	0	0	0	0	0	0	0	0	0	0	0	0
Paenibacillus lutimineralis	0	0	18	0	0	0	0	0	0	0	9	0	0	0	0	9	9	0	0	0	0	0	0	0
Paenibacillus macerans	0	0	9	0	0	0	0	0	0	0	0	0	0	0	0	0	0	0	0	0	0	0	0	0
Paenibacillus mendelii	0	0	0	0	0	0	0	0	0	9	0	0	0	0	0	9	0	9	0	0	18	0	0	0
Paenibacillus motobuensis	0	0	0	0	0	0	0	0	0	0	0	0	0	0	0	0	9	0	0	0	0	0	0	0
Paenibacillus mucilaginosus	0	0	0	0	0	0	0	0	0	0	0	9	0	0	0	0	0	0	0	9	0	0	0	0
Paenibacillus nematophilus	0	0	0	0	0	9	0	0	0	0	9	0	0	0	0	0	0	0	0	0	0	0	9	0
Paenibacillus phyllosphaerae	0	0	0	0	0	0	0	0	0	0	0	0	0	0	0	0	9	0	0	0	0	0	0	0
Paenibacillus polymyxa	0	0	0	0	0	0	0	0	0	9	0	0	9	0	0	9	0	0	9	0	9	0	0	0
Paenibacillus popilliae ATCC 14706	0	0	18	0	0	0	0	0	0	0	0	0	0	0	0	0	0	0	0	0	0	0	0	0
Paenibacillus profundus	0	9	0	0	0	0	9	0	9	0	0	0	0	9	9	9	0	0	0	0	0	0	0	0
Paenibacillus prosopidis	0	0	0	0	0	0	0	0	0	0	0	0	0	0	0	9	0	0	0	0	0	0	0	0
Paenibacillus psychroresistens	0	9	0	0	0	0	0	0	0	0	0	9	0	0	0	0	0	18	0	0	0	9	0	0
Paenibacillus qingshengii	0	0	0	0	0	0	0	0	0	0	0	0	0	0	0	0	9	0	0	0	0	0	0	0
Paenibacillus sabinae	0	9	0	0	0	0	0	0	0	0	0	0	0	0	0	0	0	0	0	0	0	0	0	0
Paenibacillus thiaminolyticus	0	0	9	0	0	0	0	0	9	9	0	0	0	0	0	0	0	0	0	0	0	0	0	0
Paenibacillus tundrae	9	0	0	0	0	0	0	0	0	0	0	0	0	0	0	9	0	0	9	0	9	0	0	0
Paenibacillus turicensis	9	0	0	9	0	0	0	0	0	0	9	0	0	0	0	0	0	0	0	0	0	0	0	0
Paenibacillus typhae	0	0	0	0	0	0	0	0	0	9	0	9	0	0	9	0	9	0	0	0	0	9	0	9
Paenibacillus validus	0	0	0	0	9	0	0	0	0	0	0	0	0	0	0	0	0	0	0	0	0	0	0	0
Paenibacillus xinjiangensis	0	9	0	0	0	0	0	0	0	0	0	0	0	0	0	9	0	0	0	0	0	0	0	0
Paenibacillus xylanexedens	0	9	0	0	0	0	0	0	0	0	0	0	9	0	0	18	9	0	9	0	0	9	0	0
Paenibacillus xylaniclasticus	0	0	0	0	0	0	0	0	0	0	0	0	9	0	0	0	0	0	0	0	0	0	0	0
Paenibacillus xylanilyticus	0	0	0	0	0	0	0	0	0	0	0	0	9	0	0	0	0	0	0	0	0	0	0	0
Paenibacillus yonginensis	0	0	0	0	0	0	0	0	0	0	0	0	0	0	0	0	0	0	0	0	0	0	0	9
Paenibacillus zanthoxyli	0	0	0	0	0	0	0	0	9	0	0	0	0	0	9	0	0	0	0	0	0	0	0	0
Paenibacillus zeae	0	0	0	0	0	0	0	9	0	0	0	0	9	0	0	0	0	0	0	0	0	0	0	0
Paenisporosarcina indica	0	0	0	0	0	0	0	0	0	0	0	0	0	0	0	9	0	0	0	0	0	0	0	0
Paenisporosarcina macmurdoensis	0	0	0	0	0	0	0	0	9	0	0	0	0	0	0	0	0	0	0	0	0	0	0	0
Paenisporosarcina quisquiliarum	0	0	0	0	0	9	0	0	9	0	0	0	0	0	0	0	0	0	0	0	0	0	0	0
Parageobacillus caldoxylosilyticus	0	0	9	0	0	0	0	0	0	0	0	0	0	0	0	0	0	0	0	0	0	0	0	0
Parageobacillus thermantarcticus	0	0	0	0	0	0	0	0	0	0	0	0	0	0	9	0	0	0	0	0	0	0	0	0
Parageobacillus thermoglucosidasius	0	0	0	0	0	0	0	0	0	0	0	0	0	0	0	0	0	0	0	0	0	0	0	9
Paraliobacillus ryukyuensis	0	0	0	0	0	0	0	0	0	0	0	0	0	0	9	0	0	0	0	0	0	0	0	0
Parvimonas micra	882	747	756	549	720	900	801	675	936	945	999	936	927	1296	981	1152	819	567	720	648	738	765	612	1242
Pasteurella canis	0	0	0	0	0	0	0	0	0	0	9	0	0	0	0	0	0	0	0	0	0	0	0	0
Pasteurella dagmatis ATCC 43325	0	0	0	9	0	0	0	0	0	0	9	0	0	0	0	0	0	0	0	0	9	0	0	0
Pasteurella multocida	0	0	0	0	0	0	0	9	0	0	0	0	0	0	0	0	0	9	0	0	0	0	0	0
Pasteurella multocida subsp. septica	18	0	0	0	0	9	0	9	9	0	0	0	0	0	9	0	0	0	0	18	0	9	9	9
Pasteurella oralis	0	0	0	0	0	0	0	0	0	0	0	9	0	9	0	0	0	0	0	0	0	0	0	0
Pasteurella skyensis	0	0	0	18	0	0	9	0	0	0	0	0	0	0	0	0	0	0	0	0	18	0	0	0
Pasteurella stomatis	0	0	0	0	0	0	0	0	0	0	0	0	9	0	0	0	0	0	0	0	0	0	0	0
Pasteurella testudinis DSM 23072	0	0	0	0	0	0	0	0	0	0	0	0	0	0	9	0	0	0	0	0	0	0	0	0
Patulibacter americanus	0	0	0	0	27	0	9	18	0	0	0	0	0	0	0	9	18	0	18	9	0	0	0	0
Paucilactobacillus nenjiangensis	81	27	81	18	54	63	18	18	36	45	63	54	36	54	36	81	36	27	45	63	45	45	18	36
Paucilactobacillus oligofermentans	90	90	81	63	27	36	36	54	45	63	45	45	36	27	72	90	18	18	18	9	45	36	45	36
Paucilactobacillus suebicus	144	108	81	189	81	108	117	45	99	72	189	126	162	135	198	315	99	81	54	54	153	108	162	72
Paucilactobacillus vaccinostercus	1521	1305	1152	1485	1215	1152	1098	981	990	900	1026	981	927	1314	1332	1998	720	1287	711	954	1467	999	1179	864
Paucilactobacillus wasatchensis	1683	1287	1134	1611	1026	891	1557	693	648	945	828	1125	1026	963	1143	2034	693	855	864	954	1746	891	1026	927
Paucisalibacillus globulus	0	0	0	0	0	9	9	9	9	9	0	0	9	0	9	9	0	0	0	0	9	0	0	0
Pectinatus brassicae	0	0	0	0	0	0	9	0	0	0	0	0	0	0	0	0	0	0	0	0	0	0	0	0
Pectinatus sottacetonis	9	0	0	0	0	0	0	0	0	0	0	0	0	0	0	0	0	0	0	0	0	0	0	0
Pectobacterium aroidearum	0	0	0	0	0	0	0	0	0	9	0	0	0	0	0	0	0	0	0	0	0	0	0	0
Pectobacterium brasiliense	0	0	0	0	0	0	0	0	0	0	0	9	0	0	0	0	0	0	0	0	0	0	0	0
Pediococcus acidilactici DSM 20284	360	243	342	270	279	243	297	189	153	225	252	216	207	306	333	414	180	252	243	252	315	207	207	153
Pediococcus acidilactici NGRI 0510Q	72	81	99	81	36	27	63	63	63	81	36	36	9	45	81	36	54	72	45	72	45	63	45	63
Pediococcus argentinicus	72	27	9	9	9	9	18	9	18	9	36	18	18	54	54	54	9	36	18	63	27	54	36	18
Pediococcus cellicola	108	81	144	180	81	45	90	45	99	45	36	81	90	81	72	198	81	63	18	108	108	63	153	90
Pediococcus claussenii	18	18	45	0	9	9	0	0	0	9	0	9	0	0	63	18	18	0	0	9	9	9	9	0
Pediococcus damnosus	36	36	18	36	9	9	72	27	0	36	45	18	27	45	63	90	18	9	27	9	27	18	18	18
Pediococcus ethanolidurans	18	9	18	9	18	9	18	0	9	9	27	0	9	9	45	0	0	27	0	18	27	9	45	18
Pediococcus inopinatus	27	18	18	9	9	27	9	18	27	0	18	9	18	18	27	18	18	36	0	9	18	9	9	0
Pediococcus parvulus	0	0	0	9	0	0	0	0	0	0	0	0	9	0	9	0	0	0	0	0	0	0	9	0
Pediococcus pentosaceus	90	45	90	108	45	36	54	81	45	63	117	27	63	99	99	90	54	63	9	45	81	45	54	108
Pediococcus siamensis	27	0	0	9	0	27	9	0	18	9	27	0	18	27	9	27	9	18	0	0	18	9	27	0
Pediococcus stilesii	9	0	9	18	9	18	0	9	9	18	27	0	18	18	9	45	0	0	9	18	45	9	9	27
Pedomicrobium australicum	0	0	0	0	0	0	0	0	0	0	0	9	0	0	0	0	0	0	0	0	0	0	0	0
Pelosinus defluvii	0	0	0	0	0	0	0	0	0	0	0	0	0	0	0	0	0	0	9	0	0	0	0	0
Pelosinus fermentans DSM 17108	0	0	0	0	0	0	0	0	0	0	0	0	0	0	9	0	0	9	0	9	0	0	0	0
Peptostreptococcus anaerobius	0	9	0	0	9	9	0	0	0	0	9	0	9	9	0	0	0	9	0	0	0	9	0	9
Peptostreptococcus canis	9	0	0	0	0	0	0	0	0	0	0	0	0	0	0	0	0	0	0	0	0	0	0	0
Peptostreptococcus stomatis	288	207	207	180	297	234	108	126	306	261	225	306	189	225	207	207	225	117	234	243	117	189	162	306
Peribacillus asahii	99	108	90	99	54	117	54	45	117	108	90	63	72	108	117	180	81	63	90	81	90	90	99	90
Peribacillus butanolivorans	0	0	9	0	0	0	0	9	0	0	0	0	0	0	0	0	0	0	0	0	0	0	0	0
Peribacillus cavernae	0	0	0	0	0	0	0	0	0	0	0	0	0	9	0	0	0	0	0	0	0	0	0	0
Peribacillus deserti	0	9	0	0	0	0	0	0	9	9	0	0	9	9	18	0	0	0	0	0	0	0	0	0
Peribacillus endoradicis	0	0	0	0	0	0	0	0	0	0	0	0	0	0	0	0	0	0	0	0	9	0	0	0
Peribacillus gossypii	0	0	0	0	0	0	0	0	0	0	0	9	0	0	0	0	0	0	0	0	0	0	0	9
Peribacillus huizhouensis	9	0	0	0	0	0	9	0	0	0	0	9	9	0	0	0	0	0	0	0	0	0	0	0
Peribacillus kribbensis	9	0	9	18	9	0	0	9	0	0	0	0	9	9	0	0	0	0	0	9	0	0	0	0
Peribacillus muralis	0	0	9	0	0	27	0	0	9	9	0	9	9	0	0	0	0	0	0	0	0	0	0	0
Peribacillus simplex	18	0	0	0	0	0	0	0	0	0	9	9	9	0	0	0	9	0	0	0	9	0	9	0
Peribacillus simplex NBRC 15720 = DSM 1321	18	9	9	0	27	9	18	0	9	0	0	0	0	9	0	0	0	18	0	9	0	0	0	18
Petrocella atlantisensis	0	0	0	0	0	0	0	0	0	0	9	0	0	0	0	0	0	0	0	0	0	0	0	0
Phocoenobacter uteri	9	0	0	0	9	9	18	0	0	0	0	0	0	27	0	0	0	0	9	0	9	0	0	9
Photobacterium carnosum	0	0	0	0	0	0	0	0	0	9	0	0	0	0	0	0	0	0	0	0	0	0	0	0
Photobacterium phosphoreum	0	0	0	0	0	0	9	0	0	0	0	0	0	0	0	0	0	0	0	0	0	0	0	0
Pilibacter termitis	171	63	72	63	72	45	81	63	54	45	18	54	54	108	90	36	72	72	72	9	9	45	45	45
Pisciglobus halotolerans	36	27	72	45	36	45	18	18	27	36	63	18	18	27	27	63	9	63	27	9	27	72	54	36
Planifilum fimeticola	0	0	0	0	9	0	0	0	0	0	0	0	0	0	0	0	0	0	0	0	9	0	0	0
Planifilum yunnanense	0	9	0	0	0	9	9	0	0	0	0	0	0	0	0	0	0	0	0	0	0	0	9	0
Planococcus antarcticus	0	0	0	0	0	0	0	0	0	0	0	0	0	0	9	0	0	0	9	0	0	0	0	0
Planococcus dechangensis	0	0	0	0	0	0	0	0	0	0	0	0	0	9	0	0	0	0	9	0	9	9	9	0
Planococcus faecalis	0	0	0	0	0	0	0	0	0	0	9	0	0	0	0	0	0	0	0	0	0	0	0	0
Planococcus halocryophilus Or1	0	0	0	0	0	0	0	0	0	0	36	0	0	0	0	0	0	0	0	0	0	0	0	0
Planococcus kocurii	0	0	0	0	0	0	0	0	0	0	0	0	0	0	0	0	0	0	9	0	0	0	0	0
Planococcus rifietoensis	9	0	0	0	0	0	0	0	0	0	0	0	0	0	0	0	0	0	0	0	0	0	0	0
Planococcus salinus	0	0	0	0	9	9	9	0	0	0	0	0	9	0	0	0	0	0	9	0	0	0	0	0
Planococcus versutus	0	0	0	0	0	0	9	0	0	0	0	0	0	0	0	0	0	0	0	0	0	9	9	0
Planomicrobium alkanoclasticum	0	0	0	0	0	0	0	0	0	0	0	0	0	0	0	0	0	0	0	0	0	0	0	9
Planomicrobium iranicum	0	0	0	0	0	0	0	0	0	0	0	0	9	0	0	0	0	0	0	0	0	0	0	0
Planomicrobium okeanokoites	0	0	0	0	0	9	0	0	0	0	0	0	0	0	0	0	0	0	0	0	0	0	0	0
Polygonibacillus indicireducens	0	0	0	0	0	0	0	0	0	0	0	0	9	0	0	0	0	9	0	0	0	0	0	0
Pontibacillus halophilus	0	0	0	0	0	0	0	0	0	0	9	0	0	9	0	0	0	0	0	0	0	0	0	0
Pontibacillus salipaludis	0	0	0	9	0	0	0	0	0	0	0	0	0	0	0	0	0	0	0	0	0	0	0	0
Porphyromonas catoniae ATCC 51270	9	0	0	0	0	0	0	0	0	0	18	9	9	0	0	0	0	0	0	9	0	0	0	0
Porphyromonas pasteri	288	171	198	225	171	126	72	144	279	81	387	531	279	288	162	252	162	90	72	108	108	99	99	198
Porphyromonas pogonae	0	0	0	9	0	0	0	0	0	0	0	0	0	0	0	0	0	0	0	0	0	0	0	0
Prevotella corporis	0	0	0	0	0	9	0	0	0	0	0	0	0	0	0	0	0	0	0	0	0	0	0	0
Prevotella fusca JCM 17724	0	0	0	0	0	9	0	0	0	0	0	0	0	0	0	0	0	0	0	0	0	0	0	0
Prevotella histicola	81	45	90	81	0	36	27	36	81	36	63	135	99	81	90	117	72	18	27	27	81	18	36	45
Prevotella jejuni	225	81	171	90	27	63	54	72	117	63	279	261	207	198	135	207	99	81	72	36	45	90	63	81
Prevotella melaninogenica ATCC 25845	360	261	360	189	108	198	162	135	243	108	234	405	225	198	162	234	72	162	54	63	126	153	99	225
Prevotella nanceiensis	54	36	45	45	36	9	18	63	54	9	36	63	27	45	18	54	36	27	0	18	27	9	9	45
Prevotella pallens ATCC 700821	0	0	0	9	0	0	0	0	0	0	0	0	0	0	0	0	9	0	0	0	0	0	0	0
Prevotella salivae	18	0	0	0	9	0	0	0	0	9	0	0	0	0	0	0	0	9	0	0	0	0	0	0
Prevotella scopos JCM 17725	9	0	0	0	0	0	0	0	0	0	0	9	18	0	0	9	0	0	0	0	0	0	0	9
Prevotella veroralis	0	0	0	0	0	0	0	0	0	0	0	0	0	9	0	0	0	0	0	0	0	0	0	9
Prevotellamassilia timonensis	0	0	0	0	9	0	0	0	0	0	0	9	0	0	0	0	0	0	0	9	0	0	0	0
Priestia endophytica	9	0	9	0	0	0	0	0	9	0	9	0	0	0	0	0	9	9	0	0	0	0	0	0
Priestia flexa	9	18	18	0	0	18	0	9	0	0	9	18	9	0	9	9	18	27	18	9	18	0	9	9
Priestia koreensis	9	0	0	0	9	9	0	0	0	0	0	0	0	0	18	18	0	9	0	0	0	9	0	9
Priestia paraflexa	9	0	0	0	0	0	0	0	0	0	0	0	0	0	0	0	0	0	0	0	0	0	0	0
Priestia taiwanensis	0	0	0	0	0	0	0	0	0	0	0	0	9	0	0	0	0	0	0	0	0	0	0	0
Promicromonospora thailandica	0	0	0	0	0	0	0	0	0	0	0	0	0	0	0	0	0	9	0	0	0	0	0	0
Propionispira arcuata	0	0	18	18	0	0	0	9	9	18	0	9	0	9	0	18	0	18	9	0	0	9	9	9
Propionispira paucivorans	18	27	0	27	9	27	9	18	9	0	0	9	9	0	9	0	0	9	9	9	0	0	0	9
Propionispira raffinosivorans	9	0	0	9	0	0	0	0	0	0	0	0	0	0	9	9	9	0	0	0	0	0	0	0
Propionispora hippei	9	0	9	18	0	0	0	0	0	0	0	9	0	0	9	9	0	0	0	0	0	9	0	9
Propionispora vibrioides	9	9	0	0	0	0	9	0	0	0	9	0	0	0	0	0	0	0	0	0	0	0	0	0
Proteinivorax hydrogeniformans	0	0	0	0	0	0	0	0	0	0	0	0	0	0	0	9	0	0	0	0	0	0	0	0
Proteus mirabilis	0	0	0	9	0	0	0	0	0	0	0	0	0	0	0	0	0	0	0	0	0	0	0	0
Pseudoalteromonas xiamenensis	0	0	0	0	0	0	0	0	0	0	0	0	0	0	9	0	0	0	0	0	0	0	0	0
Pseudoglutamicibacter albus	0	0	0	0	0	0	0	0	0	0	0	0	0	0	0	0	9	0	0	0	0	0	0	0
Pseudogracilibacillus auburnensis	0	0	0	0	0	0	9	9	0	0	0	0	0	0	9	0	0	9	9	0	0	0	0	0
Pseudogracilibacillus marinus	0	9	0	9	9	9	0	0	0	0	9	9	9	18	0	0	0	0	9	0	0	0	9	9
Pseudoleptotrichia goodfellowii	0	18	0	0	0	0	0	0	0	0	0	9	0	0	0	0	0	0	9	0	0	0	0	0
Pseudomonas brenneri	0	0	0	9	0	0	0	0	0	0	0	0	0	0	0	0	0	0	0	0	0	0	0	0
Pseudonocardia alni	0	0	0	0	0	0	0	0	0	0	0	0	0	0	0	0	0	0	0	0	9	0	0	0
Pseudonocardia saturnea	0	0	18	0	0	0	0	0	0	0	0	0	0	0	0	0	0	0	0	0	0	0	0	0
Pseudoramibacter alactolyticus ATCC 23263	0	0	0	0	0	0	0	0	0	0	0	0	9	0	0	0	0	0	0	0	0	0	0	0
Pseudorhodoplanes sinuspersici	9	0	0	0	0	0	0	0	0	0	0	0	0	0	0	0	0	0	0	0	0	0	0	0
Psychrobacillus lasiicapitis	9	18	18	27	27	9	27	0	9	9	9	9	18	0	9	9	27	9	18	36	9	9	18	0
Psychroserpens burtonensis	0	0	0	0	0	0	0	0	0	0	0	0	0	9	0	0	0	0	0	0	0	0	0	0
Psychrosinus fermentans	9	0	18	9	18	0	9	9	18	0	0	18	0	0	0	0	9	0	0	0	9	0	0	9
Pullulanibacillus camelliae	0	0	0	0	0	0	0	0	0	0	0	0	0	0	0	0	0	0	9	0	0	0	0	0
Pullulanibacillus naganoensis	0	0	0	0	18	0	0	0	0	0	0	0	0	0	0	9	0	18	9	0	0	0	0	9
Pullulanibacillus pueri	0	0	0	9	9	9	0	0	9	0	9	9	9	27	0	0	0	0	0	9	0	0	0	9
Pullulanibacillus uraniitolerans	9	0	0	0	9	0	0	9	0	0	0	0	0	0	0	0	0	0	9	9	0	0	9	0
Quasibacillus thermotolerans	0	0	0	0	0	0	0	0	0	0	0	0	9	0	0	0	0	0	0	0	0	0	0	0
Ralstonia pickettii	0	0	0	0	0	0	0	0	0	0	0	0	0	0	0	0	0	0	0	0	0	9	0	0
Renibacterium salmoninarum	0	0	0	0	0	0	0	0	0	0	0	0	0	0	0	0	9	0	0	0	0	0	0	0
Rheinheimera japonica	0	0	9	0	0	0	0	0	0	0	0	0	0	0	0	0	0	0	0	0	0	0	0	0
Rhizobium binae	0	0	0	0	0	0	0	0	0	0	0	0	0	0	0	18	0	0	0	0	0	0	0	0
Rhizobium pseudoryzae	0	0	0	0	0	9	0	0	0	9	0	0	0	0	0	0	0	0	9	0	9	9	9	0
Rhodobium orientis	0	0	0	0	0	0	0	0	0	0	0	0	0	0	0	0	0	0	0	0	0	0	0	9
Rhodospira trueperi	0	9	0	0	0	0	0	0	0	0	0	0	0	0	0	0	0	0	0	0	0	0	0	0
Rhodovibrio salinarum	0	0	0	0	0	0	0	0	0	0	0	0	0	0	9	0	0	0	0	0	0	0	0	0
Risungbinella pyongyangensis	0	0	0	0	0	0	0	0	0	0	0	0	0	0	0	0	0	0	0	0	0	0	9	0
Rodentibacter heidelbergensis	0	0	0	0	0	0	0	0	0	0	0	0	9	0	0	0	0	0	0	0	0	9	0	0
Rodentibacter heylii	0	9	0	0	0	0	0	0	0	0	0	0	0	0	0	0	0	0	0	0	0	0	0	0
Rodentibacter pneumotropicus	9	0	0	0	0	0	0	0	0	0	0	0	0	0	0	0	0	0	0	0	0	0	0	0
Rodentibacter rarus	0	9	0	18	0	0	0	0	0	0	18	0	0	9	0	0	0	0	0	0	0	0	0	0
Rodentibacter trehalosifermentans	0	0	0	0	0	0	0	0	0	0	0	0	0	9	0	0	0	0	0	0	0	0	0	0
Romboutsia timonensis	0	0	0	0	0	0	0	0	0	0	9	0	0	0	0	0	0	0	0	0	0	9	0	0
Rothia amarae	9	0	0	0	0	9	0	0	0	0	9	0	0	0	0	0	9	0	0	0	0	0	0	9
Rothia dentocariosa ATCC 17931	0	0	0	0	0	0	0	0	0	0	0	0	0	0	0	0	0	0	0	0	0	9	0	0
Ruminiclostridium cellobioparum DSM 1351 = ATCC 15832	0	0	0	0	0	9	0	9	0	0	0	0	0	0	0	0	0	0	0	0	0	0	0	0
Rummeliibacillus pycnus	18	0	27	9	0	9	36	18	18	0	0	27	0	27	18	9	0	9	0	9	0	9	0	18
Rummeliibacillus stabekisii	9	18	0	0	0	9	27	9	9	18	9	27	9	18	27	27	9	9	9	0	0	9	9	36
Rummeliibacillus suwonensis	0	0	0	0	9	0	0	0	0	0	0	0	0	0	0	0	0	0	0	0	0	0	0	0
Saccharibacillus kuerlensis	0	0	0	0	9	0	0	0	0	0	0	0	0	0	0	9	0	0	0	9	0	0	0	0
Saccharococcus thermophilus	0	0	0	0	0	0	0	9	0	0	0	9	0	0	0	0	0	0	0	0	0	0	9	9
Saccharomonospora marina XMU15	0	0	0	0	0	0	0	0	0	0	0	0	0	0	0	0	9	0	0	0	0	0	0	0
Salibacterium halotolerans	0	0	0	0	0	0	0	0	0	0	0	0	9	9	0	9	0	0	0	0	0	0	0	0
Salibacterium qingdaonense	0	0	0	0	0	0	0	0	0	0	0	0	0	0	0	0	0	0	0	0	0	0	0	9
Salicibibacter halophilus	0	0	0	0	0	0	0	0	0	9	0	0	0	0	0	0	0	0	0	0	0	0	0	0
Salimicrobium jeotgali	0	0	0	0	0	0	0	0	0	0	0	0	9	0	0	0	0	0	0	0	0	0	0	0
Salinibacillus aidingensis	9	0	0	0	0	0	0	0	0	0	0	9	0	0	0	9	0	0	0	0	0	0	0	0
Salinibacillus kushneri	0	0	0	0	0	0	0	0	9	0	0	0	0	0	0	0	0	0	0	0	0	0	0	0
Salinibacillus xinjiangensis	0	0	0	0	0	0	0	0	0	0	0	0	0	0	0	0	0	0	0	9	0	0	0	0
Salinicoccus carnicancri Crm	0	0	0	0	0	0	0	0	0	0	0	0	9	0	0	0	0	0	0	0	0	0	0	0
Salinicoccus halodurans	0	0	9	0	0	0	0	0	0	0	0	0	0	9	0	0	0	0	0	0	0	0	0	0
Salinicoccus hispanicus	0	0	0	0	0	0	0	0	0	0	0	0	9	0	0	0	0	0	0	0	0	0	0	0
Salinicoccus kunmingensis	0	0	0	9	0	0	0	0	0	0	0	0	0	0	0	0	0	0	0	0	0	0	0	0
Salinicoccus luteus	0	0	0	9	0	0	0	0	0	0	0	0	0	0	0	0	0	0	0	0	0	0	0	9
Salinicoccus roseus	0	0	0	0	0	0	0	0	0	0	0	0	0	0	9	0	0	0	0	0	0	0	0	0
Salinicoccus sesuvii	0	0	0	0	0	0	0	0	0	0	0	0	0	0	0	9	0	0	0	0	0	0	0	0
Salinisphaera halophila YIM 95161	0	0	0	0	0	0	0	0	0	0	0	0	0	0	0	0	0	0	0	9	0	0	0	0
Salinithrix halophila	0	0	0	0	0	0	0	0	0	0	0	0	0	0	0	0	0	0	0	0	9	0	0	0
Salirhabdus euzebyi	0	9	0	0	0	0	0	0	0	9	0	9	0	9	0	0	0	0	0	9	0	0	0	0
Salirhabdus salicampi	0	0	0	0	0	18	0	0	0	0	0	9	0	0	18	9	9	0	0	0	0	0	0	9
Scardovia inopinata JCM 12537	0	9	0	0	0	9	9	0	0	0	0	0	0	0	0	0	0	0	0	0	0	9	0	0
Schaalia odontolytica	36	9	0	0	18	27	9	45	18	0	27	99	9	27	9	18	9	0	9	0	0	0	9	36
Schleiferilactobacillus harbinensis	9	0	18	0	0	0	0	9	0	0	0	0	0	0	9	0	0	0	0	9	0	0	0	18
Schleiferilactobacillus perolens	0	27	0	27	18	0	27	9	0	0	0	0	0	9	0	9	18	9	0	0	9	9	9	18
Schleiferilactobacillus shenzhenensis	9	0	18	0	0	0	0	0	0	9	0	0	0	9	9	18	9	0	0	0	0	9	9	9
Schwartzia succinivorans	0	0	0	0	0	0	0	0	0	0	9	0	0	0	0	0	0	0	0	0	0	0	0	0
Scopulibacillus daqui	0	0	9	0	0	0	0	0	0	0	0	0	0	0	0	0	0	0	0	0	0	0	0	9
Scopulibacillus darangshiensis	0	0	0	0	0	0	0	0	0	0	9	0	0	0	0	0	0	0	0	0	0	0	0	0
Secundilactobacillus collinoides	63	63	36	126	54	27	45	27	36	63	36	18	18	81	54	54	9	72	45	63	36	90	45	45
Secundilactobacillus malefermentans	468	225	243	324	207	171	189	207	81	207	198	288	252	216	369	504	171	144	126	144	333	216	216	162
Secundilactobacillus mixtipabuli	0	0	0	0	0	0	0	9	0	0	0	0	9	0	0	0	0	0	0	0	0	0	0	0
Secundilactobacillus paracollinoides	234	162	234	117	99	99	126	108	99	144	117	99	144	198	270	216	99	126	99	135	81	99	81	99
Secundilactobacillus pentosiphilus	0	0	0	0	0	0	0	0	0	0	0	0	0	9	9	0	0	0	0	9	0	0	0	0
Sediminibacillus albus	0	0	0	0	0	0	9	0	0	0	0	0	0	0	0	0	0	0	0	0	0	0	0	0
Selenomonas bovis	9	9	0	0	0	0	0	0	0	0	0	0	0	0	0	0	0	0	0	0	0	0	0	0
Selenomonas flueggei	0	0	0	0	0	0	0	0	0	9	0	9	0	0	0	0	0	0	0	0	0	0	0	0
Selenomonas flueggei ATCC 43531	0	0	0	0	0	0	0	0	0	0	0	0	0	0	0	0	0	0	0	0	0	9	0	0
Selenomonas infelix	9	9	0	9	9	0	9	0	0	0	0	0	63	9	27	0	0	0	9	18	18	0	27	0
Selenomonas lacticifex	0	0	0	0	0	0	0	0	0	9	0	0	0	0	0	0	0	0	0	0	0	0	0	9
Selenomonas noxia	0	0	0	0	0	0	0	0	0	0	0	0	0	0	0	0	0	0	9	0	0	0	0	0
Serratia ficaria	0	0	0	0	0	0	0	9	0	0	0	0	0	0	0	0	0	0	0	0	0	0	0	0
Serratia marcescens	0	0	0	0	0	0	0	0	0	0	0	0	0	0	0	0	0	0	0	0	0	0	9	0
Serratia rubidaea	0	0	0	9	0	0	0	0	0	0	0	0	0	0	0	0	0	0	0	0	0	0	0	0
Shewanella indica	0	0	0	0	0	0	0	0	0	0	0	0	0	0	0	0	0	0	0	9	0	0	0	0
Siccationidurans metalli	0	0	0	0	0	0	0	0	0	0	0	0	0	0	0	18	0	0	0	0	0	0	0	0
Sinibacillus soli	9	0	0	0	0	0	0	0	0	18	0	0	9	0	0	0	0	0	0	0	0	0	0	0
Sinobaca qinghaiensis	0	0	0	0	0	0	0	0	0	0	0	0	0	0	0	0	0	9	0	0	0	0	0	0
Slackia equolifaciens	0	0	9	0	0	0	0	0	0	0	0	0	0	0	0	0	0	0	0	0	0	0	0	0
Slackia exigua ATCC 700122	0	0	0	0	0	0	0	0	0	0	0	0	0	9	0	0	0	0	0	0	0	0	0	0
Solibacillus isronensis B3W22	36	9	0	27	18	45	27	54	27	18	36	18	54	63	72	54	27	18	9	9	18	0	18	45
Solobacterium moorei	54	81	63	45	18	117	27	72	27	54	18	45	54	45	27	90	18	27	27	18	0	18	27	63
Sphingomonas aquatica	0	0	0	0	0	0	0	0	0	0	0	0	0	0	0	9	0	0	0	0	0	0	0	0
Sphingomonas aquatilis	0	0	0	9	0	0	0	0	0	0	0	0	0	0	0	18	0	0	0	0	0	0	0	0
Sphingomonas glacialis	0	0	0	0	0	0	0	0	0	0	0	0	0	0	0	9	0	0	0	0	0	0	0	0
Sphingomonas hengshuiensis	0	0	0	0	0	0	0	0	0	0	0	0	0	0	0	9	0	0	0	0	0	0	0	0
Sphingomonas melonis	0	0	0	0	0	0	0	0	0	0	0	0	0	0	0	9	0	0	0	0	0	0	0	0
Sphingomonas panacis	0	0	0	0	0	0	0	0	0	0	0	0	0	0	0	18	0	0	0	0	0	0	0	0
Spiroplasma taiwanense CT-1	0	9	0	0	0	0	0	0	0	0	0	0	0	0	0	0	0	0	0	0	0	0	0	0
Sporacetigenium mesophilum	0	9	0	0	9	0	0	0	0	0	0	0	0	0	0	0	0	0	0	0	0	0	0	0
Sporolactobacillus inulinus	0	0	0	0	0	0	0	0	0	0	9	0	0	0	0	0	0	0	0	0	0	0	0	0
Sporolactobacillus kofuensis	0	0	0	0	0	0	0	0	0	0	0	9	0	0	0	0	0	0	0	0	0	0	0	0
Sporolactobacillus nakayamae	9	0	0	0	0	0	0	0	0	0	0	0	0	0	9	0	0	0	0	0	0	0	0	0
Sporolactobacillus pectinivorans	0	0	0	0	0	0	0	0	0	0	0	0	0	0	0	0	9	0	0	0	0	0	0	0
Sporolactobacillus terrae	0	9	0	0	0	0	0	0	0	0	0	0	0	0	0	0	0	0	0	0	0	0	0	0
Sporomusa aerivorans	9	0	0	0	9	0	0	0	0	0	0	0	0	9	0	27	0	0	0	0	9	0	0	0
Sporomusa malonica	18	9	0	9	18	18	9	0	18	9	9	45	0	9	9	36	9	72	36	36	9	9	36	27
Sporomusa paucivorans	0	0	0	0	0	0	0	0	0	0	0	0	9	0	0	0	0	0	0	0	0	0	0	9
Sporomusa rhizae	0	0	0	0	0	0	0	0	0	0	0	0	0	0	0	0	0	9	0	0	0	0	0	0
Sporomusa sphaeroides DSM 2875	0	9	0	9	9	0	27	0	0	0	0	0	0	0	0	0	0	0	0	0	0	9	0	0
Sporosarcina pasteurii	0	0	0	0	0	0	0	0	0	0	0	0	0	0	9	0	0	0	0	0	0	0	0	0
Sporosarcina soli	0	0	0	0	9	0	0	0	0	0	0	0	0	0	9	0	0	0	0	0	0	0	0	0
Stackebrandtia albiflava	0	0	0	0	0	0	0	0	0	0	0	0	0	9	0	0	0	0	0	0	0	0	0	0
Staphylococcus aureus	9	9	0	0	0	0	0	0	9	0	0	0	0	0	0	9	0	0	9	0	0	0	0	0
Staphylococcus auricularis	0	0	0	0	0	0	0	0	0	0	0	0	0	0	0	0	9	0	0	0	0	0	0	0
Staphylococcus capitis subsp. urealyticus	9	0	0	0	0	0	0	0	0	0	0	0	0	0	0	0	0	0	0	0	0	0	0	0
Staphylococcus caprae	0	0	0	0	0	0	0	0	0	0	0	0	0	18	0	0	0	0	0	9	0	0	0	0
Staphylococcus condimenti	0	0	0	0	0	0	0	0	0	0	0	0	0	0	0	0	0	0	9	0	0	0	0	0
Staphylococcus croceilyticus	9	0	0	9	9	9	0	0	0	0	0	0	0	9	0	0	0	0	0	0	0	0	9	0
Staphylococcus devriesei	0	0	0	0	18	0	0	0	0	0	0	0	0	0	0	0	0	0	0	0	9	0	0	0
Staphylococcus felis	0	0	0	0	0	0	0	0	0	0	0	9	0	0	0	0	0	0	0	0	0	0	0	0
Staphylococcus hominis	9	0	0	0	0	0	0	0	0	0	0	0	0	0	0	0	0	0	0	0	0	0	0	0
Staphylococcus hyicus	0	0	0	0	0	0	0	0	0	0	0	9	0	0	0	0	0	0	0	9	0	0	0	0
Staphylococcus kloosii	0	0	0	0	0	0	0	0	0	0	0	0	0	0	0	0	0	0	0	0	0	0	0	9
Staphylococcus lugdunensis	0	0	0	0	0	0	0	0	9	0	0	0	0	0	0	0	0	0	0	0	0	0	0	0
Staphylococcus petrasii	0	0	0	0	0	0	0	0	0	0	0	0	0	0	0	9	0	0	0	0	0	0	0	0
Staphylococcus pseudintermedius	0	0	0	0	9	0	0	0	0	0	0	0	0	0	0	0	0	0	0	0	0	0	0	0
Staphylococcus rostri	0	0	9	0	0	0	0	0	9	0	0	0	0	0	0	0	0	0	0	0	0	0	0	0
Staphylococcus saccharolyticus	0	0	0	0	0	0	0	0	0	9	0	0	0	0	9	0	0	0	0	9	0	0	0	0
Staphylococcus sciuri subsp. carnaticus	0	0	0	9	0	0	0	0	0	0	0	0	0	0	0	0	0	0	0	0	0	0	0	0
Staphylococcus ureilyticus	0	0	0	0	0	0	0	0	0	0	0	0	0	0	0	0	0	9	0	0	0	0	0	0
Stomatobaculum longum	432	270	324	234	207	225	216	162	297	216	225	234	225	360	333	450	270	207	243	117	189	252	180	369
Streptococcus acidominimus	189	108	90	45	135	45	72	90	108	126	135	63	144	135	108	108	162	153	90	108	72	108	90	81
Streptococcus agalactiae ATCC 13813	1764	1242	1368	990	801	1251	1026	864	981	747	1008	1161	1116	1503	1341	1503	765	1062	1260	765	819	900	1053	999
Streptococcus alactolyticus	693	378	423	405	360	450	288	450	567	432	396	522	522	531	711	414	405	432	351	387	288	369	504	468
Streptococcus anginosus	468	216	225	252	216	378	243	270	216	270	207	315	378	288	387	333	198	225	288	198	162	225	297	279
Streptococcus anginosus SK52 = DSM 20563	4383	3753	3465	3024	2817	3402	3438	3042	3834	2628	2763	2781	3078	4221	4194	4302	3690	3141	2403	2673	2079	2601	2835	3330
Streptococcus anginosus subsp. whileyi	9	9	9	9	27	9	27	27	54	9	27	0	0	27	18	18	9	27	27	0	9	0	9	0
Streptococcus australis	8226	3915	5193	3105	3744	6948	4086	4662	4572	3204	5805	6498	5364	6750	8181	6165	4770	3951	3726	3663	2664	3285	5724	4851
Streptococcus australis ATCC 700641	531	288	423	234	333	324	288	252	333	180	306	288	306	324	423	306	342	243	351	297	189	270	342	234
Streptococcus azizii	2061	1512	1773	1485	1413	1800	1440	1386	1458	1170	1494	1719	1449	2070	2115	1575	1503	1197	1152	1143	1035	1332	1611	1476
Streptococcus caballi	27	18	9	0	9	9	0	0	27	9	27	18	45	9	9	18	18	0	18	0	9	18	9	9
Streptococcus cameli	468	405	207	234	270	342	243	351	243	225	423	351	252	378	351	333	198	288	234	171	153	243	369	234
Streptococcus canis	81	117	99	36	117	126	81	135	90	63	63	63	117	144	54	99	108	72	63	81	27	54	45	81
Streptococcus caprae	9	0	18	9	18	18	9	18	9	27	0	18	18	9	9	9	0	0	0	18	0	0	0	45
Streptococcus castoreus	63	45	18	54	27	72	18	18	45	27	18	63	36	72	27	18	45	9	36	36	18	18	45	18
Streptococcus caviae	9	9	27	9	18	0	0	0	0	0	27	0	0	0	27	36	0	18	0	9	0	27	0	0
Streptococcus chenjunshii	189	63	90	81	135	189	126	108	207	81	126	63	144	117	171	99	99	126	81	72	72	108	108	99
Streptococcus chosunense	1341	981	1143	729	657	1080	855	675	1071	765	963	873	936	1125	1179	1035	819	738	765	720	657	774	1071	954
Streptococcus constellatus	3546	2448	2988	2682	2322	2925	2547	2268	2718	2043	2610	2646	2583	3276	3312	3339	3006	2520	2718	2322	1899	2133	2457	2817
Streptococcus constellatus subsp. pharyngis	36	18	0	18	18	18	9	18	18	0	9	9	0	9	9	27	18	9	18	0	0	9	0	9
Streptococcus constellatus subsp. pharyngis SK1060 = CCUG 46377	18	27	18	0	0	18	36	0	9	18	0	0	18	9	18	18	36	9	0	63	18	9	9	18
Streptococcus constellatus subsp. viborgensis SK1359	18	0	18	9	9	18	9	0	0	0	9	9	36	27	18	18	9	18	9	27	9	0	18	0
Streptococcus criceti	0	0	9	0	9	0	9	0	9	0	18	0	9	0	18	9	0	0	0	0	18	0	18	9
Streptococcus cristatus	0	0	9	0	0	0	0	9	0	0	0	0	9	0	0	0	0	0	0	0	0	0	0	0
Streptococcus cristatus AS 1.3089	30744	24084	25902	20295	22005	26190	22185	21177	25011	19197	21042	22275	23382	31806	29691	26874	24021	21303	22257	18549	15597	19350	20709	24327
Streptococcus cristatus ATCC 51100	78822	56385	57879	47772	50247	60777	52020	51489	54477	42921	52650	55431	53460	69948	72585	63144	57879	50463	49725	42822	37233	45387	50715	53316
Streptococcus cuniculi	36	18	9	9	0	18	27	0	9	0	9	0	9	0	18	18	0	9	9	27	9	0	9	9
Streptococcus danieliae	135	153	108	189	135	171	90	135	162	117	99	99	180	144	153	126	162	126	144	117	108	54	189	135
Streptococcus dentapri	45	36	18	0	9	63	27	18	27	36	27	27	27	36	54	72	18	45	18	36	18	36	36	36
Streptococcus dentasini	612	459	378	504	612	765	648	774	684	459	441	504	513	819	720	747	567	423	450	540	378	432	666	549
Streptococcus dentiloxodontae	351	369	297	207	207	198	189	99	90	144	117	180	108	153	108	378	288	243	207	423	549	441	126	45
Streptococcus dentirousetti	135	126	126	63	90	81	108	108	135	54	81	171	90	117	117	135	144	54	117	99	27	90	54	126
Streptococcus devriesei	45	36	18	0	0	0	9	9	0	9	36	9	0	54	0	54	27	36	27	36	54	90	0	9
Streptococcus didelphis	207	126	198	180	153	135	189	108	135	117	153	171	90	144	162	171	99	144	135	135	99	117	153	189
Streptococcus downei MFe28	432	297	306	225	144	342	288	225	216	144	333	243	207	306	360	198	306	225	270	117	162	144	342	252
Streptococcus dysgalactiae	900	630	801	612	846	846	621	576	846	639	810	756	666	1116	1098	846	657	675	639	729	621	594	612	873
Streptococcus dysgalactiae subsp. equisimilis	279	270	180	144	198	216	252	180	270	126	207	261	207	234	288	243	207	117	198	162	99	90	216	234
Streptococcus entericus	162	126	99	126	99	108	63	108	144	108	117	180	108	180	252	189	126	72	72	99	117	72	126	189
Streptococcus equi	0	0	0	0	0	9	9	9	0	0	18	0	9	0	9	27	18	0	9	9	0	27	18	0
Streptococcus equi subsp. ruminatorum CECT 5772	81	27	36	9	18	63	72	45	63	81	18	72	27	54	45	72	9	36	27	18	54	36	54	36
Streptococcus equi subsp. zooepidemicus	90	18	45	72	36	63	81	45	36	63	54	63	27	99	90	81	63	54	54	63	45	63	45	81
Streptococcus equinus	225	207	207	153	207	279	297	288	189	135	171	189	171	261	306	243	171	171	162	180	171	189	243	270
Streptococcus equinus ATCC 9812	855	594	549	504	441	891	594	747	531	639	567	567	567	738	621	801	495	648	486	594	351	378	594	450
Streptococcus ferus	90	54	63	54	63	36	36	72	45	45	72	45	54	63	18	27	63	45	63	36	36	54	36	36
Streptococcus fryi	0	9	9	9	18	0	9	9	9	0	9	0	45	9	9	18	0	45	0	9	9	0	0	18
Streptococcus gallinaceus	1647	1332	1566	1134	1314	1413	1170	1062	1278	1044	1143	1206	1278	1809	1683	1449	1179	1098	909	1044	792	801	1116	1233
Streptococcus gallolyticus	216	198	198	81	198	99	135	81	144	63	171	90	27	189	162	153	99	81	144	135	72	72	135	108
Streptococcus gordonii	12906	8280	9333	7524	9270	9279	6480	6480	10278	7290	6966	9288	8586	11007	10854	8928	9765	7353	8568	7299	6867	7830	8424	8595
Streptococcus gwangjuense	1179	846	990	666	846	1053	909	972	981	747	891	1008	1071	1251	1350	1026	720	684	918	693	648	684	936	999
Streptococcus halichoeri	27	0	18	0	0	9	0	9	0	9	45	18	54	0	54	18	9	27	9	0	36	0	9	18
Streptococcus halotolerans	477	378	414	261	315	351	270	297	450	297	315	414	216	450	414	432	432	306	342	459	189	324	414	279
Streptococcus henryi	18	0	0	0	0	0	9	9	9	0	0	0	9	9	9	9	0	0	0	0	0	0	0	0
Streptococcus himalayensis	3816	2403	2592	2214	2250	2790	2304	2205	2421	1845	2844	2682	2592	3456	3024	2934	2493	2457	2061	1854	1305	2214	2268	2358
Streptococcus hongkongensis	0	36	9	45	9	36	27	9	18	18	36	27	36	45	18	18	18	9	27	9	0	18	27	54
Streptococcus hyointestinalis	225	153	288	108	162	252	108	153	162	117	126	153	234	252	279	189	108	117	171	108	135	90	153	171
Streptococcus hyovaginalis	873	504	486	405	405	675	513	540	585	405	549	531	459	441	729	729	369	450	459	495	279	261	450	504
Streptococcus ictaluri 707-05	45	45	54	72	36	72	54	45	18	27	45	18	54	81	108	27	45	18	54	27	9	27	63	81
Streptococcus infantarius	0	0	0	0	0	0	0	0	0	0	9	0	0	9	0	0	0	0	0	0	0	0	0	0
Streptococcus infantis ATCC 700779	2808	1818	2385	1494	1890	2475	2178	1962	2241	1476	1791	1863	1836	2745	2943	2295	2025	1638	1953	1449	1062	1683	1980	2502
Streptococcus iniae	1071	846	1062	756	1026	882	954	747	846	630	837	954	1026	1260	1098	873	756	828	711	702	684	684	801	783
Streptococcus intermedius	1746	1314	1584	1512	1548	2007	1503	1647	1584	1062	1494	1242	1512	2205	2016	1404	1314	1044	1278	1098	846	945	1476	1629
Streptococcus koreensis	5463	3897	4554	3150	3402	3969	3411	3384	4122	2862	3186	3132	3960	4437	4851	4347	3627	3015	3231	3258	2412	2772	3294	3690
Streptococcus lactarius	1521	720	837	531	675	1431	855	954	828	477	1350	1233	1035	1350	1521	1242	810	630	720	702	630	846	936	936
Streptococcus loxodontisalivarius	459	405	360	369	423	639	522	558	441	333	486	459	504	648	693	702	468	324	216	441	360	315	477	423
Streptococcus lutetiensis	756	630	666	459	675	558	513	585	657	378	567	531	450	720	837	747	549	513	585	666	423	522	675	549
Streptococcus macacae	9	0	18	27	9	0	9	0	27	18	9	9	0	9	18	18	27	0	0	9	0	0	0	0
Streptococcus macacae NCTC 11558	207	117	144	81	72	162	81	81	144	45	108	117	144	153	162	261	153	72	117	108	153	126	81	117
Streptococcus macedonicus	1350	1062	864	900	900	1512	1305	999	1125	837	927	1062	936	1449	1269	1197	954	1026	900	900	711	819	999	945
Streptococcus marimammalium	126	135	198	153	117	126	99	180	207	90	171	189	126	261	162	144	99	162	99	81	63	108	162	135
Streptococcus marmotae	3744	2700	2655	2214	2502	3033	2196	2178	2655	2367	2367	2673	2655	3645	3312	3051	2529	2232	2232	1926	1629	2052	2340	2835
Streptococcus massiliensis	135	135	126	198	171	153	144	198	117	117	135	126	162	324	117	153	108	99	135	135	99	126	126	153
Streptococcus merionis	9	0	9	18	9	0	9	0	9	9	18	9	0	9	9	9	0	0	9	9	0	9	18	0
Streptococcus minor	405	252	315	162	315	234	315	207	306	279	216	396	324	396	378	459	279	288	324	333	189	252	288	252
Streptococcus mitis	352251	264987	286218	217125	259614	305091	253431	237708	278829	201231	238860	252171	264879	352728	337626	293301	250263	233901	246987	206451	154827	202941	289107	280566
Streptococcus moroccensis	162	117	108	90	99	108	108	135	99	63	72	90	72	72	198	126	108	45	72	162	99	99	108	198
Streptococcus mutans	85572	80181	47862	31095	35478	1152	828	909	4869	23085	22293	26100	12105	21258	14382	103230	70011	61695	73341	133326	143370	133884	4968	4140
Streptococcus oralis	0	0	18	0	0	0	9	9	0	0	0	0	0	0	0	0	0	0	0	0	0	0	0	0
Streptococcus oralis ATCC 35037	8604	4365	5877	3420	4023	5499	3996	4149	4545	3195	6039	5607	5931	6057	7587	6318	4725	4293	4482	3726	2889	3294	4959	4698
Streptococcus oralis subsp. dentisani	137484	96552	115110	97686	105948	119376	93978	86076	118989	84969	101754	114093	118755	154557	147231	119160	98892	85455	92070	71388	66177	76194	107982	130455
Streptococcus oralis subsp. tigurinus AZ_3a	28287	21042	21357	15165	17208	21978	19152	19080	18504	14247	17190	18360	17217	22221	21393	22365	18576	18648	16857	17145	12132	14751	20376	16884
Streptococcus oricebi	3006	2070	2709	1917	2187	2484	2061	1989	2466	1692	2268	2259	2421	2754	2988	2754	2169	1944	2070	1881	1359	2034	2385	2268
Streptococcus orisasini	90	63	72	72	72	27	72	27	126	36	18	99	54	72	72	81	90	63	126	45	81	81	63	63
Streptococcus orisratti	108	135	90	63	135	135	81	126	126	81	117	108	126	135	108	126	117	81	81	99	81	45	135	135
Streptococcus orisuis	99	54	36	36	108	45	36	54	54	72	90	63	36	63	54	90	90	81	36	108	90	99	36	54
Streptococcus ovis	0	0	9	0	0	9	27	0	0	9	0	0	9	0	0	36	9	0	9	0	0	9	9	9
Streptococcus ovuberis	18	9	0	9	0	9	0	18	9	0	0	0	9	0	0	27	9	9	0	9	9	0	0	18
Streptococcus panodentis	1467	1197	1278	774	1197	1287	963	1017	1170	657	999	1089	1026	1440	1458	1107	1071	873	999	747	576	837	1188	1107
Streptococcus pantholopis	135	99	135	108	135	72	63	126	54	45	63	117	90	144	108	63	54	108	63	63	72	0	117	90
Streptococcus parasanguinis ATCC 15912	589527	413370	489663	382068	417906	428931	362250	331740	436023	330696	401985	421659	423729	553707	519813	492948	424845	373905	383202	346212	280962	344952	364149	438696
Streptococcus parauberis	99	72	90	45	99	63	81	27	45	45	90	72	63	45	117	45	63	18	45	54	18	27	72	63
Streptococcus pasteurianus	90	54	45	27	27	54	18	99	36	63	90	54	36	90	54	63	54	36	45	63	36	63	54	54
Streptococcus periodonticum	567	441	414	324	360	468	360	315	306	234	540	531	468	468	612	648	315	360	342	198	288	288	378	387
Streptococcus peroris ATCC 700780	162	63	81	90	63	126	54	63	99	72	135	135	63	171	162	171	54	45	27	27	90	90	117	81
Streptococcus pharyngis	306	216	288	162	153	243	189	234	234	126	162	153	153	324	351	279	252	243	180	144	171	234	180	153
Streptococcus phocae	81	126	63	99	81	36	99	63	90	81	99	99	135	171	99	135	63	45	36	81	45	9	72	99
Streptococcus phocae subsp. salmonis	0	0	0	0	18	0	0	0	9	0	9	0	9	9	18	9	0	9	0	0	0	0	18	0
Streptococcus pluranimalium	108	63	117	81	63	243	72	99	72	72	90	126	153	117	90	162	63	81	81	108	108	72	90	108
Streptococcus plurextorum	72	9	63	36	18	9	27	45	27	18	18	54	72	27	45	18	36	27	36	27	0	18	18	27
Streptococcus pneumoniae	7929	4869	5607	4338	4941	6840	4347	4680	5607	3852	5409	6111	6147	7200	7362	6471	4716	4473	4608	4230	3276	3906	5742	5184
Streptococcus porci	27	9	9	9	0	0	0	9	0	0	27	0	9	0	9	9	0	0	0	0	0	0	0	0
Streptococcus porcinus	342	189	162	126	180	207	135	198	198	117	144	252	117	198	288	261	117	171	135	144	99	171	216	198
Streptococcus porcorum	261	180	99	135	117	225	144	99	171	108	135	162	198	207	288	216	153	189	117	63	63	162	252	225
Streptococcus pseudopneumoniae	117	135	144	90	90	144	81	108	108	63	126	135	117	135	207	126	90	99	126	99	81	81	126	108
Streptococcus pseudopneumoniae ATCC BAA-960 = CCUG 49455	9	9	0	0	0	0	0	0	0	9	0	0	0	0	0	0	0	0	0	9	0	0	0	9
Streptococcus pseudoporcinus LQ 940-04	0	0	9	9	9	18	9	9	9	0	0	0	18	0	0	18	0	0	18	9	9	9	9	0
Streptococcus pyogenes	909	702	1017	621	765	738	675	720	693	603	765	855	918	990	900	936	405	693	540	648	396	522	837	828
Streptococcus ratti	9	27	9	0	0	0	0	0	0	0	9	0	0	9	0	36	9	18	0	36	0	18	0	0
Streptococcus rifensis	162	45	108	108	117	126	126	180	189	117	171	135	117	198	144	198	135	144	99	153	90	54	135	153
Streptococcus rubneri	5067	1863	3456	1575	1953	3186	1728	2151	2196	1278	4032	3717	2952	4221	5751	3879	2331	1863	2016	1530	1494	1593	2610	2862
Streptococcus ruminantium	360	252	207	171	153	216	117	144	162	207	225	261	252	279	216	333	234	261	180	126	171	180	189	207
Streptococcus rupicaprae	45	0	27	0	0	18	9	9	27	0	9	9	45	9	18	18	9	9	18	9	9	0	0	0
Streptococcus salivarius	498510	417924	399519	364923	419220	645183	533853	541935	483921	375111	364230	400608	401292	596853	493056	499329	396639	348579	345303	395595	306981	353169	484929	391131
Streptococcus saliviloxodontae	3996	2808	2880	2736	2457	4266	3438	3132	2880	2115	2925	3312	2979	4275	4203	3852	2817	2286	2052	2691	2205	2376	3771	2637
Streptococcus sanguinis	2853	2322	2628	2043	2403	2898	2250	2160	2628	1845	2295	2349	2430	3096	3591	2430	2394	1935	1917	1746	1224	1791	2691	2214
Streptococcus sanguinis SK1 = NCTC 7863	1341	801	972	666	783	1188	918	981	954	720	1062	1125	1017	1233	1116	1260	864	531	621	666	711	621	990	846
Streptococcus sinensis	423	108	252	144	117	216	90	144	126	162	216	171	225	144	99	324	171	144	81	90	180	90	198	81
Streptococcus sobrinus	144	108	144	90	36	36	54	18	108	126	81	72	72	99	99	99	45	63	162	180	81	90	45	54
Streptococcus suis	6174	2979	4077	2709	2493	3699	2790	2961	3483	2403	4437	4185	4158	4491	4626	4590	3870	2772	2682	2583	2007	2664	3042	3438
Streptococcus tangierensis	81	72	63	90	54	63	54	36	63	45	81	54	45	45	117	36	72	54	27	45	36	54	9	45
Streptococcus thermophilus	10620	6363	7722	6273	7326	11097	8271	9324	8199	6066	8712	8028	7461	10053	9738	9765	6462	5571	5904	6372	4689	5778	8073	7020
Streptococcus thoraltensis	135	54	90	18	81	27	117	99	45	18	72	45	27	45	117	72	36	81	63	36	36	63	90	45
Streptococcus troglodytae	126	135	72	36	63	0	0	9	9	54	54	54	36	36	36	225	135	72	81	216	288	198	18	18
Streptococcus troglodytidis	2232	1872	1809	1242	1458	1422	1377	1269	1494	1143	1296	1458	1287	1890	1980	2349	1854	1242	1629	1872	1665	1944	1350	1251
Streptococcus uberis	144	171	162	117	162	225	189	180	180	135	126	171	117	270	243	216	117	135	171	126	144	108	171	162
Streptococcus urinalis	234	198	162	144	153	225	243	171	207	135	171	153	162	306	90	225	126	189	171	135	99	171	252	207
Streptococcus ursoris	153	225	72	126	72	9	36	27	27	81	90	81	54	117	81	162	162	135	126	225	189	189	18	27
Streptococcus vestibularis ATCC 49124	48393	30582	31887	26946	29367	55134	39555	44478	36009	27054	36252	36216	36315	45090	42552	45999	31428	28656	27576	26685	21978	25254	40995	30411
Streptohalobacillus salinus	0	0	0	0	0	0	0	0	0	0	0	0	0	0	0	0	0	0	0	0	0	0	0	9
Streptomyces californicus	0	0	0	0	0	9	0	0	0	0	0	0	0	0	0	0	0	0	0	0	0	0	0	0
Streptomyces camponoticapitis	0	0	0	0	0	0	0	0	0	0	0	0	0	0	0	0	0	0	9	0	0	0	0	0
Streptomyces carminius	0	0	0	0	0	0	0	0	0	0	0	0	0	0	0	9	0	0	0	0	0	0	0	0
Streptomyces dioscori	0	0	0	0	0	9	0	0	0	0	0	0	0	0	0	0	0	0	0	0	0	0	0	0
Streptomyces ovatisporus	0	9	0	0	0	0	18	0	0	0	0	0	0	0	0	0	0	0	0	9	0	0	0	0
Streptomyces xiangluensis	0	0	0	0	0	0	0	0	0	0	0	0	0	0	0	9	0	0	0	0	0	0	0	0
Streptomyces zhaozhouensis	0	0	0	0	0	0	0	9	0	0	0	0	0	0	0	0	0	0	0	0	0	0	0	0
Sulfurospirillum halorespirans	0	0	0	0	0	9	0	0	0	0	0	0	0	0	0	0	0	0	0	0	0	0	0	0
Swionibacillus sediminis	0	0	0	0	0	18	9	0	0	0	9	9	0	9	18	18	9	0	9	0	0	9	9	18
Symbiobacterium thermophilum	0	0	9	0	0	0	0	0	0	0	0	0	0	0	9	0	0	0	0	0	0	0	0	0
Syntrophococcus sucromutans	0	0	0	0	0	9	0	0	0	0	0	0	0	0	0	0	9	0	0	0	9	0	0	0
Tatumella terrea	0	0	0	0	0	0	0	0	0	0	0	0	0	0	0	9	0	0	0	0	0	0	0	0
Tenuibacillus halotolerans	9	0	0	0	0	0	0	0	0	0	0	0	0	0	9	0	0	0	0	0	0	0	0	0
Tepidibacillus decaturensis	0	0	0	0	0	0	0	0	0	0	0	0	0	9	0	0	0	0	0	0	0	0	0	0
Tepidibacillus fermentans	0	0	9	0	0	0	0	0	0	0	0	0	9	0	0	0	0	0	0	0	0	0	0	0
Tepidibacter mesophilus	0	0	0	0	0	0	0	0	0	0	0	0	0	0	0	0	0	0	0	0	0	0	0	9
Tepidimicrobium ferriphilum	0	0	0	0	0	0	0	0	0	0	0	9	0	0	0	0	0	0	0	0	0	0	0	0
Terrabacter carboxydivorans	0	0	0	0	0	0	0	0	0	0	0	0	0	0	0	0	0	0	9	0	0	0	0	0
Terrabacter lapilli	0	0	0	0	0	0	0	0	0	0	0	0	9	9	0	0	0	0	0	0	0	0	0	0
Terribacillus saccharophilus	0	0	0	9	9	9	0	0	0	0	0	9	0	9	9	0	0	9	0	0	0	0	9	0
Terriglobus roseus	0	0	0	9	0	0	0	0	0	0	0	0	0	0	0	36	0	0	0	0	0	0	0	0
Terrilactibacillus laevilacticus	9	9	0	0	0	0	0	0	0	0	0	0	0	0	0	9	0	0	0	0	9	0	0	0
Tetragenococcus halophilus subsp. halophilus	0	9	9	36	9	0	0	9	9	0	0	9	18	9	0	0	9	18	0	0	9	0	9	0
Tetragenococcus koreensis	0	9	0	0	0	0	0	9	0	0	0	0	0	0	0	0	0	0	0	0	0	0	0	0
Tetragenococcus muriaticus	0	0	9	0	0	0	0	9	0	0	9	9	0	9	0	0	0	0	9	9	0	0	0	9
Tetragenococcus osmophilus	0	0	0	0	0	0	9	0	0	0	0	0	0	0	0	0	0	0	0	0	9	0	0	0
Tetragenococcus solitarius	0	0	0	0	0	0	0	0	0	0	0	0	0	0	0	0	0	0	0	9	0	0	0	0
Thalassobacillus hwangdonensis	0	0	0	0	0	0	0	0	0	0	0	0	0	0	0	0	9	0	0	0	0	0	9	0
Thaumasiovibrio occultus	0	0	0	0	0	0	0	0	0	0	0	9	0	0	0	0	0	0	0	0	0	0	0	0
Thermoactinomyces daqus	0	36	0	45	72	0	81	0	27	0	0	0	0	0	0	36	0	9	18	0	0	0	0	18
Thermoactinomyces khenchelensis	0	0	0	0	0	0	0	0	0	0	0	0	0	0	0	0	0	0	0	9	0	0	0	0
Thermoactinomyces vulgaris	0	0	0	9	0	0	0	0	0	0	0	0	0	0	18	0	0	0	0	0	0	0	0	18
Thermoclostridium caenicola	0	0	0	0	0	0	0	0	0	0	0	0	0	0	0	0	0	0	0	0	0	0	9	0
Thermodesulfobium acidiphilum	0	0	9	0	0	0	0	0	0	0	9	0	0	9	0	0	0	0	0	0	0	0	0	0
Thermosinus carboxydivorans	0	0	0	0	0	9	0	0	0	0	9	0	0	0	9	0	0	9	0	0	0	0	9	0
Thermus caliditerrae	9	0	0	0	0	0	0	0	0	0	0	0	0	0	0	0	0	0	0	0	0	0	0	0
Traorella massiliensis	0	0	0	0	0	0	0	0	0	0	0	0	0	0	0	0	9	0	0	0	0	0	0	0
Trichococcus collinsii	99	36	9	0	45	45	9	45	9	27	45	27	27	36	9	108	27	36	18	9	27	9	36	45
Trichococcus flocculiformis	81	36	81	27	45	18	54	45	54	27	36	45	45	90	99	72	36	63	45	18	27	54	54	90
Trichococcus ilyis	0	18	0	0	0	0	0	0	0	0	0	0	9	18	0	9	0	0	0	9	0	9	0	18
Trichococcus paludicola	0	0	0	0	0	0	0	0	0	0	0	9	0	0	0	0	0	0	0	0	0	0	0	0
Trichococcus palustris	252	216	162	108	72	117	99	63	171	153	180	153	126	207	144	243	252	144	135	90	135	198	90	171
Trichococcus pasteurii	171	90	135	81	180	90	90	72	171	54	171	135	126	180	117	81	117	90	117	99	99	72	153	171
Trichococcus shcherbakoviae	0	9	0	0	9	0	0	9	0	0	0	9	0	18	9	0	0	0	18	0	0	0	0	0
Truepera radiovictrix DSM 17093	0	0	0	0	0	0	0	0	0	0	0	0	0	0	0	0	9	9	0	0	0	0	0	0
Turicibacter sanguinis	0	0	0	0	0	0	0	0	0	9	18	0	0	0	0	0	0	0	9	0	0	0	0	0
Ureibacillus composti	0	0	0	0	0	9	0	0	0	0	0	0	9	0	0	0	0	0	0	0	0	0	0	0
Ureibacillus suwonensis	0	0	0	0	0	0	0	0	0	0	0	0	0	0	9	0	0	0	0	0	0	0	0	0
Ureibacillus thermosphaericus	18	36	9	0	27	18	27	36	36	0	0	0	0	9	0	0	45	0	18	9	0	0	0	18
Uruburuella suis	0	0	0	9	0	0	0	0	0	0	0	0	0	0	0	0	0	0	0	0	0	0	0	0
Vagococcus acidifermentans	18	0	9	0	0	0	27	0	18	9	9	27	0	0	0	18	9	0	9	9	0	9	0	18
Vagococcus carniphilus	189	198	270	144	144	189	144	108	225	90	153	153	126	126	216	207	171	180	180	135	108	126	261	126
Vagococcus entomophilus	27	0	0	0	0	18	0	9	0	0	0	9	0	9	9	9	0	0	0	0	18	0	9	0
Vagococcus fessus	9	9	18	0	0	9	0	0	0	0	9	18	9	9	36	0	0	9	18	9	0	9	0	0
Vagococcus fluvialis	45	18	27	27	27	18	9	9	45	9	18	0	18	0	36	9	18	18	9	18	9	27	18	18
Vagococcus humatus	0	0	0	0	0	0	9	0	0	0	0	0	9	0	0	0	0	0	0	0	9	0	0	0
Vagococcus lutrae	0	0	0	0	0	27	0	0	0	9	0	0	9	9	0	9	0	9	0	0	0	9	9	0
Vagococcus martis	0	0	9	9	0	0	0	0	0	0	0	0	9	0	0	0	0	0	0	0	0	0	0	0
Vagococcus penaei	63	81	54	27	81	36	36	54	81	45	27	45	81	54	27	81	81	63	72	72	63	27	81	45
Vagococcus salmoninarum	0	9	0	0	0	9	0	0	9	0	0	18	0	9	0	18	9	0	9	0	0	0	0	0
Vagococcus teuberi	18	54	18	9	45	36	36	18	54	9	36	27	36	36	45	27	18	18	9	9	81	18	36	45
Veillonella atypica	97596	81171	81522	52146	57033	52290	45855	44928	59013	46791	54468	54036	54180	71397	67878	82782	77958	80316	75204	63540	44694	55125	51768	55899
Veillonella caviae	36	9	0	0	9	9	0	0	0	0	9	0	18	18	18	9	9	0	9	0	0	0	9	0
Veillonella criceti	72	45	90	36	36	18	18	27	54	45	36	27	45	63	54	36	45	45	54	36	18	36	27	0
Veillonella denticariosi	63	99	45	45	45	72	54	18	90	27	54	108	72	81	54	72	90	90	45	36	27	90	45	45
Veillonella dispar	10872	8325	8361	4455	5085	5994	5463	4941	6750	4509	6633	5724	5607	7389	7407	9117	7713	7911	7002	6480	4464	7137	5328	5598
Veillonella infantium	7416	6489	6543	4824	4356	4644	4491	4167	4608	3672	5139	5301	4590	6606	5247	6561	7290	5769	6858	4806	4716	4149	4248	4257
Veillonella magna	9	0	9	0	0	0	9	0	0	0	0	0	0	18	9	0	0	0	0	9	18	0	0	0
Veillonella montpellierensis	36	27	18	9	0	18	18	0	0	9	18	9	0	9	9	18	0	18	0	27	9	0	18	0
Veillonella parvula	12294	11088	10395	1269	7704	7803	7560	6255	9360	6282	7623	8226	7650	10098	9567	11196	9000	10107	9855	9279	1017	7272	6543	8280
Veillonella parvula DSM 2008	4464	3267	3753	8280	2214	2646	2421	2088	2889	1926	3267	2745	2709	3006	3096	3879	3528	2997	2790	2385	6813	2349	2097	2646
Veillonella ratti	108	72	126	99	99	81	81	54	45	54	99	45	90	126	81	117	90	45	99	54	72	27	45	81
Veillonella rodentium	0	0	0	9	0	0	0	9	9	0	9	0	0	0	0	0	0	9	9	0	0	0	0	0
Veillonella rogosae	27	45	36	0	0	9	9	0	18	9	9	36	18	18	27	18	9	9	18	18	9	9	9	18
Veillonella tobetsuensis	1314	711	765	459	360	684	423	423	567	423	990	972	684	693	774	1125	720	801	441	405	468	468	459	522
Vespertiliibacter pulmonis	0	0	0	0	0	0	9	0	0	0	0	0	0	0	18	0	0	0	0	0	0	9	9	0
Vibrio rumoiensis	0	0	0	0	9	0	0	0	0	0	0	0	0	0	0	0	0	0	0	0	0	0	0	0
Vibrio tubiashii ATCC 19109	0	0	0	0	0	0	0	0	0	0	0	0	0	9	0	0	0	0	0	0	0	0	0	0
Virgibacillus carmonensis	0	0	0	0	0	0	0	0	0	0	0	0	0	0	0	9	0	0	0	0	0	0	0	0
Virgibacillus dokdonensis	0	0	0	0	0	0	9	0	0	0	0	0	0	0	0	0	0	0	0	0	0	0	0	0
Virgibacillus halophilus	0	0	0	0	0	0	0	0	0	0	0	0	0	0	0	9	0	0	0	0	0	0	0	0
Virgibacillus kekensis	0	0	0	0	0	0	0	9	0	0	0	0	0	0	0	0	0	0	0	0	0	0	0	0
Virgibacillus marismortui	9	18	27	0	0	0	0	9	0	0	0	9	0	0	0	0	0	0	9	0	0	0	0	9
Virgibacillus pantothenticus	0	0	0	0	0	0	0	0	0	0	0	9	0	0	0	0	0	0	0	0	0	0	0	0
Virgibacillus salarius	9	0	0	0	0	0	0	0	0	0	0	0	0	0	0	0	0	0	0	0	0	0	9	0
Virgibacillus sediminis	0	0	0	0	0	0	0	0	0	0	0	0	0	0	0	0	0	0	0	9	0	0	0	0
Viridibacillus arenosi	9	0	9	9	0	0	0	9	0	0	0	0	0	0	0	0	0	0	0	0	0	0	18	0
Viridibacillus arvi	0	0	0	0	0	0	0	9	9	9	9	0	0	0	9	0	0	0	0	0	0	18	0	9
Vulcanibacillus modesticaldus	0	0	0	0	9	0	0	0	0	0	0	0	0	0	0	9	0	0	0	0	0	0	0	0
Weissella beninensis	0	0	0	9	0	9	0	0	0	0	0	0	0	0	9	9	0	0	9	0	9	0	0	0
Weissella bombi	0	9	9	9	9	0	18	0	0	0	0	9	0	0	18	27	0	9	9	18	27	0	18	9
Weissella ceti	9	9	0	0	0	0	0	0	0	18	0	0	9	0	27	9	0	9	0	0	0	0	0	0
Weissella cibaria	18	9	9	27	18	18	9	9	27	9	0	9	9	9	18	18	27	9	9	18	18	18	0	18
Weissella confusa	9	0	9	0	0	9	0	9	0	0	0	18	9	0	9	9	0	0	0	9	0	0	18	9
Weissella cryptocerci	9	0	0	0	0	0	0	0	0	0	0	0	9	0	9	0	0	9	18	0	0	0	0	0
Weissella diestrammenae	0	0	0	9	0	0	0	0	0	0	0	0	0	0	0	0	0	0	0	0	0	0	0	0
Weissella fabalis	45	9	9	9	18	36	45	18	27	18	36	45	9	27	36	27	54	36	18	0	54	18	0	18
Weissella fabaria	0	0	0	0	0	0	0	0	0	9	0	0	0	0	0	0	0	0	0	9	9	9	0	9
Weissella ghanensis	81	99	63	117	63	18	81	36	99	45	72	117	54	90	117	144	90	36	54	45	126	90	81	36
Weissella hellenica	63	27	27	27	27	27	18	18	45	54	27	18	18	27	45	63	9	36	27	36	36	9	27	36
Weissella jogaejeotgali	0	0	0	9	0	0	0	0	0	0	0	0	0	0	0	0	0	0	0	0	0	0	0	0
Weissella kandleri	0	0	0	0	0	0	9	0	0	0	0	0	0	0	9	0	9	0	0	9	0	0	0	0
Weissella koreensis	18	0	9	9	9	9	0	9	0	0	9	0	0	0	18	0	9	9	9	18	9	9	9	0
Weissella minor	9	0	0	0	0	9	18	9	0	9	9	0	0	0	9	0	0	9	0	0	9	9	0	0
Weissella oryzae SG25	9	0	9	0	9	36	0	0	0	0	18	18	9	9	18	18	9	18	9	0	27	0	9	0
Weissella paramesenteroides	0	0	0	0	0	0	9	0	0	0	0	0	0	0	0	0	0	0	0	0	0	0	9	9
Weissella soli	54	18	27	27	9	27	27	0	18	9	27	18	9	36	18	45	54	45	0	36	9	0	27	0
Weissella viridescens	0	0	18	0	9	0	18	9	9	9	0	0	0	9	0	9	0	0	9	0	9	0	0	9
Wukongibacter baidiensis	0	0	9	0	0	0	0	0	0	0	0	0	0	0	0	0	0	0	0	0	0	0	0	0
Xenorhabdus ehlersii	0	0	0	0	0	0	0	0	9	0	0	0	0	0	0	0	0	0	0	0	0	0	0	0
Xenorhabdus thuongxuanensis	0	0	0	0	0	0	0	0	9	0	0	0	0	0	0	0	0	0	0	0	0	0	0	0
Zhihengliuella somnathii	0	0	0	0	0	0	0	0	0	0	0	0	9	0	9	0	0	0	0	0	0	0	0	0
0	4905	3798	3735	3384	2916	3429	2907	2727	2934	2358	3798	3240	3249	3699	4716	5022	2709	2223	2682	3159	2790	2349	2898	2961
