# Supplementary material for: Tetramic Acids Mutanocyclin and Reutericyclin A, Produced by Streptococcus mutans Strain B04Sm5 Modulate the Ecology of an in vitro Oral Biofilm
Source: Front Oral Health. 2022 Jan 7;2:796140. doi: 10.3389/froh.2021.796140 (PMC8757879; doi:10.3389/froh.2021.796140)
Supplement: Supplementary file 3 [file Table_3.XLSX]

## Sheet: Table S3- MetaPhlan counts
Supplementary Table S3: RNA sequencing taxonomic analysis (MetaPhAn3) of in-vitro biofilm community amended with S. mutans B04Sm5 [B], ∆mucD [D], ∆mucF [F], UA159 [U] or negative control [C]. S. mutans : community ratios are 1:2 [2] or 1:6 [6]
Feature ID	B2A	B2B	B2C	B6A	B6B	B6C	CA	CB	CC	D2A	D2B	D2C	D6A	D6B	D6C	F2A	F2B	F2C	F6A	F6B	F6C	U2A	U2B	U2C
k__Bacteria	1828937	1819549	1862694	1819770	1716869	1803783	2197340	1809055	1836843	1956044	2046345	2084456	1594961	1812847	1750676	1582926	1664327	1668314	1587266	1798371	1677392	2043255	2148335	2014216
k__Bacteria|p__Firmicutes	1828937	1819549	1862694	1819770	1716869	1803783	2197340	1809055	1836843	1956044	2046345	2084281	1594961	1812786	1750676	1582926	1664327	1668314	1587266	1798371	1677392	2042950	2148335	2014216
k__Bacteria|p__Firmicutes|c__Bacilli	1783483	1774158	1828199	1781208	1675870	1756480	2158683	1767323	1794567	1923039	2014362	2056984	1563843	1775556	1710778	1540570	1621957	1625336	1542192	1743367	1630121	1967531	2103487	1959832
k__Bacteria|p__Firmicutes|c__Negativicutes	45454	45391	34495	38562	40999	47303	38657	41732	42276	33005	31983	27297	31118	37230	39898	42356	42370	42819	45074	55004	47228	75419	44848	54384
k__Bacteria|p__Firmicutes|c__Bacilli|o__Lactobacillales	1782796	1774001	1828199	1780629	1675558	1756303	2158190	1766740	1793977	1922744	2013661	2056657	1562708	1775155	1710093	1539828	1621099	1624793	1541749	1743014	1629687	1966664	2103487	1959402
k__Bacteria|p__Firmicutes|c__Negativicutes|o__Veillonellales	45454	45391	34495	38562	40999	47303	38657	41732	42276	33005	31983	27297	31118	37230	39898	42356	42370	42819	45074	55004	47228	75419	44848	54384
k__Bacteria|p__Firmicutes|c__Bacilli|o__Bacillales	687	157	0	579	312	177	493	583	590	295	701	327	1135	401	685	742	858	543	443	353	434	867	0	430
k__Bacteria|p__Firmicutes|c__Bacilli|o__Lactobacillales|f__Lactobacillaceae	1594866	1620316	1679338	1585972	1477818	1504660	1888294	1493182	1465195	1734731	1814288	1864246	1364657	1577491	1464378	1318768	1392578	1323292	1324225	1403169	1277837	1749575	1954887	1751171
k__Bacteria|p__Firmicutes|c__Bacilli|o__Lactobacillales|f__Streptococcaceae	187930	153685	148861	194657	197740	251643	269896	273558	328782	188013	199373	192411	198051	197664	245715	221060	228521	301501	217524	339845	351850	217089	148600	208231
k__Bacteria|p__Firmicutes|c__Negativicutes|o__Veillonellales|f__Veillonellaceae	45454	45391	34495	38562	40999	47303	38657	41732	42276	33005	31983	27297	31118	37230	39898	42356	42370	42819	45074	55004	47228	75419	44848	54384
k__Bacteria|p__Firmicutes|c__Bacilli|o__Bacillales|f__Bacillales_unclassified	687	157	0	579	312	177	493	583	590	295	701	327	1135	401	685	742	858	543	443	353	434	867	0	430
k__Bacteria|p__Firmicutes|c__Bacilli|o__Lactobacillales|f__Lactobacillaceae|g__Lactobacillus	1594866	1620316	1679338	1585972	1477818	1504660	1888294	1493182	1465195	1734731	1814288	1864246	1364657	1577491	1464378	1318768	1392578	1323292	1324225	1403169	1277837	1749575	1954887	1751171
k__Bacteria|p__Firmicutes|c__Bacilli|o__Lactobacillales|f__Streptococcaceae|g__Streptococcus	187930	153685	148861	194657	197740	251643	269896	273558	328782	188013	199373	192411	198051	197664	245715	221060	228521	301501	217524	339845	351850	217089	148600	208231
k__Bacteria|p__Firmicutes|c__Negativicutes|o__Veillonellales|f__Veillonellaceae|g__Veillonella	45454	45391	34495	38562	40999	47303	38657	41732	42276	33005	31983	27297	31118	37230	39898	42356	42370	42819	45074	55004	47228	75419	44848	54384
k__Bacteria|p__Firmicutes|c__Bacilli|o__Bacillales|f__Bacillales_unclassified|g__Gemella	687	157	0	579	312	177	493	583	590	295	701	327	1135	401	685	742	858	543	443	353	434	867	0	430
k__Bacteria|p__Firmicutes|c__Bacilli|o__Lactobacillales|f__Lactobacillaceae|g__Lactobacillus|s__Lactobacillus_fermentum	1594866	1620316	1679338	1585972	1477818	1504660	1888294	1493182	1465195	1734731	1814288	1864246	1364657	1577491	1464378	1318768	1392578	1323292	1324225	1403169	1277837	1749575	1954887	1751171
k__Bacteria|p__Firmicutes|c__Bacilli|o__Lactobacillales|f__Streptococcaceae|g__Streptococcus|s__Streptococcus_salivarius	76886	64137	59331	109208	112823	156305	173111	171526	155604	79945	76163	74958	111301	104280	142125	112418	121468	131966	106140	144731	131652	58156	50304	64896
k__Bacteria|p__Firmicutes|c__Bacilli|o__Lactobacillales|f__Streptococcaceae|g__Streptococcus|s__Streptococcus_mutans	44782	30284	37228	5808	6404	12102	0	0	0	66567	80047	80217	20581	15972	23996	10158	11313	9495	2831	2847	2537	98733	51276	90765
k__Bacteria|p__Firmicutes|c__Negativicutes|o__Veillonellales|f__Veillonellaceae|g__Veillonella|s__Veillonella_atypica	42888	43310	33117	37338	38309	44221	37057	39427	38132	28533	29995	24549	29135	35528	37613	40393	40038	39296	43132	50841	43411	70184	40617	51094
k__Bacteria|p__Firmicutes|c__Bacilli|o__Lactobacillales|f__Streptococcaceae|g__Streptococcus|s__Streptococcus_oralis	38111	32181	31809	30130	27054	31397	40805	35918	103096	21108	22762	19266	27227	33402	31310	33039	34289	92069	31029	116879	129007	35638	29334	33321
k__Bacteria|p__Firmicutes|c__Bacilli|o__Lactobacillales|f__Streptococcaceae|g__Streptococcus|s__Streptococcus_parasanguinis	26397	26275	18962	47741	49484	50261	55165	63900	66715	19454	18329	16669	37292	41161	45519	62604	58813	62902	74124	73304	85679	22787	16928	17520
k__Bacteria|p__Firmicutes|c__Negativicutes|o__Veillonellales|f__Veillonellaceae|g__Veillonella|s__Veillonella_dispar	2084	1667	1175	1224	1966	833	1600	1604	3634	3237	1633	1667	1983	1618	474	474	1250	2832	859	3110	3400	2373	2066	1600
k__Bacteria|p__Firmicutes|c__Bacilli|o__Lactobacillales|f__Streptococcaceae|g__Streptococcus|s__Streptococcus_anginosus_group	651	154	212	81	316	0	0	463	645	498	537	445	311	663	113	314	754	1643	539	392	767	234	332	654
k__Bacteria|p__Firmicutes|c__Bacilli|o__Bacillales|f__Bacillales_unclassified|g__Gemella|s__Gemella_sanguinis	590	157	0	579	312	177	414	490	590	295	604	160	1135	305	685	742	751	543	443	156	157	867	0	177
k__Bacteria|p__Firmicutes|c__Bacilli|o__Lactobacillales|f__Streptococcaceae|g__Streptococcus|s__Streptococcus_mitis	527	0	0	510	0	0	0	750	510	0	790	0	0	1090	1161	0	290	491	912	542	0	0	0	0
k__Bacteria|p__Firmicutes|c__Bacilli|o__Lactobacillales|f__Streptococcaceae|g__Streptococcus|s__Streptococcus_cristatus	448	654	1319	828	1659	1578	815	640	1981	441	745	856	1339	1096	1382	2527	1594	2321	1949	107	1195	1541	426	1075
k__Bacteria|p__Firmicutes|c__Negativicutes|o__Veillonellales|f__Veillonellaceae|g__Veillonella|s__Veillonella_parvula	401	414	203	0	724	2170	0	701	510	1235	355	1081	0	0	1811	1489	713	691	1083	1053	417	2757	2165	1454
k__Bacteria|p__Firmicutes|c__Bacilli|o__Lactobacillales|f__Streptococcaceae|g__Streptococcus|s__Streptococcus_infantis	128	0	0	351	0	0	0	361	231	0	0	0	0	0	0	0	0	614	0	1043	478	0	0	0
k__Bacteria|p__Firmicutes|c__Bacilli|o__Bacillales|f__Bacillales_unclassified|g__Gemella|s__Gemella_morbillorum	97	0	0	0	0	0	79	93	0	0	97	167	0	96	0	0	107	0	0	197	277	0	0	253
k__Bacteria|p__Firmicutes|c__Negativicutes|o__Veillonellales|f__Veillonellaceae|g__Veillonella|s__Veillonella_infantium	81	0	0	0	0	79	0	0	0	0	0	0	0	84	0	0	369	0	0	0	0	105	0	163
k__Bacteria|p__Proteobacteria	0	0	0	0	0	0	0	0	0	0	0	175	0	61	0	0	0	0	0	0	0	305	0	0
k__Bacteria|p__Proteobacteria|c__Epsilonproteobacteria	0	0	0	0	0	0	0	0	0	0	0	175	0	61	0	0	0	0	0	0	0	305	0	0
k__Bacteria|p__Proteobacteria|c__Epsilonproteobacteria|o__Campylobacterales	0	0	0	0	0	0	0	0	0	0	0	175	0	61	0	0	0	0	0	0	0	305	0	0
k__Bacteria|p__Proteobacteria|c__Epsilonproteobacteria|o__Campylobacterales|f__Campylobacteraceae	0	0	0	0	0	0	0	0	0	0	0	175	0	61	0	0	0	0	0	0	0	305	0	0
k__Bacteria|p__Proteobacteria|c__Epsilonproteobacteria|o__Campylobacterales|f__Campylobacteraceae|g__Campylobacter	0	0	0	0	0	0	0	0	0	0	0	175	0	61	0	0	0	0	0	0	0	305	0	0
k__Bacteria|p__Proteobacteria|c__Epsilonproteobacteria|o__Campylobacterales|f__Campylobacteraceae|g__Campylobacter|s__Campylobacter_concisus	0	0	0	0	0	0	0	0	0	0	0	175	0	61	0	0	0	0	0	0	0	305	0	0
k__Bacteria|p__Firmicutes|c__Bacilli|o__Lactobacillales|f__Streptococcaceae|g__Streptococcus|s__Streptococcus_sp_HMSC067H01	0	0	0	0	0	0	0	0	0	0	0	0	0	0	109	0	0	0	0	0	0	0	0	0
k__Bacteria|p__Firmicutes|c__Clostridia	0	0	0	0	0	0	0	0	0	0	0	0	0	0	0	0	0	159	0	0	43	0	0	0
k__Bacteria|p__Firmicutes|c__Clostridia|o__Clostridiales	0	0	0	0	0	0	0	0	0	0	0	0	0	0	0	0	0	159	0	0	43	0	0	0
k__Bacteria|p__Firmicutes|c__Clostridia|o__Clostridiales|f__Lachnospiraceae	0	0	0	0	0	0	0	0	0	0	0	0	0	0	0	0	0	159	0	0	43	0	0	0
k__Bacteria|p__Firmicutes|c__Clostridia|o__Clostridiales|f__Lachnospiraceae|g__Stomatobaculum	0	0	0	0	0	0	0	0	0	0	0	0	0	0	0	0	0	159	0	0	43	0	0	0
k__Bacteria|p__Firmicutes|c__Clostridia|o__Clostridiales|f__Lachnospiraceae|g__Stomatobaculum|s__Stomatobaculum_longum	0	0	0	0	0	0	0	0	0	0	0	0	0	0	0	0	0	159	0	0	43	0	0	0
k__Bacteria|p__Firmicutes|c__Bacilli|o__Lactobacillales|f__Streptococcaceae|g__Streptococcus|s__Streptococcus_sp_HMSC071D03	0	0	0	0	0	0	0	0	0	0	0	0	0	0	0	0	0	0	0	0	535	0	0	0
k__Bacteria|p__Firmicutes|c__Negativicutes|o__Veillonellales|f__Veillonellaceae|g__Veillonella|s__Veillonella_sp_T11011_6	0	0	0	0	0	0	0	0	0	0	0	0	0	0	0	0	0	0	0	0	0	0	0	73
