# Supplementary material for: Tetramic Acids Mutanocyclin and Reutericyclin A, Produced by Streptococcus mutans Strain B04Sm5 Modulate the Ecology of an in vitro Oral Biofilm
Source: Front Oral Health. 2022 Jan 7;2:796140. doi: 10.3389/froh.2021.796140 (PMC8757879; doi:10.3389/froh.2021.796140)
Supplement: Supplementary file 4 [file Table_4.XLSX]

## Sheet: Table S4-HumanN3 Gene Families
Table S4: HumanN3 gene families data from RNA sequencing of in-vitro biofilm community amended with S. mutans B04Sm5 [B], ∆mucD [D], ∆mucF [F], UA159 [U] or negative control [C]. S. mutans : community ratios are 1:2 [2] or 1:6 [6]
# Pathway	B2A	B2B	B2C	B6A	B6B	B6C	CA	CB	CC	D2A	D2B	D2C	D6A	D6B	D6C	F2A	F2B	F2C	F6A	F6B	F6C	U2A	U2B	U2C
UNMAPPED	193899	190147	192352	187109	198861	190558	182119	192809	202691	190917	180414	185200	216792	204326	202135	221470	211886	216719	220805	208994	221374	188276	181885	186898
UniRef90_A0A011NFF4	0	0	0	0	0	0	0	0.184288	0	0	0	0	0	0.550927	0	0	0	0	0	0	0	0	0	0
UniRef90_A0A011NFF4|unclassified	0	0	0	0	0	0	0	0.184288	0	0	0	0	0	0.550927	0	0	0	0	0	0	0	0	0	0
UniRef90_A0A011QSW6	0	0	0	0	0	0	0	0	0	0	0	0	0	0	0	0	0	0	0	0	0	0.114118	0	0
UniRef90_A0A011QSW6|unclassified	0	0	0	0	0	0	0	0	0	0	0	0	0	0	0	0	0	0	0	0	0	0.114118	0	0
UniRef90_A0A011SJ16	0	0	0	0	0	0.0844439	0	0	0	0	0	0	0	0.100923	0.0846747	0	0	0	0	0	0	0	0	0
UniRef90_A0A011SJ16|unclassified	0	0	0	0	0	0.0844439	0	0	0	0	0	0	0	0.100923	0.0846747	0	0	0	0	0	0	0	0	0
UniRef90_A0A014AUH4	0	0.378262	0	0	0	0	0	0	0	0	0	0	0	0	0	0	0	0	0	0	0	0	0	0
UniRef90_A0A014AUH4|unclassified	0	0.378262	0	0	0	0	0	0	0	0	0	0	0	0	0	0	0	0	0	0	0	0	0	0
UniRef90_A0A023WGE4	0.220495	0.587183	0.42036	0	0.703879	0.843946	2.12391	0.403616	0.513182	0	0	0.516568	0.314129	0.264625	0.709897	0.520347	0.564069	0.224878	0.64184	0.558277	0	0.531187	0.353762	0.384669
UniRef90_A0A023WGE4|unclassified	0.220495	0.587183	0.42036	0	0.703879	0.843946	2.12391	0.403616	0.513182	0	0	0.516568	0.314129	0.264625	0.709897	0.520347	0.564069	0.224878	0.64184	0.558277	0	0.531187	0.353762	0.384669
UniRef90_A0A023WHE1	0	0.765977	0.981259	0.23094	1.44774	1.28955	3.0633	0.54132	0.375888	0.571327	0.820818	0.793093	0.674204	0.780347	0.622729	1.18692	0.615651	0.479873	1.21496	1.29586	0.116949	0.985887	0.35033	0.715124
UniRef90_A0A023WHE1|unclassified	0	0.765977	0.981259	0.23094	1.44774	1.28955	3.0633	0.54132	0.375888	0.571327	0.820818	0.793093	0.674204	0.780347	0.622729	1.18692	0.615651	0.479873	1.21496	1.29586	0.116949	0.985887	0.35033	0.715124
UniRef90_A0A024DC07	0.349657	0	0	0	0	0	0	0	0	0	0	0	0	0	0	0	0	0	0	0.904005	0	0	0	0
UniRef90_A0A024DC07|g__Streptococcus.s__Streptococcus_oralis	0	0	0	0	0	0	0	0	0	0	0	0	0	0	0	0	0	0	0	0.557052	0	0	0	0
UniRef90_A0A024DC07|unclassified	0.349657	0	0	0	0	0	0	0	0	0	0	0	0	0	0	0	0	0	0	0.346954	0	0	0	0
UniRef90_A0A024DCP0	0.576489	0.325234	0.575206	0	0	0.887821	0.506217	1.06165	0	0	0	0	0.24477	0.129792	0.722761	0	0.802415	0.566756	0.405906	0.572357	0.975625	0.983074	0	0
UniRef90_A0A024DCP0|g__Streptococcus.s__Streptococcus_oralis	0.576489	0.325234	0.575206	0	0	0.887821	0.506217	1.06165	0	0	0	0	0.24477	0	0.722761	0	0.802415	0.566756	0.405906	0.572357	0.975625	0.983074	0	0
UniRef90_A0A024DCP0|unclassified	0	0	0	0	0	0	0	0	0	0	0	0	0	0.129792	0	0	0	0	0	0	0	0	0	0
UniRef90_A0A024DCT6	0	0	0	0	0	0	0	0	0	0	0.282782	0	0	0	0	0	0	0	0	0	0.313896	0	0	0
UniRef90_A0A024DCT6|g__Streptococcus.s__Streptococcus_oralis	0	0	0	0	0	0	0	0	0	0	0.282782	0	0	0	0	0	0	0	0	0	0	0	0	0
UniRef90_A0A024DCT6|unclassified	0	0	0	0	0	0	0	0	0	0	0	0	0	0	0	0	0	0	0	0	0.313896	0	0	0
UniRef90_A0A024DCT9	0	0	0.546794	0	0	0.323148	0	0	0.76461	0	0	0	0	0	0	0	0	0.43143	0	0.32648	0	0	0	0
UniRef90_A0A024DCT9|unclassified	0	0	0.546794	0	0	0.323148	0	0	0.76461	0	0	0	0	0	0	0	0	0.43143	0	0.32648	0	0	0	0
UniRef90_A0A024DES4	0	0.62696	0	0	0	0	0	0.758233	0	1.72213	0.580932	0.767078	0	0.753027	0	0	0	0	0	0	0	0	0	0
UniRef90_A0A024DES4|g__Streptococcus.s__Streptococcus_oralis	0	0	0	0	0	0	0	0.758233	0	1.72213	0.580932	0.767078	0	0.753027	0	0	0	0	0	0	0	0	0	0
UniRef90_A0A024DES4|unclassified	0	0.62696	0	0	0	0	0	0	0	0	0	0	0	0	0	0	0	0	0	0	0	0	0	0
UniRef90_A0A024DF50	0.532688	0	0	0	0	0.33815	0.497894	0	0	0	0	0	0	0	0	0	0.32032	0	0	0	0	0.530631	0.423112	0
UniRef90_A0A024DF50|unclassified	0.532688	0	0	0	0	0.33815	0.497894	0	0	0	0	0	0	0	0	0	0.32032	0	0	0	0	0.530631	0.423112	0
UniRef90_A0A024DFP0	0.995311	0	0	0.831244	0.915682	0	0	0.899461	1.03925	0.458437	1.27912	0	0	1.33655	1.67525	0.496875	1.0157	1.2891	1.33995	0.989841	0.539728	0	0.58468	0.750521
UniRef90_A0A024DFP0|g__Streptococcus.s__Streptococcus_mitis	0.904209	0	0	0.523518	0	0	0	0.492871	0.766602	0	1.23309	0	0	1.20208	1.4977	0	0.749328	1.19949	1.07026	0.718469	0	0	0	0
UniRef90_A0A024DFP0|g__Streptococcus.s__Streptococcus_oralis	0.091102	0	0	0.307727	0	0	0	0.40659	0.272653	0	0.0460342	0	0	0.134471	0.177546	0.496875	0.266368	0.0896025	0.269687	0.271372	0.539728	0	0	0
UniRef90_A0A024DFP0|unclassified	0	0	0	0	0.915682	0	0	0	0	0.458437	0	0	0	0	0	0	0	0	0	0	0	0	0.58468	0.750521
UniRef90_A0A024DGN4	0	0	0	0	0	0	0	0	0	0	0	0	0	0	0.387713	0	0	0	0	0	0	0	0	0.798574
UniRef90_A0A024DGN4|unclassified	0	0	0	0	0	0	0	0	0	0	0	0	0	0	0.387713	0	0	0	0	0	0	0	0	0.798574
UniRef90_A0A024DGQ8	1.85437	2.28823	0.808817	0.894765	2.19881	1.93483	1.66666	2.29937	2.77376	0.463313	0.468309	0.464703	1.26232	1.14104	2.37054	2.9888	2.37288	1.59494	1.02925	1.95607	2.40211	1.84364	0.696761	1.04265
UniRef90_A0A024DGQ8|g__Streptococcus.s__Streptococcus_oralis	1.85437	2.28823	0.808817	0.894765	2.19881	1.93483	1.66666	2.29937	2.77376	0.463313	0.468309	0.464703	1.26232	1.14104	2.37054	2.9888	2.37288	1.59494	1.02925	1.95607	2.40211	1.84364	0.696761	1.04265
UniRef90_A0A024DH14	4.92189	3.8757	4.27714	4.50973	4.28237	5.18449	6.28152	5.01447	5.56209	2.63983	3.17002	2.78062	4.40323	4.13512	4.0487	5.4407	5.15044	4.86064	5.12313	6.72861	4.97322	4.53438	4.54381	4.3346
UniRef90_A0A024DH14|g__Streptococcus.s__Streptococcus_mitis	1.19657	0	0	1.06736	0	0	0	1.02975	1.08071	0	0.592994	0	0	0.73365	1.14423	0	1.12243	0.643559	1.24741	1.48031	0	0	0	0
UniRef90_A0A024DH14|g__Streptococcus.s__Streptococcus_oralis	3.72532	3.8757	4.27714	3.44237	4.28237	5.18449	6.28152	3.98472	4.48138	2.63983	2.57703	2.78062	4.40323	3.40147	2.90447	5.4407	4.02801	4.21708	3.87572	5.24829	4.97322	4.53438	4.54381	4.3346
UniRef90_A0A024DH73	0.493615	0	0.671433	0	0.492706	0	0.723681	0	0	0	0.497786	0	0	0	0.274926	0.559094	0.343861	0	0.765405	0	0.487701	0	0.423409	0
UniRef90_A0A024DH73|g__Streptococcus.s__Streptococcus_mitis	0.141087	0	0	0	0	0	0	0	0	0	0.142427	0	0	0	0.137417	0	0.137544	0	0.139198	0	0	0	0	0
UniRef90_A0A024DH73|g__Streptococcus.s__Streptococcus_oralis	0.352529	0	0	0	0.492706	0	0.723681	0	0	0	0.355359	0	0	0	0.137509	0.559094	0.206317	0	0.626207	0	0.487701	0	0.423409	0
UniRef90_A0A024DH73|unclassified	0	0	0.671433	0	0	0	0	0	0	0	0	0	0	0	0	0	0	0	0	0	0	0	0	0
UniRef90_A0A024DHP7	0.028023	0	0	0	0	0	0	0	0	0	0	0	0	0	0	0	0	0	0	0	0	0	0	0
UniRef90_A0A024DHP7|unclassified	0.028023	0	0	0	0	0	0	0	0	0	0	0	0	0	0	0	0	0	0	0	0	0	0	0
UniRef90_A0A024DIQ4	0	0	0	0	0	0.914874	0	0	0	0	0	0	0	0	0	0.231134	0	0	0	0.229534	0	0	0	0
UniRef90_A0A024DIQ4|unclassified	0	0	0	0	0	0.914874	0	0	0	0	0	0	0	0	0	0.231134	0	0	0	0.229534	0	0	0	0
UniRef90_A0A060BIQ7	0.320221	0	0	0.515108	0	0	0	0.634176	0.426023	0.747519	0	0	0	0	0.416484	0.317771	0.728982	0	0.737324	0.530728	0.844664	0	0	0
UniRef90_A0A060BIQ7|g__Streptococcus.s__Streptococcus_salivarius	0.320221	0	0	0.515108	0	0	0	0.634176	0.426023	0.747519	0	0	0	0	0.416484	0.317771	0.728982	0	0.737324	0.530728	0.844664	0	0	0
UniRef90_A0A060BJG4	2.45241	2.30388	2.21138	4.73058	5.00997	3.89453	5.15272	3.00943	4.77103	2.91576	2.35912	2.10193	4.2753	3.79232	3.07196	2.43125	2.38908	2.9836	2.18735	3.01611	3.57375	1.97323	2.45314	3.15018
UniRef90_A0A060BJG4|g__Streptococcus.s__Streptococcus_salivarius	2.45241	2.30388	2.21138	4.73058	5.00997	3.89453	5.15272	3.00943	4.77103	2.91576	2.35912	2.10193	4.2753	3.79232	3.07196	2.43125	2.38908	2.9836	2.18735	3.01611	3.57375	1.97323	2.45314	3.15018
UniRef90_A0A060BPF3	1.67854	1.49056	1.05961	1.56604	1.11759	1.20823	1.03423	1.44177	1.00462	0.950845	1.01748	1.06472	1.16338	1.102	1.36325	0.443817	1.09099	0.935358	0.551791	1.05618	0.829347	0.500847	0.672379	1.23064
UniRef90_A0A060BPF3|g__Streptococcus.s__Streptococcus_salivarius	1.67854	1.49056	1.05961	1.56604	1.11759	1.20823	1.03423	1.44177	1.00462	0.950845	1.01748	1.06472	1.16338	1.102	1.36325	0.443817	1.09099	0.935358	0.551791	1.05618	0.829347	0.500847	0.672379	1.23064
UniRef90_A0A060CAA1	24.7152	26.6045	20.4931	25.093	24.1931	30.2397	42.3476	27.2111	32.5023	11.8924	27.7238	33.7469	21.1334	17.5213	10.4519	28.1751	25.8178	14.667	27.4008	32.8588	29.6437	28.5586	33.2688	14.3191
UniRef90_A0A060CAA1|unclassified	24.7152	26.6045	20.4931	25.093	24.1931	30.2397	42.3476	27.2111	32.5023	11.8924	27.7238	33.7469	21.1334	17.5213	10.4519	28.1751	25.8178	14.667	27.4008	32.8588	29.6437	28.5586	33.2688	14.3191
UniRef90_A0A060CEI1	16.7135	18.3282	17.127	18.3689	18.8328	15.9468	26.5136	15.308	17.4841	14.1547	19.9358	15.9222	14.5941	13.717	12.5602	13.3548	14.2621	12.8918	13.5098	13.7265	14.1032	17.5449	21.4967	19.2702
UniRef90_A0A060CEI1|unclassified	16.7135	18.3282	17.127	18.3689	18.8328	15.9468	26.5136	15.308	17.4841	14.1547	19.9358	15.9222	14.5941	13.717	12.5602	13.3548	14.2621	12.8918	13.5098	13.7265	14.1032	17.5449	21.4967	19.2702
UniRef90_A0A060CKG8	8.70289	4.11286	8.11325	6.21757	5.29024	8.1847	5.63787	6.94375	6.41909	6.23997	6.30053	7.7608	7.48454	5.22742	6.6399	3.37969	3.87711	2.97298	5.42449	3.3872	2.99591	6.21366	7.3921	3.98349
UniRef90_A0A060CKG8|unclassified	8.70289	4.11286	8.11325	6.21757	5.29024	8.1847	5.63787	6.94375	6.41909	6.23997	6.30053	7.7608	7.48454	5.22742	6.6399	3.37969	3.87711	2.97298	5.42449	3.3872	2.99591	6.21366	7.3921	3.98349
UniRef90_A0A060QMS9	0	0	0	0	0	0	0	0	0	0	0	2.40801	0	0	2.3439	2.38488	0	0	0	0	0	0	0	0
UniRef90_A0A060QMS9|g__Streptococcus.s__Streptococcus_anginosus_group	0	0	0	0	0	0	0	0	0	0	0	2.40801	0	0	0	2.38488	0	0	0	0	0	0	0	0
UniRef90_A0A060QMS9|g__Streptococcus.s__Streptococcus_salivarius	0	0	0	0	0	0	0	0	0	0	0	0	0	0	2.3439	0	0	0	0	0	0	0	0	0
UniRef90_A0A060QNR6	0	0	0	0	0	0	0	0	0	0	0.371151	0	0	0	0	0	0	0	0	0	0	0	0	0
UniRef90_A0A060QNR6|g__Streptococcus.s__Streptococcus_oralis	0	0	0	0	0	0	0	0	0	0	0.371151	0	0	0	0	0	0	0	0	0	0	0	0	0
UniRef90_A0A060QS05	0	0	0	0	0	0	0	0	0	0	0	0	0	0	0	0	0.330635	0	0	0	0	0	0	0
UniRef90_A0A060QS05|unclassified	0	0	0	0	0	0	0	0	0	0	0	0	0	0	0	0	0.330635	0	0	0	0	0	0	0
UniRef90_A0A060QS26	0.621535	0.390207	0	0.381666	0.338409	0.66557	0.870009	0.672028	0.394613	0	0	0	0.503662	0.445179	0.716016	0.616186	0.550765	0.388581	0.390261	0.673588	0.390681	0.114445	0.0891849	0
UniRef90_A0A060QS26|g__Streptococcus.s__Streptococcus_mitis	0.169575	0	0	0.163646	0	0	0	0.224069	0.169146	0	0	0	0	0.0556623	0.220308	0	0.330459	0.0555115	0.167246	0.449019	0	0	0	0
UniRef90_A0A060QS26|g__Streptococcus.s__Streptococcus_oralis	0.395434	0.222899	0	0.163588	0.282038	0.499163	0.63806	0.391972	0.112764	0	0	0	0.503662	0.333855	0.2754	0.392146	0.220306	0.222105	0.223015	0.112255	0.279067	0	0	0
UniRef90_A0A060QS26|g__Streptococcus.s__Streptococcus_salivarius	0.0565251	0.167308	0	0.0544323	0.0563714	0.166407	0.231949	0.0559874	0.112704	0	0	0	0	0.0556623	0.220308	0.22404	0	0.110964	0	0.112315	0.111615	0	0	0
UniRef90_A0A060QS26|unclassified	0	0	0	0	0	0	0	0	0	0	0	0	0	0	0	0	0	0	0	0	0	0.114445	0.0891849	0
UniRef90_A0A060QSQ0	0	0	0	0	0	0	0	0.226995	0	0	0	0	0	0.194171	0	0	0	0	0.0947601	0	0	0	0	0
UniRef90_A0A060QSQ0|unclassified	0	0	0	0	0	0	0	0.226995	0	0	0	0	0	0.194171	0	0	0	0	0.0947601	0	0	0	0	0
UniRef90_A0A060RGS8	0	0	0	0	0.626127	0.615229	0.965851	0.746027	0.750483	0	0.316847	0	0	0	0.489138	0	0.672168	0.370062	0	0.810362	0.743525	0	0	0.627428
UniRef90_A0A060RGS8|g__Streptococcus.s__Streptococcus_salivarius	0	0	0	0	0.626127	0.615229	0.965851	0.746027	0.750483	0	0.316847	0	0	0	0.489138	0	0.672168	0.370062	0	0.810362	0.743525	0	0	0.627428
UniRef90_A0A060RIP9	14.6193	4.03451	9.34639	4.51351	5.24331	3.46127	0	0	0	15.766	11.2179	16.4039	6.35733	4.61838	4.55215	2.89578	1.13991	1.14952	0	1.75211	0.580707	33.1664	12.8912	38.0153
UniRef90_A0A060RIP9|g__Streptococcus.s__Streptococcus_mutans	14.6193	4.03451	9.34639	4.51351	5.24331	3.46127	0	0	0	15.766	11.2179	16.4039	6.35733	4.61838	4.55215	2.89578	1.13991	1.14952	0	1.75211	0.580707	33.1664	12.8912	38.0153
UniRef90_A0A060RJC9	0	0	0	0	0	0	0	0	0	0	0	0	0	0	0.26444	0	0	0	0	0	0	0	0	0
UniRef90_A0A060RJC9|unclassified	0	0	0	0	0	0	0	0	0	0	0	0	0	0	0.26444	0	0	0	0	0	0	0	0	0
UniRef90_A0A060RL64	0	0.112017	0	0	0	0	0	0	0	0	0.458762	0	0	0	0	0.22422	0	0	0	0	0	0	0	0
UniRef90_A0A060RL64|unclassified	0	0.112017	0	0	0	0	0	0	0	0	0.458762	0	0	0	0	0.22422	0	0	0	0	0	0	0	0
UniRef90_A0A060RLI8	0	0.949093	0	0	0.640243	0	0.658417	0	1.27553	0	0	0	0.634919	0	0.625041	0	1.24666	0.630476	0	1.27042	0.633498	0	0	0
UniRef90_A0A060RLI8|g__Streptococcus.s__Streptococcus_salivarius	0	0.949093	0	0	0.640243	0	0.658417	0	1.27553	0	0	0	0.634919	0	0.625041	0	1.24666	0.630476	0	1.27042	0.633498	0	0	0
UniRef90_A0A060YYL9	0	0	0	0	0	0	0	0	0	0	0	0	0	0	0	0	0	0	0	0	0	0	0	0.255579
UniRef90_A0A060YYL9|unclassified	0	0	0	0	0	0	0	0	0	0	0	0	0	0	0	0	0	0	0	0	0	0	0	0.255579
UniRef90_A0A060ZFS7	0	0	0	0.298582	0	0	0	0	0	0	0	0	0	0	0	0	0	0	0	0	0	0	0	0
UniRef90_A0A060ZFS7|unclassified	0	0	0	0.298582	0	0	0	0	0	0	0	0	0	0	0	0	0	0	0	0	0	0	0	0
UniRef90_A0A061C4J4	18.205	15.9039	22.4173	16.8034	15.3382	22.6915	21.6784	16.883	15.0972	22.5465	23.166	22.7751	15.2129	17.9633	16.6716	15.947	18.9655	14.8807	15.3839	14.515	18.9927	21.8219	22.8855	22.0223
UniRef90_A0A061C4J4|unclassified	18.205	15.9039	22.4173	16.8034	15.3382	22.6915	21.6784	16.883	15.0972	22.5465	23.166	22.7751	15.2129	17.9633	16.6716	15.947	18.9655	14.8807	15.3839	14.515	18.9927	21.8219	22.8855	22.0223
UniRef90_A0A061C4W3	10.5423	8.21081	7.19299	7.17297	4.20814	6.31258	7.63147	6.05003	5.86537	8.86991	8.18335	6.55125	7.90612	6.44562	9.19186	5.28299	5.08405	4.80117	3.83268	5.40053	6.13488	7.38847	5.1104	6.87839
UniRef90_A0A061C4W3|unclassified	10.5423	8.21081	7.19299	7.17297	4.20814	6.31258	7.63147	6.05003	5.86537	8.86991	8.18335	6.55125	7.90612	6.44562	9.19186	5.28299	5.08405	4.80117	3.83268	5.40053	6.13488	7.38847	5.1104	6.87839
UniRef90_A0A061CB94	31.3641	20.9916	22.7344	20.3179	17.3184	26.0789	19.9041	25.0523	26.6518	22.1302	26.4064	23.9203	18.5443	17.5887	19.7429	19.9461	20.673	21.2003	18.3364	14.8577	20.2993	28.5177	22.3881	23.0847
UniRef90_A0A061CB94|unclassified	31.3641	20.9916	22.7344	20.3179	17.3184	26.0789	19.9041	25.0523	26.6518	22.1302	26.4064	23.9203	18.5443	17.5887	19.7429	19.9461	20.673	21.2003	18.3364	14.8577	20.2993	28.5177	22.3881	23.0847
UniRef90_A0A061CBD4	0.823824	2.44688	0.276202	0	0.816848	0.814067	0.282914	0	0.551163	0.275393	0.279821	0.824909	1.63976	0.544128	1.87728	0.273268	0	0.539008	0.273295	0.822734	0	0	0	1.10218
UniRef90_A0A061CBD4|unclassified	0.823824	2.44688	0.276202	0	0.816848	0.814067	0.282914	0	0.551163	0.275393	0.279821	0.824909	1.63976	0.544128	1.87728	0.273268	0	0.539008	0.273295	0.822734	0	0	0	1.10218
UniRef90_A0A062WLH3	4.24984	3.58977	2.96701	4.16734	5.33398	5.38898	5.13113	5.27046	5.79286	1.48467	3.17333	2.42154	1.90543	3.49712	2.781	5.05102	4.17911	4.76704	3.47354	6.95246	5.49633	5.76976	3.64946	4.52489
UniRef90_A0A062WLH3|g__Streptococcus.s__Streptococcus_infantis	0	0	0	0.277486	0	0	0	0.570219	1.2413	0	0	0	0	0	0	0	0	0.565032	0	1.04591	0.472547	0	0	0
UniRef90_A0A062WLH3|g__Streptococcus.s__Streptococcus_mitis	0	0	0	0.0924954	0	0	0	0	0	0	0.096822	0	0	0	0.0934164	0	0	0	0.188957	0	0	0	0	0
UniRef90_A0A062WLH3|g__Streptococcus.s__Streptococcus_oralis	3.63993	3.30894	2.19673	3.32666	4.40028	4.51182	4.12998	3.89409	3.8221	0.956851	2.41985	2.01453	1.42254	3.01687	2.05415	4.0832	3.26772	3.48255	2.36222	5.13931	3.97418	4.76031	2.97182	4.11843
UniRef90_A0A062WLH3|g__Streptococcus.s__Streptococcus_sp_HMSC071D03	0	0	0	0	0	0	0	0	0	0	0	0	0	0	0	0	0	0	0	0	0.567911	0	0	0
UniRef90_A0A062WLH3|unclassified	0.609908	0.280831	0.770281	0.470697	0.933698	0.877159	1.00115	0.806151	0.729464	0.52782	0.656658	0.407008	0.482897	0.480245	0.63344	0.967825	0.911396	0.71946	0.922356	0.767239	0.481693	1.00945	0.677642	0.40646
UniRef90_A0A062WLN8	0.449202	0.300986	0	0.758644	0.186078	0.440809	0.460884	0.779309	0.126794	0	0	0	0.555824	0.552843	0.437869	0.668139	0	0.772334	0.996794	0.780604	0.554698	0	0	0
UniRef90_A0A062WLN8|g__Streptococcus.s__Streptococcus_infantis	0	0	0	0	0	0	0	0.111262	0	0	0	0	0	0	0	0	0	0	0	0.0557405	0.166386	0	0	0
UniRef90_A0A062WLN8|g__Streptococcus.s__Streptococcus_mitis	0.0561651	0	0	0.0541437	0	0	0	0	0	0	0	0	0	0.221114	0	0	0	0.0551583	0.332363	0.0557996	0	0	0	0
UniRef90_A0A062WLN8|g__Streptococcus.s__Streptococcus_oralis	0.393036	0	0	0.7045	0	0.440809	0.460884	0.668047	0	0	0	0	0.555824	0.331729	0.437869	0.668139	0	0.717176	0.664431	0.669064	0.277349	0	0	0
UniRef90_A0A062WLN8|g__Streptococcus.s__Streptococcus_sp_HMSC071D03	0	0	0	0	0	0	0	0	0	0	0	0	0	0	0	0	0	0	0	0	0.110963	0	0	0
UniRef90_A0A062WLN8|unclassified	0	0.300986	0	0	0.186078	0	0	0	0.126794	0	0	0	0	0	0	0	0	0	0	0	0	0	0	0
UniRef90_A0A062WM20	2.83247	3.41603	2.1926	0.607827	1.57202	1.84879	3.23139	1.86803	2.19332	1.25522	1.59065	1.89201	1.55164	2.47911	2.14858	0.624613	0	1.22765	2.17497	5.00417	3.73127	3.13103	1.57472	1.25591
UniRef90_A0A062WM20|g__Streptococcus.s__Streptococcus_mitis	0	0	0	0	0	0	0	0	0	0	0.318129	0	0	0	0	0	0	0	0	0	0	0	0	0
UniRef90_A0A062WM20|g__Streptococcus.s__Streptococcus_oralis	2.83247	3.41603	2.1926	0.607827	1.57202	1.84879	3.23139	1.86803	2.19332	1.25522	1.27252	1.89201	1.55164	2.47911	2.14858	0.624613	0	1.22765	2.17497	5.00417	3.73127	3.13103	1.57472	1.25591
UniRef90_A0A062WM51	0.657692	0	0	1.27029	0	0	0.147316	1.73337	1.76008	0	1.77692	0	0	0	0.355083	0	1.07189	1.938	0.280782	1.08963	0	0	0	0
UniRef90_A0A062WM51|g__Streptococcus.s__Streptococcus_mitis	0.657692	0	0	1.27029	0	0	0	1.73337	1.32302	0	1.77692	0	0	0	0	0	1.07189	1.50723	0	1.08963	0	0	0	0
UniRef90_A0A062WM51|g__Streptococcus.s__Streptococcus_oralis	0	0	0	0	0	0	0	0	0.437065	0	0	0	0	0	0	0	0	0.430762	0	0	0	0	0	0
UniRef90_A0A062WM51|unclassified	0	0	0	0	0	0	0.147316	0	0	0	0	0	0	0	0.355083	0	0	0	0.280782	0	0	0	0	0
UniRef90_A0A062WMJ4	10.2156	14.0315	12.1846	11.9833	15.9317	17.3634	16.7819	17.9389	13.9193	7.34037	8.97043	8.15626	11.6326	14.0039	11.7123	15.0954	11.7821	14.9678	14.6889	19.0383	17.0149	14.3404	11.9663	12.8198
UniRef90_A0A062WMJ4|g__Streptococcus.s__Streptococcus_infantis	0	0	0	0.32217	0	0	0	2.38322	1.79809	0	0	0	0	0	0	0	0	0.525314	0	1.39272	0.923186	0	0	0
UniRef90_A0A062WMJ4|g__Streptococcus.s__Streptococcus_mitis	0.0668024	0	0	0	0	0	0	0.066154	0.0665492	0	0.067482	0	0	0	0	0	0	0.131349	0.197725	0.0663678	0	0	0	0
UniRef90_A0A062WMJ4|g__Streptococcus.s__Streptococcus_oralis	10.1488	14.0315	12.1846	11.6611	15.9317	17.3634	16.5218	15.4896	12.0546	7.34037	8.90295	8.15626	11.6326	14.0039	11.7123	15.0954	11.7821	14.3111	14.4912	17.5792	16.0917	14.3404	11.9663	12.8198
UniRef90_A0A062WMJ4|unclassified	0	0	0	0	0	0	0.260041	0	0	0	0	0	0	0	0	0	0	0	0	0	0	0	0	0
UniRef90_A0A062WMQ5	0	0	0	0	0	0	0	0	0	0	0.223936	0	0	0	0	0.146694	0	0	0	0	0	0	0	0
UniRef90_A0A062WMQ5|unclassified	0	0	0	0	0	0	0	0	0	0	0.223936	0	0	0	0	0.146694	0	0	0	0	0	0	0	0
UniRef90_A0A062WP34	2.83008	2.18366	2.28232	1.47505	1.2943	1.42228	2.35002	1.97234	1.98078	0.610066	1.38844	1.37534	0.982396	1.72828	1.04056	1.66509	0.968564	1.65238	1.58115	2.04718	1.28297	2.5022	1.37449	1.98334
UniRef90_A0A062WP34|g__Streptococcus.s__Streptococcus_mitis	0.38834	0	0	0.149839	0	0	0	0.308136	0.154988	0	0.0782515	0	0	0	0	0	0.0757403	0.152758	0	0.0771854	0	0	0	0
UniRef90_A0A062WP34|g__Streptococcus.s__Streptococcus_oralis	2.44174	2.18366	2.28232	1.32521	1.2943	1.42228	2.35002	1.6642	1.82579	0.610066	1.31019	1.37534	0.982396	1.72828	1.04056	1.66509	0.892823	1.49962	1.58115	1.97	1.28297	2.5022	1.37449	1.98334
UniRef90_A0A062WPY4	1.22358	1.20611	1.46315	0	0	0	0	1.21324	1.45921	1.71017	0.738881	1.22404	0	0	1.19255	0.484691	0	0.721311	0.721681	2.91457	2.4185	1.70467	0.735738	2.20098
UniRef90_A0A062WPY4|g__Streptococcus.s__Streptococcus_mitis	0	0	0	0	0	0	0	0	0.244322	0	0	0	0	0	0	0	0	0	0	0	0	0	0	0
UniRef90_A0A062WPY4|g__Streptococcus.s__Streptococcus_oralis	1.22358	1.20611	1.46315	0	0	0	0	1.21324	1.21488	1.71017	0.738881	1.22404	0	0	1.19255	0.484691	0	0.721311	0.721681	2.91457	1.45065	1.70467	0.735738	2.20098
UniRef90_A0A062WPY4|g__Streptococcus.s__Streptococcus_sp_HMSC071D03	0	0	0	0	0	0	0	0	0	0	0	0	0	0	0	0	0	0	0	0	0.967844	0	0	0
UniRef90_A0A062WQR2	4.89191	2.62728	3.08398	4.79098	5.17011	3.45859	6.26496	6.42098	5.09512	1.5812	2.10756	1.80015	2.84921	3.11727	3.29484	4.89655	4.69891	4.03203	3.19415	6.57653	5.117	3.0758	2.67958	3.74106
UniRef90_A0A062WQR2|g__Streptococcus.s__Streptococcus_infantis	0	0	0	0.208304	0	0	0	1.14131	0.645816	0	0	0	0	0	0	0	0	0.353646	0	0.571728	0.497652	0	0	0
UniRef90_A0A062WQR2|g__Streptococcus.s__Streptococcus_mitis	1.15124	0	0	0.971769	0	0	0	1.85515	1.57874	0	0.871991	0	0	1.06278	0.911763	0	1.47302	0.848732	1.3487	2.3593	0	0	0	0
UniRef90_A0A062WQR2|g__Streptococcus.s__Streptococcus_oralis	3.74067	2.62728	3.08398	3.61091	5.17011	3.45859	5.7599	3.42452	2.87057	1.5812	1.23557	1.80015	2.84921	2.05449	2.38308	4.70768	3.22589	2.82965	1.84545	3.6455	4.61934	3.0758	2.52097	3.74106
UniRef90_A0A062WQR2|unclassified	0	0	0	0	0	0	0.505067	0	0	0	0	0	0	0	0	0.18887	0	0	0	0	0	0	0.158616	0
UniRef90_A0A062WTL3	3.73881	2.19942	3.0125	2.91493	3.23124	4.44579	4.43033	4.84939	3.80154	1.43674	1.74231	2.0153	2.7059	2.90375	2.73481	3.2088	3.64504	4.31021	3.1927	5.50022	3.97716	3.50364	3.74443	3.66772
UniRef90_A0A062WTL3|g__Streptococcus.s__Streptococcus_cristatus	0.071983	0	0.143355	0	0.215494	0.352616	0	0	0.143406	0.0717443	0	0.0717835	0.213799	0.141672	0.210378	0.142769	0	0.282782	0.426117	0	0.355535	0.0715664	0.144145	0
UniRef90_A0A062WTL3|g__Streptococcus.s__Streptococcus_infantis	0	0	0	0	0	0	0	0.356484	0.57314	0	0	0	0	0	0	0	0	0.212111	0	0.428796	0.0710103	0	0	0
UniRef90_A0A062WTL3|g__Streptococcus.s__Streptococcus_mitis	0.359524	0	0	0.138838	0	0	0	0.71355	0.358516	0	0.0726165	0	0	0.495901	0.210378	0	0.210146	0.282878	0.0708268	0.499826	0	0	0	0
UniRef90_A0A062WTL3|g__Streptococcus.s__Streptococcus_oralis	3.30731	2.19942	2.86915	2.77609	3.01575	3.9519	4.43033	3.77935	2.72648	1.365	1.66969	1.94352	2.4921	2.26618	2.31406	3.06604	3.43489	3.53243	2.69575	4.50018	2.7695	3.43208	3.60029	3.66772
UniRef90_A0A062WTL3|g__Streptococcus.s__Streptococcus_salivarius	0	0	0	0	0	0.141276	0	0	0	0	0	0	0	0	0	0	0	0	0	0.0714175	0.070914	0	0	0
UniRef90_A0A062WTL3|g__Streptococcus.s__Streptococcus_sp_HMSC071D03	0	0	0	0	0	0	0	0	0	0	0	0	0	0	0	0	0	0	0	0	0.710201	0	0	0
UniRef90_A0A062WUF2	0	0	0	0	0	0	0	0	0.752716	0	0	0	0	0	0	0	0	0	0	0	0	0	0	0
UniRef90_A0A062WUF2|g__Streptococcus.s__Streptococcus_infantis	0	0	0	0	0	0	0	0	0.752716	0	0	0	0	0	0	0	0	0	0	0	0	0	0	0
UniRef90_A0A062WUM5	17.6932	15.3679	16.2604	14.3391	20.2953	18.3693	21.2252	19.066	21.5544	8.22215	11.2848	6.599	11.7909	10.8646	15.3505	15.3292	15.6242	16.4546	15.7732	21.3231	20.0745	16.1255	13.0615	15.3331
UniRef90_A0A062WUM5|g__Streptococcus.s__Streptococcus_infantis	0	0	0	0.746491	0	0	0	1.60339	2.10346	0	0	0	0	0	0	0	0	1.10604	0	1.46711	0.277998	0	0	0
UniRef90_A0A062WUM5|g__Streptococcus.s__Streptococcus_mitis	0.693505	0	0	0.401501	0	0	0	0.619248	0.207679	0	0.140002	0	0	0.068283	0.270687	0	0.879427	0.750683	1.09542	0.827317	0	0	0	0
UniRef90_A0A062WUM5|g__Streptococcus.s__Streptococcus_oralis	16.9997	15.0594	16.2604	13.1911	20.2953	17.9783	20.3009	16.3045	19.2433	7.90524	11.1448	6.599	11.3351	10.7963	15.0798	14.5883	14.7448	14.5978	14.2394	19.0286	17.8209	15.8658	13.0615	15.3331
UniRef90_A0A062WUM5|g__Streptococcus.s__Streptococcus_sp_HMSC071D03	0	0	0	0	0	0	0	0	0	0	0	0	0	0	0	0	0	0	0	0	1.43926	0	0	0
UniRef90_A0A062WUM5|unclassified	0	0.308477	0	0	0	0.390929	0.924332	0.538816	0	0.31691	0	0	0.455758	0	0	0.740852	0	0	0.438348	0	0.536396	0.259682	0	0
UniRef90_A0A062WV17	2.81036	3.68901	2.78115	3.26791	3.36553	3.36238	3.84147	3.29753	3.13886	1.68786	2.16948	1.46042	2.5333	2.50362	2.71772	3.29914	2.24641	2.66596	3.03965	4.62569	3.5896	3.48548	3.20285	3.22427
UniRef90_A0A062WV17|g__Streptococcus.s__Streptococcus_infantis	0	0	0	0.32108	0	0	0	0.786579	0.587174	0	0	0	0	0	0	0	0	0.528264	0	0.660989	0.303307	0	0	0
UniRef90_A0A062WV17|g__Streptococcus.s__Streptococcus_mitis	0.280719	0	0	0.344829	0	0	0	0.404878	0.356381	0	0.20618	0	0	0.502543	0.373341	0	0.298577	0.275992	0.604225	0.583289	0	0	0	0
UniRef90_A0A062WV17|g__Streptococcus.s__Streptococcus_oralis	1.94491	3.53481	2.78115	2.4203	2.73385	3.01368	3.65203	2.10607	2.19531	1.68786	1.68028	1.46042	2.5333	1.81436	2.09503	3.29914	1.79624	1.86171	2.24715	3.38142	3.10933	3.48548	3.20285	3.22427
UniRef90_A0A062WV17|g__Streptococcus.s__Streptococcus_sp_HMSC071D03	0	0	0	0	0	0	0	0	0	0	0	0	0	0	0	0	0	0	0	0	0.176969	0	0	0
UniRef90_A0A062WV17|unclassified	0.584737	0.154206	0	0.181694	0.631674	0.348691	0.189435	0	0	0	0.283017	0	0	0.18672	0.249343	0	0.151592	0	0.188279	0	0	0	0	0
UniRef90_A0A062WV53	1.93512	3.11618	3.04529	3.04627	3.25282	3.59844	3.97272	3.23105	2.74154	1.62733	3.08579	2.75422	3.12581	2.70712	2.8777	3.23227	2.48111	3.10298	1.90903	6.67714	4.32664	3.24188	3.77317	3.872
UniRef90_A0A062WV53|g__Streptococcus.s__Streptococcus_cristatus	0.712805	1.91021	2.03	1.08158	2.64355	2.49919	3.03177	0.505202	0.609512	1.01664	1.02879	1.83634	2.11771	1.00269	1.48881	2.12121	1.09282	0.400495	1.00461	0	1.40884	1.51949	2.44766	2.85323
UniRef90_A0A062WV53|g__Streptococcus.s__Streptococcus_infantis	0	0	0	0.884446	0	0	0	1.81826	0.812683	0	0	0	0	0	0	0	0	1.6016	0	2.83345	1.30833	0	0	0
UniRef90_A0A062WV53|g__Streptococcus.s__Streptococcus_mitis	0.10155	0	0	0.0983767	0	0	0	0.303238	0.406341	0	0.514694	0	0	0.902501	0.595755	0	0.0993818	0.400881	0.30173	2.22519	0	0	0	0
UniRef90_A0A062WV53|g__Streptococcus.s__Streptococcus_oralis	1.12077	1.20597	1.01529	0.981876	0.609269	1.09925	0.94095	0.604345	0.912999	0.610691	1.5423	0.917878	1.0081	0.801924	0.793132	1.11106	1.28891	0.700004	0.602687	1.6185	0.603429	1.72239	1.32551	1.01877
UniRef90_A0A062WV53|g__Streptococcus.s__Streptococcus_sp_HMSC071D03	0	0	0	0	0	0	0	0	0	0	0	0	0	0	0	0	0	0	0	0	1.00604	0	0	0
UniRef90_A0A062WVM8	0	0.389231	0.655175	0	0	0	0.67528	0	0	0.393293	1.06195	0	0	0	0	0	0	0.258777	0	0	0	0.261698	0.394346	0.657366
UniRef90_A0A062WVM8|g__Streptococcus.s__Streptococcus_oralis	0	0.389231	0.655175	0	0	0	0.67528	0	0	0.393293	1.06195	0	0	0	0	0	0	0.258777	0	0	0	0.261698	0.394346	0.657366
UniRef90_A0A062WWI7	3.87092	3.87802	3.32593	6.49459	5.76635	5.02603	8.13169	9.80189	9.26768	2.08339	2.1657	1.96784	4.59923	4.98433	4.87635	7.03136	6.67673	6.44077	6.81613	10.828	7.70668	4.73626	3.04117	5.35996
UniRef90_A0A062WWI7|g__Streptococcus.s__Streptococcus_infantis	0	0	0	0.344466	0	0	0	0.767267	0.534733	0	0	0	0	0	0	0	0	0.292741	0	1.12413	0.1765	0	0	0
UniRef90_A0A062WWI7|g__Streptococcus.s__Streptococcus_mitis	0	0	0	0	0	0	0	0.118153	0.0594296	0	0.060119	0	0	0.11721	0	0	0	0	0.0587831	0	0	0	0	0
UniRef90_A0A062WWI7|g__Streptococcus.s__Streptococcus_oralis	3.87092	3.87802	3.32593	6.15013	5.76635	5.02603	8.13169	8.91647	8.67352	2.08339	2.10559	1.96784	4.59923	4.86712	4.87635	6.61426	6.67673	6.14803	6.75734	9.70383	7.47146	4.73626	3.04117	5.35996
UniRef90_A0A062WWI7|g__Streptococcus.s__Streptococcus_sp_HMSC071D03	0	0	0	0	0	0	0	0	0	0	0	0	0	0	0	0	0	0	0	0	0.0587231	0	0	0
UniRef90_A0A062WWI7|unclassified	0	0	0	0	0	0	0	0	0	0	0	0	0	0	0	0.417101	0	0	0	0	0	0	0	0
UniRef90_A0A062X488	3601.47	3669.71	3519.34	4393.98	3661.56	4004.43	2226.09	4894.73	4170.17	2572.7	2082.77	2723.84	4777.8	4158.72	4279.1	4764.67	4546.78	4230.12	4660.83	4655.83	4641.07	3229.6	2628.4	2507.33
UniRef90_A0A062X488|unclassified	3601.47	3669.71	3519.34	4393.98	3661.56	4004.43	2226.09	4894.73	4170.17	2572.7	2082.77	2723.84	4777.8	4158.72	4279.1	4764.67	4546.78	4230.12	4660.83	4655.83	4641.07	3229.6	2628.4	2507.33
UniRef90_A0A064BV13	0	0.419278	0.564127	0.614602	0	1.11168	0	0	0.564989	0.495487	0.285997	0.354025	0.210271	0.348169	0.414091	0	0	0.417599	0	1.0553	0.838455	0.562863	0	0.43782
UniRef90_A0A064BV13|g__Streptococcus.s__Streptococcus_mitis	0	0	0	0	0	0	0	0	0	0	0	0	0	0	0	0	0	0	0	0.0703658	0	0	0	0
UniRef90_A0A064BV13|g__Streptococcus.s__Streptococcus_oralis	0	0.419278	0.564127	0.614602	0	1.11168	0	0	0.564989	0.495487	0.285997	0.354025	0.210271	0.348169	0.414091	0	0	0.417599	0	0.984933	0.838455	0.562863	0	0
UniRef90_A0A064BV13|unclassified	0	0	0	0	0	0	0	0	0	0	0	0	0	0	0	0	0	0	0	0	0	0	0	0.43782
UniRef90_A0A064BX67	0.515194	0	1.0288	0	0	0.928223	0.215553	0	0	0.343766	0.260711	0	0.34055	0.592594	0.216748	0.852299	0	0.84576	0.339233	0	0.509199	0.550247	1.29077	0.43012
UniRef90_A0A064BX67|g__Streptococcus.s__Streptococcus_anginosus_group	0.0858888	0	0.25734	0	0	0	0	0	0	0	0	0	0	0	0	0.0851745	0	0	0	0	0	0	0	0
UniRef90_A0A064BX67|g__Streptococcus.s__Streptococcus_cristatus	0	0	0	0	0	0	0	0	0	0	0	0	0	0	0	0.255939	0	0.084576	0	0	0	0	0.172131	0
UniRef90_A0A064BX67|g__Streptococcus.s__Streptococcus_infantis	0	0	0	0	0	0	0	0	0	0	0	0	0	0	0	0	0	0.169152	0	0	0	0	0	0
UniRef90_A0A064BX67|g__Streptococcus.s__Streptococcus_mitis	0	0	0	0	0	0	0	0	0	0	0	0	0	0.0845778	0	0	0	0	0	0	0	0	0	0
UniRef90_A0A064BX67|g__Streptococcus.s__Streptococcus_oralis	0.429305	0	0.771462	0	0	0.928223	0	0	0	0.343766	0.260711	0	0.34055	0.508017	0	0.511185	0	0.592032	0.339233	0	0.509199	0.427375	1.11864	0.43012
UniRef90_A0A064BX67|unclassified	0	0	0	0	0	0	0.215553	0	0	0	0	0	0	0	0.216748	0	0	0	0	0	0	0.122872	0	0
UniRef90_A0A064BXI4	0	0.598474	2.21952	0	0	2.58221	1.66259	0	0	0	0.614319	0	1.19957	0	0	0.600778	1.77189	0	1.19846	0	0	1.00538	0	0
UniRef90_A0A064BXI4|g__Streptococcus.s__Streptococcus_mitis	0	0	0	0	0	0	0	0	0	0	0	0	0	0	0	0	0.19318	0	0	0	0	0	0	0
UniRef90_A0A064BXI4|g__Streptococcus.s__Streptococcus_oralis	0	0.598474	2.21952	0	0	2.58221	1.66259	0	0	0	0.614319	0	1.19957	0	0	0.600778	1.57871	0	1.19846	0	0	1.00538	0	0
UniRef90_A0A064BXX4	1.11319	1.64333	0	0	0.926019	0	0	1.10314	1.29106	0.927641	0	0	1.10083	1.27584	1.8068	1.46894	0.904264	0.54688	0	0	0.549502	0.920894	0.371092	0.371261
UniRef90_A0A064BXX4|g__Streptococcus.s__Streptococcus_oralis	1.11319	1.64333	0	0	0.926019	0	0	1.10314	1.29106	0.927641	0	0	1.10083	1.27584	1.8068	1.46894	0.904264	0.54688	0	0	0.549502	0.920894	0.371092	0.371261
UniRef90_A0A064BYA7	0.766775	2.25876	0	0.630339	0.0972744	1.5049	1.22865	0.0960809	0	0	0.774576	0.767771	0.759143	0	0.747331	1.5208	0.747524	1.90296	4.52827	2.04382	0	0.751447	0.756759	1.53347
UniRef90_A0A064BYA7|g__Streptococcus.s__Streptococcus_mitis	0	0	0	0.630339	0	0	0	0	0	0	0	0	0	0	0	0	0	1.90296	0	1.28203	0	0	0	0
UniRef90_A0A064BYA7|g__Streptococcus.s__Streptococcus_oralis	0.766775	2.25876	0	0	0	1.5049	0.775992	0	0	0	0.774576	0.767771	0.759143	0	0.747331	1.5208	0.747524	0	4.52827	0.761786	0	0.751447	0.756759	1.53347
UniRef90_A0A064BYA7|unclassified	0	0	0	0	0.0972744	0	0.452662	0.0960809	0	0	0	0	0	0	0	0	0	0	0	0	0	0	0	0
UniRef90_A0A064BZF6	2.50336	1.14047	0.407246	2.13649	2.4987	1.32347	2.37426	2.86407	2.11409	1.54013	1.55673	0.578274	1.33541	1.70716	2.15998	2.57863	2.72356	2.65076	3.42153	3.25407	3.42539	2.58556	1.73525	0.866941
UniRef90_A0A064BZF6|g__Streptococcus.s__Streptococcus_infantis	0	0	0	0	0	0	0	0	0	0	0	0	0	0	0	0	0	0	0	0.191487	0	0	0	0
UniRef90_A0A064BZF6|g__Streptococcus.s__Streptococcus_mitis	0.0961954	0	0	0.186002	0	0	0	0	0	0	0.194525	0	0	0	0	0	0.0939511	0	0	0.574462	0	0	0	0
UniRef90_A0A064BZF6|g__Streptococcus.s__Streptococcus_oralis	2.40717	1.14047	0	1.95048	2.4987	1.32347	2.37426	2.86407	2.11409	1.54013	1.36221	0.578274	1.33541	1.70716	2.15998	2.57863	2.62961	2.65076	3.42153	2.48812	3.04546	2.58556	1.73525	0.866941
UniRef90_A0A064BZF6|g__Streptococcus.s__Streptococcus_sp_HMSC071D03	0	0	0	0	0	0	0	0	0	0	0	0	0	0	0	0	0	0	0	0	0.379926	0	0	0
UniRef90_A0A064BZF6|unclassified	0	0	0.407246	0	0	0	0	0	0	0	0	0	0	0	0	0	0	0	0	0	0	0	0	0
UniRef90_A0A064C0E4	0	0	0	0.699418	0	0	0	3.64307	0.722925	0	0.72224	0	0	1.44722	5.00354	0	2.84588	4.29547	2.14518	7.89184	0	0	0	0
UniRef90_A0A064C0E4|g__Streptococcus.s__Streptococcus_infantis	0	0	0	0	0	0	0	3.64307	0	0	0	0	0	0	0	0	0	0.72242	0	1.45009	0	0	0	0
UniRef90_A0A064C0E4|g__Streptococcus.s__Streptococcus_mitis	0	0	0	0.699418	0	0	0	0	0.722925	0	0.72224	0	0	1.44722	5.00354	0	2.84588	3.57305	2.14518	6.44175	0	0	0	0
UniRef90_A0A064C0I3	6.18575	4.36451	5.93419	5.11998	5.72776	5.40539	8.62101	6.85693	6.94882	2.42086	3.46766	1.96154	4.00928	4.71938	5.01007	5.05246	6.33511	7.54463	5.26956	8.35365	8.43356	3.78644	3.73433	3.58403
UniRef90_A0A064C0I3|g__Streptococcus.s__Streptococcus_infantis	0	0	0	0.125141	0	0	0	0.514079	0.839884	0	0	0	0	0	0	0	0	0.382302	0	0.322079	0.256116	0	0	0
UniRef90_A0A064C0I3|g__Streptococcus.s__Streptococcus_mitis	0.324029	0	0	0.562905	0	0	0	0.385736	0.646497	0	0.327486	0	0	0.382775	0.378543	0	0.505678	0.764838	0.447632	0.385944	0	0	0	0
UniRef90_A0A064C0I3|g__Streptococcus.s__Streptococcus_oralis	4.85942	3.26063	4.45889	3.31455	3.75302	3.81447	6.4544	4.1124	4.20171	1.74797	2.29112	1.36185	2.75846	2.74298	3.03251	3.40608	4.16837	4.84228	3.26082	5.72977	6.14357	2.31923	2.59522	2.6567
UniRef90_A0A064C0I3|g__Streptococcus.s__Streptococcus_sp_HMSC071D03	0	0	0	0	0	0	0	0	0	0	0	0	0	0	0	0	0	0	0	0	0.128097	0	0	0
UniRef90_A0A064C0I3|unclassified	1.0023	1.10388	1.4753	1.11738	1.97474	1.59092	2.16661	1.84472	1.26072	0.672884	0.849053	0.599687	1.25082	1.59363	1.59901	1.64637	1.66107	1.55521	1.56111	1.91585	1.90578	1.46721	1.13912	0.927334
UniRef90_A0A064C0L6	0.68919	0	1.06474	0.060221	1.06305	1.04689	0.548681	0.123786	0.665325	0	0.359335	0.0891855	0.194217	0.394033	0.488622	0	0.520673	0.257417	0.17604	0.203599	0.299152	0.796322	0.410302	0.45464
UniRef90_A0A064C0L6|g__Streptococcus.s__Streptococcus_mitis	0.26721	0	0	0	0	0	0	0	0	0	0	0	0	0	0	0	0	0	0	0	0	0	0	0
UniRef90_A0A064C0L6|g__Streptococcus.s__Streptococcus_oralis	0.266873	0	1.06474	0	1.06305	1.04689	0.548681	0	0.665325	0	0.26925	0	0	0.394033	0	0	0.520673	0	0	0	0	0.796322	0	0
UniRef90_A0A064C0L6|unclassified	0.155108	0	0	0.060221	0	0	0	0.123786	0	0	0.0900853	0.0891855	0.194217	0	0.488622	0	0	0.257417	0.17604	0.203599	0.299152	0	0.410302	0.45464
UniRef90_A0A064C0U1	2.57495	1.49992	2.36849	4.23064	4.36914	3.97399	5.24402	5.78177	5.5104	2.28123	2.15598	1.67109	4.70171	4.31564	3.5785	4.92179	4.99627	5.54363	6.72949	6.5823	6.94764	1.95373	1.66418	1.3035
UniRef90_A0A064C0U1|g__Streptococcus.s__Streptococcus_infantis	0	0	0	0.680317	0	0	0	0.50832	0.894777	0	0	0	0	0	0	0	0	0.25219	0	0.572725	0.632962	0	0	0
UniRef90_A0A064C0U1|g__Streptococcus.s__Streptococcus_mitis	0.26766	0	0	0.0862458	0	0	0	0.443525	0.267584	0	0	0	0	0.0880066	0.34886	0	0.436077	0.439904	1.05899	0.533186	0	0	0	0
UniRef90_A0A064C0U1|g__Streptococcus.s__Streptococcus_oralis	0.128261	0.189742	0.0637133	0	0.256097	0.188644	0	0.19061	0.0639679	0	0	0.0642136	0	0.0631514	0.0623529	0.0635969	0.0624445	0	0	0	0.126623	0.445851	0.128342	0.0640493
UniRef90_A0A064C0U1|g__Streptococcus.s__Streptococcus_parasanguinis	2.17903	1.01198	1.9816	3.46407	3.77581	3.39667	4.67126	4.63931	4.28407	1.98552	1.94098	1.34786	4.44175	4.16448	2.99853	4.64042	4.49775	4.85154	5.37475	5.47639	5.95167	1.08329	1.15516	0.961284
UniRef90_A0A064C0U1|g__Streptococcus.s__Streptococcus_sp_HMSC071D03	0	0	0	0	0	0	0	0	0	0	0	0	0	0	0	0	0	0	0	0	0.0631966	0	0	0
UniRef90_A0A064C0U1|unclassified	0	0.298199	0.323175	0	0.337237	0.38867	0.572763	0	0	0.295712	0.215	0.259018	0.259964	0	0.168748	0.217776	0	0	0.295752	0	0.173197	0.424593	0.380678	0.278168
UniRef90_A0A064C0W9	3.64647	3.98857	3.02187	2.34299	2.42464	2.57919	5.60737	4.61909	3.63338	3.23369	1.43263	2.22653	2.80741	2.59045	2.17026	1.60513	4.53851	2.38464	2.39161	3.61583	3.59294	3.81768	1.82434	3.64088
UniRef90_A0A064C0W9|g__Streptococcus.s__Streptococcus_mitis	0	0	0	1.36712	0	0	0	0.60299	0.202197	0	0.409546	0	0	1.39655	1.18391	0	0.393734	0.793367	0.799227	0.401246	0	0	0	0
UniRef90_A0A064C0W9|g__Streptococcus.s__Streptococcus_oralis	3.64647	3.98857	3.02187	0.975873	2.42464	2.57919	5.60737	4.0161	3.43119	3.23369	1.02308	2.22653	2.80741	1.1939	0.986349	1.60513	4.14478	1.59127	1.59239	3.21459	3.59294	3.81768	1.82434	3.64088
UniRef90_A0A064C0Y0	0	0	0	0	0	0	0	0.603238	0	0	0.264299	0	0	0	0	0	0	0.113438	0	0	0	0	0	0
UniRef90_A0A064C0Y0|unclassified	0	0	0	0	0	0	0	0.603238	0	0	0.264299	0	0	0	0	0	0	0.113438	0	0	0	0	0	0
UniRef90_A0A064C1A6	2.37663	2.26305	1.79698	0	0	0	0	0	0	4.09533	2.15274	5.25388	0.97415	0.968676	1.43769	0.973879	0.559774	0.483479	0	0	0	0	0	0
UniRef90_A0A064C1A6|g__Streptococcus.s__Streptococcus_mutans	2.37663	2.26305	1.79698	0	0	0	0	0	0	4.09533	2.15274	5.25388	0.97415	0.968676	1.43769	0.973879	0.559774	0.483479	0	0	0	0	0	0
UniRef90_A0A064C1E2	0	0	0	0	0	0	0	0	0	0	0	0	0	0	0	0	0.333371	0	0	0	0	0	0	0
UniRef90_A0A064C1E2|unclassified	0	0	0	0	0	0	0	0	0	0	0	0	0	0	0	0	0.333371	0	0	0	0	0	0	0
UniRef90_A0A064C1F0	0.116747	0.719657	0	0	0	0.143701	0	0	0	0	0	0	0	0	0.107742	0	0.129297	0	0.172794	0.213524	0	0	0.101551	0
UniRef90_A0A064C1F0|unclassified	0.116747	0.719657	0	0	0	0.143701	0	0	0	0	0	0	0	0	0.107742	0	0.129297	0	0.172794	0.213524	0	0	0.101551	0
UniRef90_A0A064C291	8.50051	7.15075	7.13699	10.7933	15.1838	14.7507	13.8688	15.5283	13.1178	4.47037	4.70052	4.21118	10.1875	11.4558	12.6428	12.8642	12.1244	15.1295	15.4464	15.7333	19.7076	5.51464	4.92664	6.17263
UniRef90_A0A064C291|g__Streptococcus.s__Streptococcus_anginosus_group	0	0	0	0	0	0	0	0	0.0892953	0	0	0	0.0884812	0.0881555	0	0.177555	0	0	0.176349	0	0.441267	0	0	0
UniRef90_A0A064C291|g__Streptococcus.s__Streptococcus_cristatus	0	0	0	0	0	0	0	0	0	0	0	0	0	0	0.0872519	0	0	0	0	0	0	0	0	0
UniRef90_A0A064C291|g__Streptococcus.s__Streptococcus_infantis	0	0	0	0.0863917	0	0	0	0.17723	0.0891444	0	0	0	0	0	0	0	0	0.352042	0	0	0.176716	0	0	0
UniRef90_A0A064C291|g__Streptococcus.s__Streptococcus_mitis	0	0	0	0.172783	0	0	0	0	0	0	0.0904328	0	0	0	0.0872519	0	0	0	0	0.0889395	0	0	0	0
UniRef90_A0A064C291|g__Streptococcus.s__Streptococcus_oralis	0.984439	0.617977	0.0892633	0.431667	0.446417	1.31596	0.735133	0.621355	0.624765	0.268404	0.813131	0.806744	0.620267	0.440629	0.610616	1.33001	0.436077	0.527469	0.618267	0.533337	0.530595	0.890042	0.98551	0.62647
UniRef90_A0A064C291|g__Streptococcus.s__Streptococcus_parasanguinis	7.51607	6.53277	7.04773	10.1024	14.7374	13.4348	13.1337	14.7298	12.3146	4.20197	3.79695	3.40444	9.47872	10.927	11.8577	11.3566	11.6883	14.25	14.6518	15.111	18.4706	4.6246	3.94113	5.54616
UniRef90_A0A064C291|g__Streptococcus.s__Streptococcus_sp_HMSC071D03	0	0	0	0	0	0	0	0	0	0	0	0	0	0	0	0	0	0	0	0	0.0884325	0	0	0
UniRef90_A0A064C2E5	0.501992	0	0.33389	0.430808	0.44568	1.20418	0.457969	1.6045	1.22406	0	0	0.558467	0	0.494561	0.543714	0.442705	0.761431	0.71316	0.495506	0.443397	0.551129	0.351968	0	0
UniRef90_A0A064C2E5|g__Streptococcus.s__Streptococcus_salivarius	0.501992	0	0.33389	0.430808	0.44568	1.20418	0.457969	1.6045	1.22406	0	0	0.558467	0	0.494561	0.543714	0.442705	0.761431	0.71316	0.495506	0.443397	0.551129	0	0	0
UniRef90_A0A064C2E5|unclassified	0	0	0	0	0	0	0	0	0	0	0	0	0	0	0	0	0	0	0	0	0	0.351968	0	0
UniRef90_A0A064C2I9	0	0	0	0	0	0	0	0	0	0	0	0	0	0	0.470921	0	0	0	0	0	0	0.497804	0	0
UniRef90_A0A064C2I9|g__Streptococcus.s__Streptococcus_mitis	0	0	0	0	0	0	0	0	0	0	0	0	0	0	0.235461	0	0	0	0	0	0	0	0	0
UniRef90_A0A064C2I9|g__Streptococcus.s__Streptococcus_oralis	0	0	0	0	0	0	0	0	0	0	0	0	0	0	0.235461	0	0	0	0	0	0	0	0	0
UniRef90_A0A064C2I9|unclassified	0	0	0	0	0	0	0	0	0	0	0	0	0	0	0	0	0	0	0	0	0	0.497804	0	0
UniRef90_A0A064C2M3	0	0	0	0	0	0.553158	0	0	0.511124	0	0	0	0.558323	0.454018	0.449557	0.457221	0	0.654731	0.505661	0	0.30376	0	0	0
UniRef90_A0A064C2M3|g__Streptococcus.s__Streptococcus_mitis	0	0	0	0	0	0	0	0	0.511124	0	0	0	0	0.353147	0.249689	0	0	0.453174	0.4045	0	0	0	0	0
UniRef90_A0A064C2M3|g__Streptococcus.s__Streptococcus_oralis	0	0	0	0	0	0.553158	0	0	0	0	0	0	0.558323	0.100871	0.199868	0.457221	0	0.201557	0.101162	0	0.30376	0	0	0
UniRef90_A0A064C2P5	3.53331	2.96828	1.81387	2.29572	3.35314	1.85405	2.83707	3.46894	2.68694	1.67813	2.1909	1.71627	3.01322	2.89376	2.11377	2.46329	2.52392	2.85417	2.45066	3.61332	3.14442	3.37396	2.41664	3.11327
UniRef90_A0A064C2P5|g__Streptococcus.s__Streptococcus_infantis	0	0	0	0.135028	0	0	0	0.346844	0.313851	0	0	0	0	0	0	0	0	0.309382	0	0.312877	0.172807	0	0	0
UniRef90_A0A064C2P5|g__Streptococcus.s__Streptococcus_mitis	0.279911	0	0	0	0	0	0	0	0.139589	0	0.0706954	0	0	0.0688924	0.102246	0	0.238792	0.103203	0.138048	0	0	0	0	0
UniRef90_A0A064C2P5|g__Streptococcus.s__Streptococcus_oralis	3.2534	2.96828	1.81387	2.16069	3.35314	1.85405	2.83707	3.1221	2.2335	1.67813	2.12021	1.71627	3.01322	2.82486	2.01153	2.46329	2.28513	2.44158	2.31261	3.30044	2.72968	3.37396	2.41664	3.11327
UniRef90_A0A064C2P5|g__Streptococcus.s__Streptococcus_sp_HMSC071D03	0	0	0	0	0	0	0	0	0	0	0	0	0	0	0	0	0	0	0	0	0.241938	0	0	0
UniRef90_A0A064C387	0.437252	0.575208	0.290359	0	0	0	0.523638	0	0	0.160268	0	0.256932	0.254199	0	0.354747	0.318062	0	0.286481	0	0.651113	0.575709	0.362168	0.583225	0.874058
UniRef90_A0A064C387|g__Streptococcus.s__Streptococcus_infantis	0	0	0	0	0	0	0	0	0	0	0	0	0	0	0	0	0	0	0	0.0723016	0.0719884	0	0	0
UniRef90_A0A064C387|g__Streptococcus.s__Streptococcus_mitis	0.291401	0	0	0	0	0	0	0	0	0	0	0	0	0	0.141957	0	0	0.214836	0	0.289406	0	0	0	0
UniRef90_A0A064C387|g__Streptococcus.s__Streptococcus_oralis	0.145851	0.575208	0.290359	0	0	0	0.523638	0	0	0	0	0	0	0	0.21279	0	0	0.071645	0	0.289406	0.503721	0.362168	0.583225	0.874058
UniRef90_A0A064C387|unclassified	0	0	0	0	0	0	0	0	0	0.160268	0	0.256932	0.254199	0	0	0.318062	0	0	0	0	0	0	0	0
UniRef90_A0A064C3F2	0	0.683253	0	0	0	0	0	0.685577	0.552965	0	0	0.416409	0.412448	0.546623	0	0	0.270757	0	0.548025	0	0.685515	0	0	0
UniRef90_A0A064C3F2|g__Streptococcus.s__Streptococcus_mitis	0	0	0	0	0	0	0	0	0	0	0	0	0	0.136745	0	0	0	0	0	0	0	0	0	0
UniRef90_A0A064C3F2|g__Streptococcus.s__Streptococcus_oralis	0	0.683253	0	0	0	0	0	0.685577	0.552965	0	0	0.416409	0.412448	0.409877	0	0	0.270757	0	0.548025	0	0.685515	0	0	0
UniRef90_A0A064C3M0	0	0	0	0	0	0	0	0	0.416946	0	0	0	0	0.762865	0	0	0	0	0	0	0	0.157962	0	0
UniRef90_A0A064C3M0|unclassified	0	0	0	0	0	0	0	0	0.416946	0	0	0	0	0.762865	0	0	0	0	0	0	0	0.157962	0	0
UniRef90_A0A064C4I2	13.4847	12.6092	14.3011	16.8584	17.0114	16.4328	24.9358	12.6742	11.9033	9.36973	9.89334	4.97481	12.9356	15.6687	12.7295	17.3221	15.9248	15.6378	13.3084	21.4453	17.9636	17.3633	11.6578	16.1895
UniRef90_A0A064C4I2|g__Streptococcus.s__Streptococcus_mitis	0	0	0	0	0	0	0	0.140268	0.566316	0	0.287343	0	0	0.140053	0	0	0.276935	0.279647	0.280642	0.141299	0	0	0	0
UniRef90_A0A064C4I2|g__Streptococcus.s__Streptococcus_oralis	13.4847	12.6092	14.3011	16.8584	17.0114	16.4328	24.9358	12.534	11.337	9.36973	9.606	4.97481	12.9356	15.5287	12.7295	17.3221	15.6478	15.3581	13.0277	21.304	16.9805	17.3633	11.6578	16.1895
UniRef90_A0A064C4I2|g__Streptococcus.s__Streptococcus_sp_HMSC071D03	0	0	0	0	0	0	0	0	0	0	0	0	0	0	0	0	0	0	0	0	0.983078	0	0	0
UniRef90_A0A064C4S1	15.929	12.7292	12.2322	13.4957	12.6771	10.905	19.2166	15.5524	16.6904	6.69754	9.7623	6.17522	13.0015	15.2552	14.3409	11.1247	14.4639	15.8021	14.4788	23.8345	17.9965	12.4362	13.1089	13.2579
UniRef90_A0A064C4S1|g__Streptococcus.s__Streptococcus_infantis	0	0	0	0.843452	0	0	0	1.63703	1.74307	0	0	0	0	0	0	0	0	1.38444	0	1.73679	1.24718	0	0	0
UniRef90_A0A064C4S1|g__Streptococcus.s__Streptococcus_mitis	4.02981	0	0	4.17094	0	0	0	3.70767	4.45655	0	2.9431	0	0	4.20733	3.92827	0	3.83377	4.39195	3.44935	6.17527	0	0	0	0
UniRef90_A0A064C4S1|g__Streptococcus.s__Streptococcus_oralis	11.8992	12.4104	12.0093	8.48133	11.5876	10.5307	18.5496	10.2077	9.93041	6.69754	6.81921	6.17522	12.597	10.5214	10.4126	11.1247	10.4634	10.0257	10.8285	15.9224	13.3851	11.9743	12.7882	13.2579
UniRef90_A0A064C4S1|g__Streptococcus.s__Streptococcus_sp_HMSC071D03	0	0	0	0	0	0	0	0	0	0	0	0	0	0	0	0	0	0	0	0	3.06953	0	0	0
UniRef90_A0A064C4S1|unclassified	0	0.318799	0.222867	0	1.08956	0.374349	0.66704	0	0.56041	0	0	0	0.40449	0.526409	0	0	0.166663	0	0.200903	0	0.294739	0.461866	0.320656	0
UniRef90_A0A064C5S6	0.706613	0	0	0.509452	0	0	0	0	0	0	0	0	0	0	0	0	0	0	0	0	0	0	0	0
UniRef90_A0A064C5S6|unclassified	0.706613	0	0	0.509452	0	0	0	0	0	0	0	0	0	0	0	0	0	0	0	0	0	0	0	0
UniRef90_A0A064C641	5.83683	6.08459	3.95386	5.07201	3.9599	4.21371	6.21916	5.67774	8.24016	1.43159	5.0073	2.9783	6.10634	7.1581	5.58006	5.89828	5.13725	5.63263	4.12996	7.33218	6.85056	5.14622	6.28919	7.59683
UniRef90_A0A064C641|g__Streptococcus.s__Streptococcus_infantis	0	0	0	0	0	0	0	0.109065	0.219433	0	0	0	0	0	0	0	0	0	0	0	0	0	0	0
UniRef90_A0A064C641|g__Streptococcus.s__Streptococcus_oralis	5.83683	6.08459	3.95386	4.88815	3.9599	4.21371	6.21916	5.56867	8.02072	1.43159	5.0073	2.9783	6.10634	7.1581	5.58006	5.89828	4.72563	5.63263	4.12996	7.33218	6.85056	5.14622	6.28919	7.59683
UniRef90_A0A064C641|unclassified	0	0	0	0.183865	0	0	0	0	0	0	0	0	0	0	0	0	0.411614	0	0	0	0	0	0	0
UniRef90_A0A067SEP3	0	0	0	0	0	0	0	0	0	0	0	0	0.26455	0	0	0	0	0	0	0	0	0	0	0
UniRef90_A0A067SEP3|unclassified	0	0	0	0	0	0	0	0	0	0	0	0	0.26455	0	0	0	0	0	0	0	0	0	0	0
UniRef90_A0A068B2D0	0	0	0.495349	0	0	0	0.510575	0	0	0	0.501969	0.414784	0	0	0	0.328564	0	0	0	0	0	0	0	0
UniRef90_A0A068B2D0|unclassified	0	0	0.495349	0	0	0	0.510575	0	0	0	0.501969	0.414784	0	0	0	0.328564	0	0	0	0	0	0	0	0
UniRef90_A0A068JBF8	0	0	0	0	0	0	0	0	0.292074	0	0	0	0	0	0	0	0	0	0	0	0	0	0	0
UniRef90_A0A068JBF8|unclassified	0	0	0	0	0	0	0	0	0.292074	0	0	0	0	0	0	0	0	0	0	0	0	0	0	0
UniRef90_A0A068JBX7	0.294585	0	0	0	0	0	0	0	0	0	0	0	0	0	0	0	0	0.347019	0	0	0	0	0	0
UniRef90_A0A068JBX7|unclassified	0.294585	0	0	0	0	0	0	0	0	0	0	0	0	0	0	0	0	0.347019	0	0	0	0	0	0
UniRef90_A0A068LCV5	0	0	0	0	0	0.616352	0	1.03799	0	0	0	0	0	0	0.204171	0	0	0	0.619833	0	0.362018	0	0.471779	0
UniRef90_A0A068LCV5|unclassified	0	0	0	0	0	0.616352	0	1.03799	0	0	0	0	0	0	0.204171	0	0	0	0.619833	0	0.362018	0	0.471779	0
UniRef90_A0A068LCX4	0.417399	0	0	0	0	0	0	0	0	0	0	0	0	0	0	0	0	0	0	0	0	0	0	0
UniRef90_A0A068LCX4|unclassified	0.417399	0	0	0	0	0	0	0	0	0	0	0	0	0	0	0	0	0	0	0	0	0	0	0
UniRef90_A0A068LCY3	0	0.615779	0	0	0	0	0.427029	0	0	0.519253	0.472713	0	0	0.307324	0	0.464162	0.456253	0	0.359137	0	0.462156	1.13738	0.520621	0
UniRef90_A0A068LCY3|g__Veillonella.s__Veillonella_dispar	0	0.20526	0	0	0	0	0.427029	0	0	0.363635	0.262607	0	0	0.307324	0	0.154771	0.202768	0	0.0513268	0	0.256798	0.258458	0.156161	0
UniRef90_A0A068LCY3|g__Veillonella.s__Veillonella_parvula	0	0.410519	0	0	0	0	0	0	0	0.155618	0.210106	0	0	0	0	0.309391	0.253485	0	0.30781	0	0.205358	0.878919	0.36446	0
UniRef90_A0A068LD35	0	0	0	0	0	0	0	0	0	0	0.342773	0	0	0	0	0	0	0	0	0	0	0.253465	0	0
UniRef90_A0A068LD35|unclassified	0	0	0	0	0	0	0	0	0	0	0.342773	0	0	0	0	0	0	0	0	0	0	0.253465	0	0
UniRef90_A0A068LEY7	1.80476	2.0397	1.237	1.70363	2.36246	2.13963	2.23618	1.78772	2.05978	1.01172	1.59098	1.27724	1.89838	2.2169	1.46549	2.1622	1.9411	1.62615	1.89003	2.3891	2.37291	2.35339	2.51789	2.51684
UniRef90_A0A068LEY7|g__Veillonella.s__Veillonella_atypica	1.80476	2.00263	1.237	1.66861	2.2512	2.10273	2.16167	1.75174	1.9499	0.939188	1.48103	1.20465	1.89838	2.10984	1.39224	2.1622	1.86906	1.62615	1.81713	2.35305	2.26542	2.24254	2.40891	2.44295
UniRef90_A0A068LEY7|g__Veillonella.s__Veillonella_dispar	0	0	0	0.0350189	0.0362277	0	0.0745123	0.0359809	0.0723668	0.0725316	0.109946	0.072595	0	0.107055	0	0	0.0353766	0	0.035802	0.0360516	0.107489	0.0360777	0.108973	0.0362858
UniRef90_A0A068LEY7|g__Veillonella.s__Veillonella_parvula	0	0.0370739	0	0	0.0750284	0.0369006	0	0	0.0375078	0	0	0	0	0	0.0732469	0	0.0366589	0	0.0370998	0	0	0.0747708	0	0.0376011
UniRef90_A0A068LEZ4	0.485113	0	0	0	0	0.714757	0	0	0	0.243106	0.613474	0	0	0	0	0	0	0.477744	0.359445	0	0	0.604059	0	0
UniRef90_A0A068LEZ4|g__Veillonella.s__Veillonella_dispar	0	0	0	0	0	0	0	0	0	0	0	0	0	0	0	0	0	0.239146	0	0	0	0	0	0
UniRef90_A0A068LEZ4|g__Veillonella.s__Veillonella_parvula	0.485113	0	0	0	0	0.714757	0	0	0	0.243106	0.613474	0	0	0	0	0	0	0.238598	0.359445	0	0	0.604059	0	0
UniRef90_A0A068LFC0	1.25556	0	1.25112	1.21565	0.837585	0.824112	0.64666	1.44986	1.25651	0.839294	0	0.838406	0	1.23885	1.02313	0.622967	0.408549	1.44321	1.24284	1.46009	2.06988	1.87367	1.04939	2.51761
UniRef90_A0A068LFC0|g__Veillonella.s__Veillonella_dispar	1.04644	0	1.25112	1.21565	0.837585	0.824112	0.64666	1.44986	1.25651	0.839294	0	0.838406	0	1.23885	1.02313	0.415586	0.408549	1.44321	1.24284	1.46009	2.06988	1.87367	1.04939	2.51761
UniRef90_A0A068LFC0|g__Veillonella.s__Veillonella_parvula	0.209121	0	0	0	0	0	0	0	0	0	0	0	0	0	0	0.207381	0	0	0	0	0	0	0	0
UniRef90_A0A068LIT9	0	0	0	0	0	0	0	0.393699	0	0	0	0	0	0	0.386261	0	0	0	0.782019	0	0	0	0	0.397035
UniRef90_A0A068LIT9|unclassified	0	0	0	0	0	0	0	0.393699	0	0	0	0	0	0	0.386261	0	0	0	0.782019	0	0	0	0	0.397035
UniRef90_A0A068LIW4	0	0	0	0.614785	0	0	0	0	0	0.276567	0	0	0	0	0	0	0	0	0	0	0	0.281573	0	0
UniRef90_A0A068LIW4|g__Veillonella.s__Veillonella_dispar	0	0	0	0.614785	0	0	0	0	0	0	0	0	0	0	0	0	0	0	0	0	0	0	0	0
UniRef90_A0A068LIW4|g__Veillonella.s__Veillonella_parvula	0	0	0	0	0	0	0	0	0	0	0	0	0	0	0	0	0	0	0	0	0	0.281573	0	0
UniRef90_A0A068LIW4|unclassified	0	0	0	0	0	0	0	0	0	0.276567	0	0	0	0	0	0	0	0	0	0	0	0	0	0
UniRef90_A0A068TJK4	0.293207	0	0	0	0	0	0	0	0.585656	0	0	0	0	0	0	0	0.665984	0.48233	0	0	0.777154	0	0	0
UniRef90_A0A068TJK4|unclassified	0.293207	0	0	0	0	0	0	0	0.585656	0	0	0	0	0	0	0	0.665984	0.48233	0	0	0.777154	0	0	0
UniRef90_A0A068TM64	0	0	0	0.661475	0	0	0	0	0	0	0	0	0	0	0	0	0	0	0	0	0	0	0	0
UniRef90_A0A068TM64|unclassified	0	0	0	0.661475	0	0	0	0	0	0	0	0	0	0	0	0	0	0	0	0	0	0	0	0
UniRef90_A0A068XLN4	0	0	0	0	0	0	0	0	0	0	0	0	0	0	0	6.55843	0	0	0	0	21.4654	0	0	0
UniRef90_A0A068XLN4|g__Streptococcus.s__Streptococcus_mutans	0	0	0	0	0	0	0	0	0	0	0	0	0	0	0	6.55843	0	0	0	0	21.4654	0	0	0
UniRef90_A0A069CW79	0.444601	0	0.443316	0	0	0.436295	0.456466	0.437168	0	0	0	0	0	1.37655	0.433326	0	0	0.437095	0.478893	0	0.43919	0	0	0
UniRef90_A0A069CW79|unclassified	0.444601	0	0.443316	0	0	0.436295	0.456466	0.437168	0	0	0	0	0	1.37655	0.433326	0	0	0.437095	0.478893	0	0.43919	0	0	0
UniRef90_A0A069DLH0	0.873301	1.43141	1.45947	0.991107	1.0213	1.33546	1.22698	0.572157	0.809153	0.635613	0.499688	0.977335	1.57739	0.684914	0.950748	1.26871	0.483177	1.2492	0.589972	0.236732	1.73465	1.36652	1.28494	1.20055
UniRef90_A0A069DLH0|unclassified	0.873301	1.43141	1.45947	0.991107	1.0213	1.33546	1.22698	0.572157	0.809153	0.635613	0.499688	0.977335	1.57739	0.684914	0.950748	1.26871	0.483177	1.2492	0.589972	0.236732	1.73465	1.36652	1.28494	1.20055
UniRef90_A0A069QK37	0	0.0561283	0	0	0	0	0.117414	0	0.169225	0	0	0	0	0.112329	0	0	0	0	0	0.169556	0	0	0	0
UniRef90_A0A069QK37|unclassified	0	0.0561283	0	0	0	0	0.117414	0	0.169225	0	0	0	0	0.112329	0	0	0	0	0	0.169556	0	0	0	0
UniRef90_A0A069RER7	0.71251	1.14654	0.249947	0.40986	0.530386	0.543239	0.48368	0.276534	0.786416	0.574329	0.496463	0	1.00211	0.376632	0.783838	0.314425	0.447085	0.604815	0.312057	0.382418	0.49363	1.00427	0.312547	0.258691
UniRef90_A0A069RER7|unclassified	0.71251	1.14654	0.249947	0.40986	0.530386	0.543239	0.48368	0.276534	0.786416	0.574329	0.496463	0	1.00211	0.376632	0.783838	0.314425	0.447085	0.604815	0.312057	0.382418	0.49363	1.00427	0.312547	0.258691
UniRef90_A0A069RJB6	1.73046	0.730542	1.03194	0.789035	1.61962	0.37154	1.04426	0.395323	1.59162	0.675991	0.774712	0.629127	1.77073	0.771109	1.94778	0.502091	0.60574	1.07263	1.12235	1.757	1.37885	1.11827	1.03025	1.11691
UniRef90_A0A069RJB6|unclassified	1.73046	0.730542	1.03194	0.789035	1.61962	0.37154	1.04426	0.395323	1.59162	0.675991	0.774712	0.629127	1.77073	0.771109	1.94778	0.502091	0.60574	1.07263	1.12235	1.757	1.37885	1.11827	1.03025	1.11691
UniRef90_A0A069RZ42	2.67751	4.00361	3.1525	5.57643	2.15655	6.7784	3.63453	5.50992	5.57644	0.451928	0	0	4.45794	2.80769	5.05297	7.15835	4.77863	4.62457	5.85051	5.03059	6.44245	1.47747	1.94705	0.452177
UniRef90_A0A069RZ42|unclassified	2.67751	4.00361	3.1525	5.57643	2.15655	6.7784	3.63453	5.50992	5.57644	0.451928	0	0	4.45794	2.80769	5.05297	7.15835	4.77863	4.62457	5.85051	5.03059	6.44245	1.47747	1.94705	0.452177
UniRef90_A0A069ZHU2	1.52492	1.43605	0.932816	1.90575	1.90231	1.66615	1.24507	2.16511	2.17755	0.519338	0.525122	0	0.78895	0.920882	1.0131	2.1991	2.06069	1.63509	2.49581	1.89338	2.36177	0.48222	0.832675	0.589099
UniRef90_A0A069ZHU2|unclassified	1.52492	1.43605	0.932816	1.90575	1.90231	1.66615	1.24507	2.16511	2.17755	0.519338	0.525122	0	0.78895	0.920882	1.0131	2.1991	2.06069	1.63509	2.49581	1.89338	2.36177	0.48222	0.832675	0.589099
UniRef90_A0A069ZI28	0	0	0	0	0	0	0	0	0	0	0	0	0	0.261845	0	0	0.367215	0	0.415432	0.418392	0.65667	0	0	0
UniRef90_A0A069ZI28|unclassified	0	0	0	0	0	0	0	0	0	0	0	0	0	0.261845	0	0	0.367215	0	0.415432	0.418392	0.65667	0	0	0
UniRef90_A0A069ZIL7	0	0	0	0	0	0	0	0	0	0	0	0	0	0	0	0	0	0	0	0	0.330319	0	0	0
UniRef90_A0A069ZIL7|unclassified	0	0	0	0	0	0	0	0	0	0	0	0	0	0	0	0	0	0	0	0	0.330319	0	0	0
UniRef90_A0A069ZJW3	0.32581	0	0.232072	0.538945	0.650338	0.776275	0	0.369194	1.06782	0	0	0	0	0.412481	0	0.599892	0.589895	0.823847	1.10236	0.601313	1.0111	0	0.326337	0
UniRef90_A0A069ZJW3|unclassified	0.32581	0	0.232072	0.538945	0.650338	0.776275	0	0.369194	1.06782	0	0	0	0	0.412481	0	0.599892	0.589895	0.823847	1.10236	0.601313	1.0111	0	0.326337	0
UniRef90_A0A069ZKY4	0	0	0	0	0	0	0	0	0.858106	0	0	0	0	0	0	0	0	0	0	0	0	0	0	0
UniRef90_A0A069ZKY4|unclassified	0	0	0	0	0	0	0	0	0.858106	0	0	0	0	0	0	0	0	0	0	0	0	0	0	0
UniRef90_A0A069ZLB0	0	0	0	0	0	0	0	0	0	0	0	0	0	0	0.30925	0	0	0	0	0	0	0.479647	0	0
UniRef90_A0A069ZLB0|unclassified	0	0	0	0	0	0	0	0	0	0	0	0	0	0	0.30925	0	0	0	0	0	0	0.479647	0	0
UniRef90_A0A069ZLV0	0	0	0	0	0	0.203407	0	0	0	0	0	0	0	0	0	0	0	0	0	0	0.308037	0	0	0
UniRef90_A0A069ZLV0|unclassified	0	0	0	0	0	0.203407	0	0	0	0	0	0	0	0	0	0	0	0	0	0	0.308037	0	0	0
UniRef90_A0A071LAA6	0	0.590961	0	0	0	0	0	0	0	0	0	0	0	0.591311	0.583038	0	0	0	0	0	0	0	0	0
UniRef90_A0A071LAA6|unclassified	0	0.590961	0	0	0	0	0	0	0	0	0	0	0	0.591311	0.583038	0	0	0	0	0	0	0	0	0
UniRef90_A0A071LC69	0	0	0	0	0	0	0	0	0	0	0	0	0	0	0.281781	0	0	0	0	0	0	0	0	0
UniRef90_A0A071LC69|unclassified	0	0	0	0	0	0	0	0	0	0	0	0	0	0	0.281781	0	0	0	0	0	0	0	0	0
UniRef90_A0A071LC92	0	0	0	0	0	0.543598	0	0	0	0	0	0	0	0	0.231352	0	0	0	0	0	0	0	0	0
UniRef90_A0A071LC92|unclassified	0	0	0	0	0	0.543598	0	0	0	0	0	0	0	0	0.231352	0	0	0	0	0	0	0	0	0
UniRef90_A0A071LCD8	0	0	0	0	0	0	0	0	0	0.946849	0	0	0	0	0	0	0	0	0	0	0	0	0	0
UniRef90_A0A071LCD8|unclassified	0	0	0	0	0	0	0	0	0	0.946849	0	0	0	0	0	0	0	0	0	0	0	0	0	0
UniRef90_A0A072ETI4	0	0.773335	0	0	0.397143	0	0	0	0	0	0	0	0	0	0	0	0	0	0	0	0	0	0	0
UniRef90_A0A072ETI4|unclassified	0	0.773335	0	0	0.397143	0	0	0	0	0	0	0	0	0	0	0	0	0	0	0	0	0	0	0
UniRef90_A0A074INW9	0	0	0	0	0	0	0	0	0	0	0	0	0	0	0	0	0	0.603528	0	0.609754	0.866296	0	0	0
UniRef90_A0A074INW9|g__Streptococcus.s__Streptococcus_salivarius	0	0	0	0	0	0	0	0	0	0	0	0	0	0	0	0	0	0.603528	0	0.609754	0.866296	0	0	0
UniRef90_A0A074IP45	29.1194	31.5356	28.5843	50.2398	51.8106	53.3927	64.3591	52.5186	55.9553	40.0092	35.9897	27.632	45.8739	47.2502	50.5365	40.2333	42.0769	47.0908	40.1064	62.5653	46.5033	25.963	27.7931	30.0229
UniRef90_A0A074IP45|g__Streptococcus.s__Streptococcus_salivarius	29.1194	31.5356	28.5843	50.2398	51.8106	53.3927	64.3591	52.5186	55.9553	40.0092	35.9897	27.632	45.8739	47.2502	50.5365	40.2333	42.0769	47.0908	40.1064	62.5653	46.5033	25.963	27.7931	30.0229
UniRef90_A0A074IP69	0	2.00003	0.63945	2.164	2.45061	2.30434	3.94763	2.96573	2.23652	1.06755	1.72667	1.55155	2.95934	2.41784	1.76843	2.01091	2.70648	1.469	2.21197	2.33358	2.00289	1.16678	0.641237	0.426867
UniRef90_A0A074IP69|g__Streptococcus.s__Streptococcus_salivarius	0	2.00003	0.63945	2.164	2.45061	2.30434	3.94763	2.96573	2.23652	1.06755	1.72667	1.28385	2.95934	2.41784	1.76843	2.01091	2.70648	1.469	2.21197	2.33358	2.00289	1.16678	0.641237	0.426867
UniRef90_A0A074IP69|unclassified	0	0	0	0	0	0	0	0	0	0	0	0.267707	0	0	0	0	0	0	0	0	0	0	0	0
UniRef90_A0A074IP89	3.10816	0	1.02957	3.00104	5.3783	7.52463	4.47087	3.08189	6.60726	2.07274	1.88468	1.65875	4.92275	4.69444	4.04044	2.46825	3.02697	4.07004	3.06815	4.94232	3.06795	2.26427	2.0653	1.03573
UniRef90_A0A074IP89|g__Streptococcus.s__Streptococcus_salivarius	3.10816	0	1.02957	3.00104	5.3783	7.52463	4.47087	3.08189	6.60726	2.07274	1.88468	1.65875	4.92275	4.69444	4.04044	2.46825	3.02697	4.07004	3.06815	4.94232	3.06795	2.26427	2.0653	1.03573
UniRef90_A0A074IPR4	0	0.0768615	0.13414	0	0.167387	0.292859	1.9165	0	0.206509	0	0	0.0881724	0.319829	0.127039	0.169908	1.60037	0	0	0.191316	0.738374	0	0.0437111	0	0
UniRef90_A0A074IPR4|g__Streptococcus.s__Streptococcus_salivarius	0	0	0	0	0	0	1.38042	0	0	0	0	0	0	0	0	1.60037	0	0	0	0.668404	0	0	0	0
UniRef90_A0A074IPR4|unclassified	0	0.0768615	0.13414	0	0.167387	0.292859	0.536084	0	0.206509	0	0	0.0881724	0.319829	0.127039	0.169908	0	0	0	0.191316	0.06997	0	0.0437111	0	0
UniRef90_A0A074IPY7	0	0.493722	0.652295	1.18852	1.80613	1.85054	2.48988	1.56468	1.07497	0.961318	0.661067	0.732259	1.1052	1.17489	1.46298	1.45065	1.72597	1.58902	1.7851	1.30005	1.90108	0.535744	0.924679	0.34651
UniRef90_A0A074IPY7|g__Streptococcus.s__Streptococcus_salivarius	0	0.493722	0.652295	1.18852	1.80613	1.85054	2.48988	1.56468	1.07497	0.961318	0.661067	0.732259	1.1052	1.17489	1.46298	1.45065	1.72597	1.58902	1.7851	1.30005	1.90108	0.535744	0.924679	0.34651
UniRef90_A0A074IQ01	6.12998	5.70433	5.48846	9.07553	12.028	12.7162	15.5218	14.0239	13.4124	7.10113	7.1766	5.09346	10.2767	9.74142	10.5236	9.04956	10.4609	11.573	9.4156	13.3594	10.3214	7.41164	7.2531	6.82954
UniRef90_A0A074IQ01|g__Streptococcus.s__Streptococcus_mutans	0.348534	0.343422	0.41685	0.13445	0.0695	0.0684046	0	0	0	0.626891	1.19624	1.18646	0.206948	0.480139	0.339249	0.138073	0.20387	0.0684398	0.0687739	0	0.0687679	1.17725	0.906579	0.418128
UniRef90_A0A074IQ01|g__Streptococcus.s__Streptococcus_salivarius	5.78145	5.36091	5.07161	8.94108	11.9585	12.6477	15.5218	14.0239	13.4124	6.47424	5.98036	3.907	10.0697	9.26128	10.1844	8.91149	10.257	11.5046	9.34683	13.3594	10.2526	6.23439	6.34652	6.41141
UniRef90_A0A074IQ02	7.05433	7.64686	4.20186	6.08234	6.94169	11.0037	11.5034	12.5352	17.9841	12.6716	4.92408	9.82383	15.2741	6.90095	11.643	9.74861	10.9221	13.7437	11.7051	19.5229	10.3432	4.19887	5.61354	4.23238
UniRef90_A0A074IQ02|g__Streptococcus.s__Streptococcus_salivarius	7.05433	7.64686	4.20186	6.08234	6.94169	11.0037	11.5034	12.5352	17.9841	12.6716	4.92408	9.82383	15.2741	6.90095	11.643	9.74861	10.9221	13.7437	11.7051	19.5229	10.3432	4.19887	5.61354	4.23238
UniRef90_A0A074IQN0	0	0	0	0	0.455503	0	0	0	0	0	0	0	0	0	0	0	0	0	0	0	0	0	0	0
UniRef90_A0A074IQN0|g__Streptococcus.s__Streptococcus_salivarius	0	0	0	0	0.455503	0	0	0	0	0	0	0	0	0	0	0	0	0	0	0	0	0	0	0
UniRef90_A0A074IQN9	1.76693	1.67066	1.6149	3.73005	3.27062	3.53995	5.06428	3.75938	3.30454	2.28057	2.37986	2.17462	4.04503	3.0448	3.69517	3.35848	3.22985	3.22095	3.41379	5.81516	3.63661	1.75666	2.28499	1.69326
UniRef90_A0A074IQN9|g__Streptococcus.s__Streptococcus_salivarius	1.76693	1.67066	1.6149	3.73005	3.27062	3.53995	5.06428	3.75938	3.30454	2.28057	2.37986	2.17462	4.04503	3.0448	3.69517	3.35848	3.22985	3.22095	3.41379	5.81516	3.63661	1.75666	2.28499	1.69326
UniRef90_A0A074IQQ4	0	1.14129	0.579721	0	0.556	0	0	0	0.839176	0	0	0.278822	0.575614	0	0.554472	0	0.542938	1.13088	0	1.72658	1.98091	0.571753	0.280281	0
UniRef90_A0A074IQQ4|g__Streptococcus.s__Streptococcus_salivarius	0	1.14129	0.579721	0	0	0	0	0	0	0	0	0	0.575614	0	0.554472	0	0	1.13088	0	1.72658	1.70438	0.571753	0	0
UniRef90_A0A074IQQ4|unclassified	0	0	0	0	0.556	0	0	0	0.839176	0	0	0.278822	0	0	0	0	0.542938	0	0	0	0.276527	0	0.280281	0
UniRef90_A0A074IR77	17.1209	17.108	11.7763	29.0759	36.3093	23.6602	36.6248	39.176	39.9081	15.9002	14.105	17.1322	29.0948	20.8803	28.886	25.3357	25.157	25.5778	19.5115	37.3651	27.8503	15.108	14.2331	16.1386
UniRef90_A0A074IR77|g__Streptococcus.s__Streptococcus_salivarius	17.1209	17.108	11.7763	29.0759	36.3093	23.6602	36.6248	39.176	39.9081	15.9002	14.105	17.1322	29.0948	20.8803	28.886	25.3357	25.157	25.5778	19.5115	37.3651	27.8503	15.108	14.2331	16.1386
UniRef90_A0A074IR94	2.28009	1.35022	2.32359	3.33041	4.10431	4.45508	6.60896	4.91234	5.29884	1.44476	2.48128	2.25425	4.17185	5.10231	3.55822	2.66609	3.37459	2.66735	2.6012	6.04602	3.48065	2.52581	1.59964	3.05231
UniRef90_A0A074IR94|g__Streptococcus.s__Streptococcus_salivarius	0	0	0	0	0	0	0	1.26326	0.846078	0	0	0.425512	0.631095	0.836109	0.620447	0.62963	0.82693	0	0	1.6854	1.04863	0	0	0.849026
UniRef90_A0A074IR94|unclassified	2.28009	1.35022	2.32359	3.33041	4.10431	4.45508	6.60896	3.64908	4.45276	1.44476	2.48128	1.82874	3.54076	4.2662	2.93778	2.03646	2.54766	2.66735	2.6012	4.36062	2.43202	2.52581	1.59964	2.20328
UniRef90_A0A074IRA1	0	0	0	0	0.543416	0.961464	1.67332	0	0	0	0	0.871143	0.539343	0.748435	1.37651	0.971405	0.636344	0.748299	1.18169	1.40557	1.39667	0.540278	0	0
UniRef90_A0A074IRA1|g__Streptococcus.s__Streptococcus_salivarius	0	0	0	0	0.543416	0.961464	1.67332	0	0	0	0	0.871143	0.539343	0.748435	1.37651	0.971405	0.636344	0.748299	1.18169	1.40557	1.39667	0.540278	0	0
UniRef90_A0A074IRD0	0	0	0	0	0	0	0	0	0	0	0	0	0	0.404573	0	0.271501	0	0	0.269764	0	0	0	0	0
UniRef90_A0A074IRD0|g__Streptococcus.s__Streptococcus_salivarius	0	0	0	0	0	0	0	0	0	0	0	0	0	0.404573	0	0.271501	0	0	0.269764	0	0	0	0	0
UniRef90_A0A074IRF3	0	0	0	0	0	0	0	0	0	0	0	0	0.308577	0	0.607554	0	0	0	0	0	0	0	0	0
UniRef90_A0A074IRF3|unclassified	0	0	0	0	0	0	0	0	0	0	0	0	0.308577	0	0.607554	0	0	0	0	0	0	0	0	0
UniRef90_A0A074IRF8	3.53529	3.94607	2.96797	7.85585	7.43037	6.61908	9.79101	5.76577	7.05149	4.4623	3.5715	3.95901	5.43428	5.31353	6.75498	5.53552	5.03427	5.7164	5.32351	8.68795	6.6624	3.74622	4.51738	4.00057
UniRef90_A0A074IRF8|g__Streptococcus.s__Streptococcus_salivarius	3.53529	3.94607	2.96797	7.85585	7.43037	6.61908	9.79101	5.76577	7.05149	4.4623	3.5715	3.95901	5.43428	5.31353	6.75498	5.53552	5.03427	5.7164	5.32351	8.68795	6.6624	3.74622	4.51738	4.00057
UniRef90_A0A074IRG1	0	0	0.787382	0	2.36508	0	0	0	0	0	0	0	0	0	0	0	0	0	0	0.784526	0	0	0	0
UniRef90_A0A074IRG1|g__Streptococcus.s__Streptococcus_salivarius	0	0	0.787382	0	2.36508	0	0	0	0	0	0	0	0	0	0	0	0	0	0	0.784526	0	0	0	0
UniRef90_A0A074IRK2	0	0	0	0.644265	0	0.657204	3.09198	0	0	0	0	0	0.994573	0	0.979098	0.907751	0	0	0	2.32046	0	0	0	0
UniRef90_A0A074IRK2|g__Streptococcus.s__Streptococcus_salivarius	0	0	0	0.644265	0	0.657204	3.09198	0	0	0	0	0	0.994573	0	0.979098	0.907751	0	0	0	2.32046	0	0	0	0
UniRef90_A0A074IRW6	0.289112	0.712729	0	0	0	1.06382	0.742069	1.07451	1.29683	0	0.510894	0.361465	0	0.640475	0.422671	0	0.351837	0.639036	0.427282	0	0.855516	0.359102	0	0
UniRef90_A0A074IRW6|g__Streptococcus.s__Streptococcus_salivarius	0.289112	0.712729	0	0	0	1.06382	0.742069	1.07451	1.29683	0	0.510894	0.361465	0	0.640475	0.422671	0	0.351837	0.639036	0.427282	0	0.855516	0.359102	0	0
UniRef90_A0A074ISA2	11.0094	9.29219	8.41735	19.9507	20.0258	22.8059	31.6492	31.1677	25.1339	12.3477	9.39222	6.97945	18.4051	17.2232	23.4883	14.5575	15.8568	18.7618	18.7041	29.1692	23.5644	7.90695	8.20866	8.68342
UniRef90_A0A074ISA2|g__Streptococcus.s__Streptococcus_salivarius	11.0094	9.29219	8.41735	19.9507	20.0258	22.8059	31.6492	31.1677	25.1339	12.3477	9.39222	6.97945	18.4051	17.2232	23.4883	14.5575	15.8568	18.7618	18.7041	29.1692	23.5644	7.90695	8.20866	8.68342
UniRef90_A0A074ISE5	0	0	0	0	0	1.32007	0.628697	0	0.73156	0.244794	0	0.36789	0.6057	0.392651	0.953546	0	0.595879	0.480503	0.844708	0.972832	0.483643	0.364726	0.857513	0.857253
UniRef90_A0A074ISE5|g__Streptococcus.s__Streptococcus_salivarius	0	0	0	0	0	1.32007	0.628697	0	0.73156	0.244794	0	0.36789	0.6057	0	0.953546	0	0.595879	0.480503	0.844708	0.972832	0.483643	0.364726	0.857513	0.857253
UniRef90_A0A074ISE5|unclassified	0	0	0	0	0	0	0	0	0	0	0	0	0	0.392651	0	0	0	0	0	0	0	0	0	0
UniRef90_A0A074ISN9	0	0	0	0.945509	0	2.22141	1.33583	1.87358	0	2.86759	0.971741	0.946003	0.970016	0	1.87574	0	4.72437	0.945714	0.94908	1.92909	3.76768	0	0	1.95944
UniRef90_A0A074ISN9|g__Streptococcus.s__Streptococcus_salivarius	0	0	0	0.945509	0	1.88859	0.987626	1.87358	0	2.86759	0.971741	0.946003	0.970016	0	1.87574	0	4.72437	0.945714	0.94908	1.92909	3.76768	0	0	1.95944
UniRef90_A0A074ISN9|unclassified	0	0	0	0	0	0.332815	0.348201	0	0	0	0	0	0	0	0	0	0	0	0	0	0	0	0	0
UniRef90_A0A074ISZ9	23.6043	16.8537	17.5664	24.4503	53.2824	39.5354	53.8188	50.4934	57.4159	36.5262	34.1782	32.2656	43.5241	49.5195	59.5512	40.797	37.0576	50.9305	37.5237	59.996	51.7948	27.6519	20.0674	30.3652
UniRef90_A0A074ISZ9|g__Streptococcus.s__Streptococcus_mutans	2.45804	0.809108	2.45212	0	0.51103	0.100037	0	0	0	2.14934	4.0333	2.97358	0.608883	0.302516	0.498321	0.101484	0.199532	0	0	0	0	4.68494	2.25735	3.79019
UniRef90_A0A074ISZ9|g__Streptococcus.s__Streptococcus_salivarius	18.6903	13.9963	13.499	0	52.7714	39.4353	53.8188	50.4934	57.4159	30.9176	25.6076	26.9005	41.6939	47.1851	58.2312	40.6955	36.8581	50.4778	37.5237	59.996	51.7948	19.4392	15.4869	21.4886
UniRef90_A0A074ISZ9|unclassified	2.45591	2.04829	1.61521	24.4503	0	0	0	0	0	3.45922	4.53731	2.39149	1.22137	2.03191	0.821632	0	0	0.452739	0	0	0	3.5278	2.32314	5.08638
UniRef90_A0A074IT16	0	0	0	0	0	1.29798	0	0	0	0	0	0.666367	0.406059	0	0	0.659968	0	0	0	0	0	0	0	0
UniRef90_A0A074IT16|g__Streptococcus.s__Streptococcus_salivarius	0	0	0	0	0	1.29798	0	0	0	0	0	0.666367	0	0	0	0.659968	0	0	0	0	0	0	0	0
UniRef90_A0A074IT16|unclassified	0	0	0	0	0	0	0	0	0	0	0	0	0.406059	0	0	0	0	0	0	0	0	0	0	0
UniRef90_A0A074IT42	0.780933	0	0.586162	0.567305	1.95486	0.769172	2.00888	0.777187	2.33908	1.76252	0.989736	0	0	2.69516	2.47858	1.93965	0	0.385291	1.73646	1.75139	0	0	0.587867	1.56755
UniRef90_A0A074IT42|g__Streptococcus.s__Streptococcus_salivarius	0.780933	0	0.586162	0.567305	1.95486	0.769172	2.00888	0.777187	2.33908	1.76252	0.989736	0	0	2.69516	2.47858	1.93965	0	0.385291	1.73646	1.75139	0	0	0.587867	1.56755
UniRef90_A0A074IT96	0.461293	1.51866	0.997375	1.33732	1.61325	2.19043	2.13402	1.83156	1.4583	0.846177	0.621802	0	1.29552	1.74303	2.77535	1.44985	1.35065	1.43743	1.29092	2.59916	1.44421	0.612422	1.15572	0
UniRef90_A0A074IT96|g__Streptococcus.s__Streptococcus_salivarius	0.461293	1.51866	0.997375	1.33732	1.61325	2.19043	2.13402	1.83156	1.4583	0.846177	0.621802	0	1.29552	1.74303	2.77535	1.44985	1.35065	1.43743	1.29092	2.59916	1.44421	0.612422	1.15572	0
UniRef90_A0A074ITA7	12.379	11.0551	8.89031	17.4007	17.9417	22.0689	26.0522	27.0146	27.2163	12.5505	11.0371	10.2429	18.423	16.4036	21.8216	17.8614	18.2378	19.6634	15.7083	23.4104	21.4879	10.1111	7.25326	10.209
UniRef90_A0A074ITA7|g__Streptococcus.s__Streptococcus_salivarius	12.379	11.0551	8.89031	17.4007	17.9417	22.0689	26.0522	27.0146	27.2163	12.5505	11.0371	10.2429	18.423	16.4036	21.8216	17.8614	18.2378	19.6634	15.7083	23.4104	21.4879	10.1111	7.25326	10.209
UniRef90_A0A074ITB5	4.8305	1.77955	3.02498	7.62261	5.44344	12.4986	10.6	8.41461	5.41812	1.82329	3.05763	3.02401	2.40147	2.36833	5.91364	5.40042	3.55044	7.12048	4.19313	7.1958	5.38625	4.21855	4.25529	6.66838
UniRef90_A0A074ITB5|g__Streptococcus.s__Streptococcus_salivarius	4.8305	1.77955	3.02498	7.62261	5.44344	12.4986	10.6	8.41461	5.41812	1.82329	3.05763	3.02401	2.40147	2.36833	5.91364	5.40042	3.55044	7.12048	4.19313	7.1958	5.38625	4.21855	4.25529	6.66838
UniRef90_A0A074ITE3	16.5796	4.54738	21.0481	23.9396	37.5172	52.3907	42.4407	62.9654	29.2766	18.3929	19.4642	14.6622	39.0723	20.7549	44.8438	38.3444	31.2351	52.5817	29.8744	46.8983	46.2262	14.6062	9.1974	13.7628
UniRef90_A0A074ITE3|g__Streptococcus.s__Streptococcus_salivarius	16.5796	4.54738	21.0481	23.9396	37.5172	52.3907	42.4407	62.9654	29.2766	18.3929	19.4642	14.6622	39.0723	20.7549	44.8438	38.3444	31.2351	52.5817	29.8744	46.5697	46.2262	14.6062	9.1974	13.7628
UniRef90_A0A074ITE3|unclassified	0	0	0	0	0	0	0	0	0	0	0	0	0	0	0	0	0	0	0	0.32852	0	0	0	0
UniRef90_A0A074ITE4	9.9312	6.13632	8.78625	13.7563	13.9698	14.7507	20.0489	14.4751	15.4512	11.1366	9.94804	8.90817	14.5377	10.209	12.4589	11.3097	9.76641	10.5309	10.9111	14.7622	12.8035	6.8722	7.09376	8.2947
UniRef90_A0A074ITE4|g__Streptococcus.s__Streptococcus_salivarius	9.9312	6.13632	8.78625	13.7563	13.9698	14.7507	20.0489	14.4751	15.0801	11.1366	9.94804	8.90817	14.5377	10.209	12.4589	11.3097	9.76641	10.5309	10.9111	14.7622	12.2892	6.8722	7.09376	8.2947
UniRef90_A0A074ITE4|unclassified	0	0	0	0	0	0	0	0	0.371123	0	0	0	0	0	0	0	0	0	0	0	0.514242	0	0	0
UniRef90_A0A074ITH4	3.21923	2.1734	2.36558	4.09012	6.08278	6.31765	6.78048	5.87799	7.59549	3.55352	2.90231	3.54166	6.53001	6.66567	9.40856	6.04432	5.61028	7.98945	4.34569	9.75057	7.86128	1.512	2.20019	0
UniRef90_A0A074ITH4|g__Streptococcus.s__Streptococcus_salivarius	3.21923	2.1734	2.36558	4.09012	6.08278	6.31765	6.78048	5.87799	7.59549	3.55352	2.90231	3.54166	6.53001	6.66567	9.40856	6.04432	5.61028	7.98945	4.34569	9.75057	7.86128	1.512	2.20019	0
UniRef90_A0A074ITJ1	1.27427	0.966112	1.76177	3.40016	3.82987	3.86636	4.31125	1.94067	2.36691	1.66004	0.640037	1.27097	2.39874	2.07289	1.59212	1.6835	1.06656	3.18029	3.05055	3.34718	2.11143	0.744524	1.40638	0.633747
UniRef90_A0A074ITJ1|g__Streptococcus.s__Streptococcus_salivarius	0.805804	0.966112	1.3208	2.44599	2.53093	2.4872	2.60162	1.94067	1.66589	1.03609	0.640037	0.749956	1.36838	1.3041	0.729808	0.856071	1.06656	1.92479	1.81866	2.00305	1.36519	0.744524	0.807242	0.633747
UniRef90_A0A074ITJ1|unclassified	0.468464	0	0.44097	0.954173	1.29894	1.37916	1.70964	0	0.701018	0.623951	0	0.521009	1.03036	0.768788	0.862315	0.82743	0	1.2555	1.23189	1.34413	0.746236	0	0.599136	0
UniRef90_A0A074ITJ4	5.82334	10.6333	13.6872	18.8258	10.6476	45.2874	40.3699	24.6011	35.1127	10.0236	15.9082	10.0296	17.369	26.8083	32.5947	23.9248	29.8178	40.2709	22.7396	42.5263	34.2049	5.12872	9.95227	8.92193
UniRef90_A0A074ITJ4|g__Streptococcus.s__Streptococcus_salivarius	5.12716	6.14119	11.2392	14.7859	8.20583	34.2408	31.7478	21.4628	31.9602	6.18077	13.4234	6.17257	14.2605	20.2545	28.1551	21.4855	25.0311	35.4411	19.2894	35.9143	29.366	4.08592	7.17095	7.18164
UniRef90_A0A074ITJ4|unclassified	0.696181	4.49208	2.448	4.0399	2.4418	11.0466	8.6221	3.13834	3.15249	3.84283	2.48482	3.85707	3.10846	6.55374	4.43959	2.43925	4.78676	4.82977	3.45024	6.61206	4.83892	1.0428	2.78132	1.74029
UniRef90_A0A074ITK8	0	0	0	0	0	0	0	0	0	0	0	0	0	0	0	0	0	0	0	0.549769	0	0	0	0
UniRef90_A0A074ITK8|g__Streptococcus.s__Streptococcus_salivarius	0	0	0	0	0	0	0	0	0	0	0	0	0	0	0	0	0	0	0	0.549769	0	0	0	0
UniRef90_A0A074ITK9	0	0	0	0	0	0	0	0	0	0	0	0	0.227743	0	0	0	0	0	0	0	0	0	0	0
UniRef90_A0A074ITK9|unclassified	0	0	0	0	0	0	0	0	0	0	0	0	0.227743	0	0	0	0	0	0	0	0	0	0	0
UniRef90_A0A074ITL6	1.91829	1.53183	2.45821	3.43755	3.87594	6.0946	4.31311	4.57327	5.69395	3.46823	1.66093	1.87448	4.15914	2.56283	3.87204	3.44155	3.60645	4.04027	3.33447	3.94694	3.92455	3.04213	2.2403	2.46592
UniRef90_A0A074ITL6|g__Streptococcus.s__Streptococcus_salivarius	1.91829	1.53183	2.45821	3.43755	3.87594	6.0946	4.31311	4.57327	5.69395	3.46823	1.66093	1.87448	4.15914	2.56283	3.87204	3.44155	3.60645	4.04027	3.33447	3.94694	3.92455	3.04213	2.2403	2.46592
UniRef90_A0A074IU53	5.29075	13.8639	5.21874	11.9134	19.3673	5.13608	26.8129	15.4631	10.3313	10.4614	8.79628	13.8493	3.49206	8.68332	3.33029	10.3842	10.2604	6.93523	20.3886	22.6644	11.9276	5.09045	3.42118	8.81746
UniRef90_A0A074IU53|g__Streptococcus.s__Streptococcus_salivarius	5.29075	13.8639	5.21874	11.9134	19.3673	5.13608	26.8129	15.4631	10.3313	10.4614	8.79628	13.8493	3.49206	8.68332	3.33029	10.3842	10.2604	6.93523	20.3886	22.6644	11.9276	5.09045	3.42118	8.81746
UniRef90_A0A074IU65	0	0.890502	0	2.80137	0	0	0	3.10828	0	1.68549	1.77231	1.80298	0	0	3.346	2.53195	1.93822	2.79683	0	3.88143	3.0384	0.904108	1.00866	1.10253
UniRef90_A0A074IU65|g__Streptococcus.s__Streptococcus_salivarius	0	0	0	2.80137	0	0	0	0	0	0	0	0	0	0	3.346	2.53195	0	0	0	3.88143	3.0384	0	0	0
UniRef90_A0A074IU65|unclassified	0	0.890502	0	0	0	0	0	3.10828	0	1.68549	1.77231	1.80298	0	0	0	0	1.93822	2.79683	0	0	0	0.904108	1.00866	1.10253
UniRef90_A0A074IUF1	0	0	0	1.25488	0.974197	1.91312	0.999744	1.29134	1.29508	1.30156	0.987712	0.977028	2.58076	2.88065	1.27323	0.64576	1.90253	2.2377	1.27909	1.28599	2.57894	0	0	0.651142
UniRef90_A0A074IUF1|g__Streptococcus.s__Streptococcus_salivarius	0	0	0	1.25488	0.974197	1.91312	0.999744	1.29134	1.29508	1.30156	0.987712	0.977028	2.58076	2.88065	1.27323	0.64576	1.90253	2.2377	1.27909	1.28599	2.57894	0	0	0.651142
UniRef90_A0A074IUM8	244.459	267.243	191.778	276.383	291.042	454.852	414.199	448.201	450.413	202.554	245.271	210.212	261.558	152.225	264.499	248.624	295.205	354.434	222.88	347.953	268.184	201.068	146.995	222.749
UniRef90_A0A074IUM8|g__Streptococcus.s__Streptococcus_salivarius	244.195	267.243	191.778	276.13	291.042	454.852	414.199	447.682	449.877	202.291	245.271	210.212	261.558	152.225	264.499	248.624	295.205	354.434	222.88	347.953	268.184	201.068	146.465	222.487
UniRef90_A0A074IUM8|unclassified	0.263221	0	0	0.25276	0	0	0	0.519407	0.535772	0.263062	0	0	0	0	0	0	0	0	0	0	0	0	0.529732	0.261905
UniRef90_A0A074IUR6	9.8154	13.6149	9.95554	19.0342	23.5032	23.5796	29.0035	25.1116	22.5133	15.6594	15.7448	15.2836	19.2865	17.5871	23.1887	19.9656	19.3881	20.1955	17.8623	24.7637	21.2498	10.2491	11.5431	14.8507
UniRef90_A0A074IUR6|g__Streptococcus.s__Streptococcus_salivarius	9.8154	13.6149	9.95554	19.0342	23.5032	23.5796	29.0035	25.1116	22.5133	15.6594	15.7448	15.2836	19.2865	17.5871	23.1887	19.9656	19.3881	20.1955	17.8623	24.7637	21.2498	10.2491	11.5431	14.8507
UniRef90_A0A074IUS2	0.696151	0	0	0	0	0	0	0	0	0.695731	0	0	0	0	0	0	0.687722	0	0	0	0	0	0	0
UniRef90_A0A074IUS2|g__Streptococcus.s__Streptococcus_salivarius	0.696151	0	0	0	0	0	0	0	0	0.695731	0	0	0	0	0	0	0.687722	0	0	0	0	0	0	0
UniRef90_A0A074IV10	3.05175	1.63981	1.10626	3.08046	3.46334	3.1271	4.70185	3.99051	4.01543	1.66464	1.12185	1.94445	2.19721	2.59637	3.51823	4.40491	3.24447	4.22963	3.28457	4.27391	5.20762	2.06659	1.11121	1.11013
UniRef90_A0A074IV10|g__Streptococcus.s__Streptococcus_salivarius	3.05175	1.63981	1.10626	3.08046	3.46334	3.1271	4.70185	3.99051	4.01543	1.66464	1.12185	1.94445	2.19721	2.59637	3.51823	4.40491	3.24447	4.22963	3.28457	4.27391	5.20762	2.06659	1.11121	1.11013
UniRef90_A0A074IV53	23.7912	14.189	13.3432	42.5928	51.9836	41.1338	40.9728	49.43	43.2857	31.7229	24.5374	22.3426	44.9219	44.8982	55.0822	49.9042	41.797	52.9012	46.248	51.2477	53.6294	14.29	15.6368	18.834
UniRef90_A0A074IV53|g__Streptococcus.s__Streptococcus_salivarius	23.7912	14.189	13.3432	42.5928	51.9836	41.1338	40.9728	49.43	43.2857	31.7229	24.5374	22.3426	44.9219	44.8982	55.0822	49.9042	41.797	52.9012	46.248	51.2477	53.6294	14.29	15.6368	18.834
UniRef90_A0A074IVB1	6.6485	5.63849	4.77376	12.9757	8.94925	12.7379	13.325	12.7132	12.1733	3.70786	4.52603	4.94737	8.87438	6.84637	13.7032	8.88592	7.98448	8.96259	5.63753	13.9705	9.46002	5.0684	3.71245	3.2409
UniRef90_A0A074IVB1|g__Streptococcus.s__Streptococcus_salivarius	6.6485	5.63849	4.77376	12.9757	8.94925	12.7379	13.325	12.7132	12.1733	3.70786	4.52603	4.94737	8.87438	6.84637	13.7032	8.88592	7.98448	8.96259	5.63753	13.9705	9.46002	5.0684	3.71245	3.2409
UniRef90_A0A074IVE8	2.11698	1.82929	1.9793	1.66161	1.32249	6.36628	2.71701	3.27943	2.77261	2.11999	1.60305	1.9886	3.40673	3.38879	3.99863	3.28153	4.1254	2.99408	2.61096	3.55231	4.31243	2.10538	0.529403	1.45389
UniRef90_A0A074IVE8|g__Streptococcus.s__Streptococcus_salivarius	2.11698	1.82929	1.9793	1.66161	1.32249	6.36628	2.71701	3.27943	2.77261	2.11999	1.60305	1.9886	3.40673	3.38879	3.99863	3.28153	4.1254	2.99408	2.61096	3.55231	4.31243	2.10538	0.529403	1.45389
UniRef90_A0A074IVI2	0	0	0	0	0	0	0	0	0	0	0	0	0	0	0	0.511275	0	0	0	0	0	0	0	0
UniRef90_A0A074IVI2|g__Streptococcus.s__Streptococcus_salivarius	0	0	0	0	0	0	0	0	0	0	0	0	0	0	0	0.511275	0	0	0	0	0	0	0	0
UniRef90_A0A074IVI4	201.471	161.904	202.621	429.608	402.712	512.021	625.329	471.818	502.936	278.596	266.765	214.621	382.809	338.068	458.976	324.094	354.146	437.533	295.937	450.329	462.638	164.269	113.813	197.379
UniRef90_A0A074IVI4|g__Streptococcus.s__Streptococcus_salivarius	192.197	158.238	198.921	424.921	395.275	500.33	610.086	456.77	491.825	273.013	261.889	210.533	373.612	329.267	451.394	316.709	344.351	426.584	288.24	437.776	449.016	161.676	110.077	194.03
UniRef90_A0A074IVI4|unclassified	9.27407	3.66607	3.70003	4.68721	7.4375	11.6909	15.2438	15.0476	11.1111	5.58317	4.87505	4.08839	9.19713	8.80121	7.58116	7.38513	9.79532	10.9489	7.69703	12.553	13.6219	2.59324	3.7362	3.34817
UniRef90_A0A074IVI6	0.786002	0	0.490468	1.04481	1.17979	1.06334	1.21328	2.43974	1.17711	0	0.696131	0.492894	1.16998	0.48438	1.1516	1.85439	0.863563	1.93452	0	1.66238	1.16627	0.48886	0	0
UniRef90_A0A074IVI6|g__Streptococcus.s__Streptococcus_salivarius	0.786002	0	0.490468	1.04481	1.17979	1.06334	1.21328	2.43974	1.17711	0	0.696131	0.492894	1.16998	0.48438	1.1516	1.85439	0.863563	1.93452	0	1.66238	1.16627	0.48886	0	0
UniRef90_A0A074IVM0	0	1.28366	0	0	0.434733	3.20225	0	1.72708	1.52023	0.436089	0	0.436018	0.431118	0	1.48457	1.51052	1.69547	0.854447	0.429624	0.864352	2.36323	0	0.652203	0.653145
UniRef90_A0A074IVM0|g__Streptococcus.s__Streptococcus_salivarius	0	1.28366	0	0	0.434733	3.20225	0	1.72708	1.52023	0.436089	0	0.436018	0.431118	0	1.48457	1.51052	1.69547	0.854447	0.429624	0.864352	2.36323	0	0.652203	0.653145
UniRef90_A0A074IVR2	1.78798	0.236467	0	0.694136	0.35932	0	1.108	1.9009	0	0.717233	0.363302	0	0.948342	0	0.817713	0	0.467573	0.470985	0.35483	0.594877	0.709736	1.19277	0	0
UniRef90_A0A074IVR2|g__Streptococcus.s__Streptococcus_salivarius	1.78798	0.236467	0	0.694136	0.35932	0	1.108	1.9009	0	0.717233	0.363302	0	0.948342	0	0.817713	0	0.467573	0.470985	0.35483	0.594877	0.709736	1.19277	0	0
UniRef90_A0A074IW18	0	0	0	0.402415	0	0.701149	0	0	0.653392	0	0	0.417337	0	0	0.348287	0.531632	0	0	0.528849	0.473077	0.294012	0	0	0
UniRef90_A0A074IW18|g__Streptococcus.s__Streptococcus_salivarius	0	0	0	0.402415	0	0.701149	0	0	0.653392	0	0	0.417337	0	0	0.348287	0.531632	0	0	0.528849	0.473077	0.294012	0	0	0
UniRef90_A0A074IW29	54.7178	54.7825	51.6689	109.965	124.495	122.061	177.194	151.953	135.63	83.7567	75.5316	67.2064	110.516	102.505	117.621	91.6249	96.5049	118.878	105.455	153.288	115.195	63.3889	48.857	67.1181
UniRef90_A0A074IW29|g__Streptococcus.s__Streptococcus_salivarius	54.7178	54.7825	51.6689	109.965	124.495	122.061	177.194	151.953	135.63	83.7567	75.5316	67.2064	110.516	102.505	117.621	91.6249	96.5049	118.878	105.455	153.288	115.195	63.3889	48.857	67.1181
UniRef90_A0A074IWF1	0	2.53001	0	2.81941	1.83403	6.10699	4.51621	1.45471	1.82989	0.726889	0	0	1.81136	0.72361	2.85242	0.726202	3.89835	1.08363	0	2.54509	0.72338	1.09586	1.46894	0
UniRef90_A0A074IWF1|g__Streptococcus.s__Streptococcus_salivarius	0	2.53001	0	2.81941	1.83403	6.10699	4.51621	1.45471	1.82989	0.726889	0	0	1.81136	0.72361	2.85242	0.726202	3.89835	1.08363	0	2.54509	0.72338	1.09586	1.46894	0
UniRef90_A0A074IWK8	9.56958	8.43081	4.92712	11.2259	11.616	18.588	17.1268	22.567	20.7462	6.3778	5.92951	5.97827	12.5798	10.6436	13.6482	11.7403	12.5432	13.9697	10.7649	15.8566	15.9656	5.31796	3.19409	7.20655
UniRef90_A0A074IWK8|g__Streptococcus.s__Streptococcus_salivarius	9.56958	8.43081	4.92712	11.2259	11.616	18.588	17.1268	22.567	20.7462	6.3778	5.92951	5.97827	11.2105	10.6436	13.6482	11.7403	12.5432	13.9697	10.7649	15.8566	15.9656	5.31796	3.19409	7.20655
UniRef90_A0A074IWK8|unclassified	0	0	0	0	0	0	0	0	0	0	0	0	1.3693	0	0	0	0	0	0	0	0	0	0	0
UniRef90_A0A074IWL1	0	0	0	0	0	0	0	0	0	0.298904	0	0	0	0	0	0.254114	0	0	0	0	0.464207	0	0	0
UniRef90_A0A074IWL1|unclassified	0	0	0	0	0	0	0	0	0	0.298904	0	0	0	0	0	0.254114	0	0	0	0	0.464207	0	0	0
UniRef90_A0A074IX31	1.49647	0.454904	0	1.11212	0.689958	2.25859	0.827372	1.48357	1.37796	0.690933	0.464999	1.038	1.02658	0.793568	0.785919	0.684855	1.90814	0.677715	1.02302	1.71602	1.93297	0.916054	0	0
UniRef90_A0A074IX31|g__Streptococcus.s__Streptococcus_salivarius	1.49647	0.454904	0	1.11212	0.689958	2.25859	0.827372	1.48357	1.37796	0.690933	0.464999	1.038	1.02658	0.793568	0.785919	0.684855	1.90814	0.677715	1.02302	1.71602	1.93297	0.916054	0	0
UniRef90_A0A074IX32	2.79297	2.83789	1.33533	3.39518	2.18201	2.62909	5.80222	3.35522	4.09568	3.95062	2.42155	3.52902	3.14369	4.63977	4.1492	2.0266	3.6855	2.56474	3.88292	3.71205	2.85383	3.43382	3.81284	2.74852
UniRef90_A0A074IX32|g__Streptococcus.s__Streptococcus_salivarius	1.33957	1.87828	1.33533	2.71891	2.18201	2.62909	2.67802	3.35522	3.44441	2.74728	2.42155	3.52902	2.37293	3.40155	3.09194	2.0266	1.85402	2.56474	2.01662	3.71205	2.85383	3.43382	2.61128	2.74852
UniRef90_A0A074IX32|unclassified	1.45339	0.959616	0	0.676271	0	0	3.12419	0	0.651268	1.20334	0	0	0.770759	1.23822	1.05726	0	1.83149	0	1.8663	0	0	0	1.20156	0
UniRef90_A0A074IX41	3.02055	2.05767	2.00629	1.87294	3.30291	3.88137	4.20892	5.27628	5.6665	2.01245	2.54158	2.80824	3.06204	1.06269	2.87313	3.06642	2.94509	3.25349	2.62589	3.00032	3.76548	1.28684	1.15237	2.66021
UniRef90_A0A074IX41|g__Streptococcus.s__Streptococcus_salivarius	3.02055	2.05767	2.00629	1.87294	3.30291	3.88137	4.20892	5.27628	5.6665	2.01245	2.54158	2.80824	3.06204	1.06269	2.87313	3.06642	2.94509	3.25349	2.62589	3.00032	3.76548	1.28684	1.15237	2.66021
UniRef90_A0A074IXS4	1.18902	1.04841	1.05934	2.68578	2.77815	3.32685	5.16895	4.59062	3.25507	2.07321	1.58451	1.72256	2.30437	2.19223	3.25501	2.91049	2.63914	3.25844	2.9706	4.82564	3.42369	0.980978	0.582522	0.935986
UniRef90_A0A074IXS4|g__Streptococcus.s__Streptococcus_salivarius	1.18902	1.04841	1.05934	2.68578	2.77815	3.32685	5.16895	4.59062	3.25507	2.07321	1.58451	1.72256	2.30437	2.19223	3.25501	2.91049	2.63914	3.25844	2.9706	4.82564	3.42369	0.980978	0.582522	0.935986
UniRef90_A0A074IXT4	2.737	2.2762	2.80744	3.6598	3.86428	4.54719	5.17858	4.76892	5.207	3.12599	2.80443	2.95607	3.85152	3.36912	4.21119	3.76105	3.39255	2.97923	3.33718	4.99193	4.268	2.60457	1.83995	2.61968
UniRef90_A0A074IXT4|g__Streptococcus.s__Streptococcus_salivarius	2.737	2.2762	2.80744	3.6598	3.86428	4.54719	5.17858	4.76892	5.207	3.12599	2.80443	2.95607	3.85152	3.36912	4.21119	3.76105	3.39255	2.97923	3.33718	4.99193	4.268	2.60457	1.83995	2.61968
UniRef90_A0A074IXX3	0	0	0	0	0	0	0	0	0	0	0	0	0.448931	0.396716	0.539934	0	0	0.346809	0.447234	0	0	0	0	0
UniRef90_A0A074IXX3|g__Streptococcus.s__Streptococcus_salivarius	0	0	0	0	0	0	0	0	0	0	0	0	0.448931	0.396716	0.539934	0	0	0.346809	0.447234	0	0	0	0	0
UniRef90_A0A074IXY4	8.56965	6.85249	5.0853	9.39168	7.85548	10.6818	16.1756	13.7823	8.54696	5.55271	5.84802	4.86417	13.0702	8.88196	10.8244	11.7125	11.0535	11.8252	7.5392	9.88716	10.7466	3.44954	3.94166	6.72101
UniRef90_A0A074IXY4|g__Streptococcus.s__Streptococcus_salivarius	8.56965	6.85249	5.0853	9.39168	7.85548	10.6818	16.1756	13.7823	8.54696	5.55271	5.84802	4.86417	13.0702	8.88196	10.8244	11.7125	11.0535	11.8252	7.5392	9.88716	10.7466	3.44954	3.94166	6.72101
UniRef90_A0A074IXY8	0	0	0	0	0	0	1.00554	0	0	0.685242	0	0	0.483934	0	0	0	0	0	0	0	0	0.988205	0	0
UniRef90_A0A074IXY8|g__Streptococcus.s__Streptococcus_salivarius	0	0	0	0	0	0	1.00554	0	0	0.685242	0	0	0.483934	0	0	0	0	0	0	0	0	0	0	0
UniRef90_A0A074IXY8|unclassified	0	0	0	0	0	0	0	0	0	0	0	0	0	0	0	0	0	0	0	0	0	0.988205	0	0
UniRef90_A0A074IY21	0	0	0	0.566784	0	0.754039	0.510616	0.448033	0	0	0.274003	0	0	0	0.352399	0.22399	0.705017	0	0.356728	0.449105	0.625033	0	0	0
UniRef90_A0A074IY21|g__Streptococcus.s__Streptococcus_salivarius	0	0	0	0.566784	0	0.754039	0.510616	0.448033	0	0	0.274003	0	0	0	0.352399	0.22399	0.705017	0	0.356728	0.449105	0.625033	0	0	0
UniRef90_A0A074IY24	1.92911	3.22203	1.00366	4.21626	2.93335	4.70543	5.93337	6.98371	5.77659	2.73955	2.03363	1.76349	0.995366	2.31701	5.12833	2.74593	3.43513	3.87698	4.81597	3.49724	4.46094	1.09081	1.76099	1.7611
UniRef90_A0A074IY24|g__Streptococcus.s__Streptococcus_salivarius	1.75761	3.22203	1.00366	3.64006	2.50573	4.20297	5.93337	6.73068	5.2667	2.51194	2.03363	1.76349	0.995366	1.98007	4.90406	2.74593	3.43513	3.70946	3.21846	3.24208	4.46094	0.751447	1.76099	1.7611
UniRef90_A0A074IY24|unclassified	0.1715	0	0	0.576196	0.427624	0.502453	0	0.253028	0.509892	0.227616	0	0	0	0.336946	0.224265	0	0	0.167522	1.5975	0.255163	0	0.339367	0	0
UniRef90_A0A074IY47	0	0	0.317799	2.78686	0.320121	2.20468	0.987626	0	0.961469	0.322412	0.323914	1.28819	1.90669	0.631537	1.25008	1.27194	0	0.945714	0.314454	0.6295	0	0.958331	0.321049	0.64127
UniRef90_A0A074IY47|unclassified	0	0	0.317799	2.78686	0.320121	2.20468	0.987626	0	0.961469	0.322412	0.323914	1.28819	1.90669	0.631537	1.25008	1.27194	0	0.945714	0.314454	0.6295	0	0.958331	0.321049	0.64127
UniRef90_A0A074IY86	0	0	0	0.847943	0	0	2.1641	0	0	0	0	1.11065	0	0	0	1.1525	0	1.84172	0	0	0	0	0	0.7026
UniRef90_A0A074IY86|g__Streptococcus.s__Streptococcus_salivarius	0	0	0	0.847943	0	0	2.1641	0	0	0	0	0	0	0	0	0	0	1.84172	0	0	0	0	0	0.7026
UniRef90_A0A074IY86|unclassified	0	0	0	0	0	0	0	0	0	0	0	1.11065	0	0	0	1.1525	0	0	0	0	0	0	0	0
UniRef90_A0A074IYD2	26.2961	18.1702	18.3632	25.3622	23.6969	61.1561	24.3102	59.9024	59.45	22.7543	23.8904	32.5384	31.2	17.2532	45.4254	33.0722	34.2738	55.9394	24.3169	40.0696	41.611	17.4628	8.78544	7.90727
UniRef90_A0A074IYD2|g__Streptococcus.s__Streptococcus_salivarius	26.2961	18.1702	18.3632	25.3622	23.6969	61.1561	24.3102	59.9024	59.45	22.7543	23.8904	32.5384	31.2	17.2532	45.4254	33.0722	34.2738	55.9394	24.3169	40.0696	41.611	17.4628	8.78544	7.90727
UniRef90_A0A074IYH4	0	0	0	0	0	0	0	0	0.336137	0	0	0	0	0	0	0	0	0	0	0	0	0	0	0
UniRef90_A0A074IYH4|unclassified	0	0	0	0	0	0	0	0	0.336137	0	0	0	0	0	0	0	0	0	0	0	0	0	0	0
UniRef90_A0A074IYH8	0	0	0	0	0	0	0	0	0	0	0	0	0	0	0	0	0	0.311049	0	0	0	0	0	0
UniRef90_A0A074IYH8|g__Streptococcus.s__Streptococcus_salivarius	0	0	0	0	0	0	0	0	0	0	0	0	0	0	0	0	0	0.311049	0	0	0	0	0	0
UniRef90_A0A074IYI3	0	0	0	0	0	0	0	0	0	0	0	0	0	0	0	0	0	0	0	0	0.70415	0	0	0
UniRef90_A0A074IYI3|g__Streptococcus.s__Streptococcus_salivarius	0	0	0	0	0	0	0	0	0	0	0	0	0	0	0	0	0	0	0	0	0.70415	0	0	0
UniRef90_A0A074IYI4	2.3962	0	0	0	0	0	6.8933	0	0	0	0	0	0	4.24349	3.74072	0	0	4.01073	2.60568	5.012	3.55591	0	4.56517	0
UniRef90_A0A074IYI4|g__Streptococcus.s__Streptococcus_salivarius	2.3962	0	0	0	0	0	6.8933	0	0	0	0	0	0	4.24349	3.74072	0	0	4.01073	2.60568	5.012	3.55591	0	4.56517	0
UniRef90_A0A074IYJ5	0	0	0.405805	0.791589	0.409458	1.60061	0	1.62667	0	0.409888	1.24292	0	1.21816	1.60307	2.39534	2.03049	0.396763	0.803321	0.803067	0.805579	1.61123	0.407762	0.81813	0
UniRef90_A0A074IYJ5|g__Streptococcus.s__Streptococcus_salivarius	0	0	0.405805	0.791589	0.409458	1.60061	0	1.62667	0	0.409888	1.24292	0	1.21816	1.60307	2.39534	2.03049	0.396763	0.803321	0.803067	0.805579	1.61123	0.407762	0.81813	0
UniRef90_A0A074IYM8	2.51641	0.993697	2.76125	3.27852	2.13407	5.93097	3.61762	6.48914	6.5276	1.50983	0.763511	0	1.86956	2.60264	5.02914	4.2441	4.90822	4.3307	1.98678	3.75036	4.10347	1.62695	1.25947	2.64434
UniRef90_A0A074IYM8|g__Streptococcus.s__Streptococcus_salivarius	2.51641	0.993697	2.76125	3.27852	2.13407	5.93097	3.61762	6.48914	6.5276	1.50983	0.763511	0	1.86956	2.60264	5.02914	4.2441	4.90822	4.3307	1.98678	3.75036	4.10347	1.62695	1.25947	2.64434
UniRef90_A0A074IYN5	47.6906	35.6422	44.4697	61.5062	55.1202	101.98	95.433	103.349	114.89	30.1255	22.8189	25.7644	64.3473	53.183	86.2854	51.0744	79.5912	65.7492	56.0753	77.3865	81.5384	34.6585	21.3857	35.7752
UniRef90_A0A074IYN5|g__Streptococcus.s__Streptococcus_salivarius	47.6906	35.6422	44.4697	61.5062	55.1202	101.98	95.433	103.349	114.89	30.1255	22.8189	25.7644	64.3473	53.183	86.2854	51.0744	79.5912	65.7492	56.0753	77.3865	81.5384	34.6585	21.3857	35.7752
UniRef90_A0A074IYS7	12.1237	11.0415	11.528	23.2192	25.2293	19.6726	29.2026	25.5239	23.9966	14.3475	12.8123	11.9506	18.1857	17.8154	22.9931	19.1432	20.9084	22.2747	19.3206	29.2741	22.1097	11.3104	8.12175	10.7214
UniRef90_A0A074IYS7|g__Streptococcus.s__Streptococcus_salivarius	12.1237	11.0415	11.528	23.2192	25.2293	19.6726	29.2026	25.5239	23.9966	14.3475	12.8123	11.9506	18.1857	17.8154	22.9931	19.1432	20.9084	22.2747	19.3206	29.2741	22.1097	11.3104	8.12175	10.7214
UniRef90_A0A074IYX2	0.340755	0	0	0	0.637786	1.17045	1.18033	1.18186	0.722686	0.638491	0	0.639535	0.885361	0.587278	0.705279	0.802473	0.996365	1.13048	0.713944	1.18442	0.925629	0	0	0.383231
UniRef90_A0A074IYX2|g__Streptococcus.s__Streptococcus_salivarius	0.340755	0	0	0	0.637786	1.17045	1.18033	1.18186	0.722686	0.638491	0	0.639535	0.885361	0.587278	0.705279	0.802473	0.996365	1.13048	0.713944	1.18442	0.925629	0	0	0.383231
UniRef90_A0A074IZ18	0	0	0.450586	0	0	0	0.648711	1.52372	0.540805	0	0	0	1.07433	0.711869	0	0.537669	0	0.533177	0	0.807746	1.33857	0	0.543314	0
UniRef90_A0A074IZ18|g__Streptococcus.s__Streptococcus_salivarius	0	0	0.450586	0	0	0	0.648711	1.52372	0.540805	0	0	0	1.07433	0.711869	0	0.537669	0	0.533177	0	0.807746	1.33857	0	0.543314	0
UniRef90_A0A074IZP2	170.178	156.78	142.289	248.971	367.219	302.954	302.835	336.455	401.708	255.436	165.277	145.545	418.875	324.059	353.739	270.578	362.807	317.128	237.789	468.546	347.1	135.936	149.76	133.819
UniRef90_A0A074IZP2|g__Streptococcus.s__Streptococcus_salivarius	170.178	156.78	142.289	248.971	366.807	302.954	302.835	336.455	401.708	255.436	165.277	145.545	418.875	324.059	353.336	270.578	362.807	317.128	237.789	468.546	347.1	135.936	149.76	133.819
UniRef90_A0A074IZP2|unclassified	0	0	0	0	0.412656	0	0	0	0	0	0	0	0	0	0.402858	0	0	0	0	0	0	0	0	0
UniRef90_A0A074IZX7	4.08825	5.0905	4.43646	7.55023	6.21028	17.4472	9.48842	17.8482	15.3863	2.66392	3.95291	4.80944	7.65565	5.43038	8.317	8.2799	12.6503	10.8365	8.94822	10.5928	12.6394	3.0061	1.24673	3.01452
UniRef90_A0A074IZX7|g__Streptococcus.s__Streptococcus_salivarius	4.08825	5.0905	4.43646	7.55023	6.21028	17.4472	9.48842	17.4501	14.722	2.66392	3.95291	4.80944	7.39143	5.43038	8.317	8.2799	12.6503	10.8365	8.94822	10.5928	12.6394	3.0061	1.24673	3.01452
UniRef90_A0A074IZX7|unclassified	0	0	0	0	0	0	0	0.398096	0.664323	0	0	0	0.264217	0	0	0	0	0	0	0	0	0	0	0
UniRef90_A0A074J042	87.1638	24.6764	48.0387	63.5898	113.056	119.991	87.8987	107.04	223.568	61.6097	33.2551	43.8258	110.211	74.3608	158.656	75.4684	94.7181	87.1107	107.246	157.053	139.86	71.2508	48.8798	45.2095
UniRef90_A0A074J042|g__Streptococcus.s__Streptococcus_salivarius	87.1638	24.6764	48.0387	63.5898	113.056	119.991	87.8987	107.04	223.568	61.0472	33.2551	43.8258	110.211	74.3608	158.656	75.4684	94.7181	87.1107	107.246	157.053	138.736	71.2508	48.8798	45.2095
UniRef90_A0A074J042|unclassified	0	0	0	0	0	0	0	0	0	0.562506	0	0	0	0	0	0	0	0	0	0	1.12395	0	0	0
UniRef90_A0A074J061	0.622594	1.02806	0	0.57717	1.3524	1.34172	1.86094	1.84889	3.78185	1.09208	1.20399	0.695802	1.57206	0.879327	0.704077	1.44846	1.86461	1.39309	0.980834	1.50685	1.47135	0.591449	0.432283	1.19138
UniRef90_A0A074J061|g__Streptococcus.s__Streptococcus_salivarius	0	1.02806	0	0	0.738957	0.730435	1.52841	1.0336	2.82116	0.743471	1.20399	0.446431	1.02914	0.879327	0	0.880259	1.30601	0.731774	0.439885	0.739498	1.02848	0.591449	0	1.19138
UniRef90_A0A074J061|unclassified	0.622594	0	0	0.57717	0.613439	0.611285	0.332536	0.815292	0.960692	0.348614	0	0.249371	0.542923	0	0.704077	0.568198	0.5586	0.661314	0.54095	0.767353	0.442866	0	0.432283	0
UniRef90_A0A074J0A6	0	0	0	0	0.697302	0	0	1.0492	0	0	0	0	0	0	0.343772	0	0	0	0.347996	0	0	0	0	0
UniRef90_A0A074J0A6|g__Streptococcus.s__Streptococcus_salivarius	0	0	0	0	0.697302	0	0	1.0492	0	0	0	0	0	0	0.343772	0	0	0	0.347996	0	0	0	0	0
UniRef90_A0A074J0C2	1.92142	1.91098	1.83864	2.57205	2.89285	4.34888	4.31131	4.24057	3.81771	1.84284	2.17575	1.66013	2.83819	2.42617	3.45849	2.53544	3.56515	2.89443	2.35437	3.55597	3.07669	1.64838	1.42728	2.18476
UniRef90_A0A074J0C2|g__Streptococcus.s__Streptococcus_salivarius	1.92142	1.91098	1.83864	2.57205	2.89285	4.34888	4.31131	4.24057	3.81771	1.84284	2.17575	1.66013	2.83819	2.42617	3.45849	2.53544	3.56515	2.89443	2.35437	3.55597	3.07669	1.64838	1.42728	2.18476
UniRef90_A0A074J0C8	0	0	0	0	0	0	0	0	0	0	0	0	0	0	0	0	0	0	0	7.50904	0	0	0	0
UniRef90_A0A074J0C8|g__Streptococcus.s__Streptococcus_salivarius	0	0	0	0	0	0	0	0	0	0	0	0	0	0	0	0	0	0	0	7.50904	0	0	0	0
UniRef90_A0A074J0D7	4.68351	3.47363	2.33821	4.53886	8.15252	1.14742	6.55325	15.6297	4.05978	1.75606	5.29947	6.98643	6.3387	6.31702	7.3734	8.69403	4.57222	8.01545	7.45137	15.0636	5.13785	2.29958	7.62638	3.47559
UniRef90_A0A074J0D7|g__Streptococcus.s__Streptococcus_salivarius	4.68351	3.47363	2.33821	4.53886	8.15252	1.14742	6.55325	15.6297	4.05978	1.75606	5.29947	6.98643	6.3387	6.31702	7.3734	8.69403	4.57222	8.01545	7.45137	15.0636	5.13785	2.29958	7.62638	3.47559
UniRef90_A0A074J0E0	0	0	0	0	0	0	0	0	0	0	0	0.375718	0	0	0	0	0	0	0	0	0	0	0	0
UniRef90_A0A074J0E0|g__Streptococcus.s__Streptococcus_salivarius	0	0	0	0	0	0	0	0	0	0	0	0.375718	0	0	0	0	0	0	0	0	0	0	0	0
UniRef90_A0A074J0N8	0	0	0	0	0	1.59205	2.34727	1.82793	0	1.10485	0	0	2.04332	0	0	0	0	0	1.45483	0	0.874501	0	0	0
UniRef90_A0A074J0N8|g__Streptococcus.s__Streptococcus_salivarius	0	0	0	0	0	1.59205	2.34727	1.82793	0	1.10485	0	0	2.04332	0	0	0	0	0	1.45483	0	0.874501	0	0	0
UniRef90_A0A074J107	0	0	0	0	0.315355	0	0	0	0	0	0	0	0	0	1.70291	0	0.309785	0	0	1.73255	0.470373	0	0	0
UniRef90_A0A074J107|g__Streptococcus.s__Streptococcus_salivarius	0	0	0	0	0.315355	0	0	0	0	0	0	0	0	0	1.70291	0	0.309785	0	0	1.73255	0.470373	0	0	0
UniRef90_A0A074J109	1.24352	1.51559	1.38535	2.89304	1.97042	3.08548	2.70304	2.53846	2.40704	1.38812	1.40391	0.659252	1.73778	1.43962	1.99495	0.652821	1.56811	1.72532	1.08218	1.81604	2.31139	1.45428	1.02525	1.0972
UniRef90_A0A074J109|g__Streptococcus.s__Streptococcus_salivarius	1.24352	1.51559	1.38535	2.89304	1.97042	3.08548	2.70304	2.53846	2.40704	1.38812	1.40391	0.659252	1.73778	1.43962	1.99495	0.652821	1.56811	1.72532	1.08218	1.81604	2.31139	1.45428	1.02525	1.0972
UniRef90_A0A074J143	4.58565	2.02307	3.03068	4.03293	5.1584	5.66366	5.77187	5.1225	4.8498	2.50616	2.83958	2.05413	4.28852	4.56344	5.47971	5.87522	4.54666	3.95829	4.19683	6.0575	5.40292	2.11549	2.43359	2.80985
UniRef90_A0A074J143|g__Streptococcus.s__Streptococcus_salivarius	4.25257	2.02307	3.03068	4.03293	5.1584	5.66366	5.77187	5.1225	4.8498	2.50616	2.83958	2.05413	4.28852	4.56344	5.47971	5.87522	4.22235	3.95829	4.19683	5.66046	5.40292	2.11549	2.43359	2.80985
UniRef90_A0A074J143|unclassified	0.333087	0	0	0	0	0	0	0	0	0	0	0	0	0	0	0	0.324317	0	0	0.397037	0	0	0	0
UniRef90_A0A074J1B9	0	0	0	0	0	0	0.820954	0	0	0	0	0	0	0	0	0	0	0	0	0	0	0	0	0
UniRef90_A0A074J1B9|g__Streptococcus.s__Streptococcus_salivarius	0	0	0	0	0	0	0.820954	0	0	0	0	0	0	0	0	0	0	0	0	0	0	0	0	0
UniRef90_A0A074J1G6	5.10795	1.7348	2.98767	5.09953	6.67829	5.70305	5.60699	2.62068	4.91793	4.04736	4.09514	3.52647	2.78958	4.51014	5.31992	3.84065	5.83707	4.67552	4.34475	5.42572	4.86927	1.05028	0.705722	2.29137
UniRef90_A0A074J1G6|g__Streptococcus.s__Streptococcus_salivarius	5.10795	1.7348	2.98767	5.09953	6.67829	5.70305	5.60699	2.62068	4.91793	4.04736	4.09514	3.52647	2.78958	4.51014	5.31992	3.84065	5.83707	4.67552	4.34475	5.42572	4.86927	1.05028	0.705722	2.29137
UniRef90_A0A074J1I1	0	3.72858	0	0	0	0	0	0	0	0	0	0	0	0	0	0	0	0	0	0	0	0	0	0
UniRef90_A0A074J1I1|g__Streptococcus.s__Streptococcus_salivarius	0	3.72858	0	0	0	0	0	0	0	0	0	0	0	0	0	0	0	0	0	0	0	0	0	0
UniRef90_A0A074J1J8	0	0	0	0	0.444216	0	0	1.21313	0.66597	0	0	0	1.04588	1.15019	0.650731	0	0.650728	1.20305	0	0.662911	0	0.553058	0	0
UniRef90_A0A074J1J8|g__Streptococcus.s__Streptococcus_salivarius	0	0	0	0	0.444216	0	0	1.21313	0.66597	0	0	0	1.04588	1.15019	0.650731	0	0.650728	1.20305	0	0.662911	0	0.553058	0	0
UniRef90_A0A074J1R0	0	0	0.85217	0.618671	0	1.04845	0.767711	1.37689	1.06549	0.6407	0	0	0.634919	0.841806	1.24737	0.953527	0.832973	1.05037	1.05411	0.530942	0.738443	0	0	0
UniRef90_A0A074J1R0|g__Streptococcus.s__Streptococcus_salivarius	0	0	0.85217	0.618671	0	1.04845	0.767711	1.37689	1.06549	0.6407	0	0	0.634919	0.841806	1.24737	0.953527	0.832973	1.05037	1.05411	0.530942	0.738443	0	0	0
UniRef90_A0A074J1T3	32.5923	35.4765	18.3239	37.3248	31.4511	40.2771	47.1396	66.25	48.8047	36.7669	35.0637	14.3671	19.3981	22.2669	29.6731	29.581	26.0855	34.9745	45.3241	48.6519	47.5082	25.3602	8.19042	25.5258
UniRef90_A0A074J1T3|g__Streptococcus.s__Streptococcus_salivarius	32.5923	35.4765	18.3239	37.3248	31.4511	40.2771	47.1396	66.25	48.8047	36.7669	35.0637	14.3671	19.3981	22.2669	29.6731	29.581	26.0855	34.9745	45.3241	48.6519	47.5082	25.3602	8.19042	25.5258
UniRef90_A0A074J1V3	1.73653	1.97728	1.46407	3.09147	1.86469	2.75197	3.83801	3.43837	1.86339	2.53561	1.8895	1.33745	2.51256	2.49842	2.47215	3.57366	2.21327	2.36396	2.24055	3.31373	3.29814	0.664158	0.934378	0.800914
UniRef90_A0A074J1V3|g__Streptococcus.s__Streptococcus_salivarius	1.73653	1.97728	1.46407	3.09147	1.86469	2.75197	3.83801	3.43837	1.86339	2.53561	1.8895	1.33745	2.51256	2.49842	2.47215	3.57366	2.21327	2.36396	2.24055	3.31373	3.29814	0.664158	0.934378	0.800914
UniRef90_A0A074J243	1.25743	1.14516	1.255	1.30746	1.25585	1.89919	1.88806	1.24852	2.70175	0.580342	1.17284	1.16307	0.575088	1.81143	1.41457	1.53488	1.13137	1.33231	0.859034	1.34655	1.33939	1.44351	0.775278	0.86923
UniRef90_A0A074J243|g__Streptococcus.s__Streptococcus_salivarius	1.25743	1.14516	1.255	1.30746	1.25585	1.89919	1.88806	1.24852	2.70175	0.580342	1.17284	1.16307	0.575088	1.81143	1.41457	1.53488	1.13137	1.33231	0.859034	1.34655	1.33939	1.44351	0.775278	0.86923
UniRef90_A0A074J292	1.85316	2.01314	1.20204	2.328	1.85026	3.00377	3.68017	4.23057	5.18136	1.66813	1.40417	1.29954	1.37764	3.16475	2.53069	2.20803	3.07317	6.05913	1.46444	3.2237	3.13437	1.47604	0.371579	0.742198
UniRef90_A0A074J292|g__Streptococcus.s__Streptococcus_salivarius	1.85316	2.01314	1.20204	2.328	1.85026	3.00377	2.95038	4.23057	5.18136	1.66813	1.40417	1.29954	1.37764	2.46501	2.53069	2.20803	3.07317	4.74006	1.46444	3.2237	2.19865	1.47604	0.371579	0.742198
UniRef90_A0A074J292|unclassified	0	0	0	0	0	0	0.72979	0	0	0	0	0	0	0.699736	0	0	0	1.31908	0	0	0.935718	0	0	0
UniRef90_A0A074J294	4.08878	3.81232	4.62341	8.90877	8.68325	10.0379	14.902	12.2325	11.5627	6.37533	5.57815	5.06495	9.18132	8.48167	9.84635	7.81694	7.94488	10.0286	8.55326	12.773	9.78537	3.74389	3.78439	4.00433
UniRef90_A0A074J294|g__Streptococcus.s__Streptococcus_salivarius	4.08878	3.81232	4.62341	8.90877	8.68325	10.0379	14.902	12.2325	11.5627	6.37533	5.57815	5.06495	9.18132	8.48167	9.84635	7.81694	7.94488	10.0286	8.55326	12.773	9.78537	3.74389	3.78439	4.00433
UniRef90_A0A074J2L6	59.912	59.0931	57.3859	171.835	200.302	161.688	225.78	219.718	209.852	148.035	137.588	118.036	195.087	183.068	229.096	207.497	177.072	216.197	202.637	281.796	239.997	60.0518	60.2228	68.4763
UniRef90_A0A074J2L6|g__Streptococcus.s__Streptococcus_salivarius	59.912	59.0931	57.3859	171.835	200.302	161.688	225.78	219.718	209.852	148.035	137.588	118.036	195.087	183.068	229.096	207.497	177.072	216.197	202.637	281.796	239.997	60.0518	60.2228	68.4763
UniRef90_A0A074J2N8	6.59528	4.44221	4.04739	9.33292	10.0352	12.7274	13.6084	13.519	12.746	5.64094	4.61239	4.47695	8.38226	7.11927	9.2716	8.67905	8.59358	10.3182	7.88372	12.9164	8.6135	4.72844	4.44442	5.73889
UniRef90_A0A074J2N8|g__Streptococcus.s__Streptococcus_salivarius	6.59528	4.44221	4.04739	9.33292	10.0352	12.7274	13.6084	13.519	12.746	5.64094	4.61239	4.47695	8.38226	7.11927	9.2716	8.67905	8.59358	10.3182	7.88372	12.9164	8.6135	4.72844	4.44442	5.73889
UniRef90_A0A074J2Q1	0	0	0	0.558005	0	0	0.593655	0	0.865139	0.863671	0	0	2.00053	1.41731	2.24812	0	0	0	0.851077	1.14892	0	0.860754	0	0.86572
UniRef90_A0A074J2Q1|g__Streptococcus.s__Streptococcus_salivarius	0	0	0	0.558005	0	0	0.593655	0	0.865139	0.863671	0	0	2.00053	1.41731	2.24812	0	0	0	0.851077	1.14892	0	0.860754	0	0.86572
UniRef90_A0A074J2X3	0	0	0	0	0	1.85207	0	0.701896	0	0	0	0	0.389391	0	0.459954	0	0	0	0.466066	0.781378	0.621724	0.391262	0	0.629118
UniRef90_A0A074J2X3|g__Streptococcus.s__Streptococcus_salivarius	0	0	0	0	0	1.85207	0	0.701896	0	0	0	0	0.389391	0	0.459954	0	0	0	0.466066	0.781378	0.621724	0.391262	0	0.629118
UniRef90_A0A074J3H6	0	0	0	0	0.503048	0.739358	0	0	0	0.755365	0	0	0	0.743108	0	0	0	0.495374	0	0.749717	1.24083	0	0	0
UniRef90_A0A074J3H6|g__Streptococcus.s__Streptococcus_salivarius	0	0	0	0	0.503048	0.739358	0	0	0	0.755365	0	0	0	0.743108	0	0	0	0.495374	0	0.749717	1.24083	0	0	0
UniRef90_A0A074J3I9	2.261	0.446155	0	0.429054	0	0	0	0.90062	0.451056	0	0	1.78832	0	1.78132	0	0.882055	0.440847	2.2006	0.892297	1.80865	0	0	0	0
UniRef90_A0A074J3I9|g__Streptococcus.s__Streptococcus_salivarius	2.261	0.446155	0	0.429054	0	0	0	0.90062	0.451056	0	0	1.78832	0	1.78132	0	0.882055	0.440847	2.2006	0.892297	1.80865	0	0	0	0
UniRef90_A0A074JAM9	0	5.10766	3.44072	11.6592	9.1317	11.694	7.44578	12.9992	10.8455	8.62854	4.70841	4.66648	8.54781	6.45496	11.9394	7.36172	8.41699	11.8793	12.1011	11.8357	7.8416	4.11775	3.62809	6.0422
UniRef90_A0A074JAM9|g__Streptococcus.s__Streptococcus_salivarius	0	5.10766	3.44072	11.6592	9.1317	11.694	7.44578	12.9992	10.8455	8.62854	4.70841	4.66648	8.54781	6.45496	11.9394	7.36172	8.41699	11.8793	12.1011	11.8357	7.8416	4.11775	3.62809	6.0422
UniRef90_A0A074JBA2	0	0	0	0	0	1.4288	0	0	0	0	0	0	0	0	0	0	0	0	0	0	0	0	0	0
UniRef90_A0A074JBA2|unclassified	0	0	0	0	0	1.4288	0	0	0	0	0	0	0	0	0	0	0	0	0	0	0	0	0	0
UniRef90_A0A074JBH9	1.01342	0.846112	0.69971	1.6554	0.934524	1.68356	1.4414	2.08537	1.32243	0.701428	0.866766	0.468816	1.08161	1.07524	0.911774	1.0051	1.14057	1.3808	0	1.47187	1.30988	0.930311	0.390083	0.935219
UniRef90_A0A074JBH9|g__Streptococcus.s__Streptococcus_salivarius	1.01342	0.846112	0.69971	1.6554	0.934524	1.68356	1.4414	2.08537	1.32243	0.701428	0.866766	0.468816	1.08161	1.07524	0.911774	1.0051	1.14057	1.3808	0	1.47187	1.30988	0.930311	0.390083	0.935219
UniRef90_A0A074JEH0	1.11127	1.82649	1.10933	2.50184	4.06957	2.73004	3.80257	2.93999	3.69572	2.40733	1.87137	2.78497	3.85836	2.73575	3.25049	4.03863	4.51821	3.09941	2.74349	6.4379	4.21076	0	1.85611	3.70487
UniRef90_A0A074JEH0|g__Streptococcus.s__Streptococcus_salivarius	1.11127	1.82649	1.10933	2.50184	4.06957	2.73004	3.80257	2.93999	3.69572	2.40733	1.87137	2.78497	3.85836	2.73575	3.25049	4.03863	4.51821	3.09941	2.74349	6.4379	4.21076	0	1.85611	3.70487
UniRef90_A0A074JFE5	0	0	0	0	0.609645	0.374489	0.705334	0.983229	0.608998	0.534096	0	0	0.603706	0.601225	0.445815	0	0.52068	0.524965	0	0.681984	0.376431	0	0	0
UniRef90_A0A074JFE5|g__Streptococcus.s__Streptococcus_salivarius	0	0	0	0	0.609645	0.374489	0.705334	0.983229	0.608998	0.534096	0	0	0.603706	0.601225	0.445815	0	0.52068	0.524965	0	0.681984	0.376431	0	0	0
UniRef90_A0A074JFU5	0	0	0	0	0	0	0	0	0	0	0	0	0	0	0	0.659968	0	0	0	0	0	0	0	0
UniRef90_A0A074JFU5|g__Streptococcus.s__Streptococcus_salivarius	0	0	0	0	0	0	0	0	0	0	0	0	0	0	0	0.659968	0	0	0	0	0	0	0	0
UniRef90_A0A074JHF0	6.97939	8.39523	5.84229	12.6355	12.8694	15.448	18.0987	17.2282	13.3659	7.8919	7.46365	6.78524	11.7522	10.7866	12.3643	10.3575	10.7787	13.223	10.5568	12.1481	13.0843	6.2808	6.42776	6.77467
UniRef90_A0A074JHF0|g__Streptococcus.s__Streptococcus_salivarius	6.97939	8.39523	5.84229	12.6355	12.8694	15.448	18.0987	17.2282	13.3659	7.8919	7.46365	6.78524	11.7522	10.7866	12.3643	10.3575	10.7787	13.223	10.5568	12.1481	13.0843	6.2808	6.42776	6.77467
UniRef90_A0A074JI15	1.26899	0.67057	0.767949	0.874572	0.876425	2.66833	2.83785	2.91975	1.89776	0.769864	0.549179	0.907632	1.1664	1.0259	1.28088	1.21317	1.50217	1.33595	1.16247	2.29557	2.50613	1.39667	0.499047	0.679738
UniRef90_A0A074JI15|g__Streptococcus.s__Streptococcus_salivarius	1.26899	0.67057	0.767949	0.874572	0	2.66833	2.83785	2.91975	1.89776	0.769864	0.549179	0.907632	1.1664	1.0259	1.28088	1.21317	1.50217	1.33595	1.16247	2.29557	2.50613	1.39667	0.499047	0.679738
UniRef90_A0A074JI15|unclassified	0	0	0	0	0.876425	0	0	0	0	0	0	0	0	0	0	0	0	0	0	0	0	0	0	0
UniRef90_A0A074JIT2	0	0	0	0	0	0	0	0.570219	0	0	0.593842	0	0	0	0	0	0	1.14317	0	0	1.14865	0	0	0.581371
UniRef90_A0A074JIT2|g__Streptococcus.s__Streptococcus_salivarius	0	0	0	0	0	0	0	0.570219	0	0	0.593842	0	0	0	0	0	0	1.14317	0	0	1.14865	0	0	0.581371
UniRef90_A0A074JJQ4	5.69467	4.41421	4.32583	7.5838	9.74761	8.11978	9.34118	11.2975	12.0335	3.38601	4.11055	3.52829	8.73194	8.15486	9.51519	8.60561	7.53074	8.40169	6.15069	9.69992	7.09976	3.77377	1.90234	5.28947
UniRef90_A0A074JJQ4|g__Streptococcus.s__Streptococcus_salivarius	5.69467	4.41421	4.32583	7.5838	9.74761	8.11978	9.34118	11.2975	12.0335	3.38601	4.11055	3.52829	8.73194	8.15486	9.51519	8.60561	7.53074	8.40169	6.15069	9.69992	7.09976	3.77377	1.90234	5.28947
UniRef90_A0A074JJT1	10.1287	20.1825	11.644	31.1635	47.9028	45.8795	29.8512	53.5597	42.0366	13.1395	8.82738	13.2043	24.5015	21.5148	28.3787	14.4582	31.2516	40.1431	24.5321	36.1886	28.7256	10.1116	5.88591	15.8936
UniRef90_A0A074JJT1|g__Streptococcus.s__Streptococcus_salivarius	10.1287	20.1825	11.644	31.1635	47.9028	45.8795	29.8512	53.1711	42.0366	13.1395	8.82738	13.2043	24.5015	21.5148	28.3787	14.4582	31.2516	40.1431	24.5321	36.1886	28.7256	10.1116	5.88591	15.8936
UniRef90_A0A074JJT1|unclassified	0	0	0	0	0	0	0	0.388594	0	0	0	0	0	0	0	0	0	0	0	0	0	0	0	0
UniRef90_A0A074JJW4	0	0	0	2.80578	0.816338	0	2.51645	2.79149	0	0.908203	0.918154	0	0.899398	1.43076	0	1.17056	0	1.96434	0	2.07538	0	0	0	0
UniRef90_A0A074JJW4|g__Streptococcus.s__Streptococcus_salivarius	0	0	0	2.80578	0.816338	0	2.51645	2.79149	0	0.908203	0.918154	0	0.899398	1.43076	0	1.17056	0	1.96434	0	2.07538	0	0	0	0
UniRef90_A0A074JJX3	8.57196	7.24008	7.59033	15.8873	16.5016	17.9699	24.1532	22.5098	18.7421	8.70386	11.224	8.24132	16.2928	15.0601	18.0473	14.7604	14.1752	15.3727	11.8415	20.5094	15.648	7.02344	6.17893	5.7611
UniRef90_A0A074JJX3|g__Streptococcus.s__Streptococcus_salivarius	8.57196	7.24008	7.59033	15.8873	16.5016	17.9699	24.1532	22.5098	18.7421	8.70386	11.224	8.24132	16.2928	15.0601	18.0473	14.7604	14.1752	15.3727	11.8415	20.5094	15.648	7.02344	6.17893	5.7611
UniRef90_A0A074JKQ7	16.6528	9.49917	5.23222	12.6109	6.97051	23.2359	16.1326	27.6522	43.7328	13.9995	9.62684	10.5373	19.9935	10.3355	28.1231	15.5162	17.0239	19.9797	15.617	20.0487	19.7935	8.71306	2.64866	6.12886
UniRef90_A0A074JKQ7|g__Streptococcus.s__Streptococcus_salivarius	16.6528	9.49917	5.23222	12.6109	6.97051	23.2359	16.1326	27.0045	43.7328	13.9995	9.62684	10.5373	19.9935	10.3355	28.1231	15.5162	17.0239	19.6586	15.617	20.0487	19.7935	8.71306	2.64866	6.12886
UniRef90_A0A074JKQ7|unclassified	0	0	0	0	0	0	0	0.647656	0	0	0	0	0	0	0	0	0	0.321076	0	0	0	0	0	0
UniRef90_A0A074JKR9	0	0	0	0	0	0	0.469488	0.623223	0	0	0	0	0	0	0	0	0	0	0.281961	0	0	0	0	0
UniRef90_A0A074JKR9|g__Streptococcus.s__Streptococcus_salivarius	0	0	0	0	0	0	0.469488	0.623223	0	0	0	0	0	0	0	0	0	0	0.281961	0	0	0	0	0
UniRef90_A0A074JL03	0.668248	0	0.484752	1.46663	0	0.775186	1.06084	1.32561	1.39488	0.850313	0	0.608642	0.782357	0.718482	0.711117	1.02516	1.24447	0.896455	1.07964	1.20787	0.36037	0	0.547858	0
UniRef90_A0A074JL03|g__Streptococcus.s__Streptococcus_salivarius	0.668248	0	0.484752	1.46663	0	0.775186	1.06084	1.32561	1.39488	0.850313	0	0.608642	0.782357	0.718482	0.711117	1.02516	1.24447	0.896455	1.07964	1.20787	0.36037	0	0.547858	0
UniRef90_A0A074JL81	0	0.735213	1.12244	3.97053	2.23447	1.8411	1.9208	1.48561	4.10398	0.744726	0	0.754119	2.22112	1.46768	1.81835	3.34637	2.18459	5.50767	4.05926	0.745578	2.58682	0	0.37305	1.12035
UniRef90_A0A074JL81|g__Streptococcus.s__Streptococcus_salivarius	0	0.735213	1.12244	3.97053	2.23447	1.8411	1.9208	1.48561	4.10398	0.744726	0	0.754119	2.22112	1.46768	1.81835	3.34637	2.18459	5.50767	4.05926	0.745578	2.58682	0	0.37305	1.12035
UniRef90_A0A074KK88	0	0	0	0	0	0	0	0	0	0	0	0	0	0	0	0	0	0.214935	0	0	0	0	0	0
UniRef90_A0A074KK88|unclassified	0	0	0	0	0	0	0	0	0	0	0	0	0	0	0	0	0	0.214935	0	0	0	0	0	0
UniRef90_A0A074RME4	0	0	0	0	0	0	0	0	0	0	0	0	0	0	0	0	0.187122	0	0	0	0	0	0	0
UniRef90_A0A074RME4|unclassified	0	0	0	0	0	0	0	0	0	0	0	0	0	0	0	0	0.187122	0	0	0	0	0	0	0
UniRef90_A0A075K907	0	0	0.0221559	0.0215464	0	0	0.0228131	0	0	0	0	0	0	0.027251	0	0	0	0	0	0.0275432	0	0	0	0
UniRef90_A0A075K907|unclassified	0	0	0.0221559	0.0215464	0	0	0.0228131	0	0	0	0	0	0	0.027251	0	0	0	0	0	0.0275432	0	0	0	0
UniRef90_A0A077KA61	0.369138	0	0.245376	0.240837	0.365115	0.20088	0.125739	0	0.245479	0	0	0.122065	0.488466	0.240092	0.476361	0.120893	0.118846	0	0	0	0	0.727207	0.122058	0
UniRef90_A0A077KA61|unclassified	0.369138	0	0.245376	0.240837	0.365115	0.20088	0.125739	0	0.245479	0	0	0.122065	0.488466	0.240092	0.476361	0.120893	0.118846	0	0	0	0	0.727207	0.122058	0
UniRef90_A0A077RYA7	0	0	0	0	0.356892	0.350805	0.367023	1.7723	1.07216	0	0	0	0	0.352026	0.348418	1.06353	1.39403	0	0.352698	0.710314	2.11879	0	0	0
UniRef90_A0A077RYA7|unclassified	0	0	0	0	0.356892	0.350805	0.367023	1.7723	1.07216	0	0	0	0	0.352026	0.348418	1.06353	1.39403	0	0.352698	0.710314	2.11879	0	0	0
UniRef90_A0A077ZKY0	1576.45	1529.86	1562.03	1837.56	1686.25	1606.39	1242.16	1987.56	1746.53	1247.66	1120.82	1255.24	1893.06	1794.05	1857.63	1760.88	1901.75	1874.88	1831	1992.4	1934.73	1776.29	1280.97	1133.62
UniRef90_A0A077ZKY0|unclassified	1576.45	1529.86	1562.03	1837.56	1686.25	1606.39	1242.16	1987.56	1746.53	1247.66	1120.82	1255.24	1893.06	1794.05	1857.63	1760.88	1901.75	1874.88	1831	1992.4	1934.73	1776.29	1280.97	1133.62
UniRef90_A0A078KS94	0	1.73574	1.17091	4.89439	6.82337	4.01441	6.41059	11.4251	10.72	0.781184	0	0	0	2.30847	0	7.93734	7.05356	7.67616	13.2909	8.93172	10.8008	0	0	0
UniRef90_A0A078KS94|unclassified	0	1.73574	1.17091	4.89439	6.82337	4.01441	6.41059	11.4251	10.72	0.781184	0	0	0	2.30847	0	7.93734	7.05356	7.67616	13.2909	8.93172	10.8008	0	0	0
UniRef90_A0A081BJJ6	0	0.782219	0	0	0	0	0	0	0.339756	0	0	0	0	0	0	0	0	0	0.895194	0.563032	0	1.35459	1.40191	0
UniRef90_A0A081BJJ6|unclassified	0	0.782219	0	0	0	0	0	0	0.339756	0	0	0	0	0	0	0	0	0	0.895194	0.563032	0	1.35459	1.40191	0
UniRef90_A0A081BJK2	0	0	0.160153	0	0	0	0	0	0	0	0	0.159825	0	0	0	0	0	0	0	0.32648	0	0	0.329026	0
UniRef90_A0A081BJK2|unclassified	0	0	0.160153	0	0	0	0	0	0	0	0	0.159825	0	0	0	0	0	0	0	0.32648	0	0	0.329026	0
UniRef90_A0A081BJK3	10.3356	7.14168	4.79123	1.74352	2.27755	8.68799	4.43601	6.00879	7.95897	4.83231	4.51776	7.21003	6.80301	6.93619	5.92849	8.64383	6.36943	4.80392	4.68935	1.92656	6.32711	8.19261	3.52909	6.35542
UniRef90_A0A081BJK3|g__Lactobacillus.s__Lactobacillus_fermentum	4.89959	3.63875	2.85951	0.39275	1.63468	5.20443	0.842162	2.02097	2.44214	2.03372	0.816013	3.68338	2.4332	2.80246	2.7708	3.65114	2.38058	2.00675	1.60628	0	2.81736	2.84179	2.45152	3.66278
UniRef90_A0A081BJK3|unclassified	5.43602	3.50292	1.93172	1.35077	0.642869	3.48356	3.59385	3.98782	5.51683	2.79859	3.70175	3.52665	4.36982	4.13373	3.15769	4.99269	3.98885	2.79717	3.08307	1.92656	3.50975	5.35082	1.07757	2.69264
UniRef90_A0A081BJK6	18.9063	17.6946	23.7362	17.294	15.9446	19.5243	17.7364	17.4373	19.8237	24.7064	17.789	32.6515	24.5381	27.3049	20.0281	18.7452	21.5974	18.5702	19.276	17.4793	15.4776	22.0201	12.3939	23.4632
UniRef90_A0A081BJK6|g__Lactobacillus.s__Lactobacillus_fermentum	18.9063	17.6946	23.7362	17.294	15.9446	19.5243	17.7364	17.4373	19.8237	24.7064	17.789	32.6515	24.5381	27.3049	20.0281	18.7452	21.5974	18.5702	19.276	17.4793	15.4776	22.0201	12.3939	23.4632
UniRef90_A0A081BJM2	109.185	94.2908	104.818	90.0827	84.3112	93.7835	101.131	94.3877	86.8901	93.3485	97.6967	101.997	82.4314	89.1461	84.3202	75.7346	80.4309	77.6954	77.1161	77.9221	75.2828	105.207	102.26	97.7363
UniRef90_A0A081BJM2|g__Lactobacillus.s__Lactobacillus_fermentum	109.185	94.2908	104.818	90.0827	84.3112	93.7835	101.131	94.3877	86.8901	93.3485	97.6967	101.997	82.4314	89.1461	84.3202	75.7346	80.4309	77.6954	77.1161	77.9221	75.2828	105.207	102.26	97.7363
UniRef90_A0A081JIF6	15.7035	16.1966	14.4668	27.0705	27.1655	28.4657	39.8636	32.4474	36.4614	18.3294	15.2543	13.3208	23.0235	23.136	26.9914	16.6464	19.7479	23.6869	22.8262	29.2938	20.6084	16.0874	12.3613	16.1802
UniRef90_A0A081JIF6|g__Streptococcus.s__Streptococcus_salivarius	15.7035	16.1966	14.4668	27.0705	27.1655	28.4657	39.8636	32.4474	36.4614	18.3294	15.2543	13.3208	23.0235	23.136	26.9914	16.6464	19.7479	23.6869	22.8262	29.2938	20.6084	16.0874	12.3613	16.1802
UniRef90_A0A081JJ92	0	0	0.76415	0	0	0	0	0	0	0	1.72004	0	0	0	0	0	0	0	0	0	0	0	0	0.340634
UniRef90_A0A081JJ92|g__Streptococcus.s__Streptococcus_mutans	0	0	0.76415	0	0	0	0	0	0	0	1.72004	0	0	0	0	0	0	0	0	0	0	0	0	0.340634
UniRef90_A0A081PMA1	0	0	0	0	0	0	0	0	1.35317	0	0	0	0	0	0	0	0	0	0	1.31408	0	0	0	0
UniRef90_A0A081PMA1|g__Streptococcus.s__Streptococcus_mitis	0	0	0	0	0	0	0	0	1.35317	0	0	0	0	0	0	0	0	0	0	1.31408	0	0	0	0
UniRef90_A0A081PMM5	0	0	0	0.664811	1.42121	0	0.89947	1.501	1.78376	0	0	0	0	0.541301	0.267875	0	0	0.811667	0.431183	1.23088	0.680516	0	0	0.876045
UniRef90_A0A081PMM5|g__Streptococcus.s__Streptococcus_infantis	0	0	0	0.664811	0	0	0	1.09115	1.50961	0	0	0	0	0	0	0	0	0.811667	0	1.094	0.408309	0	0	0
UniRef90_A0A081PMM5|g__Streptococcus.s__Streptococcus_mitis	0	0	0	0	0	0	0	0.409845	0.274148	0	0	0	0	0.541301	0.267875	0	0	0	0	0.136883	0	0	0	0
UniRef90_A0A081PMM5|g__Streptococcus.s__Streptococcus_sp_HMSC071D03	0	0	0	0	0	0	0	0	0	0	0	0	0	0	0	0	0	0	0	0	0.272206	0	0	0
UniRef90_A0A081PMM5|unclassified	0	0	0	0	1.42121	0	0.89947	0	0	0	0	0	0	0	0	0	0	0	0.431183	0	0	0	0	0.876045
UniRef90_A0A081PMR5	0	0	0	0	0	0	0	0	0	0	0	0	0	0	0	0	0	0	0	0.710314	0	0	0	0
UniRef90_A0A081PMR5|g__Streptococcus.s__Streptococcus_mitis	0	0	0	0	0	0	0	0	0	0	0	0	0	0	0	0	0	0	0	0.710314	0	0	0	0
UniRef90_A0A081PMT0	0	0	0	0	0	0	0	0	0	0	0	0	0	0	0	0	0	0	0	0	0	0	0	0.523809
UniRef90_A0A081PMT0|g__Streptococcus.s__Streptococcus_oralis	0	0	0	0	0	0	0	0	0	0	0	0	0	0	0	0	0	0	0	0	0	0	0	0.523809
UniRef90_A0A081PMY5	0	0	0	0	0	0	0	0	0	0	0	0	0	0	0	0	0	0	0.644437	0	0	0	0	0
UniRef90_A0A081PMY5|g__Streptococcus.s__Streptococcus_oralis	0	0	0	0	0	0	0	0	0	0	0	0	0	0	0	0	0	0	0.644437	0	0	0	0	0
UniRef90_A0A081PNA3	0	0	0.165676	0.19267	0.24901	0	0	0	0.165954	0	0.319077	0.199816	0.691264	0.14736	0	0.21421	0.291774	0.483581	0.243638	0.198072	0	0	0	0
UniRef90_A0A081PNA3|g__Streptococcus.s__Streptococcus_mitis	0	0	0	0	0	0	0	0	0	0	0	0	0	0	0	0	0	0.483581	0.243638	0	0	0	0	0
UniRef90_A0A081PNA3|unclassified	0	0	0.165676	0.19267	0.24901	0	0	0	0.165954	0	0.319077	0.199816	0.691264	0.14736	0	0.21421	0.291774	0	0	0.198072	0	0	0	0
UniRef90_A0A081PNE7	0	0	0	0	0	0	0.556946	0	0	0	0	0	0	0	1.02819	0.777194	0.763918	0	0	0.898296	0	0	0	0.572655
UniRef90_A0A081PNE7|g__Streptococcus.s__Streptococcus_mitis	0	0	0	0	0	0	0	0	0	0	0	0	0	0	0.705057	0	0.47012	0	0	0.269521	0	0	0	0
UniRef90_A0A081PNE7|g__Streptococcus.s__Streptococcus_oralis	0	0	0	0	0	0	0.556946	0	0	0	0	0	0	0	0.323138	0.777194	0.293798	0	0	0.628774	0	0	0	0.572655
UniRef90_A0A081PNP5	1.69784	0.635434	0.472743	0.734048	0	0	0.420948	0.696503	0.584166	0	0	0.46914	0.521684	0.461061	0.456398	0.406275	0.307834	0	0	0	0.578649	0.582388	0	0.526707
UniRef90_A0A081PNP5|g__Streptococcus.s__Streptococcus_mitis	1.58066	0	0	0.564422	0	0	0	0.696503	0.525723	0	0	0	0	0.403429	0.456398	0	0	0	0	0	0	0	0	0
UniRef90_A0A081PNP5|g__Streptococcus.s__Streptococcus_oralis	0.117182	0.635434	0	0.169626	0	0	0.420948	0	0.0584424	0	0	0.46914	0.521684	0.0576326	0	0.406275	0	0	0	0	0.578649	0.582388	0	0.526707
UniRef90_A0A081PNP5|unclassified	0	0	0.472743	0	0	0	0	0	0	0	0	0	0	0	0	0	0.307834	0	0	0	0	0	0	0
UniRef90_A0A081PNY1	9.59666	1.52311	1.55231	9.88427	1.20693	1.64583	3.73673	18.43	14.955	1.44385	4.68266	1.14322	1.36951	11.6606	11.4868	2.20052	13.7773	13.2063	14.4724	21.1947	1.60298	1.35848	1.20024	1.35434
UniRef90_A0A081PNY1|g__Streptococcus.s__Streptococcus_infantis	0	0	0	1.18936	0	0	0	3.84446	3.33823	0	0	0	0	0	0	0	0	2.25208	0	2.45019	0.608874	0	0	0
UniRef90_A0A081PNY1|g__Streptococcus.s__Streptococcus_mitis	9.19266	0	0	8.20867	0	0	0	14.1298	11.6167	0	4.48952	0	0	11.1676	10.2303	0	13.2946	10.6227	13.5301	16.8228	0	0	0	0
UniRef90_A0A081PNY1|unclassified	0.404004	1.52311	1.55231	0.486238	1.20693	1.64583	3.73673	0.455742	0	1.44385	0.193143	1.14322	1.36951	0.492928	1.25648	2.20052	0.482759	0.331576	0.942338	1.92168	0.994109	1.35848	1.20024	1.35434
UniRef90_A0A081PP10	0.525034	0.597284	0	0.607013	1.17887	0	0	0.481135	0.856265	0	0	0	0	0.681838	0	0	1.01237	0	0.989939	1.46689	0	0	0.481752	1.02744
UniRef90_A0A081PP10|unclassified	0.525034	0.597284	0	0.607013	1.17887	0	0	0.481135	0.856265	0	0	0	0	0.681838	0	0	1.01237	0	0.989939	1.46689	0	0	0.481752	1.02744
UniRef90_A0A081PP20	0	0	0	0	0	0	0	0	0	0	0	0	0	0	0	0	0	0	0.313462	0	0	0	0	0
UniRef90_A0A081PP20|g__Streptococcus.s__Streptococcus_oralis	0	0	0	0	0	0	0	0	0	0	0	0	0	0	0	0	0	0	0.313462	0	0	0	0	0
UniRef90_A0A081PPP6	3.35692	2.99989	3.03424	2.66258	3.0158	5.86732	4.30851	5.13812	3.80051	2.51561	3.4217	1.99442	2.70013	4.55231	4.59571	2.39291	4.14409	3.4111	2.07794	4.39847	2.48731	6.15253	2.83514	5.5582
UniRef90_A0A081PPP6|g__Streptococcus.s__Streptococcus_mitis	0	0	0	0.536977	0	0	0	0.459533	0.555348	0	0.562094	0	0	0.730586	0.813564	0	0.361169	0.729865	0.732142	0.645191	0	0	0	0
UniRef90_A0A081PPP6|g__Streptococcus.s__Streptococcus_oralis	3.35692	2.99989	3.03424	2.1256	2.30439	5.86732	4.30851	4.67858	3.24516	2.51561	2.8596	1.99442	2.70013	3.82172	3.78215	2.39291	3.78292	2.68123	1.3458	3.75328	2.48731	6.15253	2.83514	5.5582
UniRef90_A0A081PPP6|unclassified	0	0	0	0	0.711411	0	0	0	0	0	0	0	0	0	0	0	0	0	0	0	0	0	0	0
UniRef90_A0A081PQ80	1.03983	0.940405	1.14674	0.880309	0.951555	0.919892	1.52856	0.951332	0.94289	0.606196	0.787796	0.68623	0.951488	0.984773	0.936271	0.921779	1.01219	1.20774	0.831211	1.47131	0.972669	1.36274	1.15939	1.26028
UniRef90_A0A081PQ80|g__Streptococcus.s__Streptococcus_mitis	0	0	0	0.0289073	0	0	0	0.0297014	0	0	0	0	0	0.00737437	0.00729878	0	0.0292016	0.0073612	0.00738845	0	0	0	0	0
UniRef90_A0A081PQ80|g__Streptococcus.s__Streptococcus_oralis	1.03983	0.940405	1.14674	0.851402	0.951555	0.919892	1.52856	0.921631	0.94289	0.606196	0.787796	0.68623	0.951488	0.977398	0.928972	0.921779	0.982988	1.20038	0.823822	1.47131	0.972669	1.36274	1.15939	1.26028
UniRef90_A0A081PQ89	1.1741	0	0	1.27644	0	0	0	0.728613	1.1691	0	0	0	0.571096	0.723209	0.448892	0	0.572705	1.58574	1.15958	0	0	0.34515	0	0.460542
UniRef90_A0A081PQ89|g__Streptococcus.s__Streptococcus_mitis	1.1741	0	0	1.27644	0	0	0	0.728613	1.1691	0	0	0	0	0.723209	0	0	0.572705	1.58574	1.15958	0	0	0	0	0
UniRef90_A0A081PQ89|unclassified	0	0	0	0	0	0	0	0	0	0	0	0	0.571096	0	0.448892	0	0	0	0	0	0	0.34515	0	0.460542
UniRef90_A0A081PQG6	39.8043	0	0	47.2058	0	0	0	88.3426	79.2779	0	27.4317	0	0	41.7469	44.2935	0	56.9698	57.6931	57.2469	52.6464	0	0	0	0
UniRef90_A0A081PQG6|g__Streptococcus.s__Streptococcus_mitis	39.8043	0	0	47.2058	0	0	0	88.1258	79.2779	0	27.3155	0	0	41.5209	44.2375	0	56.9698	57.4675	57.1539	52.4943	0	0	0	0
UniRef90_A0A081PQG6|unclassified	0	0	0	0	0	0	0	0.21678	0	0	0.116186	0	0	0.226031	0.0559285	0	0	0.225659	0.09295	0.152027	0	0	0	0
UniRef90_A0A081PQJ1	0	0.435001	0	0	0.425968	0.143028	3.28042	0.143334	0	0	1.33614	0	0	0	0	0.423125	0.419343	0	0.707384	0.144802	0	0.141401	0	0
UniRef90_A0A081PQJ1|unclassified	0	0.435001	0	0	0.425968	0.143028	3.28042	0.143334	0	0	1.33614	0	0	0	0	0.423125	0.419343	0	0.707384	0.144802	0	0.141401	0	0
UniRef90_A0A081PQN1	0.294118	0	0	0	0	0	0.14385	0	0	0	0	0	0	0	0	0	0	0	0	0	0	0.108198	0	0
UniRef90_A0A081PQN1|unclassified	0.294118	0	0	0	0	0	0.14385	0	0	0	0	0	0	0	0	0	0	0	0	0	0	0.108198	0	0
UniRef90_A0A081PRF8	0	0	0	0	0	0	0	0	1.5992	0	0	0	0	0	0	1.58992	6.25202	0	0	0	0	1.59398	0	0
UniRef90_A0A081PRF8|g__Streptococcus.s__Streptococcus_mitis	0	0	0	0	0	0	0	0	1.5992	0	0	0	0	0	0	0	6.25202	0	0	0	0	0	0	0
UniRef90_A0A081PRF8|g__Streptococcus.s__Streptococcus_oralis	0	0	0	0	0	0	0	0	0	0	0	0	0	0	0	1.58992	0	0	0	0	0	1.59398	0	0
UniRef90_A0A081PRF9	5.84077	7.46486	6.39646	5.63704	4.87596	6.10772	9.53673	7.69143	6.77978	3.25182	4.44945	4.40931	5.68809	5.94039	5.78642	6.26951	5.88118	6.67987	7.2717	9.32345	5.96042	6.95014	5.17575	6.12627
UniRef90_A0A081PRF9|g__Streptococcus.s__Streptococcus_mitis	1.5332	0	0	1.10928	0	0	0	1.424	1.24268	0	1.16082	0	0	0.943327	1.12083	0	1.11976	0.659431	1.70045	1.4268	0	0	0	0
UniRef90_A0A081PRF9|g__Streptococcus.s__Streptococcus_oralis	4.30757	7.46486	6.39646	4.52777	4.87596	6.10772	9.53673	6.26743	5.5371	3.25182	3.28863	4.40931	5.68809	4.99706	4.66559	6.26951	4.76141	6.02044	5.57126	7.89665	5.96042	6.95014	5.17575	6.12627
UniRef90_A0A081PRQ1	0.672442	0	1.07389	0	0	0.924432	0	0.533607	0	0	0	0	1.19787	0	0.393632	0.266712	0	0.264704	1.19271	1.33681	0.929218	0	0.80875	0.672747
UniRef90_A0A081PRQ1|g__Streptococcus.s__Streptococcus_infantis	0	0	0	0	0	0	0	0.133148	0	0	0	0	0	0	0	0	0	0	0	0.401246	0	0	0	0
UniRef90_A0A081PRQ1|g__Streptococcus.s__Streptococcus_mitis	0.268568	0	0	0	0	0	0	0.133486	0	0	0	0	0	0	0	0	0	0	0.132823	0.133409	0	0	0	0
UniRef90_A0A081PRQ1|g__Streptococcus.s__Streptococcus_oralis	0.403874	0	1.07389	0	0	0.924432	0	0.266973	0	0	0	0	1.19787	0	0.393632	0	0	0.264704	1.05989	0.802153	0.796232	0	0.80875	0.672747
UniRef90_A0A081PRQ1|g__Streptococcus.s__Streptococcus_sp_HMSC071D03	0	0	0	0	0	0	0	0	0	0	0	0	0	0	0	0	0	0	0	0	0.132986	0	0	0
UniRef90_A0A081PRQ1|unclassified	0	0	0	0	0	0	0	0	0	0	0	0	0	0	0	0.266712	0	0	0	0	0	0	0	0
UniRef90_A0A081PRS0	0	0	0	0	0	0	0	0	0	0	0	0	0	0	0	0	0	0	0	0	0	0	0	0.17874
UniRef90_A0A081PRS0|unclassified	0	0	0	0	0	0	0	0	0	0	0	0	0	0	0	0	0	0	0	0	0	0	0	0.17874
UniRef90_A0A081PRS1	0	0	0	0.340747	0	0	0	0	0	0	0	0.353363	0	0.451663	0	0.699753	0	0	0	0.911471	0	0	0.706592	0
UniRef90_A0A081PRS1|unclassified	0	0	0	0.340747	0	0	0	0	0	0	0	0.353363	0	0.451663	0	0.699753	0	0	0	0.911471	0	0	0.706592	0
UniRef90_A0A081PRS4	1.40775	0	0	2.94597	0	0	0.166016	2.09428	3.27646	0	0.475073	0	0	1.38728	1.60224	0	1.82987	1.38602	2.54786	3.03389	0	0	0	0
UniRef90_A0A081PRS4|g__Streptococcus.s__Streptococcus_mitis	1.40775	0	0	2.94597	0	0	0	2.09428	3.27646	0	0.475073	0	0	1.38728	1.60224	0	1.82987	1.38602	2.54786	3.03389	0	0	0	0
UniRef90_A0A081PRS4|unclassified	0	0	0	0	0	0	0.166016	0	0	0	0	0	0	0	0	0	0	0	0	0	0	0	0	0
UniRef90_A0A081PRS5	0	0	0	0	0	0	0	1.32119	0.81252	0	0	0	0	0.583549	0	0	0	1.23854	0.584458	0.735357	0	0	0	0
UniRef90_A0A081PRS5|g__Streptococcus.s__Streptococcus_mitis	0	0	0	0	0	0	0	1.32119	0.81252	0	0	0	0	0.583549	0	0	0	1.23854	0.584458	0.735357	0	0	0	0
UniRef90_A0A081PRY4	0	0	0	0	0	0.310893	0	0	0	0	0	0	0	0	0	0	0	0	0	0	0	0	0	0
UniRef90_A0A081PRY4|unclassified	0	0	0	0	0	0.310893	0	0	0	0	0	0	0	0	0	0	0	0	0	0	0	0	0	0
UniRef90_A0A081PS28	0	0	0	0	0	0	0.12071	0	0	0	0.420833	0	0	0	0.230205	0	0	0	0.11887	0	0	0.116892	0	0
UniRef90_A0A081PS28|g__Streptococcus.s__Streptococcus_mitis	0	0	0	0	0	0	0	0	0	0	0.420833	0	0	0	0	0	0	0	0	0	0	0	0	0
UniRef90_A0A081PS28|unclassified	0	0	0	0	0	0	0.12071	0	0	0	0	0	0	0	0.230205	0	0	0	0.11887	0	0	0.116892	0	0
UniRef90_A0A081PSA5	2.91331	1.92293	1.58981	1.28242	1.54736	1.47785	1.68235	1.80051	2.65108	1.23944	1.07402	0.349885	1.53501	2.18864	1.46783	1.14221	1.42548	2.43887	1.65514	2.20041	2.62573	1.49738	1.68521	1.59445
UniRef90_A0A081PSA5|g__Streptococcus.s__Streptococcus_infantis	0	0	0	0.427474	0	0	0	0.351271	0.707035	0	0	0	0	0	0	0	0	0.56621	0	0.528163	0.350138	0	0	0
UniRef90_A0A081PSA5|g__Streptococcus.s__Streptococcus_mitis	0.354415	0	0	0	0	0	0	0	0	0	0.0895239	0	0	0.174503	0.12949	0	0.0431264	0.043563	0.131154	0	0	0	0	0
UniRef90_A0A081PSA5|g__Streptococcus.s__Streptococcus_oralis	1.90479	1.92293	1.58981	0.854948	1.54736	1.47785	1.68235	1.44924	1.94405	1.23944	0.984501	0	1.53501	1.70132	1.33834	1.14221	1.38236	1.8291	1.35489	1.67224	1.88175	1.49738	1.68521	1.59445
UniRef90_A0A081PSA5|g__Streptococcus.s__Streptococcus_sp_HMSC071D03	0	0	0	0	0	0	0	0	0	0	0	0	0	0	0	0	0	0	0	0	0.393837	0	0	0
UniRef90_A0A081PSA5|unclassified	0.654108	0	0	0	0	0	0	0	0	0	0	0.349885	0	0.312825	0	0	0	0	0.169089	0	0	0	0	0
UniRef90_A0A081PSH2	0	0	0	0	0	0	0	0	1.02806	0	0	0	0	0	0	0	0	0	0	0	0.683184	0	0	1.03735
UniRef90_A0A081PSH2|g__Streptococcus.s__Streptococcus_oralis	0	0	0	0	0	0	0	0	1.02806	0	0	0	0	0	0	0	0	0	0	0	0.683184	0	0	1.03735
UniRef90_A0A081PTK3	0	0	0	0.239426	0	0	0.465892	0	0	0	0	0	0	0	0	0	0	0	0	0	0	0	0	0
UniRef90_A0A081PTK3|g__Streptococcus.s__Streptococcus_mitis	0	0	0	0.239426	0	0	0	0	0	0	0	0	0	0	0	0	0	0	0	0	0	0	0	0
UniRef90_A0A081PTK3|unclassified	0	0	0	0	0	0	0.465892	0	0	0	0	0	0	0	0	0	0	0	0	0	0	0	0	0
UniRef90_A0A081PTS9	0	0	0.764559	0	0	0	0	0	0	0	0	0	0	0	0	0	0	0	0	0	0	0	0	0
UniRef90_A0A081PTS9|g__Streptococcus.s__Streptococcus_salivarius	0	0	0.764559	0	0	0	0	0	0	0	0	0	0	0	0	0	0	0	0	0	0	0	0	0
UniRef90_A0A081PU10	1.03509	0.986118	0.484077	0.482278	0	0	0.738187	0.778665	0.996782	0	0.439594	0.40255	0.397383	0.576889	0.815534	0.530928	0.227337	0.456029	0.669175	0.851155	1.05761	0.461247	0	0.362466
UniRef90_A0A081PU10|g__Streptococcus.s__Streptococcus_infantis	0	0	0	0	0	0	0	0.176967	0.0355856	0	0	0	0	0	0	0	0	0	0	0.0354678	0	0	0	0
UniRef90_A0A081PU10|g__Streptococcus.s__Streptococcus_mitis	0.1071	0	0	0.103332	0	0	0	0.106195	0.142439	0	0	0	0	0	0	0	0	0.105174	0.0704445	0.106403	0	0	0	0
UniRef90_A0A081PU10|g__Streptococcus.s__Streptococcus_oralis	0.927985	0.986118	0	0.378946	0	0	0	0.495503	0.818758	0	0	0	0	0	0	0.530928	0	0.350855	0.598731	0.709284	0.951838	0.461247	0	0
UniRef90_A0A081PU10|g__Streptococcus.s__Streptococcus_sp_HMSC071D03	0	0	0	0	0	0	0	0	0	0	0	0	0	0	0	0	0	0	0	0	0.105773	0	0	0
UniRef90_A0A081PU10|unclassified	0	0	0.484077	0	0	0	0.738187	0	0	0	0.439594	0.40255	0.397383	0.576889	0.815534	0	0.227337	0	0	0	0	0	0	0.362466
UniRef90_A0A081PUY2	0	0	0	0.229989	0	0	0	0	2.11462	0	0	0	0	0	0.419235	0.237409	0	0	0.424385	0	0	0.236943	0	0
UniRef90_A0A081PUY2|g__Streptococcus.s__Streptococcus_mitis	0	0	0	0	0	0	0	0	2.11462	0	0	0	0	0	0.419235	0	0	0	0.424385	0	0	0	0	0
UniRef90_A0A081PUY2|unclassified	0	0	0	0.229989	0	0	0	0	0	0	0	0	0	0	0	0.237409	0	0	0	0	0	0.236943	0	0
UniRef90_A0A081PV22	0	0	0	0	0	0	0	0	0	0	0	0	0	0	0	0	0	0	0	0.772614	0.255776	0	0	0
UniRef90_A0A081PV22|g__Streptococcus.s__Streptococcus_anginosus_group	0	0	0	0	0	0	0	0	0	0	0	0	0	0	0	0	0	0	0	0.258367	0.255776	0	0	0
UniRef90_A0A081PV22|g__Streptococcus.s__Streptococcus_mitis	0	0	0	0	0	0	0	0	0	0	0	0	0	0	0	0	0	0	0	0.169286	0	0	0	0
UniRef90_A0A081PV22|g__Streptococcus.s__Streptococcus_oralis	0	0	0	0	0	0	0	0	0	0	0	0	0	0	0	0	0	0	0	0.344961	0	0	0	0
UniRef90_A0A081PVH5	0	0	0	0	0	0	0	0	0	0	0.676556	0	0	0	0.652758	0	0	0	0	0	0	0	0	0
UniRef90_A0A081PVH5|g__Streptococcus.s__Streptococcus_mitis	0	0	0	0	0	0	0	0	0	0	0.676556	0	0	0	0.652758	0	0	0	0	0	0	0	0	0
UniRef90_A0A081PVK2	0	0	0	0	0	0	0	0	0	0	0	0	0	0	0	0	0.343861	0	0	0	0	0	0	0
UniRef90_A0A081PVK2|g__Streptococcus.s__Streptococcus_mitis	0	0	0	0	0	0	0	0	0	0	0	0	0	0	0	0	0.343861	0	0	0	0	0	0	0
UniRef90_A0A081PVM5	0	0	0	0	0	0	0	1.27486	3.20385	0	0	0	0	0	0	0	1.00306	0	0	0	0	0	0	0
UniRef90_A0A081PVM5|g__Streptococcus.s__Streptococcus_mitis	0	0	0	0	0	0	0	1.27486	3.20385	0	0	0	0	0	0	0	1.00306	0	0	0	0	0	0	0
UniRef90_A0A081PVV9	0	0	0	0	0	0	0	0.793519	0	0	0	0	0	0.522308	0.520867	0	0	0	0.78825	0.529608	0	0	0	0
UniRef90_A0A081PVV9|g__Streptococcus.s__Streptococcus_mitis	0	0	0	0	0	0	0	0.528569	0	0	0	0	0	0	0.260434	0	0	0	0.524617	0.529608	0	0	0	0
UniRef90_A0A081PVV9|g__Streptococcus.s__Streptococcus_oralis	0	0	0	0	0	0	0	0.26495	0	0	0	0	0	0.522308	0.260434	0	0	0	0.263633	0	0	0	0	0
UniRef90_A0A081PWF2	0.182926	0	0	0	0	0	0	0	0	0	0	0	0	0	0	0	0	0	0.200909	0	0	0	0	0
UniRef90_A0A081PWF2|unclassified	0.182926	0	0	0	0	0	0	0	0	0	0	0	0	0	0	0	0	0	0.200909	0	0	0	0	0
UniRef90_A0A081PWH5	2.8882	1.1036	2.44128	0	0	1.22557	1.411	1.84794	2.53505	0.716977	0.665341	0	1.73296	3.84443	3.75355	0	1.97092	1.49989	0.514621	0	0	3.07379	0	2.89815
UniRef90_A0A081PWH5|g__Streptococcus.s__Streptococcus_mitis	2.37297	0	0	0	0	0	0	1.84794	2.53505	0	0	0	0	3.33707	3.63079	0	1.65265	1.49989	0	0	0	0	0	0
UniRef90_A0A081PWH5|unclassified	0.515229	1.1036	2.44128	0	0	1.22557	1.411	0	0	0.716977	0.665341	0	1.73296	0.507364	0.122761	0	0.318269	0	0.514621	0	0	3.07379	0	2.89815
UniRef90_A0A081PWT2	0	0	0	0	0	0	0.372051	0	0	0	0	0	0	0	0	0	0	0	0	0	0.355535	0	0	0
UniRef90_A0A081PWT2|unclassified	0	0	0	0	0	0	0.372051	0	0	0	0	0	0	0	0	0	0	0	0	0	0.355535	0	0	0
UniRef90_A0A081PX44	1.21106	0.9421	2.16745	2.35604	2.86011	1.36919	3.42668	1.49432	3.78934	1.79315	1.38914	0.819816	1.28883	2.76557	2.65804	1.89375	2.02783	2.84181	2.05874	3.07744	1.88649	0.949442	1.0722	1.0074
UniRef90_A0A081PX44|g__Streptococcus.s__Streptococcus_mitis	0.214008	0	0	1.85975	0	0	0	1.20287	2.13524	0	0.721071	0	0	1.89734	2.15681	0	1.66964	1.61391	1.47905	2.05599	0	0	0	0
UniRef90_A0A081PX44|g__Streptococcus.s__Streptococcus_oralis	0.587352	0.9421	1.09875	0.496294	1.97933	1.36919	2.26185	0.291445	1.24533	1.10035	0.668072	0.441264	0.72731	0.868231	0.501235	1.89375	0.358188	1.01099	0.579691	1.02146	1.88649	0.949442	0.441341	0.440567
UniRef90_A0A081PX44|unclassified	0.409703	0	1.0687	0	0.880784	0	1.16484	0	0.408778	0.692793	0	0.378552	0.561521	0	0	0	0	0.216911	0	0	0	0	0.630859	0.566837
UniRef90_A0A081PX57	0	0	0	0	0	0	0	0	0	0.888664	0	0	0	0	0	0.452306	0	0	0	0	0	0	0	0
UniRef90_A0A081PX57|unclassified	0	0	0	0	0	0	0	0	0	0.888664	0	0	0	0	0	0.452306	0	0	0	0	0	0	0	0
UniRef90_A0A081PXI7	0.550484	0	0	1.0637	0	0	0	1.2688	1.28079	0	0.742302	0	0	0.903886	1.96644	0	1.56392	0.903025	0.905612	1.82385	0	0	0	0
UniRef90_A0A081PXI7|g__Streptococcus.s__Streptococcus_mitis	0.550484	0	0	1.0637	0	0	0	1.2688	1.28079	0	0.742302	0	0	0.903886	1.96644	0	1.43213	0.903025	0.905612	1.82385	0	0	0	0
UniRef90_A0A081PXI7|unclassified	0	0	0	0	0	0	0	0	0	0	0	0	0	0	0	0	0.131788	0	0	0	0	0	0	0
UniRef90_A0A081PY47	0	0	0	0	0	0	0	0	0	0	0	0	0	0	0.0741646	0	0	0	0	0.163173	0	0	0	0.240085
UniRef90_A0A081PY47|unclassified	0	0	0	0	0	0	0	0	0	0	0	0	0	0	0.0741646	0	0	0	0	0.163173	0	0	0	0.240085
UniRef90_A0A081PYN3	66.4088	0	0.223536	49.2435	0	0.659988	0.206377	125.514	109.142	0.112024	29.7445	0.112238	0.199011	58.6626	108.548	0	104.217	121.073	100.296	81.1349	0.35209	0	0.224463	0
UniRef90_A0A081PYN3|g__Streptococcus.s__Streptococcus_mitis	66.0725	0	0	49.0271	0	0	0	125.091	109.142	0	29.7445	0	0	58.5743	107.806	0	103.671	120.852	99.9877	81.1349	0	0	0	0
UniRef90_A0A081PYN3|unclassified	0.336276	0	0.223536	0.216345	0	0.659988	0.206377	0.422343	0	0.112024	0	0.112238	0.199011	0.0882989	0.742163	0	0.546389	0.220399	0.308183	0	0.35209	0	0.224463	0
UniRef90_A0A081PZX2	0	0	0	0	0	0.350511	0	0.532434	0	0	0	0	0	0	0	0	0	0	0.530099	0	0	0	0	0
UniRef90_A0A081PZX2|g__Streptococcus.s__Streptococcus_mitis	0	0	0	0	0	0	0	0.532434	0	0	0	0	0	0	0	0	0	0	0.530099	0	0	0	0	0
UniRef90_A0A081PZX2|unclassified	0	0	0	0	0	0.350511	0	0	0	0	0	0	0	0	0	0	0	0	0	0	0	0	0	0
UniRef90_A0A081Q0J5	0	0	0	0	0	0	0	0	0	1.02671	0	0	0	0	0	0	0	0	0	0	0	0	0	0
UniRef90_A0A081Q0J5|g__Streptococcus.s__Streptococcus_oralis	0	0	0	0	0	0	0	0	0	1.02671	0	0	0	0	0	0	0	0	0	0	0	0	0	0
UniRef90_A0A081Q0J6	0	0	0.26779	0	0	0	0.182894	0	0	1.17501	0.268572	0	0	0.263131	0	0	0	0	0	0	0	0	0	0
UniRef90_A0A081Q0J6|g__Streptococcus.s__Streptococcus_oralis	0	0	0	0	0	0	0	0	0	1.17501	0	0	0	0	0	0	0	0	0	0	0	0	0	0
UniRef90_A0A081Q0J6|unclassified	0	0	0.26779	0	0	0	0.182894	0	0	0	0.268572	0	0	0.263131	0	0	0	0	0	0	0	0	0	0
UniRef90_A0A081Q0Q7	0	0	0	0	0	0	0.555343	0.301581	0	0	0.341289	0	0	0.304455	0	0	0.121147	0.465431	0	0.470429	0	0	0	0
UniRef90_A0A081Q0Q7|g__Streptococcus.s__Streptococcus_mitis	0	0	0	0	0	0	0	0	0	0	0	0	0	0.304455	0	0	0	0	0	0	0	0	0	0
UniRef90_A0A081Q0Q7|unclassified	0	0	0	0	0	0	0.555343	0.301581	0	0	0.341289	0	0	0	0	0	0.121147	0.465431	0	0.470429	0	0	0	0
UniRef90_A0A081Q166	0	0.355103	0	0	0	0	0	0	0	0	0	0	0	0	0.348418	0	0	0.351448	0.710196	0	0.355535	0	0	0
UniRef90_A0A081Q166|g__Streptococcus.s__Streptococcus_mitis	0	0	0	0	0	0	0	0	0	0	0	0	0	0	0	0	0	0	0.355098	0	0	0	0	0
UniRef90_A0A081Q166|g__Streptococcus.s__Streptococcus_oralis	0	0.355103	0	0	0	0	0	0	0	0	0	0	0	0	0.348418	0	0	0.351448	0.355098	0	0.355535	0	0	0
UniRef90_A0A081Q173	2.7846	0	0.340352	0.880301	0.33859	0.332815	0.698649	0	0.909888	0	0.937645	0.335292	0.335775	0	0	0	0	0.881598	0.899989	0	0	0.339363	0	0
UniRef90_A0A081Q173|g__Streptococcus.s__Streptococcus_mitis	2.7846	0	0	0.880301	0	0	0	0	0.909888	0	0.937645	0	0	0	0	0	0	0.881598	0.899989	0	0	0	0	0
UniRef90_A0A081Q173|unclassified	0	0	0.340352	0	0.33859	0.332815	0.698649	0	0	0	0	0.335292	0.335775	0	0	0	0	0	0	0	0	0.339363	0	0
UniRef90_A0A081Q226	0	0	0	0	0	0	0	0	0	0	0	0.339591	0	0	0.550682	0	0	0.0959443	0.334611	0	0.446697	0.449584	0	0
UniRef90_A0A081Q226|g__Streptococcus.s__Streptococcus_mitis	0	0	0	0	0	0	0	0	0	0	0	0	0	0	0.220367	0	0	0	0	0	0	0	0	0
UniRef90_A0A081Q226|g__Streptococcus.s__Streptococcus_oralis	0	0	0	0	0	0	0	0	0	0	0	0	0	0	0.330315	0	0	0	0.111537	0	0	0.224792	0	0
UniRef90_A0A081Q226|g__Streptococcus.s__Streptococcus_parasanguinis	0	0	0	0	0	0	0	0	0	0	0	0.339591	0	0	0	0	0	0	0.223074	0	0.446697	0.224792	0	0
UniRef90_A0A081Q226|unclassified	0	0	0	0	0	0	0	0	0	0	0	0	0	0	0	0	0	0.0959443	0	0	0	0	0	0
UniRef90_A0A081Q291	35.2717	0	0	0	0	0	0	0	0	0	0	0	17.4603	17.3666	0	0	0	0	0	0	0	0	0	0
UniRef90_A0A081Q291|g__Streptococcus.s__Streptococcus_oralis	35.2717	0	0	0	0	0	0	0	0	0	0	0	17.4603	17.3666	0	0	0	0	0	0	0	0	0	0
UniRef90_A0A081Q2E4	0	0	0	0	0	0	0	0	0	0	0	0	0	0	0	0	0.0724727	0	0	0	0	0	0	0
UniRef90_A0A081Q2E4|unclassified	0	0	0	0	0	0	0	0	0	0	0	0	0	0	0	0	0.0724727	0	0	0	0	0	0	0
UniRef90_A0A081Q2H2	0	0	0.879243	0	1.4656	1.43903	3.00615	1.28481	2.34549	0	0	0	0	0	0.572954	2.32072	0.859652	0	2.60762	1.95672	1.44697	1.45792	0	0
UniRef90_A0A081Q2H2|g__Streptococcus.s__Streptococcus_mitis	0	0	0	0	0	0	0	0.993366	1.75912	0	0	0	0	0	0	0	0	0	1.73763	0.498241	0	0	0	0
UniRef90_A0A081Q2H2|g__Streptococcus.s__Streptococcus_oralis	0	0	0.879243	0	1.4656	1.43903	3.00615	0.291445	0.586372	0	0	0	0	0	0.572954	2.32072	0.859652	0	0.86999	1.45848	1.44697	1.45792	0	0
UniRef90_A0A081Q2K3	0	0	0	0.278742	0	0	0	0	0	0	0	0	0	0	0	0	0	0	0	0.19492	0	0	0	0
UniRef90_A0A081Q2K3|unclassified	0	0	0	0.278742	0	0	0	0	0	0	0	0	0	0	0	0	0	0	0	0.19492	0	0	0	0
UniRef90_A0A081Q2Q7	0	0	0	0.419651	0	0.568199	0	0	0	0	0	0	0	0	0	0	0	0	0	0	0	0	0	0
UniRef90_A0A081Q2Q7|unclassified	0	0	0	0.419651	0	0.568199	0	0	0	0	0	0	0	0	0	0	0	0	0	0	0	0	0	0
UniRef90_A0A081Q2R2	0.518701	0.509269	0.51975	0	0.514091	0	0.794919	0.254661	0.385523	0	0.258192	0	0	0.509538	0	0	0.811321	0	0	0	0.507414	0.773548	0	0
UniRef90_A0A081Q2R2|g__Streptococcus.s__Streptococcus_mitis	0	0	0	0	0	0	0	0	0	0	0	0	0	0	0	0	0.49123	0	0	0	0	0	0	0
UniRef90_A0A081Q2R2|unclassified	0.518701	0.509269	0.51975	0	0.514091	0	0.794919	0.254661	0.385523	0	0.258192	0	0	0.509538	0	0	0.320091	0	0	0	0.507414	0.773548	0	0
UniRef90_A0A081Q2T5	2.34958	2.34851	1.5842	1.26688	1.5858	3.32262	2.62613	2.19051	1.85681	1.69617	1.67383	1.52232	2.32519	2.24384	2.82366	2.60381	2.21907	2.78459	1.85618	2.12452	2.18432	2.8634	0.623033	2.34853
UniRef90_A0A081Q2T5|g__Streptococcus.s__Streptococcus_mitis	0.068092	0	0	0	0	0	0	0.134946	0.271329	0	0.0686963	0	0	0.134019	0.265291	0	0.265359	0	0.134275	0.270335	0	0	0	0
UniRef90_A0A081Q2T5|g__Streptococcus.s__Streptococcus_oralis	2.07372	2.11343	1.5842	1.26688	1.5858	3.32262	2.34106	2.05556	1.58549	1.31235	1.60514	1.52232	2.32519	2.10982	2.55837	2.60381	1.95371	2.78459	1.36291	1.85419	2.18432	2.47258	0.623033	2.34853
UniRef90_A0A081Q2T5|unclassified	0.207768	0.235073	0	0	0	0	0.285071	0	0	0.383823	0	0	0	0	0	0	0	0	0.35899	0	0	0.390827	0	0
UniRef90_A0A081Q2T6	0.886411	0.310259	0	0	0	0	1.0513	0.310881	0	0.235355	0.450072	0	0	0	0	0.702689	0.432547	0	0	0	0	0.31357	0	0
UniRef90_A0A081Q2T6|g__Streptococcus.s__Streptococcus_mitis	0.886411	0	0	0	0	0	0	0	0	0	0.450072	0	0	0	0	0	0.432547	0	0	0	0	0	0	0
UniRef90_A0A081Q2T6|unclassified	0	0.310259	0	0	0	0	1.0513	0.310881	0	0.235355	0	0	0	0	0	0.702689	0	0	0	0	0	0.31357	0	0
UniRef90_A0A081Q3J1	0	0.388126	0	0.911741	0.494214	0	0	0	0	0.627608	0.634377	0	0	0	0.917208	0	0.614037	0	0	0	0	0.6899	0	0.944728
UniRef90_A0A081Q3J1|g__Streptococcus.s__Streptococcus_mitis	0	0	0	0.303914	0	0	0	0	0	0	0	0	0	0	0.30694	0	0	0	0	0	0	0	0	0
UniRef90_A0A081Q3J1|g__Streptococcus.s__Streptococcus_oralis	0	0	0	0.607827	0	0	0	0	0	0.627608	0.634377	0	0	0	0.610268	0	0.614037	0	0	0	0	0	0	0.944728
UniRef90_A0A081Q3J1|unclassified	0	0.388126	0	0	0.494214	0	0	0	0	0	0	0	0	0	0	0	0	0	0	0	0	0.6899	0	0
UniRef90_A0A081Q3J5	0.960986	0	0.246517	0	0.863016	1.575	0	0	1.11847	0	0	0	0.36687	0.31528	0.779885	1.34476	0.779144	1.10333	0.47454	0.955696	0.853071	0.368129	0	0
UniRef90_A0A081Q3J5|g__Streptococcus.s__Streptococcus_mitis	0.960986	0	0	0	0	0	0	0	1.11847	0	0	0	0	0.31528	0.779885	0	0.779144	1.10333	0.47454	0.955696	0	0	0	0
UniRef90_A0A081Q3J5|unclassified	0	0	0.246517	0	0.863016	1.575	0	0	0	0	0	0	0.36687	0	0	1.34476	0	0	0	0	0.853071	0.368129	0	0
UniRef90_A0A081Q3X2	0	0	0	0	0	0	0	0	0	0	0	0	0	0	0	0	0	0	0	0	0	0.221293	0	0
UniRef90_A0A081Q3X2|unclassified	0	0	0	0	0	0	0	0	0	0	0	0	0	0	0	0	0	0	0	0	0	0.221293	0	0
UniRef90_A0A081Q4D2	0	0	0	0	0	0.402473	0	0	0	0	0	0	0	0	0.399735	0	0	0	0	0	0	0	0	0.410114
UniRef90_A0A081Q4D2|unclassified	0	0	0	0	0	0.402473	0	0	0	0	0	0	0	0	0.399735	0	0	0	0	0	0	0	0	0.410114
UniRef90_A0A081Q4G7	0	0	0	0	0	0.24685	0	0.0999475	0	0	0.446384	0	0	0	0	0	0.197853	0	0	0	0.210061	0	0	0.203089
UniRef90_A0A081Q4G7|g__Streptococcus.s__Streptococcus_mitis	0	0	0	0	0	0	0	0	0	0	0.126349	0	0	0	0	0	0	0	0	0	0	0	0	0
UniRef90_A0A081Q4G7|g__Streptococcus.s__Streptococcus_oralis	0	0	0	0	0	0	0	0	0	0	0.320034	0	0	0	0	0	0	0	0	0	0	0	0	0
UniRef90_A0A081Q4G7|unclassified	0	0	0	0	0	0.24685	0	0.0999475	0	0	0	0	0	0	0	0	0.197853	0	0	0	0.210061	0	0	0.203089
UniRef90_A0A081Q4P1	4.08783	3.11131	4.09648	4.09438	2.95697	3.75062	5.68966	4.40692	4.57576	2.57852	3.20424	2.39196	2.97991	3.40733	4.22877	4.07474	4.50048	5.02614	3.84305	7.23343	6.15249	4.70169	4.68803	4.34752
UniRef90_A0A081Q4P1|g__Streptococcus.s__Streptococcus_infantis	0	0	0	0.710755	0	0	0	1.11973	1.12678	0	0	0	0	0	0	0	0	1.0138	0	1.0734	0.48518	0	0	0
UniRef90_A0A081Q4P1|g__Streptococcus.s__Streptococcus_mitis	0.982406	0	0	0.663612	0	0	0	0.681753	0.685734	0	0.694515	0	0	0.725401	1.38796	0	1.05344	0.724119	0.920701	1.36596	0	0	0	0
UniRef90_A0A081Q4P1|g__Streptococcus.s__Streptococcus_oralis	3.10542	3.11131	4.09648	2.72001	2.95697	3.75062	5.68966	2.60544	2.76325	2.57852	2.50972	2.39196	2.97991	2.68193	2.84081	4.07474	3.44705	3.28822	2.92235	4.79407	3.77525	4.70169	4.68803	4.34752
UniRef90_A0A081Q4P1|g__Streptococcus.s__Streptococcus_sp_HMSC071D03	0	0	0	0	0	0	0	0	0	0	0	0	0	0	0	0	0	0	0	0	1.89206	0	0	0
UniRef90_A0A081Q4V0	0	0	0	0	0	0	0	0	0	0	0	0	0	0	0	0	0	0.378986	0	0	0	0	0	0
UniRef90_A0A081Q4V0|g__Streptococcus.s__Streptococcus_mitis	0	0	0	0	0	0	0	0	0	0	0	0	0	0	0	0	0	0.378986	0	0	0	0	0	0
UniRef90_A0A081Q5R1	0.591145	0	0	0.665554	0	0	0.0711397	0	0	0	0.596236	0	0	0.581941	0.768206	0	0.768048	0.678208	0.0616528	0.391169	0	0	0	0
UniRef90_A0A081Q5R1|g__Streptococcus.s__Streptococcus_mitis	0.591145	0	0	0.665554	0	0	0	0	0	0	0.596236	0	0	0.581941	0.768206	0	0.768048	0.678208	0	0.391169	0	0	0	0
UniRef90_A0A081Q5R1|unclassified	0	0	0	0	0	0	0.0711397	0	0	0	0	0	0	0	0	0	0	0	0.0616528	0	0	0	0	0
UniRef90_A0A081Q769	0.813937	0	0	0.375243	0	0	0	0.428581	0.859227	0	0.526362	0	0	0.394135	0.499887	0	0.390474	0.962333	0.817576	1.28788	0	0.4765	0	0
UniRef90_A0A081Q769|g__Streptococcus.s__Streptococcus_cristatus	0	0	0	0	0	0	0	0	0	0	0	0	0	0	0	0	0	0	0.0185301	0	0	0	0	0
UniRef90_A0A081Q769|g__Streptococcus.s__Streptococcus_mitis	0	0	0	0	0	0	0	0	0	0	0.526362	0	0	0	0	0	0	0.4962	0.578297	0.986701	0	0	0	0
UniRef90_A0A081Q769|unclassified	0.813937	0	0	0.375243	0	0	0	0.428581	0.859227	0	0	0	0	0.394135	0.499887	0	0.390474	0.466133	0.220748	0.301183	0	0.4765	0	0
UniRef90_A0A081Q7Y5	0.390596	0	0	0.329794	0	0	0	0	0	0	0	0	0	0	0	0	0.47613	0	0.722672	0.630774	0	0	0	0
UniRef90_A0A081Q7Y5|g__Streptococcus.s__Streptococcus_mitis	0.390596	0	0	0.329794	0	0	0	0	0	0	0	0	0	0	0	0	0.47613	0	0.722672	0.630774	0	0	0	0
UniRef90_A0A081Q890	0	0.903898	0.223386	0	0	0	0.471321	0.851626	0	0	0	0	0	1.23263	0	0	0.781502	0	0.7909	0	0.227233	0.22673	0.112244	0
UniRef90_A0A081Q890|g__Streptococcus.s__Streptococcus_mitis	0	0	0	0	0	0	0	0.397425	0	0	0	0	0	0.783457	0	0	0.781502	0	0.7909	0	0	0	0	0
UniRef90_A0A081Q890|unclassified	0	0.903898	0.223386	0	0	0	0.471321	0.4542	0	0	0	0	0	0.44917	0	0	0	0	0	0	0.227233	0.22673	0.112244	0
UniRef90_A0A081Q932	0	0	0	0	0.270872	0	0	2.18584	0	0	0.556727	0	0	0	0	0	0	0	0	0	0	0	0	0
UniRef90_A0A081Q932|g__Streptococcus.s__Streptococcus_mitis	0	0	0	0	0	0	0	2.18584	0	0	0.556727	0	0	0	0	0	0	0	0	0	0	0	0	0
UniRef90_A0A081Q932|unclassified	0	0	0	0	0.270872	0	0	0	0	0	0	0	0	0	0	0	0	0	0	0	0	0	0	0
UniRef90_A0A081Q966	0	0.949093	0.94629	12.885	1.44793	0.467739	1.94466	15.0655	7.03647	0.935923	0	0.473002	0.927167	4.34166	10.4117	0.953954	8.59652	4.33452	13.0498	12.1781	0	3.04048	0.242233	1.90648
UniRef90_A0A081Q966|g__Streptococcus.s__Streptococcus_mitis	0	0	0	12.4371	0	0	0	15.0655	7.03647	0	0	0	0	4.34166	8.59431	0	8.59652	4.33452	13.0498	12.1781	0	0	0	0
UniRef90_A0A081Q966|unclassified	0	0.949093	0.94629	0.447873	1.44793	0.467739	1.94466	0	0	0.935923	0	0.473002	0.927167	0	1.81741	0.953954	0	0	0	0	0	3.04048	0.242233	1.90648
UniRef90_A0A081Q9Q8	0	0	0	0	0	0	0	0	0	0	0	0	0	0.186305	0	0.374996	0	0.184651	0	0	0	0	0	0
UniRef90_A0A081Q9Q8|unclassified	0	0	0	0	0	0	0	0	0	0	0	0	0	0.186305	0	0.374996	0	0.184651	0	0	0	0	0	0
UniRef90_A0A081Q9S6	0	0	0	0	0	0	0	0	0	0	0	0	0.116402	0	0	0	0	0	0.115999	0	0	0	0	0
UniRef90_A0A081Q9S6|unclassified	0	0	0	0	0	0	0	0	0	0	0	0	0.116402	0	0	0	0	0	0.115999	0	0	0	0	0
UniRef90_A0A081QA71	0	0	0	0	0	0	0	0	0	0	0	0	0	0	0	0	2.57896	0	0	0	0	0	0	0
UniRef90_A0A081QA71|g__Streptococcus.s__Streptococcus_mitis	0	0	0	0	0	0	0	0	0	0	0	0	0	0	0	0	2.57896	0	0	0	0	0	0	0
UniRef90_A0A081QAV0	0.800282	0.789915	0	0	0.532529	0.522457	0.411165	1.19027	0.665661	0	0	0	0	0	0	0.793628	0	0	0	0	0	0	0.533735	0
UniRef90_A0A081QAV0|g__Streptococcus.s__Streptococcus_mitis	0	0	0	0	0	0	0	0.26495	0.132931	0	0	0	0	0	0	0	0	0	0	0	0	0	0	0
UniRef90_A0A081QAV0|g__Streptococcus.s__Streptococcus_oralis	0.800282	0.789915	0	0	0.532529	0.522457	0.411165	0.925324	0.53273	0	0	0	0	0	0	0.793628	0	0	0	0	0	0	0.533735	0
UniRef90_A0A081QB77	0	0.328557	0.502128	0	0.578675	0	0	0	0	0.272683	0	0	0.369851	0.513052	0	0	0	0	0.803608	0	0	0	0.364165	0.489857
UniRef90_A0A081QB77|unclassified	0	0.328557	0.502128	0	0.578675	0	0	0	0	0.272683	0	0	0.369851	0.513052	0	0	0	0	0.803608	0	0	0	0.364165	0.489857
UniRef90_A0A081QB83	0	0	0	0	0	0	0	0	0	0	0	0	0	0	0	0	0.180979	0	0	0	0	0	0	0
UniRef90_A0A081QB83|unclassified	0	0	0	0	0	0	0	0	0	0	0	0	0	0	0	0	0.180979	0	0	0	0	0	0	0
UniRef90_A0A081QCN7	0	0	0	0	0	0	0	0	0.476886	0	0	0	0	0	0.107624	0	0	0	0	0	0	0	0	0
UniRef90_A0A081QCN7|unclassified	0	0	0	0	0	0	0	0	0.476886	0	0	0	0	0	0.107624	0	0	0	0	0	0	0	0	0
UniRef90_A0A081QD52	0	0	0	0.397028	0	0	0	1.14374	0	0	0	0	0	0	0	0	0	0.827428	0	0.736105	1.30189	0	0	0
UniRef90_A0A081QD52|g__Streptococcus.s__Streptococcus_infantis	0	0	0	0.397028	0	0	0	1.14374	0	0	0	0	0	0	0	0	0	0.728542	0	0.736105	1.30189	0	0	0
UniRef90_A0A081QD52|g__Streptococcus.s__Streptococcus_oralis	0	0	0	0	0	0	0	0	0	0	0	0	0	0	0	0	0	0.0988864	0	0	0	0	0	0
UniRef90_A0A081QFQ0	0	0	0	0	0	0	0	0	0	0	0	0	0	0	0	0	0	0	0	0	0	0	0.356123	0
UniRef90_A0A081QFQ0|g__Streptococcus.s__Streptococcus_oralis	0	0	0	0	0	0	0	0	0	0	0	0	0	0	0	0	0	0	0	0	0	0	0.356123	0
UniRef90_A0A081QG23	1.4811	3.67035	1.48142	7.61225	8.67476	8.76708	9.40028	8.80756	3.3442	2.6899	4.00301	2.23147	4.17489	6.78842	5.7867	7.35981	7.43503	7.2311	8.04268	9.30381	6.58266	2.44439	2.48352	3.69099
UniRef90_A0A081QG23|g__Streptococcus.s__Streptococcus_mitis	0	0	0	0.446895	0	0	0	0.690265	1.61218	0	0	0	0	0.68254	0.224199	0	0.44756	1.13868	0.226954	0.689617	0	0	0	0
UniRef90_A0A081QG23|g__Streptococcus.s__Streptococcus_oralis	0	0	0	0.223936	0	0	0.236171	0	0	0.46382	0	0	0	0	0	0.23012	0.226224	0	0.228945	0	0.456459	0.228701	0	0.462059
UniRef90_A0A081QG23|g__Streptococcus.s__Streptococcus_salivarius	1.4811	3.67035	1.48142	6.94142	8.67476	8.76708	9.16411	8.11729	1.73202	2.22608	4.00301	2.23147	4.17489	6.10588	5.5625	7.12969	6.76125	6.09242	7.58679	8.61419	6.1262	2.21569	2.48352	3.22893
UniRef90_A0A081QH00	0.68187	1.53583	0.737348	1.50359	1.45822	1.4337	2.89902	1.15863	1.65096	0.401055	0.983725	0.780138	1.34981	2.30029	2.1814	1.35204	1.23329	1.72247	1.34425	3.19214	1.92447	1.16139	0.487065	1.55817
UniRef90_A0A081QH00|g__Streptococcus.s__Streptococcus_anginosus_group	0.194871	0	0	0	0	0	0	0	0	0	0	0	0	0	0	0	0	0	0	0	0.0960728	0	0	0
UniRef90_A0A081QH00|g__Streptococcus.s__Streptococcus_infantis	0	0	0	0	0	0	0	0.0966117	0.0971888	0	0	0	0	0	0	0	0	0	0	0.0968016	0.192146	0	0	0
UniRef90_A0A081QH00|g__Streptococcus.s__Streptococcus_mitis	0	0	0	0.281913	0	0	0	0	0.19402	0	0.0984268	0	0	0.575513	0.75815	0	0.0949892	0.670534	0.383644	1.25771	0	0	0	0
UniRef90_A0A081QH00|g__Streptococcus.s__Streptococcus_oralis	0.486999	1.53583	0.291462	1.22168	1.45822	1.4337	2.89902	1.06202	1.35975	0.291594	0.885298	0.780138	1.34981	1.72478	1.42325	1.35204	1.1383	1.05194	0.960609	1.83763	1.25072	1.16139	0.487065	1.55817
UniRef90_A0A081QH00|g__Streptococcus.s__Streptococcus_sp_HMSC071D03	0	0	0	0	0	0	0	0	0	0	0	0	0	0	0	0	0	0	0	0	0.385532	0	0	0
UniRef90_A0A081QH00|unclassified	0	0	0.445886	0	0	0	0	0	0	0.109461	0	0	0	0	0	0	0	0	0	0	0	0	0	0
UniRef90_A0A081QHX4	0.111614	0.22015	0	0	0.584369	0	0.458225	2.15981	0	0	0	0	0.436641	0.530585	0	0.442212	0.567283	1.76008	0.361991	1.04853	0.940988	0	0.107192	0
UniRef90_A0A081QHX4|g__Streptococcus.s__Streptococcus_infantis	0	0	0	0	0	0	0	1.08789	0	0	0	0	0	0	0	0	0	1.43989	0	0.72501	0.720911	0	0	0
UniRef90_A0A081QHX4|g__Streptococcus.s__Streptococcus_oralis	0	0	0	0	0.366806	0	0	0	0	0	0	0	0	0	0	0	0.358188	0	0	0	0	0	0	0
UniRef90_A0A081QHX4|unclassified	0.111614	0.22015	0	0	0.217563	0	0.458225	1.07191	0	0	0	0	0.436641	0.530585	0	0.442212	0.209095	0.320187	0.361991	0.323519	0.220076	0	0.107192	0
UniRef90_A0A081QJE7	0	0	0	0.323149	0	0	0	0	0	0	0	0	0	0	0	0	0	0	0	0	0	0	0	0
UniRef90_A0A081QJE7|unclassified	0	0	0	0.323149	0	0	0	0	0	0	0	0	0	0	0	0	0	0	0	0	0	0	0	0
UniRef90_A0A081QK25	0	0	0	0	0	0	0	0.308476	0	0	0	0	0	0	0	0	0	0	0	0	0	0	0	0
UniRef90_A0A081QK25|unclassified	0	0	0	0	0	0	0	0.308476	0	0	0	0	0	0	0	0	0	0	0	0	0	0	0	0
UniRef90_A0A081QKL9	0	0	0	0	0	0	0	0	0.393173	0	0.145213	0	0	0	0	0	0	0	0	0	0	0.60288	0	0
UniRef90_A0A081QKL9|unclassified	0	0	0	0	0	0	0	0	0.393173	0	0.145213	0	0	0	0	0	0	0	0	0	0	0.60288	0	0
UniRef90_A0A081QKW2	0.928202	0	0.629911	0	0	0	0	0	0	0.927641	0	0	0	0	0	0	0	0	0	0	0	1.84566	0	0
UniRef90_A0A081QKW2|g__Streptococcus.s__Streptococcus_oralis	0.928202	0	0	0	0	0	0	0	0	0.927641	0	0	0	0	0	0	0	0	0	0	0	1.84566	0	0
UniRef90_A0A081QKW2|unclassified	0	0	0.629911	0	0	0	0	0	0	0	0	0	0	0	0	0	0	0	0	0	0	0	0	0
UniRef90_A0A081QLG1	0	0	0	0	0	0	0	0	0	0	0	0	0	0	0	0	0	0	0	0	0	0	0	0.367701
UniRef90_A0A081QLG1|unclassified	0	0	0	0	0	0	0	0	0	0	0	0	0	0	0	0	0	0	0	0	0	0	0	0.367701
UniRef90_A0A081QLN3	0	0	0	0	0	0	0	0	0	0	0	0	0	0	0.484186	0	0	0	0	0	0	0	0	0
UniRef90_A0A081QLN3|g__Streptococcus.s__Streptococcus_mitis	0	0	0	0	0	0	0	0	0	0	0	0	0	0	0.484186	0	0	0	0	0	0	0	0	0
UniRef90_A0A081QNW8	0	0	0	0	0	0.670649	0	0.563119	0.453722	0	0	0	0.450836	0	0	0	0.888341	0	0	0.451672	0.448859	0	0	0
UniRef90_A0A081QNW8|g__Streptococcus.s__Streptococcus_cristatus	0	0	0	0	0	0.112379	0	0	0	0	0	0	0.113378	0	0	0	0.222804	0	0	0	0	0	0	0
UniRef90_A0A081QNW8|g__Streptococcus.s__Streptococcus_oralis	0	0	0	0	0	0.55827	0	0.563119	0.453722	0	0	0	0.337458	0	0	0	0.665537	0	0	0.451672	0.448859	0	0	0
UniRef90_A0A081QNX7	0	0.271522	0	0	0	0	0	0.40949	0	0	0	0	0	0	0	0	0.537283	0.405658	0	0	0	0	0	0
UniRef90_A0A081QNX7|g__Streptococcus.s__Streptococcus_mitis	0	0	0	0	0	0	0	0.272875	0	0	0	0	0	0	0	0	0.537283	0.135102	0	0	0	0	0	0
UniRef90_A0A081QNX7|g__Streptococcus.s__Streptococcus_oralis	0	0.271522	0	0	0	0	0	0.136615	0	0	0	0	0	0	0	0	0	0.270556	0	0	0	0	0	0
UniRef90_A0A081QNY7	0	0	0	0	0	0	0	0	0	0	0	0	0	0	0	0	0	0.270908	0	0	0	0	0	0
UniRef90_A0A081QNY7|g__Streptococcus.s__Streptococcus_mitis	0	0	0	0	0	0	0	0	0	0	0	0	0	0	0	0	0	0.270908	0	0	0	0	0	0
UniRef90_A0A081QNZ7	10.0582	5.32414	9.32832	17.4197	4.66873	6.71305	13.3079	16.0329	22.222	6.82696	6.17589	5.38775	11.0415	13.4419	9.81496	11.7616	11.2068	18.7177	8.87268	24.2884	29.1155	7.50722	8.28592	8.27032
UniRef90_A0A081QNZ7|g__Streptococcus.s__Streptococcus_infantis	0	0	0	11.4408	0	0	0	10.3397	14.3336	0	0	0	0	0	0	0	0	9.18546	0	14.9963	19.1629	0	0	0
UniRef90_A0A081QNZ7|g__Streptococcus.s__Streptococcus_mitis	6.10399	0	0	2.43131	0	0	0	3.19744	3.58525	0	1.81543	0	0	7.07418	5.25708	0	7.70747	5.29084	4.25637	5.35877	0	0	0	0
UniRef90_A0A081QNZ7|g__Streptococcus.s__Streptococcus_oralis	3.9542	5.32414	9.32832	3.47809	4.66873	6.71305	13.3079	2.49576	4.30322	6.82696	4.36046	5.38775	11.0415	6.36767	4.55788	11.7616	3.4993	4.24138	4.6163	3.93334	9.95263	7.50722	8.28592	8.27032
UniRef90_A0A081QNZ7|unclassified	0	0	0	0.069466	0	0	0	0	0	0	0	0	0	0	0	0	0	0	0	0	0	0	0	0
UniRef90_A0A081QP32	0	0	0	0	0	0	0	0	0	0	0	0	0	0	0	0	0.847299	0	0	0	0	0	0	0
UniRef90_A0A081QP32|g__Streptococcus.s__Streptococcus_mitis	0	0	0	0	0	0	0	0	0	0	0	0	0	0	0	0	0.847299	0	0	0	0	0	0	0
UniRef90_A0A081QPV8	6.93047	6.41561	4.51889	5.77921	5.38112	8.05778	8.78416	8.81866	7.76507	3.33321	4.06088	2.82744	5.08224	4.8022	5.66772	7.88833	6.50608	7.48339	10.1272	7.05507	10.6468	6.54784	4.45356	6.0735
UniRef90_A0A081QPV8|g__Streptococcus.s__Streptococcus_mitis	0.0854725	0	0	0	0	0	0	0	0.0852561	0	0.0863421	0	0	0	0.0834399	0	0	0.0840295	0	0	0	0	0	0
UniRef90_A0A081QPV8|g__Streptococcus.s__Streptococcus_oralis	6.845	6.41561	4.51889	5.77921	5.38112	8.05778	8.78416	8.81866	7.67981	3.33321	3.97454	2.82744	5.08224	4.8022	5.58428	7.88833	6.50608	7.39936	10.1272	7.05507	10.6468	6.54784	4.45356	6.0735
UniRef90_A0A081QQ13	1.35372	1.10972	0.448975	1.96097	1.57913	3.76342	2.54953	2.91445	1.35029	1.35292	0	1.57994	0	1.10948	3.95355	0.444648	1.32067	1.77637	1.3375	1.79037	0.669096	0.673419	1.35637	0.678266
UniRef90_A0A081QQ13|g__Streptococcus.s__Streptococcus_anginosus_group	0.678301	0	0.224488	0	0.451453	0	0	0.896755	0	1.12982	0	0.226394	0	0	0	0	0.439909	0	0.446148	0	0	0	0	0.678266
UniRef90_A0A081QQ13|g__Streptococcus.s__Streptococcus_cristatus	0	0	0	0	0	0	0.231147	0	0	0	0	0	0	0	0	0	0	0	0	0	0	0	0	0
UniRef90_A0A081QQ13|g__Streptococcus.s__Streptococcus_infantis	0	0	0	0	0	0	0	0	0	0	0	0	0	0	0	0	0	0.222283	0	0	0	0	0	0
UniRef90_A0A081QQ13|g__Streptococcus.s__Streptococcus_mitis	0.451239	0	0	0.654583	0	0	0	0.896755	0	0	0	0	0	0.222649	0.88053	0	0.220424	0.665904	0.223074	0.67102	0	0	0	0
UniRef90_A0A081QQ13|g__Streptococcus.s__Streptococcus_oralis	0.224184	1.10972	0.224488	1.30639	1.12767	3.76342	2.31839	1.12094	1.35029	0.223103	0	1.35355	0	0.886831	3.07302	0.444648	0.660333	0.888187	0.668273	1.11935	0.446697	0.673419	1.35637	0
UniRef90_A0A081QQ13|g__Streptococcus.s__Streptococcus_sp_HMSC071D03	0	0	0	0	0	0	0	0	0	0	0	0	0	0	0	0	0	0	0	0	0.222398	0	0	0
UniRef90_A0A081QQB6	0	0	0	0	0	0	0	0	0	0	0	0	0	0	0	0	0.38311	0	0	0	0	0	0	0
UniRef90_A0A081QQB6|g__Streptococcus.s__Streptococcus_mitis	0	0	0	0	0	0	0	0	0	0	0	0	0	0	0	0	0.38311	0	0	0	0	0	0	0
UniRef90_A0A081QQR8	0	0	0	0	0	0	0	0.380146	0	0	0	0	0	0	0	0	0.373762	0	0	0.378153	0	0	0	0
UniRef90_A0A081QQR8|g__Streptococcus.s__Streptococcus_mitis	0	0	0	0	0	0	0	0.380146	0	0	0	0	0	0	0	0	0.373762	0	0	0	0	0	0	0
UniRef90_A0A081QQR8|g__Streptococcus.s__Streptococcus_oralis	0	0	0	0	0	0	0	0	0	0	0	0	0	0	0	0	0	0	0	0.378153	0	0	0	0
UniRef90_A0A081QQZ0	0	0	0	0	0.340774	0	0	0	0	0	0	0	0	0	0	0	0.0644529	0.671152	0	0	0	0	0	0
UniRef90_A0A081QQZ0|unclassified	0	0	0	0	0.340774	0	0	0	0	0	0	0	0	0	0	0	0.0644529	0.671152	0	0	0	0	0	0
UniRef90_A0A081QQZ1	0	0	0	0	0	0	0	0	0	0	0	0	0	0	0.260873	0	0	0	0	0	0	0	0	0
UniRef90_A0A081QQZ1|unclassified	0	0	0	0	0	0	0	0	0	0	0	0	0	0	0.260873	0	0	0	0	0	0	0	0	0
UniRef90_A0A081QRC7	0	0.398095	0	0	0	0	0	0	0	0	0	0	0	0	0	0	0	0	0	0	0	0	0	0
UniRef90_A0A081QRC7|unclassified	0	0.398095	0	0	0	0	0	0	0	0	0	0	0	0	0	0	0	0	0	0	0	0	0	0
UniRef90_A0A081QRV3	0.74035	0	0	0.552045	0.604596	0.660338	1.03637	0	0	0	0.305922	0	0	0.795292	0	0.500495	0.590455	0.859971	0.730357	0.869324	0.797579	0.769378	0	0
UniRef90_A0A081QRV3|g__Streptococcus.s__Streptococcus_mitis	0.336562	0	0	0.227314	0	0	0	0	0	0	0.0679755	0	0	0.463889	0	0	0.163952	0.330858	0.29883	0.534974	0	0	0	0
UniRef90_A0A081QRV3|g__Streptococcus.s__Streptococcus_oralis	0.403788	0	0	0.324731	0.604596	0.660338	1.03637	0	0	0	0.237947	0	0	0.331403	0	0.500495	0.426503	0.529113	0.431526	0.334351	0.797579	0.769378	0	0
UniRef90_A0A081QRV5	0	0	0	0	0	0	0	0	0.356768	0	0.210417	0	0	0	0	0	0	0.273541	0	0	0	0	0	0
UniRef90_A0A081QRV5|unclassified	0	0	0	0	0	0	0	0	0.356768	0	0.210417	0	0	0	0	0	0	0.273541	0	0	0	0	0	0
UniRef90_A0A081QS57	4.40896	0	0	0	0	0	0	0	2.2945	0	0	0.420446	0	0	0	0	0	0	2.17497	2.19014	0	0	0	0
UniRef90_A0A081QS57|g__Streptococcus.s__Streptococcus_mitis	4.40896	0	0	0	0	0	0	0	2.2945	0	0	0	0	0	0	0	0	0	2.17497	2.19014	0	0	0	0
UniRef90_A0A081QS57|unclassified	0	0	0	0	0	0	0	0	0	0	0	0.420446	0	0	0	0	0	0	0	0	0	0	0	0
UniRef90_A0A081QSG1	0	0	0	0	0.0441425	0	0	0	0	0.0440029	0	0	0	0	0	0	0	0.17065	0	0	0	0	0	0
UniRef90_A0A081QSG1|unclassified	0	0	0	0	0.0441425	0	0	0	0	0.0440029	0	0	0	0	0	0	0	0.17065	0	0	0	0	0	0
UniRef90_A0A081QSW1	0	0	0	0	0	0	0.107777	0	0	0	0	0	0	0.204258	0.102926	0	0	0.0997365	0.20714	0.417767	0	0	0	0
UniRef90_A0A081QSW1|unclassified	0	0	0	0	0	0	0.107777	0	0	0	0	0	0	0.204258	0.102926	0	0	0.0997365	0.20714	0.417767	0	0	0	0
UniRef90_A0A081QVH7	0	0	0	0	0	0	0	0.582891	0	0	0	0	0	0	0	0	0	0	0	0	0	0	0	0
UniRef90_A0A081QVH7|g__Streptococcus.s__Streptococcus_mitis	0	0	0	0	0	0	0	0.582891	0	0	0	0	0	0	0	0	0	0	0	0	0	0	0	0
UniRef90_A0A081QVL4	3.78263	1.93861	2.61235	2.95012	2.94163	2.18615	2.82362	2.89809	2.07187	1.04737	3.21995	2.09977	2.52981	1.9855	2.97811	2.53432	2.91466	2.55776	2.31309	3.10004	1.42414	2.5403	2.82017	5.3714
UniRef90_A0A081QVL4|g__Streptococcus.s__Streptococcus_mitis	0.900632	0	0	1.05465	0	0	0	1.2747	0.961697	0	1.16861	0	0	0.75966	1.19054	0	1.19047	0.94809	0.697453	1.27813	0	0	0	0
UniRef90_A0A081QVL4|g__Streptococcus.s__Streptococcus_oralis	2.882	1.93861	2.61235	1.89547	2.94163	2.18615	2.82362	1.62339	1.11017	1.04737	2.05134	2.09977	2.52981	1.22584	1.78757	2.53432	1.72419	1.60967	1.61564	1.8219	1.42414	2.5403	2.82017	5.3714
UniRef90_A0A081QWE1	7.84891	18.6429	15.0727	7.29393	15.3817	15.4046	19.3998	14.9886	8.119	11.3305	19.0878	3.78401	23.3124	3.72142	14.7331	7.49535	18.4211	18.5765	19.5031	22.8159	11.1993	34.6822	0	27.0337
UniRef90_A0A081QWE1|g__Streptococcus.s__Streptococcus_oralis	7.84891	18.6429	15.0727	7.29393	15.3817	15.4046	19.3998	14.9886	8.119	11.3305	19.0878	3.78401	23.3124	3.72142	14.7331	7.49535	18.4211	18.5765	19.5031	22.8159	11.1993	34.6822	0	27.0337
UniRef90_A0A081QWQ3	0	0.25946	0	0	0	0	0	0	0	0	0	0	0	0	0	0	0.256934	0	0	0	0	0	0	0
UniRef90_A0A081QWQ3|g__Streptococcus.s__Streptococcus_mitis	0	0	0	0	0	0	0	0	0	0	0	0	0	0	0	0	0.0645546	0	0	0	0	0	0	0
UniRef90_A0A081QWQ3|g__Streptococcus.s__Streptococcus_oralis	0	0.25946	0	0	0	0	0	0	0	0	0	0	0	0	0	0	0.19238	0	0	0	0	0	0	0
UniRef90_A0A081QWQ4	0	0	0	0	0	0	0	0.40659	0	0	0	0	0	0	0	0	0	0	0	0	0	0	0	0
UniRef90_A0A081QWQ4|g__Streptococcus.s__Streptococcus_infantis	0	0	0	0	0	0	0	0.180663	0	0	0	0	0	0	0	0	0	0	0	0	0	0	0	0
UniRef90_A0A081QWQ4|g__Streptococcus.s__Streptococcus_oralis	0	0	0	0	0	0	0	0.225927	0	0	0	0	0	0	0	0	0	0	0	0	0	0	0	0
UniRef90_A0A081QXU3	0	0	0	0	0	0	0	0	0	0	1.67018	0	0	0	0	0	0	0	0	0	0	0	0	0
UniRef90_A0A081QXU3|g__Streptococcus.s__Streptococcus_mitis	0	0	0	0	0	0	0	0	0	0	1.67018	0	0	0	0	0	0	0	0	0	0	0	0	0
UniRef90_A0A081QZ45	0	0.686843	0	0	0	0	0	0	0	0	0	0	0	0	0	0.690361	0	0	0	0	0	0	0	0
UniRef90_A0A081QZ45|g__Streptococcus.s__Streptococcus_oralis	0	0.686843	0	0	0	0	0	0	0	0	0	0	0	0	0	0.690361	0	0	0	0	0	0	0	0
UniRef90_A0A081QZ59	0	0	0	0	0	0	0	0	0	0	0	0	0	0	0	0	0	0.216676	0	0	0	0	0	0
UniRef90_A0A081QZ59|unclassified	0	0	0	0	0	0	0	0	0	0	0	0	0	0	0	0	0	0.216676	0	0	0	0	0	0
UniRef90_A0A081R0A3	0	0.460806	0	0	0	0.45784	0	0.648474	0.466033	0.27993	0	0.280627	0	0	0.454247	0	1.18404	0	0.644925	0	1.19764	0	0	0
UniRef90_A0A081R0A3|unclassified	0	0.460806	0	0	0	0.45784	0	0.648474	0.466033	0.27993	0	0.280627	0	0	0.454247	0	1.18404	0	0.644925	0	1.19764	0	0	0
UniRef90_A0A081R0B4	0	0	0	0	0	0	0	0	0	0	0	0	0	0	0	0	0	0	0	0	0	0	4.41443	4.40873
UniRef90_A0A081R0B4|g__Streptococcus.s__Streptococcus_oralis	0	0	0	0	0	0	0	0	0	0	0	0	0	0	0	0	0	0	0	0	0	0	4.41443	4.40873
UniRef90_A0A081R0P2	0	0	0	0	0	0	0	0	0	0	0	0.70401	0	0	0	0	0	0	0	0	0	0	0	0
UniRef90_A0A081R0P2|g__Streptococcus.s__Streptococcus_oralis	0	0	0	0	0	0	0	0	0	0	0	0.70401	0	0	0	0	0	0	0	0	0	0	0	0
UniRef90_A0A081R142	0	0	0	0	0	0	0	0	0	0	0	0	0	0	0	0	4.29826	0	0	0	0	0	0	0
UniRef90_A0A081R142|g__Streptococcus.s__Streptococcus_mitis	0	0	0	0	0	0	0	0	0	0	0	0	0	0	0	0	4.29826	0	0	0	0	0	0	0
UniRef90_A0A081R1H3	0	0	0	0	0	0	0	0	0	0	0	0	0	0	0	0	0	0.433452	0	0	0	0	0	0
UniRef90_A0A081R1H3|g__Streptococcus.s__Streptococcus_mitis	0	0	0	0	0	0	0	0	0	0	0	0	0	0	0	0	0	0.433452	0	0	0	0	0	0
UniRef90_A0A081R1Z3	0.731471	0	0	0	0	0	0	0	0	0	0.494879	0	0	0	0	0	0	0	0.965541	0	0	0	0	0
UniRef90_A0A081R1Z3|g__Streptococcus.s__Streptococcus_mitis	0.731471	0	0	0	0	0	0	0	0	0	0.494879	0	0	0	0	0	0	0	0.965541	0	0	0	0	0
UniRef90_A0A081R226	3.2346	0	1.29464	2.52136	0.652099	0	2.44864	5.18125	0.651525	0.652784	0.659824	0	1.94003	1.92963	0.636615	1.57118	1.91034	0.642151	1.91759	2.72102	3.22615	0.649399	0.65399	0
UniRef90_A0A081R226|g__Streptococcus.s__Streptococcus_mitis	1.95157	0	0	1.26068	0	0	0	3.23828	0.651525	0	0.659824	0	0	0.643209	0	0	0.636779	0	1.28101	2.57989	0	0	0	0
UniRef90_A0A081R226|g__Streptococcus.s__Streptococcus_oralis	1.28303	0	1.29464	1.26068	0.652099	0	2.00365	1.94297	0	0.652784	0	0	1.94003	1.28642	0.636615	1.27969	1.27356	0.642151	0.636578	0	3.22615	0.649399	0.65399	0
UniRef90_A0A081R226|unclassified	0	0	0	0	0	0	0.444988	0	0	0	0	0	0	0	0	0.291486	0	0	0	0.141128	0	0	0	0
UniRef90_A0A081R271	8.81791	0	7.53637	0	0	17.3064	9.05324	26.2301	0	0	8.90763	0	0	0	0	0	0	0	0	0	7.46623	0	0	0
UniRef90_A0A081R271|g__Streptococcus.s__Streptococcus_oralis	8.81791	0	7.53637	0	0	17.3064	9.05324	26.2301	0	0	8.90763	0	0	0	0	0	0	0	0	0	7.46623	0	0	0
UniRef90_A0A081R282	0	0	0	0.337633	0.814665	0	0.719463	0	0.581206	0	0	0	0	0.689052	0	0	0	0.688426	0	0.811215	0	0.694918	0	0.349849
UniRef90_A0A081R282|g__Streptococcus.s__Streptococcus_oralis	0	0	0	0.337633	0.814665	0	0.719463	0	0.581206	0	0	0	0	0.689052	0	0	0	0.688426	0	0.811215	0	0.694918	0	0.349849
UniRef90_A0A081R297	0	0	0	0	0.0421133	0	0	0	0	0.041973	0	0	0	0	0	0	0	0.0412893	0	0	0	0	0	0
UniRef90_A0A081R297|unclassified	0	0	0	0	0.0421133	0	0	0	0	0.041973	0	0	0	0	0	0	0	0.0412893	0	0	0	0	0	0
UniRef90_A0A081R2B4	0.670778	0.994288	0	0.323662	0.334835	1.80839	0	0	0	0	0	0	0.995103	0	0.654286	1.33198	0.976274	2.14193	0.497137	1.33336	1.65811	0	0.840312	0
UniRef90_A0A081R2B4|g__Streptococcus.s__Streptococcus_oralis	0.670778	0.994288	0	0.323662	0.334835	1.80839	0	0	0	0	0	0	0.995103	0	0.654286	1.33198	0.976274	2.14193	0.497137	1.33336	1.65811	0	0.840312	0
UniRef90_A0A081R2B7	0.153595	0.224344	0.172279	0.171146	0.198186	0.228719	0.264535	0.199008	0.19291	0.0999247	0.115886	0.1153	0.143151	0.168367	0.163345	0.193951	0.215539	0.167145	0.223996	0.265016	0.188869	0.134425	0.219165	0.186283
UniRef90_A0A081R2B7|unclassified	0.153595	0.224344	0.172279	0.171146	0.198186	0.228719	0.264535	0.199008	0.19291	0.0999247	0.115886	0.1153	0.143151	0.168367	0.163345	0.193951	0.215539	0.167145	0.223996	0.265016	0.188869	0.134425	0.219165	0.186283
UniRef90_A0A081R2C1	0	0	0	0	0	0	0	0	0	0	0	0	0	0	0	0	0	0	0	0	0.869253	0	0	0
UniRef90_A0A081R2C1|g__Streptococcus.s__Streptococcus_oralis	0	0	0	0	0	0	0	0	0	0	0	0	0	0	0	0	0	0	0	0	0.869253	0	0	0
UniRef90_A0A081R2C2	0	0.160904	0	0	0.137977	0.143942	0.120523	0	0	0	0	0	0	0.172469	0.127209	0.146989	0	0.0937193	0.17642	0.169686	0.131083	0.103276	0.181564	0
UniRef90_A0A081R2C2|unclassified	0	0.160904	0	0	0.137977	0.143942	0.120523	0	0	0	0	0	0	0.172469	0.127209	0.146989	0	0.0937193	0.17642	0.169686	0.131083	0.103276	0.181564	0
UniRef90_A0A081R2C3	0	0	0	0.464159	0	0	0	0	0	0	0.494868	0	0	0	0	0	0	0	0	0	0	0	0	0.979718
UniRef90_A0A081R2C3|unclassified	0	0	0	0.464159	0	0	0	0	0	0	0.494868	0	0	0	0	0	0	0	0	0	0	0	0	0.979718
UniRef90_A0A081R2I2	0	0	0	0	0	0	0	0	0	0	0	0	0.217348	0	0	0	0	0	0	0	0	0	0	0
UniRef90_A0A081R2I2|unclassified	0	0	0	0	0	0	0	0	0	0	0	0	0.217348	0	0	0	0	0	0	0	0	0	0	0
UniRef90_A0A081R2I6	0	0.633384	0	0	0	0	0.705269	0.836351	1.06637	0	0	0	0	0.870344	0	0.482118	0.977403	0.853716	0.931662	1.07198	0	0	0	0
UniRef90_A0A081R2I6|g__Streptococcus.s__Streptococcus_mitis	0	0	0	0	0	0	0	0.60184	0.791129	0	0	0	0	0.585684	0	0	0.785262	0.621176	0.672389	0.837	0	0	0	0
UniRef90_A0A081R2I6|g__Streptococcus.s__Streptococcus_oralis	0	0	0	0	0	0	0	0.234511	0.275236	0	0	0	0	0.28466	0	0	0.192141	0.23254	0.259273	0.234984	0	0	0	0
UniRef90_A0A081R2I6|unclassified	0	0.633384	0	0	0	0	0.705269	0	0	0	0	0	0	0	0	0.482118	0	0	0	0	0	0	0	0
UniRef90_A0A081R2N4	4.30127	4.00288	4.16695	3.8318	3.62401	4.33576	4.29064	2.87342	3.28771	2.13394	2.28019	1.95466	3.05017	4.50567	3.95374	3.90221	3.87404	3.83868	2.79907	5.26715	3.40494	3.85151	4.61179	3.81288
UniRef90_A0A081R2N4|g__Streptococcus.s__Streptococcus_oralis	4.30127	4.00288	4.16695	3.50303	3.62401	4.13054	4.29064	2.87342	2.95143	2.13394	2.28019	1.95466	3.05017	4.50567	3.95374	3.90221	3.56848	3.83868	2.79907	4.72748	3.40494	3.85151	4.61179	3.81288
UniRef90_A0A081R2N4|unclassified	0	0	0	0.328774	0	0.205224	0	0	0.336278	0	0	0	0	0	0	0	0.305556	0	0	0.539678	0	0	0	0
UniRef90_A0A081R2Q0	0	7.94501	8.79243	0	0	0	0	0	0	7.55365	0	9.32447	0	0	0	0	0	0.972229	23.614	7.50904	0.488445	0	0	8.81746
UniRef90_A0A081R2Q0|g__Streptococcus.s__Streptococcus_oralis	0	7.45716	8.79243	0	0	0	0	0	0	7.55365	0	8.82937	0	0	0	0	0	0	23.614	7.50904	0	0	0	8.81746
UniRef90_A0A081R2Q0|unclassified	0	0.487851	0	0	0	0	0	0	0	0	0	0.495105	0	0	0	0	0	0.972229	0	0	0.488445	0	0	0
UniRef90_A0A081R321	0	0	0	0	0	0	0	0	0	0	0	0	0	0	0	0.17237	0	0	0	0.326628	0	0	0	0
UniRef90_A0A081R321|unclassified	0	0	0	0	0	0	0	0	0	0	0	0	0	0	0	0.17237	0	0	0	0.326628	0	0	0	0
UniRef90_A0A081R393	1.82053	2.79163	1.81067	1.56199	1.21271	2.38177	3.74061	2.40127	2.82305	0.810353	1.22475	1.01103	0.99964	1.59541	2.36184	2.40695	3.35129	3.18028	1.99617	4.62587	2.99678	3.02152	2.02652	2.22506
UniRef90_A0A081R393|g__Streptococcus.s__Streptococcus_oralis	1.82053	2.79163	1.81067	1.56199	1.21271	2.38177	3.74061	2.40127	2.82305	0.810353	1.22475	1.01103	0.99964	1.59541	2.36184	2.40695	3.35129	3.18028	1.99617	4.62587	2.99678	3.02152	2.02652	2.22506
UniRef90_A0A081R3G2	0	0	0	0	0	0	0	0	0	0	0.774576	0	0	0	0	0	0	0	0	0	0.757443	0	0	0
UniRef90_A0A081R3G2|g__Streptococcus.s__Streptococcus_oralis	0	0	0	0	0	0	0	0	0	0	0.774576	0	0	0	0	0	0	0	0	0	0.757443	0	0	0
UniRef90_A0A081R3S4	3.91907	0	0	0	0	0	0	0	0	0	0	0	0	0	0	0	0	0	0	0	0	0	0	0
UniRef90_A0A081R3S4|g__Streptococcus.s__Streptococcus_oralis	3.91907	0	0	0	0	0	0	0	0	0	0	0	0	0	0	0	0	0	0	0	0	0	0	0
UniRef90_A0A081R3S6	17.624	17.8009	16.876	19.9773	24.1581	32.6674	29.7274	27.7494	31.4003	13.421	12.57	11.903	15.502	13.2223	13.2192	20.9486	19.7716	17.0459	21.2562	25.2885	23.3487	19.8925	16.9445	21.3973
UniRef90_A0A081R3S6|g__Streptococcus.s__Streptococcus_oralis	17.624	17.8009	16.876	19.9773	24.1581	32.6674	29.7274	27.7494	31.4003	13.421	12.57	11.903	15.502	13.2223	13.2192	20.9486	19.7716	17.0459	21.2562	25.2885	23.3487	19.8925	16.9445	21.3973
UniRef90_A0A081R414	0	0	0	0	0	0.870306	0	0	0	1.00391	0.201069	0	0	0	0	0.273743	0	0	0	0	0	0	0	0.332734
UniRef90_A0A081R414|g__Streptococcus.s__Streptococcus_oralis	0	0	0	0	0	0.870306	0	0	0	0.774332	0	0	0	0	0	0	0	0	0	0	0	0	0	0.332734
UniRef90_A0A081R414|unclassified	0	0	0	0	0	0	0	0	0	0.229574	0.201069	0	0	0	0	0.273743	0	0	0	0	0	0	0	0
UniRef90_A0A081R438	1.45381	1.3417	0.981719	1.67436	0	0.874401	1.20372	1.44115	1.26286	0.421589	1.08951	0.844949	0.696307	1.52383	1.14241	0.97617	1.27993	1.29073	1.43357	1.44439	0.926331	2.05149	0.798271	1.40642
UniRef90_A0A081R438|g__Streptococcus.s__Streptococcus_mitis	0.422134	0	0	0.407053	0	0	0	0.511127	0.140355	0	0.331541	0	0	0.60036	0.0913883	0	0.182864	0.507068	0.370085	0.326149	0	0	0	0
UniRef90_A0A081R438|g__Streptococcus.s__Streptococcus_oralis	1.03168	1.3417	0.981719	1.2673	0	0.874401	1.20372	0.930021	1.12251	0.421589	0.75797	0.844949	0.696307	0.923471	1.05103	0.97617	1.09706	0.783658	1.06349	1.11824	0.926331	2.05149	0.798271	1.40642
UniRef90_A0A081R4C3	0	0	0	0	0	0	0	0	0	0	0	0	0	0	0	0	0.297252	0	0	0	0	0	0	0
UniRef90_A0A081R4C3|g__Streptococcus.s__Streptococcus_oralis	0	0	0	0	0	0	0	0	0	0	0	0	0	0	0	0	0.297252	0	0	0	0	0	0	0
UniRef90_A0A081R4E7	4.74863	3.50878	3.79234	2.55364	4.8262	7.0053	4.31182	3.25648	4.82619	2.00658	2.3976	1.37024	3.07263	3.05522	3.02376	3.52645	4.09369	4.75366	5.34781	5.25744	5.13891	5.35256	3.10628	5.10916
UniRef90_A0A081R4E7|g__Streptococcus.s__Streptococcus_oralis	4.74863	3.50878	3.09206	2.55364	4.8262	5.55169	4.31182	3.25648	4.82619	2.00658	2.3976	1.37024	3.07263	3.05522	3.02376	3.52645	4.09369	4.75366	4.50182	5.25744	5.13891	5.35256	3.10628	5.10916
UniRef90_A0A081R4E7|unclassified	0	0	0.700283	0	0	1.45361	0	0	0	0	0	0	0	0	0	0	0	0	0.845987	0	0	0	0	0
UniRef90_A0A081R4P1	0	0.700676	0	0	0	0	0	0	0.355377	0.532304	0	0.356143	0	0.350252	0	0	0	0	0.254321	0	0.351353	0.531326	0	0
UniRef90_A0A081R4P1|g__Streptococcus.s__Streptococcus_mitis	0	0	0	0	0	0	0	0	0	0	0	0	0	0.174832	0	0	0	0	0	0	0	0	0	0
UniRef90_A0A081R4P1|g__Streptococcus.s__Streptococcus_oralis	0	0.700676	0	0	0	0	0	0	0.355377	0.532304	0	0.356143	0	0.175421	0	0	0	0	0	0	0.351353	0.531326	0	0
UniRef90_A0A081R4P1|unclassified	0	0	0	0	0	0	0	0	0	0	0	0	0	0	0	0	0	0	0.254321	0	0	0	0	0
UniRef90_A0A081R4Q8	6.61344	4.01539	2.19811	4.16969	8.7153	2.1633	2.26331	4.37168	0	0	2.22691	0	2.18254	2.17083	2.14858	6.55843	8.59652	6.50178	8.6129	4.29267	4.3553	6.57516	0	2.20436
UniRef90_A0A081R4Q8|g__Streptococcus.s__Streptococcus_oralis	6.61344	4.01539	2.19811	4.16969	8.7153	2.1633	2.26331	4.37168	0	0	2.22691	0	2.18254	2.17083	2.14858	6.55843	8.59652	6.50178	8.6129	4.29267	4.3553	6.57516	0	2.20436
UniRef90_A0A081R4V1	6.33033	9.7257	3.47995	7.39886	7.71914	11.0221	18.0588	10.4184	11.2216	4.9165	8.51382	3.51316	7.65496	9.67961	6.83926	8.36718	12.3528	8.99755	9.73473	17.4842	11.1047	8.32463	12.8167	9.83867
UniRef90_A0A081R4V1|g__Streptococcus.s__Streptococcus_oralis	6.33033	9.7257	3.47995	7.39886	7.71914	11.0221	18.0588	10.4184	11.2216	4.9165	8.51382	3.51316	7.65496	9.67961	6.83926	8.36718	12.3528	8.99755	9.73473	17.4842	11.1047	8.32463	12.7136	9.83867
UniRef90_A0A081R4V1|unclassified	0	0	0	0	0	0	0	0	0	0	0	0	0	0	0	0	0	0	0	0	0	0	0.103105	0
UniRef90_A0A081R4V9	8.81149	7.33954	7.41479	7.62141	5.37026	8.31095	6.5791	10.3237	7.87609	2.17207	3.5812	3.09428	4.53147	8.11363	9.03402	6.92483	9.59239	8.32643	9.1433	12.6222	6.33181	8.19048	4.1258	6.52054
UniRef90_A0A081R4V9|g__Streptococcus.s__Streptococcus_mitis	3.89066	0	0	4.08687	0	0	0	5.21816	3.76535	0	2.19499	0	0	4.28357	5.46573	0	4.35167	4.838	5.19271	5.91278	0	0	0	0
UniRef90_A0A081R4V9|g__Streptococcus.s__Streptococcus_oralis	4.92083	7.33954	7.41479	3.53454	5.37026	8.31095	6.5791	5.10559	4.11074	2.17207	1.38621	3.09428	4.53147	3.83006	3.56829	6.92483	5.24072	3.48843	3.9506	6.70943	6.33181	8.19048	4.1258	6.52054
UniRef90_A0A081R4X1	0.656422	0	0	1.26851	0	0	1.07931	0.650556	0	0.524824	1.1163	0.789386	1.30075	0.85535	0.769003	0.390901	0	0	1.73583	0.261509	0	0.915293	0.922418	0.918296
UniRef90_A0A081R4X1|g__Streptococcus.s__Streptococcus_oralis	0.656422	0	0	1.26851	0	0	1.07931	0.650556	0	0.524824	0.796048	0.789386	1.30075	0.647366	0.769003	0.390901	0	0	1.03718	0.261509	0	0.915293	0.922418	0.918296
UniRef90_A0A081R4X1|unclassified	0	0	0	0	0	0	0	0	0	0	0.320248	0	0	0.207985	0	0	0	0	0.698647	0	0	0	0	0
UniRef90_A0A081R4Y0	0	1.55821	0	0	0	0	0	0	0	0	0	0	0	0	0	0	0	0	0	0	0	0	0	0
UniRef90_A0A081R4Y0|g__Streptococcus.s__Streptococcus_oralis	0	1.55821	0	0	0	0	0	0	0	0	0	0	0	0	0	0	0	0	0	0	0	0	0	0
UniRef90_A0A081R5E8	0.775724	1.63968	1.10343	1.06905	0.774673	1.30478	1.02299	0.879145	1.54659	1.32674	0	0.775803	1.20634	1.52686	0.54007	1.75853	0.972965	0.980717	1.09272	1.10103	1.64259	0.660959	0.6654	1.99432
UniRef90_A0A081R5E8|g__Streptococcus.s__Streptococcus_oralis	0.775724	1.63968	1.10343	1.06905	0.774673	1.30478	1.02299	0.879145	1.54659	1.32674	0	0.775803	1.20634	1.52686	0.54007	1.75853	0.972965	0.980717	1.09272	1.10103	1.64259	0.660959	0.6654	1.99432
UniRef90_A0A081R5G7	3.654	2.90001	2.91074	0	1.46722	2.14354	0	0	0	10.2612	7.41285	12.468	0	1.42766	0.716192	1.45743	1.43275	0	0	0	0	0	0	0
UniRef90_A0A081R5G7|g__Streptococcus.s__Streptococcus_oralis	3.654	2.90001	2.91074	0	1.46722	2.14354	0	0	0	10.2612	7.41285	12.468	0	1.42766	0.716192	1.45743	1.43275	0	0	0	0	0	0	0
UniRef90_A0A081R5G8	0	0	0	0	0	0	0	0	0	0	0	0	0	0.438738	0.652732	0	0	0	0	0	0	0	0	0
UniRef90_A0A081R5G8|g__Streptococcus.s__Streptococcus_oralis	0	0	0	0	0	0	0	0	0	0	0	0	0	0.438738	0.652732	0	0	0	0	0	0	0	0	0
UniRef90_A0A081R5R5	0	0	0	0	0	0	0.293824	0.247883	0	0	0	0	0	0	0	0	0	0.281762	0	0.926413	0.283235	0	0	0
UniRef90_A0A081R5R5|unclassified	0	0	0	0	0	0	0.293824	0.247883	0	0	0	0	0	0	0	0	0	0.281762	0	0.926413	0.283235	0	0	0
UniRef90_A0A081R5R8	0	0	0	0	0	0	0	0	0	0	0	0	0	0	0.399735	0	0	0	0	0	0	0	0	0
UniRef90_A0A081R5R8|g__Streptococcus.s__Streptococcus_oralis	0	0	0	0	0	0	0	0	0	0	0	0	0	0	0.399735	0	0	0	0	0	0	0	0	0
UniRef90_A0A081R5V4	0.56501	0.334378	0	0	0	0	0	0	0	0	0	0	0	0	0	0	0	0	0.334611	0	0	0.449344	0.561058	0
UniRef90_A0A081R5V4|g__Streptococcus.s__Streptococcus_oralis	0.56501	0.334378	0	0	0	0	0	0	0	0	0	0	0	0	0	0	0	0	0.334611	0	0	0.449344	0	0
UniRef90_A0A081R5V4|unclassified	0	0	0	0	0	0	0	0	0	0	0	0	0	0	0	0	0	0	0	0	0	0	0.561058	0
UniRef90_A0A081R658	0	17.4	0	0	0	0	0	0	0	0	10.6892	0	0	0.397709	0	17.4892	0	0	13.0498	0	0	0	0	0
UniRef90_A0A081R658|g__Streptococcus.s__Streptococcus_oralis	0	17.4	0	0	0	0	0	0	0	0	10.6892	0	0	0	0	17.4892	0	0	13.0498	0	0	0	0	0
UniRef90_A0A081R658|unclassified	0	0	0	0	0	0	0	0	0	0	0	0	0	0.397709	0	0	0	0	0	0	0	0	0	0
UniRef90_A0A081R6H6	0	0	0	0	0	0	0	0	0	0	0	0	0	0	0	0	0	0	0	0.377475	0	0	0	0.587831
UniRef90_A0A081R6H6|g__Streptococcus.s__Streptococcus_oralis	0	0	0	0	0	0	0	0	0	0	0	0	0	0	0	0	0	0	0	0	0	0	0	0.587831
UniRef90_A0A081R6H6|unclassified	0	0	0	0	0	0	0	0	0	0	0	0	0	0	0	0	0	0	0	0.377475	0	0	0	0
UniRef90_A0A081R6J9	0	0	0	0	1.15784	0.154829	0.268915	0	0	0	0	0	0.208897	0	0	0	0	0	0	0	0.208016	0	0	0
UniRef90_A0A081R6J9|g__Streptococcus.s__Streptococcus_oralis	0	0	0	0	0	0	0.268915	0	0	0	0	0	0	0	0	0	0	0	0	0	0	0	0	0
UniRef90_A0A081R6J9|unclassified	0	0	0	0	1.15784	0.154829	0	0	0	0	0	0	0.208897	0	0	0	0	0	0	0	0.208016	0	0	0
UniRef90_A0A081R6M0	0	0	0	0	0	0	0	0	0	0	0	0	0	0	0	0	0	0	0	0	1.93569	0	0	0
UniRef90_A0A081R6M0|g__Streptococcus.s__Streptococcus_oralis	0	0	0	0	0	0	0	0	0	0	0	0	0	0	0	0	0	0	0	0	1.93569	0	0	0
UniRef90_A0A081R6M3	0	1.60616	0	0	0	0	0	0	0	0	0	0	0	0	0	0	0	0	0	0	0	0.815524	0	0
UniRef90_A0A081R6M3|g__Streptococcus.s__Streptococcus_oralis	0	1.60616	0	0	0	0	0	0	0	0	0	0	0	0	0	0	0	0	0	0	0	0.815524	0	0
UniRef90_A0A081R6N9	0	0	0	0	0	0	0	0	0	0	0	0	0	0	0.39065	0	0	0	0	0	0	0	0	0
UniRef90_A0A081R6N9|unclassified	0	0	0	0	0	0	0	0	0	0	0	0	0	0	0.39065	0	0	0	0	0	0	0	0	0
UniRef90_A0A081R6P8	0	0	0	1.5472	0	0	0	0	0	0	0	0	0	0	0	0	0	0	0	0	0	0	0	0
UniRef90_A0A081R6P8|g__Streptococcus.s__Streptococcus_oralis	0	0	0	1.5472	0	0	0	0	0	0	0	0	0	0	0	0	0	0	0	0	0	0	0	0
UniRef90_A0A081R6S8	0	0.966669	0.976937	0	0	0	1.00592	0	0	0.961373	0	0.929407	0	0.964813	3.70002	0	0	3.81788	2.89997	0	0	0	3.92394	1.95944
UniRef90_A0A081R6S8|g__Streptococcus.s__Streptococcus_oralis	0	0.966669	0.976937	0	0	0	1.00592	0	0	0.961373	0	0.929407	0	0.964813	3.70002	0	0	3.81788	2.89997	0	0	0	3.92394	1.95944
UniRef90_A0A081R6T5	0	0.456335	0	0	0	0.51065	0.569854	0.50447	0.48446	0	0	0	0	0.31883	0	0.412826	0.462195	0	0	0.505479	0.411215	0.425272	0.509398	0
UniRef90_A0A081R6T5|g__Streptococcus.s__Streptococcus_oralis	0	0.456335	0	0	0	0.51065	0.569854	0.50447	0.48446	0	0	0	0	0.31883	0	0.412826	0.462195	0	0	0.505479	0.411215	0.425272	0.509398	0
UniRef90_A0A081R6V4	0.688123	0.763732	0.686134	0.66396	1.11631	0.844076	1.32458	1.10829	0.900872	0.515649	0.180409	0.559701	0.38324	1.05853	0.796375	0.852679	0.922315	1.43724	0.806091	1.32431	1.1468	0.940697	0.646014	0.73075
UniRef90_A0A081R6V4|g__Streptococcus.s__Streptococcus_oralis	0.688123	0.763732	0.686134	0.66396	1.11631	0.844076	1.32458	1.10829	0.900872	0.515649	0	0.559701	0.38324	1.05853	0.796375	0.852679	0.922315	1.43724	0.806091	1.32431	1.1468	0.940697	0.646014	0.73075
UniRef90_A0A081R6V4|unclassified	0	0	0	0	0	0	0	0	0	0	0.180409	0	0	0	0	0	0	0	0	0	0	0	0	0
UniRef90_A0A081R6W2	0	0	5.02425	0	0	0	0	0	0	0	0	0	0	0	0	0	0	0	0	0	0	0	0	0
UniRef90_A0A081R6W2|g__Streptococcus.s__Streptococcus_oralis	0	0	5.02425	0	0	0	0	0	0	0	0	0	0	0	0	0	0	0	0	0	0	0	0	0
UniRef90_A0A081R6Y6	20.4489	21.2963	20.6242	14.6977	14.2301	17.7197	26.3753	16.9665	16.1382	9.74081	18.9931	18.0935	17.1959	20.8449	17.3949	15.0994	20.1802	21.975	10.5568	19.3772	16.4773	15.1442	14.7603	21.4063
UniRef90_A0A081R6Y6|g__Streptococcus.s__Streptococcus_mitis	0	0	0	0.228957	0	0	0	0.237376	0.475437	0	0.240747	0	0	0.234684	0.232279	0	0.694941	0	0	0	0	0	0	0
UniRef90_A0A081R6Y6|g__Streptococcus.s__Streptococcus_oralis	20.4489	20.8913	20.6242	14.4688	14.2301	17.7197	26.3753	16.7292	15.6628	9.74081	18.7524	18.0935	17.1959	20.6102	17.1626	15.0994	19.4853	21.975	10.5568	19.3772	15.7479	15.1442	14.7603	21.4063
UniRef90_A0A081R6Y6|unclassified	0	0.405031	0	0	0	0	0	0	0	0	0	0	0	0	0	0	0	0	0	0	0.729407	0	0	0
UniRef90_A0A081R720	8.32181	3.63159	7.3882	3.58298	0.926667	8.99921	2.84249	1.84071	1.8517	3.69457	4.67206	1.85881	1.83792	1.82807	6.30145	0	2.68349	7.22158	9.142	6.43924	10.0701	0	2.78806	4.62477
UniRef90_A0A081R720|g__Streptococcus.s__Streptococcus_mitis	2.7686	0	0	2.68724	0	0	0	0	0.925851	0	2.79677	0	0	0.914033	5.39679	0	1.77859	5.39652	8.24201	5.51708	0	0	0	0
UniRef90_A0A081R720|g__Streptococcus.s__Streptococcus_oralis	5.55321	3.63159	7.3882	0.895745	0.926667	8.99921	2.84249	1.84071	0.925851	3.69457	1.87529	1.85881	1.83792	0.914033	0.904664	0	0.904897	1.82506	0.899989	0.922162	10.0701	0	2.78806	4.62477
UniRef90_A0A081R765	0	0	0	0	0	0	0	0	0	0	0	0	0	0	0	0	0.49123	0	0.994274	0	0	1.00193	0	0
UniRef90_A0A081R765|g__Streptococcus.s__Streptococcus_oralis	0	0	0	0	0	0	0	0	0	0	0	0	0	0	0	0	0.49123	0	0.994274	0	0	1.00193	0	0
UniRef90_A0A081R7C2	0	0	0	0	0	0	0	0	0	0	0	0	0	0	0	0	0	0	0	0	0	0.649399	0	0
UniRef90_A0A081R7C2|unclassified	0	0	0	0	0	0	0	0	0	0	0	0	0	0	0	0	0	0	0	0	0	0.649399	0	0
UniRef90_A0A081R7K3	0	0	0	0	0	0	27.1597	0	0	0	0	0	0	0	0	0	0	0	0	0	0	0	0	0
UniRef90_A0A081R7K3|g__Streptococcus.s__Streptococcus_oralis	0	0	0	0	0	0	27.1597	0	0	0	0	0	0	0	0	0	0	0	0	0	0	0	0	0
UniRef90_A0A081R7K5	0	0	0	8.50958	0	0	0	0	0	0	0	0	0	0	0	0	0	0	0	0	8.7106	0	17.6577	0
UniRef90_A0A081R7K5|g__Streptococcus.s__Streptococcus_oralis	0	0	0	8.50958	0	0	0	0	0	0	0	0	0	0	0	0	0	0	0	0	8.7106	0	17.6577	0
UniRef90_A0A081R7L4	1.14413	0.845139	0.474583	0	0.475514	2.99067	0	1.70193	1.33192	0.380914	0.384157	0.286186	0	0	1.39368	0.47251	1.57941	1.40496	0.659224	0.946064	1.50433	1.42029	0	0.761564
UniRef90_A0A081R7L4|g__Streptococcus.s__Streptococcus_mitis	0.287195	0	0	0	0	0	0	0.284938	0.477675	0	0	0	0	0	0.186833	0	0.186881	0.282176	0.283351	0	0	0	0	0
UniRef90_A0A081R7L4|g__Streptococcus.s__Streptococcus_oralis	0.856931	0.845139	0.474583	0	0.475514	2.99067	0	1.41699	0.854249	0.380914	0.384157	0.286186	0	0	1.20685	0.47251	1.39253	1.12278	0.375873	0.946064	1.50433	1.42029	0	0.761564
UniRef90_A0A081R7P4	0	0	0	0	0	0	0	0	0	0	0	0	0.906409	0	0	0	0	0	0	0	0	0	0	0
UniRef90_A0A081R7P4|unclassified	0	0	0	0	0	0	0	0	0	0	0	0	0.906409	0	0	0	0	0	0	0	0	0	0	0
UniRef90_A0A081S8D6	0.369353	0.509762	0.725774	0	0	0	0.282644	0	0.546876	0	0	0	0.270625	0	0	0.329551	0.709826	0.239165	0.539375	0	0	0	0	0
UniRef90_A0A081S8D6|g__Streptococcus.s__Streptococcus_mitis	0	0	0	0	0	0	0	0	0.546876	0	0	0	0	0	0	0	0	0	0	0	0	0	0	0
UniRef90_A0A081S8D6|unclassified	0.369353	0.509762	0.725774	0	0	0	0.282644	0	0	0	0	0	0.270625	0	0	0.329551	0.709826	0.239165	0.539375	0	0	0	0	0
UniRef90_A0A081S8Z0	0	0	0	0.596954	0	0	0	0.371333	0	0	0.503695	0	0	0	0.422747	0	0.363954	0	0	0.247725	0.369505	0	0.375475	0
UniRef90_A0A081S8Z0|g__Streptococcus.s__Streptococcus_anginosus_group	0	0	0	0	0	0	0	0.310048	0	0	0.378675	0	0	0	0	0	0.182689	0	0	0.186248	0.308449	0	0.375475	0
UniRef90_A0A081S8Z0|g__Streptococcus.s__Streptococcus_cristatus	0	0	0	0.298512	0	0	0	0	0	0	0.0625097	0	0	0	0.180792	0	0.120512	0	0	0	0	0	0	0
UniRef90_A0A081S8Z0|g__Streptococcus.s__Streptococcus_mitis	0	0	0	0.0597164	0	0	0	0.0612852	0	0	0.0625097	0	0	0	0.120481	0	0	0	0	0.0614775	0	0	0	0
UniRef90_A0A081S8Z0|g__Streptococcus.s__Streptococcus_oralis	0	0	0	0.238726	0	0	0	0	0	0	0	0	0	0	0	0	0	0	0	0	0.0610556	0	0	0
UniRef90_A0A081S8Z0|g__Streptococcus.s__Streptococcus_salivarius	0	0	0	0	0	0	0	0	0	0	0	0	0	0	0.121474	0	0.0607528	0	0	0	0	0	0	0
UniRef90_A0A081S966	0	0	0.578035	0	0	0	0	0.359612	0.939804	0.797054	0	0	0.241596	0.285578	0.635939	0	0.706275	0	0	0.648142	0	0	0	0
UniRef90_A0A081S966|g__Streptococcus.s__Streptococcus_mitis	0	0	0	0	0	0	0	0.143924	0.361661	0	0	0	0	0.0711747	0.212205	0	0	0	0	0.144206	0	0	0	0
UniRef90_A0A081S966|g__Streptococcus.s__Streptococcus_oralis	0	0	0.578035	0	0	0	0	0.215689	0.578143	0.797054	0	0	0	0.214403	0.423734	0	0.706275	0	0	0.503935	0	0	0	0
UniRef90_A0A081S966|unclassified	0	0	0	0	0	0	0	0	0	0	0	0	0.241596	0	0	0	0	0	0	0	0	0	0	0
UniRef90_A0A081S9K9	0.221671	0	0	0	0	0.305042	0	0	0.350981	0	0	0	0	0.450562	0.58311	0	0.500913	0.51892	0.587173	0.629384	0	0	0	0
UniRef90_A0A081S9K9|g__Streptococcus.s__Streptococcus_mitis	0	0	0	0	0	0	0	0	0.350981	0	0	0	0	0.450562	0.58311	0	0	0.51892	0.381801	0.629384	0	0	0	0
UniRef90_A0A081S9K9|unclassified	0.221671	0	0	0	0	0.305042	0	0	0	0	0	0	0	0	0	0	0.500913	0	0.205372	0	0	0	0	0
UniRef90_A0A081S9Y6	0	0	0	0	0	0	1.25638	0	0	0.255484	0	0	0	0	0	0	0	0	0	0	0	0	0.177592	0
UniRef90_A0A081S9Y6|unclassified	0	0	0	0	0	0	1.25638	0	0	0.255484	0	0	0	0	0	0	0	0	0	0	0	0	0.177592	0
UniRef90_A0A081SA10	1.60066	0	0	3.81603	0	0	0	1.12677	4.07208	0	1.16062	0	0	0.948812	0.721166	0	2.11618	2.3348	1.22259	1.21347	0	0	0	0
UniRef90_A0A081SA10|g__Streptococcus.s__Streptococcus_mitis	0	0	0	3.81603	0	0	0	0	4.07208	0	1.16062	0	0	0	0	0	2.11618	0	0	0	0	0	0	0
UniRef90_A0A081SA10|unclassified	1.60066	0	0	0	0	0	0	1.12677	0	0	0	0	0	0.948812	0.721166	0	0	2.3348	1.22259	1.21347	0	0	0	0
UniRef90_A0A081SA11	0	0	0	0	0	0	0	0	0	0	0.409024	0	0	0	0	0	0.526318	0	0	0	0	0	0	0
UniRef90_A0A081SA11|unclassified	0	0	0	0	0	0	0	0	0	0	0.409024	0	0	0	0	0	0.526318	0	0	0	0	0	0	0
UniRef90_A0A081SAL3	0	0	0	0	0	0	0	0.257158	0	0	0	0	0	0	0	0	0	0	0	0	0.256194	0	0	0
UniRef90_A0A081SAL3|unclassified	0	0	0	0	0	0	0	0.257158	0	0	0	0	0	0	0	0	0	0	0	0	0.256194	0	0	0
UniRef90_A0A081SB95	0	0	0	0	0	0	0	0	0	0	0	0	0	0	0.352599	0	0	0	0.305906	0	0.510686	0	0	0
UniRef90_A0A081SB95|g__Streptococcus.s__Streptococcus_mitis	0	0	0	0	0	0	0	0	0	0	0	0	0	0	0.352599	0	0	0	0.305906	0	0	0	0	0
UniRef90_A0A081SB95|g__Streptococcus.s__Streptococcus_oralis	0	0	0	0	0	0	0	0	0	0	0	0	0	0	0	0	0	0	0	0	0.510686	0	0	0
UniRef90_A0A081SBC6	0.559775	0	0	1.08031	0	0	0	0	0.7675	0	0.636072	0	0	0	0.340774	0	0.477585	0	0	0.972843	0	0	0	0
UniRef90_A0A081SBC6|g__Streptococcus.s__Streptococcus_mitis	0.559775	0	0	1.08031	0	0	0	0	0.7675	0	0.636072	0	0	0	0.340774	0	0.477585	0	0	0.972843	0	0	0	0
UniRef90_A0A081SBN8	0	0	0	0	0	0	0	0	0	0	0	0	0	0	0	0	0	0	0	0	0	0	0	0.383368
UniRef90_A0A081SBN8|g__Streptococcus.s__Streptococcus_oralis	0	0	0	0	0	0	0	0	0	0	0	0	0	0	0	0	0	0	0	0	0	0	0	0.383368
UniRef90_A0A081SBT3	0	0	0	0	0	0	0	0.49962	0	0	0	0	0	0	0.48647	0	0	0	0.497137	0.500602	0	0	0	0
UniRef90_A0A081SBT3|g__Streptococcus.s__Streptococcus_mitis	0	0	0	0	0	0	0	0.49962	0	0	0	0	0	0	0.48647	0	0	0	0.497137	0.500602	0	0	0	0
UniRef90_A0A081SC13	3.94261	4.20807	2.1669	2.79567	2.16727	4.34155	2.80942	3.50992	2.16719	2.01103	2.19517	2.16298	2.62846	3.48461	2.11748	1.99442	3.45193	2.21374	2.61923	6.07515	2.94065	4.00047	2.1749	3.53991
UniRef90_A0A081SC13|g__Streptococcus.s__Streptococcus_infantis	0	0	0	0.233139	0	0	0	0	0.3213	0	0	0	0	0	0	0	0	0.158098	0	0.399296	0.238285	0	0	0
UniRef90_A0A081SC13|g__Streptococcus.s__Streptococcus_mitis	1.287	0	0	0.699299	0	0	0	1.1169	0.722803	0	0.650292	0	0	1.10935	1.17683	0	0.862981	0.553345	0.872635	1.8389	0	0	0	0
UniRef90_A0A081SC13|g__Streptococcus.s__Streptococcus_oralis	2.65562	4.20807	2.1669	1.86323	2.16727	4.34155	2.80942	2.39302	1.12309	2.01103	1.54487	2.0151	2.62846	2.37526	0.940651	1.99442	2.58895	1.5023	1.7466	3.83696	2.62294	4.00047	2.1749	3.53991
UniRef90_A0A081SC13|g__Streptococcus.s__Streptococcus_sp_HMSC071D03	0	0	0	0	0	0	0	0	0	0	0	0	0	0	0	0	0	0	0	0	0.079428	0	0	0
UniRef90_A0A081SC13|unclassified	0	0	0	0	0	0	0	0	0	0	0	0.147875	0	0	0	0	0	0	0	0	0	0	0	0
UniRef90_A0A081SCR3	0	0	0	0	0	0	0	0	0	0.426416	0	0.426369	0	0	0	0.421425	0	0	0	0	0	0.422926	0.32169	0
UniRef90_A0A081SCR3|unclassified	0	0	0	0	0	0	0	0	0	0.426416	0	0.426369	0	0	0	0.421425	0	0	0	0	0	0.422926	0.32169	0
UniRef90_A0A081SDF9	1.39641	0	0	1.33583	0.495963	0	0.255021	3.21724	2.30276	0	0.929562	0	0	0.449137	1.35306	0	0.897096	2.72193	0.457889	0	0	0	0	0
UniRef90_A0A081SDF9|g__Streptococcus.s__Streptococcus_mitis	1.39641	0	0	1.33583	0	0	0	3.21724	2.30276	0	0.929562	0	0	0.449137	1.35306	0	0.897096	2.72193	0.457889	0	0	0	0	0
UniRef90_A0A081SDF9|unclassified	0	0	0	0	0.495963	0	0.255021	0	0	0	0	0	0	0	0	0	0	0	0	0	0	0	0	0
UniRef90_A0A081SDH2	1.5709	0.404797	0.672383	1.26754	0.603541	0.416535	1.7054	0.527072	0.550828	0.125827	1.16572	1.14824	1.21569	1.19439	0.954776	0.281874	1.801	0.609243	1.25714	0.52657	0.621303	0.49398	0.549662	0.417326
UniRef90_A0A081SDH2|g__Streptococcus.s__Streptococcus_mitis	0	0	0	0	0	0	0	0	0	0	0	0	0	0.902288	0.954776	0	1.2939	0	1.05941	0	0	0	0	0
UniRef90_A0A081SDH2|unclassified	1.5709	0.404797	0.672383	1.26754	0.603541	0.416535	1.7054	0.527072	0.550828	0.125827	1.16572	1.14824	1.21569	0.292103	0	0.281874	0.507105	0.609243	0.197729	0.52657	0.621303	0.49398	0.549662	0.417326
UniRef90_A0A083ZPX4	0	0	0	0	0	0	0	0	0.289964	0	0	0	0	0	0	0	0	0	0	0	0	0	0	0
UniRef90_A0A083ZPX4|unclassified	0	0	0	0	0	0	0	0	0.289964	0	0	0	0	0	0	0	0	0	0	0	0	0	0	0
UniRef90_A0A084E6E3	0	0	0	0	0	0	0	0	0.902111	0	0	0	0	0	0	0	0	0	0	0	0	0	0	0
UniRef90_A0A084E6E3|unclassified	0	0	0	0	0	0	0	0	0.902111	0	0	0	0	0	0	0	0	0	0	0	0	0	0	0
UniRef90_A0A084J744	6.45124	5.76601	2.98385	13.468	12.0876	9.59581	7.56873	13.0226	10.7702	0.599161	0.301953	1.4982	5.63741	6.7552	4.97806	8.91501	9.67763	11.9403	8.57546	10.8276	15.1158	4.12029	2.36216	0.747233
UniRef90_A0A084J744|unclassified	6.45124	5.76601	2.98385	13.468	12.0876	9.59581	7.56873	13.0226	10.7702	0.599161	0.301953	1.4982	5.63741	6.7552	4.97806	8.91501	9.67763	11.9403	8.57546	10.8276	15.1158	4.12029	2.36216	0.747233
UniRef90_A0A084JJR7	0	0	0	0	0	0	0	0	0	0	0	0	0	0	0	0	0	0	0	0.398207	0	0	0	0
UniRef90_A0A084JJR7|g__Streptococcus.s__Streptococcus_salivarius	0	0	0	0	0	0	0	0	0	0	0	0	0	0	0	0	0	0	0	0.398207	0	0	0	0
UniRef90_A0A087E900	0	0	0	0	0.272906	0	0	0	0	0	0	0	0	0	0	0	0.547641	0	0	0.310998	0	0	0	0
UniRef90_A0A087E900|unclassified	0	0	0	0	0.272906	0	0	0	0	0	0	0	0	0	0	0	0.547641	0	0	0.310998	0	0	0	0
UniRef90_A0A088G225	0.116488	0	0	0	0	0	0	0	0	0	0	0	0	0	0	0	0	0	0	0	0	0	0	0
UniRef90_A0A088G225|unclassified	0.116488	0	0	0	0	0	0	0	0	0	0	0	0	0	0	0	0	0	0	0	0	0	0	0
UniRef90_A0A088G297	0.28213	0	0	0	0	0	0	0	0	0	0	0	0	0	0	0	0	0	0	0	0	0	0	0
UniRef90_A0A088G297|unclassified	0.28213	0	0	0	0	0	0	0	0	0	0	0	0	0	0	0	0	0	0	0	0	0	0	0
UniRef90_A0A088G5L1	0	0	0	0	0.463822	0	0	0	0	0	0	0	0	0	0	0	0	0	0	0	0	0	0	0
UniRef90_A0A088G5L1|unclassified	0	0	0	0	0.463822	0	0	0	0	0	0	0	0	0	0	0	0	0	0	0	0	0	0	0
UniRef90_A0A091UMG0	0	0	0	0	0	0	0	0	0	0	0	0	0	0	0	0	0	0	0.0155074	0	0	0	0	0
UniRef90_A0A091UMG0|unclassified	0	0	0	0	0	0	0	0	0	0	0	0	0	0	0	0	0	0	0.0155074	0	0	0	0	0
UniRef90_A0A093DKR5	0	0	0	0	0	0	0	0	0	0	0	0	0	0	0	0	0	0	0.0161536	0	0	0	0	0
UniRef90_A0A093DKR5|unclassified	0	0	0	0	0	0	0	0	0	0	0	0	0	0	0	0	0	0	0.0161536	0	0	0	0	0
UniRef90_A0A093FCZ7	0	0	0	0	0	0	0	0	0	0	0	0	0	0	0	0	0	0	0.0197128	0	0	0	0	0
UniRef90_A0A093FCZ7|unclassified	0	0	0	0	0	0	0	0	0	0	0	0	0	0	0	0	0	0	0.0197128	0	0	0	0	0
UniRef90_A0A095RW56	0	0	0	0	0	0	0	0	0	0	0.167018	0	0	0.329746	0	0.179026	0.175995	0	0	0	0	0	0	0
UniRef90_A0A095RW56|unclassified	0	0	0	0	0	0	0	0	0	0	0.167018	0	0	0.329746	0	0.179026	0.175995	0	0	0	0	0	0	0
UniRef90_A0A095WF91	0	0	0	0	0	0	0	0	0	0	0.208772	0	0	0	0	0	0	0	0	0	0	0	0	0
UniRef90_A0A095WF91|unclassified	0	0	0	0	0	0	0	0	0	0	0.208772	0	0	0	0	0	0	0	0	0	0	0	0	0
UniRef90_A0A095WGY2	0	0	0.811609	0	0	0	0	0	0	0	0	0	0	0	0	0	0	0	0	0	0	0	0	0
UniRef90_A0A095WGY2|unclassified	0	0	0.811609	0	0	0	0	0	0	0	0	0	0	0	0	0	0	0	0	0	0	0	0	0
UniRef90_A0A095WH16	0.387342	0	0	0	0	0	0	0	0	0	0	0	0	0.454445	0	0	0	0	0	0	0	0.525547	0	0.301748
UniRef90_A0A095WH16|unclassified	0.387342	0	0	0	0	0	0	0	0	0	0	0	0	0.454445	0	0	0	0	0	0	0	0.525547	0	0.301748
UniRef90_A0A095WPA5	0	0	0	0	0	0	0	0	0	0	0	0	0	0	0	0.25846	0	0	0.260997	0	0	0	0	0
UniRef90_A0A095WPA5|unclassified	0	0	0	0	0	0	0	0	0	0	0	0	0	0	0	0.25846	0	0	0.260997	0	0	0	0	0
UniRef90_A0A095XIA3	0	0	0	0	0	0	0	0	0	0	0	0	0	0.028512	0	0	0	0	0	0.028729	0	0	0	0
UniRef90_A0A095XIA3|unclassified	0	0	0	0	0	0	0	0	0	0	0	0	0	0.028512	0	0	0	0	0	0.028729	0	0	0	0
UniRef90_A0A095XR94	0	0	0	0	0	0	0	0	0	0	0	0.464955	0	0	0	0.306827	0	0	0	0	0	0	0	0
UniRef90_A0A095XR94|unclassified	0	0	0	0	0	0	0	0	0	0	0	0.464955	0	0	0	0.306827	0	0	0	0	0	0	0	0
UniRef90_A0A095Y2A9	0	0	0	0	0	0	0.667248	0.41424	0	0	0	0	0	0	0	0	0	0	0.274734	0	0	0	0	0
UniRef90_A0A095Y2A9|unclassified	0	0	0	0	0	0	0.667248	0.41424	0	0	0	0	0	0	0	0	0	0	0.274734	0	0	0	0	0
UniRef90_A0A095YLC4	0	0	0.117218	0.0380742	0	0	0	0	0	0	0	0	0	0	0	0	0.334929	0	0	0	0	0	0	0
UniRef90_A0A095YLC4|unclassified	0	0	0.117218	0.0380742	0	0	0	0	0	0	0	0	0	0	0	0	0.334929	0	0	0	0	0	0	0
UniRef90_A0A095YQZ5	0.380629	0	0	0	0	0	0	0	0	0	0	0	0	0	0	0	0	0	0	0	0	0	0	0
UniRef90_A0A095YQZ5|unclassified	0.380629	0	0	0	0	0	0	0	0	0	0	0	0	0	0	0	0	0	0	0	0	0	0	0
UniRef90_A0A095YR27	0	0	0	0	0	0	0	0	0	0	0	0	0	0.807752	0	0	0	0	0	0	0	0.272546	0	0
UniRef90_A0A095YR27|unclassified	0	0	0	0	0	0	0	0	0	0	0	0	0	0.807752	0	0	0	0	0	0	0	0.272546	0	0
UniRef90_A0A095YR58	0	0.343422	0	0	0	0	0	0	0	0	0	0	0	0	0	0	0	0	0	0	0	0	0	0
UniRef90_A0A095YR58|unclassified	0	0.343422	0	0	0	0	0	0	0	0	0	0	0	0	0	0	0	0	0	0	0	0	0	0
UniRef90_A0A095YR75	1.21137	0.672425	0.754933	0.731378	0	1.18885	1.78823	0.976406	1.05741	0.907628	1.14767	1.51718	0.824307	1.41691	1.18065	0.901804	0.590848	0.967788	0.821877	1.5046	1.34659	1.35487	1.44012	0.757297
UniRef90_A0A095YR75|unclassified	1.21137	0.672425	0.754933	0.731378	0	1.18885	1.78823	0.976406	1.05741	0.907628	1.14767	1.51718	0.824307	1.41691	1.18065	0.901804	0.590848	0.967788	0.821877	1.5046	1.34659	1.35487	1.44012	0.757297
UniRef90_A0A095YR93	0	0.257143	0	0	0	0	0	0	0	0	0	0	0	0	0	0	0	0	0	0	0	0	0	0
UniRef90_A0A095YR93|unclassified	0	0.257143	0	0	0	0	0	0	0	0	0	0	0	0	0	0	0	0	0	0	0	0	0	0
UniRef90_A0A095YRB0	0	0	0	0	0	0	0	0	0	0	0	0	0	0	0	0	0	0	0	0	0.295483	0	0	0
UniRef90_A0A095YRB0|unclassified	0	0	0	0	0	0	0	0	0	0	0	0	0	0	0	0	0	0	0	0	0.295483	0	0	0
UniRef90_A0A095YRJ0	0	0	0	0.0246655	0	0	0	0	0	0	0	0	0	0	0	0	0	0	0	0	0	0	0	0
UniRef90_A0A095YRJ0|unclassified	0	0	0	0.0246655	0	0	0	0	0	0	0	0	0	0	0	0	0	0	0	0	0	0	0	0
UniRef90_A0A095YRR2	0	0	0	0	0	0	0	0	0.525109	0	0	0	0	0	0	0	0	0	0	0	0	0	0	0
UniRef90_A0A095YRR2|unclassified	0	0	0	0	0	0	0	0	0.525109	0	0	0	0	0	0	0	0	0	0	0	0	0	0	0
UniRef90_A0A095YRS4	0.291101	0.575607	0.435988	0.701738	0.434943	0.286451	0.448514	0.578872	0.728113	0.291728	0.884221	0.43782	0.866596	0.430974	0.994003	0	0	0.717637	0.719401	0.434009	1.44136	0	1.02074	0.437232
UniRef90_A0A095YRS4|unclassified	0.291101	0.575607	0.435988	0.701738	0.434943	0.286451	0.448514	0.578872	0.728113	0.291728	0.884221	0.43782	0.866596	0.430974	0.994003	0	0	0.717637	0.719401	0.434009	1.44136	0	1.02074	0.437232
UniRef90_A0A095YRS7	0	0	0	0	0	0	0	0	0.402851	0	0	0	0	0	0	0	0	0	0	0	0	0	0	0
UniRef90_A0A095YRS7|unclassified	0	0	0	0	0	0	0	0	0.402851	0	0	0	0	0	0	0	0	0	0	0	0	0	0	0
UniRef90_A0A095YX31	0	0	0	0	0	0	0	0.445758	0	0	0	0	0	0	0	0	0	0	0	0	0	0	0	0
UniRef90_A0A095YX31|unclassified	0	0	0	0	0	0	0	0.445758	0	0	0	0	0	0	0	0	0	0	0	0	0	0	0	0
UniRef90_A0A095Z5M0	0	0	0.225447	0	0	0	0	0	0	0	0	0	0	0.223605	0	0	0	0	0	0	0	0	0	0
UniRef90_A0A095Z5M0|unclassified	0	0	0.225447	0	0	0	0	0	0	0	0	0	0	0.223605	0	0	0	0	0	0	0	0	0	0
UniRef90_A0A095ZBI7	0	0.420123	0.845796	0	0	0.625531	0	0.349734	0	0.637911	0	0.848477	0	0.417636	0.830872	0	0	0	0.628908	0	1.04296	0	0.316583	0
UniRef90_A0A095ZBI7|g__Streptococcus.s__Streptococcus_infantis	0	0	0	0	0	0	0	0.349734	0	0	0	0	0	0	0	0	0	0	0	0	1.04296	0	0	0
UniRef90_A0A095ZBI7|unclassified	0	0.420123	0.845796	0	0	0.625531	0	0	0	0.637911	0	0.848477	0	0.417636	0.830872	0	0	0	0.628908	0	0	0	0.316583	0
UniRef90_A0A095ZC25	0	0	0	1.70192	0	0	0.417842	0	0	0.819825	0	0	0	0	0	0	0	0	0	0	0	0	0	0.826637
UniRef90_A0A095ZC25|g__Streptococcus.s__Streptococcus_infantis	0	0	0	1.70192	0	0	0	0	0	0	0	0	0	0	0	0	0	0	0	0	0	0	0	0
UniRef90_A0A095ZC25|unclassified	0	0	0	0	0	0	0.417842	0	0	0.819825	0	0	0	0	0	0	0	0	0	0	0	0	0	0.826637
UniRef90_A0A095ZC37	0	0	0	0	0	0	0	0	0	0	0	0	0	0	0	0.356922	0	0	0	0	0.362942	0	0	0
UniRef90_A0A095ZC37|unclassified	0	0	0	0	0	0	0	0	0	0	0	0	0	0	0	0.356922	0	0	0	0	0.362942	0	0	0
UniRef90_A0A095ZDN4	15.3935	14.6262	12.5471	10.8705	10.4265	15.6073	13.4267	14.4364	17.0456	5.01655	6.15438	7.82457	9.33469	9.86222	10.0611	12.2421	12.4762	13.4002	12.1156	15.7036	16.7828	14.9322	7.65475	12.4772
UniRef90_A0A095ZDN4|g__Streptococcus.s__Streptococcus_infantis	0	0	0	0.747233	0	0	0	1.76133	2.08918	0	0	0	0	0	0	0	0	1.25343	0	1.40276	0.809591	0	0	0
UniRef90_A0A095ZDN4|g__Streptococcus.s__Streptococcus_mitis	0.227657	0	0	0.175871	0	0	0	0.903123	0.635826	0	0.230171	0	0	0.179384	0.532675	0	0.577162	0.223968	0.49422	0.49786	0	0	0	0
UniRef90_A0A095ZDN4|g__Streptococcus.s__Streptococcus_oralis	13.5278	12.2222	10.2628	9.31877	8.14025	12.916	10.1009	9.84484	11.723	3.68668	4.41735	5.42712	7.17062	7.75937	7.85783	10.4332	9.76958	10.4775	10.1119	11.9019	11.8789	11.684	6.20228	10.2023
UniRef90_A0A095ZDN4|g__Streptococcus.s__Streptococcus_sp_HMSC071D03	0	0	0	0	0	0	0	0	0	0	0	0	0	0	0	0	0	0	0	0	4.09425	0	0	0
UniRef90_A0A095ZDN4|unclassified	1.63811	2.40399	2.28424	0.62864	2.28627	2.69131	3.32583	1.92713	2.59759	1.32987	1.50686	2.39744	2.16407	1.92347	1.67062	1.80886	2.12944	1.44533	1.50939	1.9011	0	3.24816	1.45248	2.27488
UniRef90_A0A095ZDR1	0	1.74	0	2.43131	0	2.13891	0	4.9962	5.02605	0	0.449124	0	1.30591	0.423576	0.848835	0	0.415961	7.31802	0	5.00602	2.48874	0	0	0
UniRef90_A0A095ZDR1|g__Streptococcus.s__Streptococcus_infantis	0	0	0	2.43131	0	0	0	4.9962	5.02605	0	0	0	0	0	0	0	0	7.31802	0	5.00602	2.48874	0	0	0
UniRef90_A0A095ZDR1|unclassified	0	1.74	0	0	0	2.13891	0	0	0	0	0.449124	0	1.30591	0.423576	0.848835	0	0.415961	0	0	0	0	0	0	0
UniRef90_A0A095ZDV2	0	0	0	0	0	0	0	0	0	0	0	0	0	0	0	0	0	0.243128	0	0	0	0	0	0
UniRef90_A0A095ZDV2|g__Streptococcus.s__Streptococcus_infantis	0	0	0	0	0	0	0	0	0	0	0	0	0	0	0	0	0	0.243128	0	0	0	0	0	0
UniRef90_A0A095ZFT8	0	0	0	0	0	0	0	0	17.5912	0	0	0	0	0	0	0	0	0	0	0	0	0	0	0
UniRef90_A0A095ZFT8|g__Streptococcus.s__Streptococcus_infantis	0	0	0	0	0	0	0	0	17.5912	0	0	0	0	0	0	0	0	0	0	0	0	0	0	0
UniRef90_A0A095ZJS6	22.7272	11.8164	9.592	11.535	10.4599	19.5724	21.3379	18.2125	15.8856	4.48809	13.0372	12.4396	15.1769	12.5793	8.09054	11.4119	9.96447	18.8437	12.7523	15.8227	26.9	6.96696	9.58393	21.7941
UniRef90_A0A095ZJS6|g__Streptococcus.s__Streptococcus_infantis	0	0	0	0	0	0	0	3.1794	1.58726	0	0	0	0	0	0	0	0	2.35252	0	3.95829	1.58375	0	0	0
UniRef90_A0A095ZJS6|g__Streptococcus.s__Streptococcus_oralis	21.4536	11.8164	9.48543	11.535	10.3562	19.5724	21.3379	15.0331	14.2983	3.98181	12.9324	12.0165	14.2265	11.0044	7.77802	11.0939	9.34303	16.4912	11.8052	11.8644	25.3163	6.32937	9.58393	21.4754
UniRef90_A0A095ZJS6|unclassified	1.27358	0	0.106575	0	0.10373	0	0	0	0	0.506283	0.104876	0.42317	0.95049	1.57498	0.31252	0.317985	0.621435	0	0.947174	0	0	0.637591	0	0.318703
UniRef90_A0A095ZK58	0	0	0	0	0	0	0	0	0	0	0	0	0	0	0	0	0	0	0	0	0.791873	0	0	0
UniRef90_A0A095ZK58|g__Streptococcus.s__Streptococcus_infantis	0	0	0	0	0	0	0	0	0	0	0	0	0	0	0	0	0	0	0	0	0.791873	0	0	0
UniRef90_A0A096A106	0.280676	0	0	0	0	0	0	0	0	0	0	0	0	0	0	0.690735	0	0	0	0	0	0	0	0
UniRef90_A0A096A106|unclassified	0.280676	0	0	0	0	0	0	0	0	0	0	0	0	0	0	0.690735	0	0	0	0	0	0	0	0
UniRef90_A0A096A2A1	0	1.56735	1.91789	1.77489	0	1.31285	1.54599	1.49202	1.50212	0	0	1.7583	1.07588	0.988327	2.03708	1.99099	1.38574	1.39717	1.07255	1.24571	1.32117	1.33036	0	2.25792
UniRef90_A0A096A2A1|unclassified	0	1.56735	1.91789	1.77489	0	1.31285	1.54599	1.49202	1.50212	0	0	1.7583	1.07588	0.988327	2.03708	1.99099	1.38574	1.39717	1.07255	1.24571	1.32117	1.33036	0	2.25792
UniRef90_A0A096A2A3	0	0	0	0	0	0	0	0	0	0	0	0	0	0	0	0	0.422348	0	0.213713	0	0	0	0	0
UniRef90_A0A096A2A3|unclassified	0	0	0	0	0	0	0	0	0	0	0	0	0	0	0	0	0.422348	0	0.213713	0	0	0	0	0
UniRef90_A0A096AB83	1.10499	1.04577	1.03388	0.888904	1.1836	1.16346	1.05746	1.31999	1.11055	1.33134	1.85078	1.49946	1.2225	1.2433	1.1732	1.25507	1.42311	1.09072	1.69957	1.18074	1.4714	1.25074	1.30113	1.06158
UniRef90_A0A096AB83|unclassified	1.10499	1.04577	1.03388	0.888904	1.1836	1.16346	1.05746	1.31999	1.11055	1.33134	1.85078	1.49946	1.2225	1.2433	1.1732	1.25507	1.42311	1.09072	1.69957	1.18074	1.4714	1.25074	1.30113	1.06158
UniRef90_A0A096AGF2	0	0.539449	0	0	0	0.470073	0	0.407106	0.272819	0.341573	0	0	0	0	0.266576	0.406725	0	0	0	0	0	0	0	0.546996
UniRef90_A0A096AGF2|unclassified	0	0.539449	0	0	0	0.470073	0	0.407106	0.272819	0.341573	0	0	0	0	0.266576	0.406725	0	0	0	0	0	0	0	0.546996
UniRef90_A0A096AKF6	0	0	0	0	0	0	0	0.876173	0	0	0	0	0	0	0	0	0	0	0	0	0	0	0	0
UniRef90_A0A096AKF6|unclassified	0	0	0	0	0	0	0	0.876173	0	0	0	0	0	0	0	0	0	0	0	0	0	0	0	0
UniRef90_A0A096AL02	0.430142	0	0	0	0.322073	0	0	0	0	0	0	0	0	0	0	0	0	0	0	0	0	0	0	0
UniRef90_A0A096AL02|unclassified	0.430142	0	0	0	0.322073	0	0	0	0	0	0	0	0	0	0	0	0	0	0	0	0	0	0	0
UniRef90_A0A096ALN4	105.678	91.3607	99.6917	69.1981	83.6443	79.3342	77.9983	65.1687	66.9494	68.2216	82.3169	68.0284	65.3509	73.9629	74.3231	69.865	56.07	66.3031	64.8417	69.6021	72.2128	142.547	112.625	122.659
UniRef90_A0A096ALN4|g__Veillonella.s__Veillonella_dispar	101.163	86.8355	94.7606	69.1981	78.9575	74.9033	77.9983	61.7928	63.3396	65.4639	78.1901	64.7995	65.3509	73.9629	71.4938	66.4181	53.6943	63.8017	61.4474	66.932	68.673	137.025	107.781	116.746
UniRef90_A0A096ALN4|g__Veillonella.s__Veillonella_parvula	4.51521	4.52512	4.93111	0	4.68679	4.43086	0	3.37588	3.60979	2.75771	4.1268	3.22894	0	0	2.82931	3.44689	2.37571	2.50142	3.39432	2.67005	3.53986	5.52228	4.84362	5.91248
UniRef90_A0A096AM92	0	0	0	0	0.765508	0	0	0	0	0	0	0	0	0	0	0	0	0	0	0	0	0	0	0
UniRef90_A0A096AM92|unclassified	0	0	0	0	0.765508	0	0	0	0	0	0	0	0	0	0	0	0	0	0	0	0	0	0	0
UniRef90_A0A096AM94	0	0.271561	0	0	0	0	0.565501	0	0	0.458512	0.370669	0	0.454695	0.542237	0	0.637625	0.536507	0	0	0	0	0.547456	0.36771	0.734153
UniRef90_A0A096AM94|g__Veillonella.s__Veillonella_dispar	0	0.271561	0	0	0	0	0.565501	0	0	0.458512	0.370669	0	0.454695	0.542237	0	0.637625	0.447115	0	0	0	0	0.547456	0.36771	0.734153
UniRef90_A0A096AM94|g__Veillonella.s__Veillonella_infantium	0	0	0	0	0	0	0	0	0	0	0	0	0	0	0	0	0.0893919	0	0	0	0	0	0	0
UniRef90_A0A096AMC2	0	0	0	0	0	0	0	0	0.307021	0	0	0	0	0	0	0	0	0	0	0	0	0	0	0
UniRef90_A0A096AMC2|unclassified	0	0	0	0	0	0	0	0	0.307021	0	0	0	0	0	0	0	0	0	0	0	0	0	0	0
UniRef90_A0A096AN40	0	0	0	0	0.774727	0	0.898165	0	0	0	0	0	0	0	0	0	0	0	0	0	0	0	0.4588	0
UniRef90_A0A096AN40|unclassified	0	0	0	0	0.774727	0	0.898165	0	0	0	0	0	0	0	0	0	0	0	0	0	0	0	0.4588	0
UniRef90_A0A096API4	0	0	0	0.965289	0	0.627847	0.562412	2.5138	1.20825	0	0	0	0	0.360397	0.713252	0	0	0.868782	0	0.769355	0.982055	0	0	0
UniRef90_A0A096API4|g__Streptococcus.s__Streptococcus_infantis	0	0	0	0.965289	0	0	0	2.5138	1.20825	0	0	0	0	0	0	0	0	0.868782	0	0.769355	0.982055	0	0	0
UniRef90_A0A096API4|unclassified	0	0	0	0	0	0.627847	0.562412	0	0	0	0	0	0	0.360397	0.713252	0	0	0	0	0	0	0	0	0
UniRef90_A0A096AV52	0.424602	0.697863	0.799145	0.682587	0.988611	1.24964	1.45287	1.16886	1.5053	1.79092	1.23871	1.22782	0.653802	1.34698	1.10305	1.16935	1.24129	1.29812	1.58238	0.65612	1.25797	1.17221	0.755495	1.46138
UniRef90_A0A096AV52|unclassified	0.424602	0.697863	0.799145	0.682587	0.988611	1.24964	1.45287	1.16886	1.5053	1.79092	1.23871	1.22782	0.653802	1.34698	1.10305	1.16935	1.24129	1.29812	1.58238	0.65612	1.25797	1.17221	0.755495	1.46138
UniRef90_A0A096AV56	0	0	0	0	0	0	0.434339	0	0.421767	0.527701	0	0	0	0.624783	0	0	0.205905	0.62272	0.312988	0.420086	0.521801	0	0	0.528203
UniRef90_A0A096AV56|unclassified	0	0	0	0	0	0	0.434339	0	0.421767	0.527701	0	0	0	0.624783	0	0	0.205905	0.62272	0.312988	0.420086	0.521801	0	0	0.528203
UniRef90_A0A096AXL7	0.205068	0	0	0	0.306501	0	0.29864	0.966757	0.818988	0.273391	0.310932	0.616202	0	0.405416	0.650152	0.34016	1.03502	0	0.8685	1.22201	0.202572	0	0.411043	0.410712
UniRef90_A0A096AXL7|unclassified	0.205068	0	0	0	0.306501	0	0.29864	0.966757	0.818988	0.273391	0.310932	0.616202	0	0.405416	0.650152	0.34016	1.03502	0	0.8685	1.22201	0.202572	0	0.411043	0.410712
UniRef90_A0A096AY79	0	0	0	0	0	0	0	0	0	0	0	0	0	0	0	0	0	0.945714	0	0	0	0	0	0
UniRef90_A0A096AY79|unclassified	0	0	0	0	0	0	0	0	0	0	0	0	0	0	0	0	0	0.945714	0	0	0	0	0	0
UniRef90_A0A096B0N4	0	0	0	0.336401	0	0	0	0	1.34091	0	0	0	0	0	0	0	0.477731	0.538662	0	0.989287	0.934851	0	0	0
UniRef90_A0A096B0N4|g__Streptococcus.s__Streptococcus_infantis	0	0	0	0.336401	0	0	0	0	1.34091	0	0	0	0	0	0	0	0	0.538662	0	0.989287	0.934851	0	0	0
UniRef90_A0A096B0N4|unclassified	0	0	0	0	0	0	0	0	0	0	0	0	0	0	0	0	0.477731	0	0	0	0	0	0	0
UniRef90_A0A096B3I8	0	0	0	0	0	0	0	0	0	0	0	0.340683	0	0	0	0	0	0	0	0	0	0	0	0
UniRef90_A0A096B3I8|unclassified	0	0	0	0	0	0	0	0	0	0	0	0.340683	0	0	0	0	0	0	0	0	0	0	0	0
UniRef90_A0A096B9T9	0	0	0	0	0	0	0	0	0	0	0	0	0	0	0	0	0	0	0.259698	0	0	0	0	0
UniRef90_A0A096B9T9|unclassified	0	0	0	0	0	0	0	0	0	0	0	0	0	0	0	0	0	0	0.259698	0	0	0	0	0
UniRef90_A0A096BK53	0	0	0	0	0	0.336903	0	0	0	0	0	0	0	0	0	0	0	0	0	0	0	0	0	0
UniRef90_A0A096BK53|unclassified	0	0	0	0	0	0.336903	0	0	0	0	0	0	0	0	0	0	0	0	0	0	0	0	0	0
UniRef90_A0A096BT77	0	5.80001	0	0	0	0	0	0	0	0	5.93842	0	0	0	0	0	0	0	0	0	0	0	0	0
UniRef90_A0A096BT77|g__Streptococcus.s__Streptococcus_mitis	0	0	0	0	0	0	0	0	0	0	5.93842	0	0	0	0	0	0	0	0	0	0	0	0	0
UniRef90_A0A096BT77|g__Streptococcus.s__Streptococcus_oralis	0	5.80001	0	0	0	0	0	0	0	0	0	0	0	0	0	0	0	0	0	0	0	0	0	0
UniRef90_A0A096BUI5	22.8484	24.1633	23.805	24.3255	26.5011	25.7431	28.7219	19.8133	28.1065	14.2341	17.4961	14.4707	23.7417	22.2034	18.3753	27.6423	22.3765	30.3261	31.9475	32.0676	31.6787	34.2286	26.4735	28.8948
UniRef90_A0A096BUI5|g__Veillonella.s__Veillonella_atypica	20.903	20.0201	20.5407	21.5574	23.1262	22.0239	25.1447	18.189	25.1488	11.6755	15.2196	13.3425	20.4961	19.5794	16.1792	24.5966	19.9801	27.3041	28.4113	27.5913	29.0525	29.1398	22.986	26.0286
UniRef90_A0A096BUI5|g__Veillonella.s__Veillonella_dispar	1.74149	3.84146	2.34988	2.76807	3.37486	3.21901	3.57715	1.52323	1.94104	2.15112	2.07054	1.02607	3.24568	2.62402	1.99732	2.54026	1.59781	2.82151	3.13386	3.97005	1.82119	4.27795	3.28337	2.25464
UniRef90_A0A096BUI5|g__Veillonella.s__Veillonella_infantium	0	0	0	0	0	0	0	0	0	0	0	0	0	0	0	0	0.699137	0	0	0	0	0	0	0
UniRef90_A0A096BUI5|g__Veillonella.s__Veillonella_parvula	0.203882	0.301735	0.914429	0	0	0.500184	0	0.101079	1.01663	0.407519	0.205957	0.102074	0	0	0.198712	0.505467	0.0993818	0.20044	0.402307	0.506195	0.805024	0.81081	0.204135	0.611616
UniRef90_A0A096BUU2	3.20464	5.11916	4.10899	3.31351	4.11431	4.64457	5.4047	3.47991	3.27312	2.44015	2.77562	2.52058	3.551	2.63012	3.34661	4.46442	3.49569	4.12628	3.91315	5.2292	4.67354	6.67472	6.49089	7.9348
UniRef90_A0A096BUU2|g__Veillonella.s__Veillonella_atypica	3.20464	5.11916	4.10899	3.31351	4.11431	4.64457	5.4047	3.47991	3.27312	2.44015	2.77562	2.52058	3.551	2.63012	3.34661	4.46442	3.49569	4.12628	3.91315	5.2292	4.67354	6.67472	6.49089	7.9348
UniRef90_A0A096BYG9	0	0	0	0	0.369371	0	0	0	0	0	0	0	0	0	0	0	0	0	0	0	0	0	0	0
UniRef90_A0A096BYG9|g__Veillonella.s__Veillonella_dispar	0	0	0	0	0.369371	0	0	0	0	0	0	0	0	0	0	0	0	0	0	0	0	0	0	0
UniRef90_A0A096D3K3	0.253873	0	0	0.556341	0	0	0	0	0.845144	0	0	0	0.488938	0.720157	0	0	0	0	0	0	0.445723	0.546907	0	0.493005
UniRef90_A0A096D3K3|unclassified	0.253873	0	0	0.556341	0	0	0	0	0.845144	0	0	0	0.488938	0.720157	0	0	0	0	0	0	0.445723	0.546907	0	0.493005
UniRef90_A0A098APB8	0	0	0	0	0	0	0	0	0	0	0	0	0	0.285045	0	0	0	0	0	0	0	0	0	0
UniRef90_A0A098APB8|unclassified	0	0	0	0	0	0	0	0	0	0	0	0	0	0.285045	0	0	0	0	0	0	0	0	0	0
UniRef90_A0A098BRG7	0	0	0	0	0	0	0	0.17766	0	0	0	0	0	0	0	0	0.235004	0	0	0	0	0	0	0
UniRef90_A0A098BRG7|unclassified	0	0	0	0	0	0	0	0.17766	0	0	0	0	0	0	0	0	0.235004	0	0	0	0	0	0	0
UniRef90_A0A098CSK9	0	0.372451	0	0.130384	0	0	0	0	0	0	0	0	0	0	0	0	0	0	0	0	0.199649	0.402561	0	0
UniRef90_A0A098CSK9|unclassified	0	0.372451	0	0.130384	0	0	0	0	0	0	0	0	0	0	0	0	0	0	0	0	0.199649	0.402561	0	0
UniRef90_A0A098Z1S5	2.00716	3.94735	2.45865	1.40924	1.64034	3.3161	4.64186	1.89679	1.36515	1.36795	1.19809	1.09717	1.80842	1.97714	1.7789	1.9014	2.39973	1.07632	1.17014	1.53988	2.61567	2.81333	3.20013	2.92219
UniRef90_A0A098Z1S5|g__Streptococcus.s__Streptococcus_mitis	0.272407	0	0	0.0877276	0	0	0	0.810466	0.0906761	0	0.0918312	0	0	0.0895187	0.0884491	0	0.797159	0.0892183	0.0896896	0.541734	0	0	0	0
UniRef90_A0A098Z1S5|g__Streptococcus.s__Streptococcus_oralis	1.73475	3.42327	2.45865	1.32152	1.64034	3.3161	3.84387	1.08632	1.27447	1.36795	1.10625	1.09717	1.80842	1.88762	1.69046	1.9014	1.60258	0.987098	1.08045	0.998142	2.61567	2.81333	3.20013	2.92219
UniRef90_A0A098Z1S5|unclassified	0	0.524072	0	0	0	0	0.797995	0	0	0	0	0	0	0	0	0	0	0	0	0	0	0	0	0
UniRef90_A0A098Z3P9	2.2418	3.20304	1.46473	5.44411	5.71095	5.61266	8.57281	8.35417	10.3337	1.08191	1.24962	2.0127	3.82745	5.48098	5.42304	8.04941	6.93314	8.20834	11.2087	8.37104	9.468	1.22954	2.09037	1.46901
UniRef90_A0A098Z3P9|g__Streptococcus.s__Streptococcus_parasanguinis	2.2418	3.20304	1.46473	5.44411	5.71095	5.61266	8.57281	8.35417	10.3337	1.08191	1.24962	2.0127	3.82745	5.48098	5.42304	8.04941	6.93314	8.20834	11.2087	8.37104	9.468	1.22954	2.09037	1.46901
UniRef90_A0A098Z3W7	2.87716	2.0386	2.18214	3.20689	2.54857	2.62506	4.36843	4.25962	3.92102	1.53921	1.39214	1.09519	2.60784	3.03325	3.19961	2.81358	3.43764	3.74476	3.7587	4.50936	4.32318	2.41752	2.06963	2.63445
UniRef90_A0A098Z3W7|g__Streptococcus.s__Streptococcus_mitis	0.769959	0	0	0.899325	0	0	0	0.723311	1.01077	0	0.204773	0	0	0.598697	0.632074	0	0.869352	0.757082	0.599595	0.805475	0	0	0	0
UniRef90_A0A098Z3W7|g__Streptococcus.s__Streptococcus_oralis	2.1072	2.0386	2.18214	2.30757	2.54857	2.62506	4.36843	3.53631	2.91025	1.53921	1.18737	1.09519	2.60784	2.43456	2.56754	2.81358	2.56829	2.98768	3.1591	3.70388	4.32318	2.41752	2.06963	2.63445
UniRef90_A0A098Z5C2	0.711642	0.6241	0.551522	0	0	0.913081	0.730512	1.64661	0.945433	0.632057	1.1975	0.791517	0.27295	1.01217	0.7701	0.782865	0.925419	1.08803	0	0.863684	0.546621	0.471408	0.711581	0.711369
UniRef90_A0A098Z5C2|g__Streptococcus.s__Streptococcus_infantis	0	0	0	0	0	0	0	0.54891	0	0	0	0	0	0	0	0	0	0.0776332	0	0	0	0	0	0
UniRef90_A0A098Z5C2|g__Streptococcus.s__Streptococcus_mitis	0	0	0	0	0	0	0	0	0	0	0	0	0	0.0778773	0.0768493	0	0	0.0777493	0	0.0785699	0	0	0	0
UniRef90_A0A098Z5C2|g__Streptococcus.s__Streptococcus_oralis	0.711642	0.6241	0.551522	0	0	0	0.730512	1.0977	0.945433	0.632057	1.1975	0.791517	0	0.934295	0.693251	0.782865	0.925419	0.932643	0	0.785114	0.546621	0.471408	0.711581	0.711369
UniRef90_A0A098Z5C2|unclassified	0	0	0	0	0	0.913081	0	0	0	0	0	0	0.27295	0	0	0	0	0	0	0	0	0	0	0
UniRef90_A0A098Z5H8	0.656885	1.0082	0.723866	0.492678	0.58084	1.50024	0	0	0.942409	0	0	0	0	0	0.710284	0.288482	0.853336	1.64982	0.431005	0.435007	0.861899	0.579829	0	0.218816
UniRef90_A0A098Z5H8|unclassified	0.656885	1.0082	0.723866	0.492678	0.58084	1.50024	0	0	0.942409	0	0	0	0	0	0.710284	0.288482	0.853336	1.64982	0.431005	0.435007	0.861899	0.579829	0	0.218816
UniRef90_A0A098Z728	8.26176	7.93402	7.57663	9.56201	12.8621	7.99385	14.473	11.0285	11.6423	4.51324	3.89593	3.74858	10.4682	9.97679	9.65945	11.6834	8.04943	8.98738	9.88958	13.4591	11.8582	9.30708	7.82851	7.82183
UniRef90_A0A098Z728|g__Streptococcus.s__Streptococcus_oralis	8.26176	7.93402	7.57663	9.56201	12.8621	7.99385	14.473	11.0285	11.6423	4.51324	3.89593	3.74858	10.4682	9.97679	9.65945	11.6834	8.04943	8.98738	9.88958	13.4591	11.8582	9.30708	7.82851	7.82183
UniRef90_A0A098Z741	2.46081	3.48001	0	0	2.29652	1.15376	3.6213	0	0	0	1.18768	2.32891	0	0	0	0	0	0	0	0	1.16141	2.33784	0	0
UniRef90_A0A098Z741|g__Streptococcus.s__Streptococcus_infantis	0	0	0	0	0	0	0	0	0	0	0	0	0	0	0	0	0	0	0	0	1.16141	0	0	0
UniRef90_A0A098Z741|g__Streptococcus.s__Streptococcus_oralis	2.46081	3.48001	0	0	2.29652	1.15376	3.6213	0	0	0	1.18768	2.32891	0	0	0	0	0	0	0	0	0	2.33784	0	0
UniRef90_A0A098ZAG9	0.601221	0.592622	0.189378	0	0	1.08054	0	0.694555	1.79834	0	0.505732	0	0	0.591858	0	0.695028	0.585389	1.96931	0.592614	0.696297	0.59353	0.597365	0.701727	0
UniRef90_A0A098ZAG9|g__Streptococcus.s__Streptococcus_mitis	0.300611	0	0	0	0	0	0	0.0993563	0.799221	0	0.303478	0	0	0.197348	0	0	0.390382	0.886607	0.2964	0.199103	0	0	0	0
UniRef90_A0A098ZAG9|g__Streptococcus.s__Streptococcus_oralis	0.300611	0.592622	0	0	0	1.08054	0	0.595199	0.99912	0	0.202255	0	0	0.39451	0	0.695028	0.195007	1.0827	0.296214	0.497194	0.59353	0.597365	0.701727	0
UniRef90_A0A098ZAG9|unclassified	0	0	0.189378	0	0	0	0	0	0	0	0	0	0	0	0	0	0	0	0	0	0	0	0	0
UniRef90_A0A098ZDG5	0.723098	1.00144	0.708307	1.46823	1.41736	1.5202	2.61834	2.25993	3.19175	0.15216	0.614983	0.304461	1.20524	1.72363	0.840173	1.40452	2.00362	2.69406	2.1527	1.62601	2.44151	1.74087	0	0
UniRef90_A0A098ZDG5|unclassified	0.723098	1.00144	0.708307	1.46823	1.41736	1.5202	2.61834	2.25993	3.19175	0.15216	0.614983	0.304461	1.20524	1.72363	0.840173	1.40452	2.00362	2.69406	2.1527	1.62601	2.44151	1.74087	0	0
UniRef90_A0A098ZDX5	49.0842	53.9629	51.0901	60.1675	77.6641	66.883	93.3998	68.2264	67.1671	30.4729	25.3649	23.9504	53.1379	55.5693	54.4092	77.1148	58.7907	68.3685	67.026	101.131	97.5332	52.8516	46.2498	50.1016
UniRef90_A0A098ZDX5|g__Streptococcus.s__Streptococcus_infantis	0	0	0	2.18767	0	0	0	4.88986	4.24	0	0	0	0	0	0	0	0	3.06449	0	6.13752	4.03111	0	0	0
UniRef90_A0A098ZDX5|g__Streptococcus.s__Streptococcus_mitis	2.2109	0	0	3.28203	0	0	0	4.27118	3.9019	0	1.54642	0	0	3.90733	4.80549	0	4.36488	4.12379	4.69699	5.06812	0	0	0	0
UniRef90_A0A098ZDX5|g__Streptococcus.s__Streptococcus_oralis	46.8733	53.9629	51.0901	54.6978	76.8449	65.9059	93.3998	59.0653	59.0252	30.4729	23.8185	23.9504	53.1379	51.4053	49.6037	77.1148	54.4258	61.1802	61.8481	89.9258	87.3985	52.8516	46.2498	50.1016
UniRef90_A0A098ZDX5|g__Streptococcus.s__Streptococcus_sp_HMSC071D03	0	0	0	0	0	0	0	0	0	0	0	0	0	0	0	0	0	0	0	0	6.1036	0	0	0
UniRef90_A0A098ZDX5|unclassified	0	0	0	0	0.819254	0.977155	0	0	0	0	0	0	0	0.256688	0	0	0	0	0.480833	0	0	0	0	0
UniRef90_A0A098ZEP1	0	0	0	0	0	0	0	0	0	0	0.196941	0	0	0	0	0	0	0	0	0	0	0	0	0
UniRef90_A0A098ZEP1|unclassified	0	0	0	0	0	0	0	0	0	0	0.196941	0	0	0	0	0	0	0	0	0	0	0	0	0
UniRef90_A0A098ZEV1	0	0.37	0	0	0	0	0	0	0	0	0	0	0	0	0	0	0	0	0	0	0	0	0	0
UniRef90_A0A098ZEV1|g__Streptococcus.s__Streptococcus_oralis	0	0.37	0	0	0	0	0	0	0	0	0	0	0	0	0	0	0	0	0	0	0	0	0	0
UniRef90_A0A098ZPT1	1.00468	0.810624	0	0.528941	0	0.627383	0.656226	0	0.546404	0	1.29166	0.27433	0.361559	0.809222	0.712021	0.154714	0.445109	0.359184	0.231198	0.816107	0.991365	0.81701	0.548787	0
UniRef90_A0A098ZPT1|g__Streptococcus.s__Streptococcus_cristatus	0.0913774	0	0	0.0881822	0	0	0	0	0.0911459	0	0	0.091496	0	0.179965	0.0887536	0	0	0	0	0	0.18022	0	0	0
UniRef90_A0A098ZPT1|g__Streptococcus.s__Streptococcus_mitis	0.639169	0	0	0.0881822	0	0	0	0	0.272966	0	0.64599	0	0	0.269793	0.445301	0	0.178166	0.269504	0	0.453132	0	0	0	0
UniRef90_A0A098ZPT1|g__Streptococcus.s__Streptococcus_oralis	0.274132	0.810624	0	0.352577	0	0.627383	0.656226	0	0.182292	0	0.645672	0.182834	0.361559	0.359465	0.177967	0	0.266943	0.0896798	0	0.362975	0.811146	0.81701	0.548787	0
UniRef90_A0A098ZPT1|unclassified	0	0	0	0	0	0	0	0	0	0	0	0	0	0	0	0.154714	0	0	0.231198	0	0	0	0	0
UniRef90_A0A098ZQH0	7.82311	5.69213	7.4081	8.69423	8.5996	7.67893	11.5229	6.81866	9.77505	3.63368	3.67037	3.72061	5.55525	6.69129	7.24072	7.13006	8.39527	8.62333	7.95202	9.02664	9.44635	5.10746	4.35174	5.5315
UniRef90_A0A098ZQH0|g__Streptococcus.s__Streptococcus_anginosus_group	0	0	0	0	0.158381	0	0	0.0786509	0	0	0	0	0	0	0	0.15756	0	0	0	0	0	0	0.07942	0
UniRef90_A0A098ZQH0|g__Streptococcus.s__Streptococcus_oralis	7.82311	5.69213	7.4081	8.69423	8.44122	7.67893	11.5229	6.74001	9.77505	3.63368	3.67037	3.72061	5.55525	6.69129	7.24072	6.9725	8.39527	8.62333	7.95202	9.02664	9.44635	5.10746	4.27232	5.5315
UniRef90_A0A099VGJ7	0	0	0	0	0	0	0	0	0	0	0	0	0	0	0	0	0	0	0	0.125151	0	0	0	0
UniRef90_A0A099VGJ7|unclassified	0	0	0	0	0	0	0	0	0	0	0	0	0	0	0	0	0	0	0	0.125151	0	0	0	0
UniRef90_A0A099Y8X5	4.72605	4.7421	5.13358	3.76506	3.35322	4.26285	4.50104	3.6889	4.33296	4.64267	4.55077	4.77247	3.9424	3.7627	3.50859	3.45026	3.09763	3.10421	2.99615	3.63645	3.05949	3.63903	4.16798	3.55944
UniRef90_A0A099Y8X5|unclassified	4.72605	4.7421	5.13358	3.76506	3.35322	4.26285	4.50104	3.6889	4.33296	4.64267	4.55077	4.77247	3.9424	3.7627	3.50859	3.45026	3.09763	3.10421	2.99615	3.63645	3.05949	3.63903	4.16798	3.55944
UniRef90_A0A099YAA4	1973.98	1965.5	1993.54	1566.82	1599.16	1636.77	1562.04	1348.43	1335.23	1862.39	2032.67	1997.31	1329.72	1206.03	1474.28	1005.86	1022.8	940.694	877.904	900.935	822.167	1399.07	1611.51	1430.39
UniRef90_A0A099YAA4|g__Lactobacillus.s__Lactobacillus_fermentum	1973.98	1965.5	1993.54	1566.82	1599.16	1636.77	1562.04	1348.43	1335.23	1862.39	2032.67	1997.31	1329.72	1206.03	1474.28	1005.86	1022.8	940.694	877.904	900.935	822.167	1399.07	1611.51	1430.39
UniRef90_A0A099YCE4	14.1124	12.4512	11.3631	11.559	12.2818	10.7134	10.662	10.5618	10.5189	10.7507	10.1687	13.0649	12.8125	9.07271	11.2631	7.3421	8.35954	7.48694	6.41068	7.30109	7.99673	10.272	0	9.47952
UniRef90_A0A099YCE4|g__Lactobacillus.s__Lactobacillus_fermentum	14.1124	12.4512	11.3631	11.559	12.2818	10.7134	10.662	10.5618	10.5189	10.7507	10.1687	13.0649	12.8125	9.07271	11.2631	7.3421	8.35954	7.48694	6.41068	7.30109	7.99673	10.272	0	9.47952
UniRef90_A0A0A0DD98	73.6492	54.76	36.0815	90.6968	58.3755	320.462	68.0775	270.405	268.119	23.1816	15.6248	30.9742	91.8346	92.7336	146.846	202.018	249.949	218.19	190.583	112.942	334.982	33.5109	9.7329	23.4103
UniRef90_A0A0A0DD98|unclassified	73.6492	54.76	36.0815	90.6968	58.3755	320.462	68.0775	270.405	268.119	23.1816	15.6248	30.9742	91.8346	92.7336	146.846	202.018	249.949	218.19	190.583	112.942	334.982	33.5109	9.7329	23.4103
UniRef90_A0A0A0DEA8	0	0.448714	0	0.732744	0.605392	0.446723	1.40347	0.90276	0.454944	0.7584	0	0	0	0.896995	0	1.05452	0	0.447971	0.299567	0.754354	0	0	0	0.756651
UniRef90_A0A0A0DEA8|g__Streptococcus.s__Streptococcus_cristatus	0	0.15	0	0.146297	0.45361	0.148765	0.468271	0.300634	0.151648	0.454517	0	0	0	0.299425	0	0.752979	0	0.149466	0.149998	0	0	0	0	0.604626
UniRef90_A0A0A0DEA8|g__Streptococcus.s__Streptococcus_salivarius	0	0.298714	0	0.586447	0.151782	0.297958	0.9352	0.602126	0.303296	0.303882	0	0	0	0.59757	0	0.301537	0	0.298504	0.149568	0.754354	0	0	0	0.152025
UniRef90_A0A0A0DED1	0	0	0	0	0	0	0	0	0	0	0	0	0	0	0.358057	0	0	0.415881	0	0.410571	0	0	0.50578	0
UniRef90_A0A0A0DED1|g__Streptococcus.s__Streptococcus_cristatus	0	0	0	0	0	0	0	0	0	0	0	0	0	0	0.268572	0	0	0	0	0	0	0	0.183935	0
UniRef90_A0A0A0DED1|g__Streptococcus.s__Streptococcus_salivarius	0	0	0	0	0	0	0	0	0	0	0	0	0	0	0.0894852	0	0	0	0	0.410571	0	0	0.321846	0
UniRef90_A0A0A0DED1|unclassified	0	0	0	0	0	0	0	0	0	0	0	0	0	0	0	0	0	0.415881	0	0	0	0	0	0
UniRef90_A0A0A0DEK6	0	0	0	0	0.517592	0	0.532328	0	0	0	0	0.471906	0	0	0	0.4675	0.275538	0.463296	0.325458	0	0.698711	0	0.330324	0
UniRef90_A0A0A0DEK6|g__Streptococcus.s__Streptococcus_cristatus	0	0	0	0	0.376446	0	0.193652	0	0	0	0	0.377475	0	0	0	0.233729	0.137871	0.277986	0.185887	0	0.465808	0	0.23594	0
UniRef90_A0A0A0DEK6|g__Streptococcus.s__Streptococcus_salivarius	0	0	0	0	0.141146	0	0.338676	0	0	0	0	0.0944317	0	0	0	0.233771	0.137667	0.18531	0.139571	0	0.232904	0	0.0943843	0
UniRef90_A0A0A0DEM0	0	0	0	0.35981	0	0	0	0	0	0	0	0	0	0	0.322917	0	0	0	0	0	0	0	0	0
UniRef90_A0A0A0DEM0|unclassified	0	0	0	0.35981	0	0	0	0	0	0	0	0	0	0	0.322917	0	0	0	0	0	0	0	0	0
UniRef90_A0A0A0DEW6	0	0	0	0	0	0	0	0	0	0	0	0	0	0	0	0	0	0	0	0.911311	0.637317	0	0	0
UniRef90_A0A0A0DEW6|unclassified	0	0	0	0	0	0	0	0	0	0	0	0	0	0	0	0	0	0	0	0.911311	0.637317	0	0	0
UniRef90_A0A0A0DFL4	0	0	0	0	0	0	0	0	0	0	0	0	0	0	0	0	0	0	0	2.10138	0	0	0	0
UniRef90_A0A0A0DFL4|unclassified	0	0	0	0	0	0	0	0	0	0	0	0	0	0	0	0	0	0	0	2.10138	0	0	0	0
UniRef90_A0A0A0DFU8	0	0	0	0	0	0	0	0	0	0	0	0	0.425698	0	0	0	0	0	0	0	0	0	0	0
UniRef90_A0A0A0DFU8|g__Streptococcus.s__Streptococcus_cristatus	0	0	0	0	0	0	0	0	0	0	0	0	0.425698	0	0	0	0	0	0	0	0	0	0	0
UniRef90_A0A0A0DGF1	0.366954	0	0.4034	0.260645	0	0	0	0.344127	0	0.328915	0.351617	0	0	0.914033	0	0.344929	0	0	0	0.44728	0	0.345809	0.360669	0
UniRef90_A0A0A0DGF1|g__Streptococcus.s__Streptococcus_cristatus	0	0	0	0	0	0	0	0.344127	0	0	0.351617	0	0	0.914033	0	0.344929	0	0	0	0	0	0.345809	0	0
UniRef90_A0A0A0DGF1|unclassified	0.366954	0	0.4034	0.260645	0	0	0	0	0	0.328915	0	0	0	0	0	0	0	0	0	0.44728	0	0	0.360669	0
UniRef90_A0A0A0DGL8	0	0	0	0	0	0	0	0	0	0	0	0	0	0	0	0	0	0	0	1.72453	0	0	0	0
UniRef90_A0A0A0DGL8|unclassified	0	0	0	0	0	0	0	0	0	0	0	0	0	0	0	0	0	0	0	1.72453	0	0	0	0
UniRef90_A0A0A0DGZ5	0	0	0	0	0	0	0	0	0	0.271157	0	0	0	0	0	0	0.265872	0	0	0	0	0	0	0
UniRef90_A0A0A0DGZ5|unclassified	0	0	0	0	0	0	0	0	0	0.271157	0	0	0	0	0	0	0.265872	0	0	0	0	0	0	0
UniRef90_A0A0A0DH20	0	0	0	0	0	0	0	0	0	0	0	0	0	0	0	0	0	0	0.269764	0	0	0	0	0
UniRef90_A0A0A0DH20|g__Streptococcus.s__Streptococcus_cristatus	0	0	0	0	0	0	0	0	0	0	0	0	0	0	0	0	0	0	0.269764	0	0	0	0	0
UniRef90_A0A0A0DHL9	0	0	0	0	0	0	0	0.454001	0	0	0.131966	0	0	0.771537	0	0	0.93573	0.19215	0	0	0	0	0	0
UniRef90_A0A0A0DHL9|unclassified	0	0	0	0	0	0	0	0.454001	0	0	0.131966	0	0	0.771537	0	0	0.93573	0.19215	0	0	0	0	0	0
UniRef90_A0A0A0DHW0	1.3564	0.61755	0.935451	0	1.77006	2.14888	2.56329	4.65175	1.87177	1.14515	0	0.521831	0.928823	0	0	2.68779	2.33668	2.3572	1.74825	1.07258	2.36708	1.03689	0.731179	0
UniRef90_A0A0A0DHW0|g__Streptococcus.s__Streptococcus_cristatus	1.3564	0.61755	0.935451	0	1.77006	2.14888	2.56329	4.65175	1.87177	1.14515	0	0.521831	0.928823	0	0	2.68779	2.33668	2.3572	1.74825	0	2.36708	1.03689	0.731179	0
UniRef90_A0A0A0DHW0|unclassified	0	0	0	0	0	0	0	0	0	0	0	0	0	0	0	0	0	0	0	1.07258	0	0	0	0
UniRef90_A0A0A0DIM4	0.549562	0	0	0.571256	1.13953	0	0.607649	0.796523	0.885718	0	0.298886	0	0.376607	0.291426	0	0.628872	0.947935	0	0.458754	0.387806	1.21085	0.378225	0	0
UniRef90_A0A0A0DIM4|g__Streptococcus.s__Streptococcus_cristatus	0.549562	0	0	0.571256	1.13953	0	0.607649	0.796523	0.885718	0	0.298886	0	0.376607	0.291426	0	0.628872	0.947935	0	0.458754	0	1.21085	0.378225	0	0
UniRef90_A0A0A0DIM4|unclassified	0	0	0	0	0	0	0	0	0	0	0	0	0	0	0	0	0	0	0	0.387806	0	0	0	0
UniRef90_A0A0A0DJ32	0	0	0	0	0	0	0	0	0	0	0	0	0	0	0.218397	0	0	0	0	0.241195	0	0	0	0
UniRef90_A0A0A0DJ32|g__Streptococcus.s__Streptococcus_cristatus	0	0	0	0	0	0	0	0	0	0	0	0	0	0	0.218397	0	0	0	0	0	0	0	0	0
UniRef90_A0A0A0DJ32|g__Streptococcus.s__Streptococcus_infantis	0	0	0	0	0	0	0	0	0	0	0	0	0	0	0	0	0	0	0	0.0739286	0	0	0	0
UniRef90_A0A0A0DJ32|g__Streptococcus.s__Streptococcus_mitis	0	0	0	0	0	0	0	0	0	0	0	0	0	0	0	0	0	0	0	0.167267	0	0	0	0
UniRef90_A0A0A0DJE0	0	0	0	0	0	0	0	0	0	0	0	0	0	0	0	0	0	0	0	0	0	0.226486	0	0
UniRef90_A0A0A0DJE0|unclassified	0	0	0	0	0	0	0	0	0	0	0	0	0	0	0	0	0	0	0	0	0	0.226486	0	0
UniRef90_A0A0A0DJE5	0	0	0	0	0	0	0	0	0	0	0	0	0	0.404661	0	0	0	0	0	0	0	0	0	0
UniRef90_A0A0A0DJE5|unclassified	0	0	0	0	0	0	0	0	0	0	0	0	0	0.404661	0	0	0	0	0	0	0	0	0	0
UniRef90_A0A0A0DJF7	0	0	0	0	0	0	0	0	0	0	0.478905	0	0	0	0	0	0	0	0	0	0	0	0	0
UniRef90_A0A0A0DJF7|g__Streptococcus.s__Streptococcus_cristatus	0	0	0	0	0	0	0	0	0	0	0.478905	0	0	0	0	0	0	0	0	0	0	0	0	0
UniRef90_A0A0A0DJQ5	0	0	0	0	0	0	0.523432	0	0.363254	0	0	0	0	0	0	0	0	0	0.2876	0	0	0	0	0
UniRef90_A0A0A0DJQ5|g__Streptococcus.s__Streptococcus_cristatus	0	0	0	0	0	0	0.523432	0	0.363254	0	0	0	0	0	0	0	0	0	0.2876	0	0	0	0	0
UniRef90_A0A0A0DK14	0	0	0	0	0	0.259595	0	0	0	0	0	0	0	0	0	0	0	0	0	0	0	0	0	0
UniRef90_A0A0A0DK14|unclassified	0	0	0	0	0	0.259595	0	0	0	0	0	0	0	0	0	0	0	0	0	0	0	0	0	0
UniRef90_A0A0A0DM59	0	0.421606	0	1.13419	0	0.734209	1.09692	1.58779	0.85226	0	0.539856	0	0.739675	0.420163	0.728165	0.635756	1.14411	0.94529	0.632294	1.16722	0.950034	0	0.491124	0
UniRef90_A0A0A0DM59|g__Streptococcus.s__Streptococcus_cristatus	0	0	0	0	0	0	0.109736	0	0.106613	0	0.215942	0	0.10582	0	0	0.105995	0.1042	0.105079	0	0	0.105583	0	0	0
UniRef90_A0A0A0DM59|g__Streptococcus.s__Streptococcus_parasanguinis	0	0.421606	0	1.13419	0	0.734209	0.987184	1.58779	0.745647	0	0.323914	0	0.633855	0.420163	0.728165	0.529761	1.03991	0.840211	0.632294	1.16722	0.844451	0	0	0
UniRef90_A0A0A0DM59|unclassified	0	0	0	0	0	0	0	0	0	0	0	0	0	0	0	0	0	0	0	0	0	0	0.491124	0
UniRef90_A0A0A0DMK4	0	0	0	0	0	0	0	0	0	0	0	0	0	0.542707	0	0	0	0	0	0	0	0	0.36851	0
UniRef90_A0A0A0DMK4|unclassified	0	0	0	0	0	0	0	0	0	0	0	0	0	0.542707	0	0	0	0	0	0	0	0	0.36851	0
UniRef90_A0A0A0KWL1	0	0	0	0	0	0	0	0	0	0	0	0	0	0	0	0.497333	0	0	0	0	0.996092	0	0	0
UniRef90_A0A0A0KWL1|unclassified	0	0	0	0	0	0	0	0	0	0	0	0	0	0	0	0.497333	0	0	0	0	0.996092	0	0	0
UniRef90_A0A0A0M465	18.4117	19.8914	19.3839	17.5455	14.4486	21.7687	21.6925	16.413	15.3293	15.9262	21.354	18.7291	14.1189	10.8498	12.6165	13.8693	11.7783	12.5967	10.9586	14.0164	8.10825	23.8133	20.6824	22.4012
UniRef90_A0A0A0M465|unclassified	18.4117	19.8914	19.3839	17.5455	14.4486	21.7687	21.6925	16.413	15.3293	15.9262	21.354	18.7291	14.1189	10.8498	12.6165	13.8693	11.7783	12.5967	10.9586	14.0164	8.10825	23.8133	20.6824	22.4012
UniRef90_A0A0A0M642	8.37545	0	0	0	2.57705	7.13601	3.8067	5.51264	6.40359	0	0	0	0	0	0	4.13601	3.51812	3.51479	2.45085	0	0	0	2.94933	4.10535
UniRef90_A0A0A0M642|unclassified	8.37545	0	0	0	2.57705	7.13601	3.8067	5.51264	6.40359	0	0	0	0	0	0	4.13601	3.51812	3.51479	2.45085	0	0	0	2.94933	4.10535
UniRef90_A0A0A0V6W3	0.970154	0.462384	0.567344	0.769681	1.20262	1.33934	4.91747	1.947	1.46443	1.19633	1.03872	0.509747	0.596342	1.7058	1.18825	2.15268	0.529211	2.11021	1.91135	3.47955	2.30161	0.727451	0.73985	0.693921
UniRef90_A0A0A0V6W3|unclassified	0.970154	0.462384	0.567344	0.769681	1.20262	1.33934	4.91747	1.947	1.46443	1.19633	1.03872	0.509747	0.596342	1.7058	1.18825	2.15268	0.529211	2.11021	1.91135	3.47955	2.30161	0.727451	0.73985	0.693921
UniRef90_A0A0A1DS42	3.77911	6.2143	1.25606	0	7.42873	6.15209	7.75992	3.66001	17.5035	2.51788	0	6.24802	3.71249	2.48095	6.08169	0	4.88374	4.92494	6.12882	3.75452	3.70418	2.4757	3.7838	0
UniRef90_A0A0A1DS42|g__Streptococcus.s__Streptococcus_salivarius	3.77911	6.2143	1.25606	0	7.42873	6.15209	7.75992	3.66001	17.5035	2.51788	0	6.24802	3.71249	2.48095	6.08169	0	4.88374	4.92494	6.12882	3.75452	3.70418	2.4757	3.7838	0
UniRef90_A0A0A1DSA9	1.84714	0	1.40957	3.14814	3.06037	3.20037	4.60424	2.57243	2.58674	1.61211	2.74248	1.45589	2.33332	0	2.53106	2.57215	1.91714	2.31917	2.019	3.20317	2.52396	1.40677	0	1.37437
UniRef90_A0A0A1DSA9|g__Streptococcus.s__Streptococcus_salivarius	1.84714	0	1.40957	3.14814	3.06037	3.20037	4.60424	2.57243	2.58674	1.61211	2.74248	1.45589	2.33332	0	2.53106	2.57215	1.91714	2.31917	2.019	3.20317	2.52396	1.40677	0	1.37437
UniRef90_A0A0A1DSJ1	7.25505	5.19808	5.34105	9.83598	8.79757	13.2207	12.0627	12.8467	8.87338	6.12848	4.53702	3.19999	7.86588	6.38008	9.42919	6.76787	7.32793	10.6154	6.30599	9.18312	11.2629	4.12279	4.06397	6.56494
UniRef90_A0A0A1DSJ1|g__Streptococcus.s__Streptococcus_salivarius	7.25505	5.19808	5.34105	9.83598	8.79757	13.2207	12.0627	12.8467	8.87338	6.12848	4.53702	3.19999	7.86588	6.38008	9.42919	6.76787	7.32793	10.6154	6.30599	9.18312	11.2629	4.12279	4.06397	6.56494
UniRef90_A0A0A1DSJ5	0	0	0	0	0	0	0	0	0	0	0	0	0	0	0	0	0	0.240066	0	0	0	0	0	0
UniRef90_A0A0A1DSJ5|unclassified	0	0	0	0	0	0	0	0	0	0	0	0	0	0	0	0	0	0.240066	0	0	0	0	0	0
UniRef90_A0A0A1DT23	5.28903	6.27742	5.19817	8.80292	7.57578	12.2984	12.749	10.7549	10.5505	5.78349	4.64561	4.45154	8.42291	7.09573	8.92728	7.67746	8.48072	8.32668	6.54173	10.2801	7.98878	5.18235	3.83777	5.71029
UniRef90_A0A0A1DT23|g__Streptococcus.s__Streptococcus_salivarius	5.28903	6.27742	5.19817	8.80292	7.57578	12.2984	12.749	10.7549	10.5505	5.78349	4.64561	4.45154	8.42291	7.09573	8.92728	7.67746	8.48072	8.32668	6.54173	10.2801	7.98878	5.18235	3.83777	5.71029
UniRef90_A0A0A1DT56	2.24428	2.4084	2.56595	4.13792	4.15143	4.14431	6.09723	5.4317	3.7514	3.43023	3.73312	2.77547	3.72397	3.37919	4.50261	3.46845	3.40964	4.28177	3.25522	4.26135	2.93274	1.90327	1.65203	1.58426
UniRef90_A0A0A1DT56|g__Streptococcus.s__Streptococcus_salivarius	2.24428	2.4084	2.56595	4.13792	4.15143	4.14431	6.09723	5.4317	3.7514	3.43023	3.73312	2.77547	3.72397	3.37919	4.50261	3.46845	3.40964	4.28177	3.25522	4.26135	2.93274	1.90327	1.65203	1.58426
UniRef90_A0A0A1DT64	0	0	0.60084	0.800314	0.430515	3.45332	0	0	0	0.31083	0	0.643078	1.80989	0.509986	1.71511	1.23272	2.32355	0.509145	0.510958	1.23477	1.73912	0	0.344706	0
UniRef90_A0A0A1DT64|g__Streptococcus.s__Streptococcus_salivarius	0	0	0	0.800314	0	3.45332	0	0	0	0.31083	0	0	1.12838	0.509986	1.71511	1.23272	2.32355	0.509145	0.510958	1.23477	1.73912	0	0	0
UniRef90_A0A0A1DT64|unclassified	0	0	0.60084	0	0.430515	0	0	0	0	0	0	0.643078	0.681508	0	0	0	0	0	0	0	0	0	0.344706	0
UniRef90_A0A0A1DT70	10.4108	7.08769	9.31148	13.8791	8.61882	17.6119	14.0118	20.3007	15.742	11.4861	7.97903	7.20298	10.6659	8.83661	12.9485	13.5366	14.0068	20.4796	10.996	16.7625	10.2913	10.3457	6.47193	7.5408
UniRef90_A0A0A1DT70|g__Streptococcus.s__Streptococcus_salivarius	10.4108	7.08769	9.31148	13.8791	8.61882	17.6119	14.0118	20.3007	15.742	11.4861	7.97903	7.20298	10.6659	8.83661	12.9485	13.5366	14.0068	20.4796	10.996	16.7625	10.2913	10.3457	6.47193	7.5408
UniRef90_A0A0A1DT92	111.182	93.4818	87.8748	159.599	172.792	202.844	229.114	224.166	216.631	122.758	94.7668	83.8448	150.224	144.315	197.871	161.912	169.604	185.373	153.481	222.759	201.33	89.1886	70.0567	89.8552
UniRef90_A0A0A1DT92|g__Streptococcus.s__Streptococcus_salivarius	111.182	93.4818	87.8748	159.599	172.792	202.844	229.114	224.166	216.631	122.758	94.7668	83.8448	150.224	144.315	197.871	161.912	169.604	185.373	153.481	222.759	201.33	89.1886	70.0567	89.8552
UniRef90_A0A0A1DTA6	24.1303	24.6115	21.9813	36.2851	45.6552	41.8596	40.3603	45.6148	42.82	18.1532	14.243	14.9324	33.3729	30.9683	32.1497	40.0195	36.7328	42.4699	39.3187	47.3148	43.1204	19.1351	13.8439	18.7959
UniRef90_A0A0A1DTA6|g__Streptococcus.s__Streptococcus_parasanguinis	12.1997	12.4824	12.5238	20.8444	27.8829	23.8541	21.527	24.824	24.1609	9.66309	6.11756	6.33424	19.5047	20.2875	15.9418	22.5841	24.2239	23.4555	25.5004	27.7424	28.3026	6.01921	7.5106	8.67533
UniRef90_A0A0A1DTA6|g__Streptococcus.s__Streptococcus_salivarius	11.9305	12.129	9.45755	15.4407	17.7723	18.0055	18.8333	20.7908	18.6591	8.49008	8.12545	8.59818	13.8682	10.6808	16.2079	17.206	12.5089	19.0144	13.8183	19.5724	14.8177	13.1159	6.33326	10.1206
UniRef90_A0A0A1DTA6|unclassified	0	0	0	0	0	0	0	0	0	0	0	0	0	0	0	0.22934	0	0	0	0	0	0	0	0
UniRef90_A0A0A1DTB4	2.36587	1.2783	1.74098	3.15296	2.75512	4.97492	4.91593	3.74221	6.79928	2.19491	2.44668	2.36882	3.28969	3.21721	4.11704	3.01593	3.84299	4.81774	2.83416	5.70808	4.61814	1.95981	1.18428	1.12635
UniRef90_A0A0A1DTB4|g__Streptococcus.s__Streptococcus_salivarius	2.36587	1.2783	1.74098	3.15296	2.75512	4.97492	4.91593	3.74221	6.79928	2.19491	2.44668	2.36882	3.28969	3.21721	4.11704	3.01593	3.84299	4.81774	2.83416	5.70808	4.61814	1.95981	1.18428	1.12635
UniRef90_A0A0A1DTE6	10.9231	10.9465	11.3503	21.5842	26.3663	21.6647	34.9505	27.9045	27.9004	13.6896	10.7409	8.79549	20.3676	20.9426	23.8812	19.3711	18.5359	19.7726	19.33	32.3233	21.409	8.96364	10.1259	10.6335
UniRef90_A0A0A1DTE6|g__Streptococcus.s__Streptococcus_salivarius	10.9231	10.9465	11.3503	21.5842	26.3663	21.6647	34.9505	27.9045	27.9004	13.6896	10.7409	8.79549	20.3676	20.9426	23.8812	19.3711	18.5359	19.7726	19.33	32.3233	21.409	8.96364	10.1259	10.6335
UniRef90_A0A0A1DTH4	0	0	0	0	0	0	0.597721	0	0	0	0	0	0.329051	0	0	0	0	0	0	0	0	0	0	0
UniRef90_A0A0A1DTH4|g__Streptococcus.s__Streptococcus_salivarius	0	0	0	0	0	0	0.597721	0	0	0	0	0	0.329051	0	0	0	0	0	0	0	0	0	0	0
UniRef90_A0A0A1DTX0	0	0	0	0	0	0	0	0	0	0.204153	0	0	0	0	0	0	0	0	0	0	0.248579	0	0	0
UniRef90_A0A0A1DTX0|g__Streptococcus.s__Streptococcus_salivarius	0	0	0	0	0	0	0	0	0	0	0	0	0	0	0	0	0	0	0	0	0.248579	0	0	0
UniRef90_A0A0A1DTX0|unclassified	0	0	0	0	0	0	0	0	0	0.204153	0	0	0	0	0	0	0	0	0	0	0	0	0	0
UniRef90_A0A0A1DU04	0.794995	0	0.679974	1.64678	3.06429	1.67194	3.50198	2.92915	2.151	1.02267	1.71988	2.04874	1.46008	2.68687	1.54943	1.69129	1.77097	1.67548	1.23386	2.93515	2.80626	0	0.568139	0.568136
UniRef90_A0A0A1DU04|g__Streptococcus.s__Streptococcus_salivarius	0.794995	0	0.679974	1.64678	3.06429	1.67194	3.50198	2.92915	2.151	1.02267	1.71988	2.04874	1.46008	2.68687	1.54943	1.69129	1.77097	1.67548	1.23386	2.93515	2.80626	0	0.568139	0.568136
UniRef90_A0A0A1DU48	5.61562	6.95086	11.1988	10.1846	11.9447	17.9257	10.1206	13.9551	15.4062	7.03152	10.6516	8.4576	11.827	10.3834	22.5895	15.3392	15.0756	13.8248	15.2843	21.4903	31.9638	2.79617	4.21927	2.81231
UniRef90_A0A0A1DU48|g__Streptococcus.s__Streptococcus_salivarius	5.61562	6.95086	11.1988	10.1846	11.9447	17.9257	10.1206	13.2625	15.4062	7.03152	10.6516	8.4576	11.827	10.3834	22.5895	14.6449	15.0756	13.8248	15.2843	20.9705	31.9638	2.79617	4.21927	2.81231
UniRef90_A0A0A1DU48|unclassified	0	0	0	0	0	0	0	0.692551	0	0	0	0	0	0	0	0.69436	0	0	0	0.519876	0	0	0	0
UniRef90_A0A0A1DUD5	0	0.462176	0	0.601565	0	0	0	0	0	0	0	0	0	0.153461	0.427932	0.620688	0	0	0	0	0.432827	0	0.882886	0
UniRef90_A0A0A1DUD5|g__Streptococcus.s__Streptococcus_salivarius	0	0	0	0	0	0	0	0	0	0	0	0	0	0	0.427932	0	0	0	0	0	0.432827	0	0.882886	0
UniRef90_A0A0A1DUD5|unclassified	0	0.462176	0	0.601565	0	0	0	0	0	0	0	0	0	0.153461	0	0.620688	0	0	0	0	0	0	0	0
UniRef90_A0A0A1DUK0	0.521256	0.428151	0	0.921122	0.780307	1.27698	1.60448	0.602708	1.03959	0	0.964927	0.434374	0.515365	0.769111	1.4375	0.947265	0.931366	0.341357	0.599573	1.46587	0.772087	0.949117	0.449348	0.26033
UniRef90_A0A0A1DUK0|g__Streptococcus.s__Streptococcus_salivarius	0.521256	0.428151	0	0.921122	0.780307	1.27698	1.60448	0.602708	1.03959	0	0.964927	0.434374	0.515365	0.769111	1.4375	0.947265	0.931366	0.341357	0.599573	1.46587	0.772087	0.949117	0	0.26033
UniRef90_A0A0A1DUK0|unclassified	0	0	0	0	0	0	0	0	0	0	0	0	0	0	0	0	0	0	0	0	0	0	0.449348	0
UniRef90_A0A0A1DUN8	3.24562	2.56357	1.94327	3.22249	4.9993	4.63982	4.94896	5.88463	6.65787	3.80025	2.62278	3.99141	3.3057	2.7389	4.61078	3.49638	4.15968	5.1968	3.10996	3.13261	3.20548	1.84469	1.85481	3.43012
UniRef90_A0A0A1DUN8|g__Streptococcus.s__Streptococcus_salivarius	3.24562	2.56357	1.94327	3.22249	4.9993	4.63982	4.94896	5.88463	6.65787	3.80025	2.62278	3.99141	3.3057	2.7389	4.61078	3.49638	4.15968	5.1968	3.10996	3.13261	3.20548	1.84469	1.85481	3.43012
UniRef90_A0A0A1DUS9	39.0278	38.7211	35.0316	59.0469	53.8255	88.6295	77.3375	87.5532	79.0298	39.4212	36.4494	34.7558	48.7883	50.6868	65.0812	56.389	62.0132	65.2291	52.0364	72.5219	68.8889	30.8477	24.4004	34.2945
UniRef90_A0A0A1DUS9|g__Streptococcus.s__Streptococcus_salivarius	39.0278	38.7211	35.0316	59.0469	53.8255	88.6295	77.3375	87.5532	79.0298	39.4212	36.4494	34.7558	48.7883	50.6868	65.0812	56.389	62.0132	65.2291	52.0364	72.5219	68.8889	30.8477	24.4004	34.2945
UniRef90_A0A0A1DUU2	0	0	0	0	0	0	0	1.24166	0	0	0	0	0	0	0	0	0	0	0.760171	0	0	0	0	0
UniRef90_A0A0A1DUU2|g__Streptococcus.s__Streptococcus_salivarius	0	0	0	0	0	0	0	1.24166	0	0	0	0	0	0	0	0	0	0	0.760171	0	0	0	0	0
UniRef90_A0A0A1DUU6	22.628	17.7726	17.7281	36.4003	37.4278	55.2185	65.5162	62.2789	53.2821	34.8515	34.1355	29.4433	45.3428	35.9292	49.3634	40.4594	37.8951	46.9195	40.3228	57.9694	46.6867	14.0048	14.4893	14.4685
UniRef90_A0A0A1DUU6|g__Streptococcus.s__Streptococcus_salivarius	22.628	17.7726	17.7281	36.4003	37.4278	55.2185	65.5162	62.2789	53.2821	34.8515	34.1355	29.4433	45.3428	35.9292	49.3634	40.4594	37.8951	46.9195	40.3228	57.9694	46.6867	14.0048	14.4893	14.4685
UniRef90_A0A0A1DUX8	0	0	0.970723	2.71237	2.15901	1.06044	4.2191	3.85904	1.7252	1.18723	1.74807	0.97458	2.13975	2.02346	3.37123	1.92935	2.31967	2.23309	1.81275	3.43819	2.03004	0.752545	1.29863	1.40558
UniRef90_A0A0A1DUX8|g__Streptococcus.s__Streptococcus_salivarius	0	0	0.970723	2.71237	2.15901	1.06044	4.2191	3.85904	1.7252	1.18723	1.74807	0.97458	2.13975	2.02346	3.37123	1.92935	2.31967	2.23309	1.81275	3.43819	2.03004	0.752545	1.29863	1.40558
UniRef90_A0A0A1DV00	2.39886	1.17163	1.97734	5.01389	3.98355	6.27844	5.74573	6.30533	12.322	4.40328	3.23	4.80093	5.92565	7.07503	6.99949	5.94134	2.33863	7.45444	3.15179	4.35645	13.0036	3.17298	0.392394	2.77569
UniRef90_A0A0A1DV00|g__Streptococcus.s__Streptococcus_salivarius	2.39886	1.17163	1.97734	5.01389	3.98355	6.27844	5.74573	6.30533	12.322	4.40328	3.23	4.80093	5.92565	7.07503	6.99949	5.94134	2.33863	7.45444	3.15179	4.35645	13.0036	3.17298	0.392394	2.77569
UniRef90_A0A0A1DV36	0	0	0	0	0	0	0	0	0	0	0	0	0	0	0	0	0.308857	0	0	0	0	0	0	0
UniRef90_A0A0A1DV36|g__Streptococcus.s__Streptococcus_salivarius	0	0	0	0	0	0	0	0	0	0	0	0	0	0	0	0	0.308857	0	0	0	0	0	0	0
UniRef90_A0A0A1DV38	0	0	0	0	0	0	0	0	0	0	0	0	0	0	0	0	0	0.493287	0	0.491615	0	0	0	0
UniRef90_A0A0A1DV38|g__Streptococcus.s__Streptococcus_salivarius	0	0	0	0	0	0	0	0	0	0	0	0	0	0	0	0	0	0	0	0.491615	0	0	0	0
UniRef90_A0A0A1DV38|unclassified	0	0	0	0	0	0	0	0	0	0	0	0	0	0	0	0	0	0.493287	0	0	0	0	0	0
UniRef90_A0A0A1DV74	0	0	0	0.228629	0	0	0	0	0	0	0	0	0	0	0	0	0	0.279605	0	0	0	0	0	0
UniRef90_A0A0A1DV74|g__Streptococcus.s__Streptococcus_salivarius	0	0	0	0.228629	0	0	0	0	0	0	0	0	0	0	0	0	0	0.279605	0	0	0	0	0	0
UniRef90_A0A0A1DV94	5.01021	5.79543	5.28513	9.81511	8.01065	14.7597	14.9985	14.2057	14.2802	5.29723	5.20759	5.16377	8.79308	9.45149	10.8907	9.79948	8.93616	11.4022	9.32201	12.5231	14.4308	4.2723	3.86912	4.58137
UniRef90_A0A0A1DV94|g__Streptococcus.s__Streptococcus_salivarius	5.01021	5.79543	5.28513	9.81511	8.01065	14.7597	14.9985	14.2057	14.2802	5.29723	5.20759	5.16377	8.79308	9.45149	10.8907	9.79948	8.93616	11.4022	9.32201	12.5231	14.4308	4.2723	3.86912	4.58137
UniRef90_A0A0A1DVB1	0	0	0	0	0	0	0	0	1.29052	0	0	0	0.493043	0.588515	0.679228	0.393939	0.582267	0.685135	0.589454	0.296225	0.983878	0.296996	0.49806	0
UniRef90_A0A0A1DVB1|g__Streptococcus.s__Streptococcus_salivarius	0	0	0	0	0	0	0	0	1.29052	0	0	0	0.493043	0.588515	0.679228	0.393939	0.582267	0.685135	0.589454	0.296225	0.983878	0.296996	0.49806	0
UniRef90_A0A0A1DVE4	6.10098	3.89145	3.68806	6.8981	5.9075	10.5854	7.15079	9.96065	13.402	3.38681	2.49063	2.16031	4.69864	4.4917	8.65063	6.47886	7.26985	7.45278	6.02024	6.85877	8.76747	4.28941	2.77731	4.12989
UniRef90_A0A0A1DVE4|g__Streptococcus.s__Streptococcus_salivarius	6.10098	3.89145	3.68806	6.8981	5.9075	10.5854	7.15079	9.96065	13.402	3.38681	2.49063	2.16031	4.69864	4.4917	8.65063	6.47886	7.26985	7.45278	6.02024	6.85877	8.76747	4.28941	2.77731	4.12989
UniRef90_A0A0A1DVF6	3.5799	2.88053	3.66326	7.18539	4.32854	7.39754	7.06074	7.38095	9.30679	4.89727	5.71156	4.34	5.03719	5.47387	7.71701	6.35554	4.86979	6.02233	3.44059	5.24446	5.12173	4.21619	3.67876	2.82612
UniRef90_A0A0A1DVF6|g__Streptococcus.s__Streptococcus_salivarius	3.5799	2.88053	3.66326	7.18539	4.32854	7.39754	7.06074	7.38095	9.30679	4.89727	5.71156	4.34	5.03719	5.47387	7.71701	6.35554	4.86979	6.02233	3.44059	5.24446	5.12173	4.21619	3.67876	2.82612
UniRef90_A0A0A1DVF9	0	0.343989	0	0.75717	0.52211	1.79664	0.893709	1.46668	0.782475	0.600326	0.439956	0.69835	0.517485	0.77277	0.595085	0.77865	1.1902	0.685953	0	1.12517	0.861019	0.298871	0.450624	0
UniRef90_A0A0A1DVF9|g__Streptococcus.s__Streptococcus_salivarius	0	0.343989	0	0.75717	0.52211	1.79664	0.893709	1.46668	0.782475	0	0.439956	0.69835	0.517485	0.77277	0.595085	0.77865	1.1902	0.685953	0	1.12517	0.861019	0	0	0
UniRef90_A0A0A1DVF9|unclassified	0	0	0	0	0	0	0	0	0	0.600326	0	0	0	0	0	0	0	0	0	0	0	0.298871	0.450624	0
UniRef90_A0A0A1DVJ7	0.717398	0	0	1.38815	0.538294	0	1.10483	1.95799	1.79382	0.898024	0	1.08054	0.710261	0	2.27834	1.7822	1.75321	1.59108	1.418	0	2.30978	1.78613	0.359751	0
UniRef90_A0A0A1DVJ7|g__Streptococcus.s__Streptococcus_salivarius	0.717398	0	0	1.38815	0	0	1.10483	1.95799	1.79382	0.898024	0	1.08054	0.710261	0	2.27834	1.7822	1.75321	1.59108	1.418	0	2.30978	1.78613	0.359751	0
UniRef90_A0A0A1DVJ7|unclassified	0	0	0	0	0.538294	0	0	0	0	0	0	0	0	0	0	0	0	0	0	0	0	0	0	0
UniRef90_A0A0A1DVL2	1.27877	0	0.959175	0	0.638314	1.56762	0	0.633965	0	1.27604	0	0	0.634919	1.26113	1.25008	0	0.937802	0.630476	0.630814	0	0.633498	0	0	0
UniRef90_A0A0A1DVL2|g__Streptococcus.s__Streptococcus_salivarius	1.27877	0	0.959175	0	0.638314	1.56762	0	0.633965	0	1.27604	0	0	0.634919	1.26113	1.25008	0	0.937802	0.630476	0.630814	0	0.633498	0	0	0
UniRef90_A0A0A1DVR7	0	0	0	0	0	0	0	0	0	0	0	0.302722	0	0.223498	0	0	0	0	0	0.225486	0	0.375617	0	0
UniRef90_A0A0A1DVR7|g__Streptococcus.s__Streptococcus_salivarius	0	0	0	0	0	0	0	0	0	0	0	0.302722	0	0.223498	0	0	0	0	0	0.225486	0	0.375617	0	0
UniRef90_A0A0A1DVS6	0	0	0	0	0	0	0.949475	0.825262	0.891717	0	0	0	0.732422	0	0.480748	0.917121	0.781362	0.848418	0.364977	0.949355	0.517621	0.643651	0	0
UniRef90_A0A0A1DVS6|g__Streptococcus.s__Streptococcus_salivarius	0	0	0	0	0	0	0.949475	0.825262	0.891717	0	0	0	0.732422	0	0.480748	0.917121	0.781362	0.848418	0.364977	0.949355	0.517621	0.643651	0	0
UniRef90_A0A0A1DVU0	0	0	0	0	0	0.45889	0.800213	0.908008	0.621958	0.331038	0	0	0.617309	0.422137	0.49374	0	0.740783	0.804591	0.538294	0.851697	0.692948	0	0	0
UniRef90_A0A0A1DVU0|g__Streptococcus.s__Streptococcus_salivarius	0	0	0	0	0	0.45889	0.800213	0.908008	0.621958	0.331038	0	0	0.617309	0.422137	0.49374	0	0.740783	0.804591	0.538294	0.851697	0.692948	0	0	0
UniRef90_A0A0A1DVU8	1.90232	2.80498	2.37209	3.45887	2.37503	3.27418	1.72239	2.36307	1.41358	0.476356	3.13487	1.43179	1.87917	4.22013	0.920892	1.41804	2.31094	3.27599	2.34293	5.2252	4.23338	0.473885	1.42745	0.944728
UniRef90_A0A0A1DVU8|g__Streptococcus.s__Streptococcus_salivarius	1.90232	2.80498	2.37209	3.21573	2.37503	3.27418	1.46372	2.36307	1.41358	0.476356	2.88036	1.43179	1.87917	4.22013	0.920892	1.41804	2.31094	3.27599	2.34293	4.72697	4.23338	0.473885	1.42745	0.944728
UniRef90_A0A0A1DVU8|unclassified	0	0	0	0.243131	0	0	0.258664	0	0	0	0.254504	0	0	0	0	0	0	0	0	0.49823	0	0	0	0
UniRef90_A0A0A1DW40	2.06977	1.52536	0	1.00113	1.54347	6.61714	0	3.0809	2.58191	1.03678	0.518891	2.08789	2.55772	2.544	2.52774	1.54316	2.0178	2.63085	3.05565	0	3.58174	1.53208	1.03869	1.03735
UniRef90_A0A0A1DW40|g__Streptococcus.s__Streptococcus_salivarius	2.06977	1.52536	0	1.00113	1.54347	6.61714	0	3.0809	2.58191	1.03678	0.518891	2.08789	2.55772	2.544	2.52774	1.54316	2.0178	2.63085	3.05565	0	3.58174	1.53208	1.03869	1.03735
UniRef90_A0A0A1DW95	0	0.846319	0	0.459812	0.571027	0.841426	1.56229	0.945228	0.569502	0.475843	0.865652	0.476578	0.56577	1.0316	0.92878	0.566366	0.649212	0	0.658201	1.70306	1.03518	0.568322	0.47655	0
UniRef90_A0A0A1DW95|g__Streptococcus.s__Streptococcus_salivarius	0	0.846319	0	0.459812	0.571027	0.841426	1.56229	0.945228	0.569502	0.475843	0.865652	0.476578	0.56577	1.0316	0.92878	0.566366	0.649212	0	0.658201	1.70306	1.03518	0.568322	0.47655	0
UniRef90_A0A0A1DWC7	0	0	0	0	0	0	0	0	0	0	0	0	0	0.347333	0	0	0	0	0	0	0	0	0	0.705397
UniRef90_A0A0A1DWC7|g__Streptococcus.s__Streptococcus_salivarius	0	0	0	0	0	0	0	0	0	0	0	0	0	0.347333	0	0	0	0	0	0	0	0	0	0.705397
UniRef90_A0A0A1DWH0	36.3072	36.9851	32.3007	60.6082	60.0325	76.4949	90.1589	82.5857	73.5372	47.6937	49.7158	44.3098	57.944	51.7593	69.9833	51.8215	50.6981	64.9809	53.8804	75.8412	60.5112	29.7416	27.6507	30.7186
UniRef90_A0A0A1DWH0|g__Streptococcus.s__Streptococcus_salivarius	36.3072	36.9851	32.3007	60.6082	60.0325	76.4949	90.1589	82.5857	73.5372	47.6937	49.7158	44.3098	57.944	51.7593	69.9833	51.8215	50.6981	64.9809	53.8804	75.8412	60.5112	29.7416	27.6507	30.7186
UniRef90_A0A0A1DWJ4	0	0	0	0	0.840549	1.9185	1.50077	1.93403	2.43872	0	0	0	0	1.19937	0	0	0.713086	1.68121	0	2.42788	0	0	0.336873	0.73366
UniRef90_A0A0A1DWJ4|g__Streptococcus.s__Streptococcus_salivarius	0	0	0	0	0	1.9185	1.50077	1.93403	2.43872	0	0	0	0	1.19937	0	0	0.713086	1.68121	0	2.42788	0	0	0	0.73366
UniRef90_A0A0A1DWJ4|unclassified	0	0	0	0	0.840549	0	0	0	0	0	0	0	0	0	0	0	0	0	0	0	0	0	0.336873	0
UniRef90_A0A0A1DWJ7	0	0	0	0	0	0	0	0	0	0	0	0	0	0	0	1.03855	0	0	0	0	0	0	0	0
UniRef90_A0A0A1DWJ7|g__Streptococcus.s__Streptococcus_salivarius	0	0	0	0	0	0	0	0	0	0	0	0	0	0	0	1.03855	0	0	0	0	0	0	0	0
UniRef90_A0A0A1DWM8	1.08092	1.14764	1.98905	2.48664	4.06543	3.18193	5.12207	4.287	4.31299	2.07571	1.59546	1.08245	3.37443	2.12871	3.32269	3.05002	2.51166	2.36815	3.11716	2.88965	3.85825	1.4051	1.49859	1.99289
UniRef90_A0A0A1DWM8|g__Streptococcus.s__Streptococcus_salivarius	1.08092	1.14764	1.98905	2.48664	4.06543	3.18193	5.12207	4.287	4.31299	2.07571	1.59546	1.08245	3.37443	2.12871	3.32269	3.05002	2.51166	2.36815	3.11716	2.88965	3.85825	1.4051	1.49859	1.99289
UniRef90_A0A0A1DWN1	1.65919	1.25844	1.65501	1.97116	2.54893	4.13576	5.23878	5.57059	4.83781	1.14916	1.8061	2.04708	2.65426	1.88556	3.85641	3.29048	4.48034	3.13793	3.27518	5.07246	3.53048	1.77696	0.767727	1.02201
UniRef90_A0A0A1DWN1|g__Streptococcus.s__Streptococcus_salivarius	1.65919	1.25844	1.65501	1.97116	2.54893	4.13576	5.23878	5.57059	4.83781	1.14916	1.8061	2.04708	2.65426	1.88556	3.85641	3.29048	4.48034	3.13793	3.27518	5.07246	3.53048	1.77696	0.767727	1.02201
UniRef90_A0A0A1DWR6	0.755821	0.470271	1.22827	0	3.46454	2.33452	6.83799	4.25353	3.78652	2.68138	2.39887	0.477263	2.3595	2.79526	2.77905	2.83608	4.1655	0.937194	0.93633	5.19629	7.18394	1.66672	1.43171	0.472364
UniRef90_A0A0A1DWR6|g__Streptococcus.s__Streptococcus_salivarius	0	0.470271	0.471023	0	0.947463	2.33452	6.83799	4.25353	3.78652	1.42482	2.39887	0.477263	2.3595	2.79526	2.77905	2.83608	4.1655	0.937194	0.93633	5.19629	4.69162	1.41743	1.43171	0.472364
UniRef90_A0A0A1DWR6|unclassified	0.755821	0	0.757243	0	2.51708	0	0	0	0	1.25657	0	0	0	0	0	0	0	0	0	0	2.49233	0.249295	0	0
UniRef90_A0A0A1DWT6	0	0	0	0	0.652099	0	0	0	0	0	0	0	0	0	0	0	0	0	0	0	0	0	0.65399	0
UniRef90_A0A0A1DWT6|g__Streptococcus.s__Streptococcus_salivarius	0	0	0	0	0.652099	0	0	0	0	0	0	0	0	0	0	0	0	0	0	0	0	0	0.65399	0
UniRef90_A0A0A1DX06	0	0	0.403864	1.27099	0	0	0.934756	1.30513	1.00848	0.809385	0	0.405754	0.701658	0.39866	0.690175	0	1.48046	0.696372	0.798843	1.30731	0.499653	0.503651	0	0
UniRef90_A0A0A1DX06|g__Streptococcus.s__Streptococcus_salivarius	0	0	0.403864	1.27099	0	0	0.934756	1.30513	1.00848	0.809385	0	0.405754	0.701658	0.39866	0.690175	0	1.48046	0.696372	0.798843	1.30731	0.499653	0.503651	0	0
UniRef90_A0A0A1DX16	0.580694	0	0	0.559706	2.51383	3.61134	1.58815	1.15157	0	1.54876	1.75909	1.1629	0.957255	1.7148	1.50833	2.88072	2.45339	1.3337	1.71737	3.4622	1.91093	0.57663	0	0
UniRef90_A0A0A1DX16|g__Streptococcus.s__Streptococcus_salivarius	0.580694	0	0	0.559706	2.51383	3.61134	1.58815	1.15157	0	1.54876	1.75909	1.1629	0.957255	1.7148	1.50833	2.88072	2.45339	1.3337	1.71737	3.4622	1.91093	0.57663	0	0
UniRef90_A0A0A1DX21	0	0	0	0.635983	0	0.727334	0	0	0.575156	0	0	0	0	0.486284	0.240712	0	0	0	0	0	0.812684	0	0	0
UniRef90_A0A0A1DX21|g__Streptococcus.s__Streptococcus_salivarius	0	0	0	0.635983	0	0.727334	0	0	0.575156	0	0	0	0	0.486284	0.240712	0	0	0	0	0	0.812684	0	0	0
UniRef90_A0A0A1DX26	20.6943	19.9148	18.533	34.8854	40.3011	47.8289	51.3514	55.6675	50.5837	19.8562	20.4524	16.3751	31.4361	28.1785	35.4311	31.0374	31.757	36.4862	29.6808	42.397	39.8172	19.688	12.9832	16.9897
UniRef90_A0A0A1DX26|g__Streptococcus.s__Streptococcus_salivarius	20.6943	19.9148	18.533	34.8854	40.3011	47.8289	51.3514	55.6675	50.5837	19.8562	20.4524	16.3751	31.4361	28.1785	35.4311	31.0374	31.757	36.4862	29.6808	42.397	39.8172	19.688	12.9832	16.9897
UniRef90_A0A0A1DXD1	9.39677	5.71655	7.3973	12.4436	12.873	20.0033	19.5132	21.6824	20.1928	7.62644	6.99474	6.01378	13.8855	12.107	16.2169	13.6985	13.2252	14.553	12.7221	16.9875	16.7864	6.70823	4.66937	9.0426
UniRef90_A0A0A1DXD1|g__Streptococcus.s__Streptococcus_salivarius	9.39677	5.71655	7.3973	12.4436	12.873	20.0033	19.5132	21.6824	20.1928	7.62644	6.99474	6.01378	13.8855	12.107	16.2169	13.6985	13.2252	14.553	12.7221	16.9875	16.7864	6.70823	4.66937	9.0426
UniRef90_A0A0A1DXG7	4.97182	3.47097	4.17469	10.8723	10.1739	10.7278	16.3281	12.9586	12.963	7.81626	7.76847	6.57933	10.449	10.0925	10.6546	9.65906	9.3111	11.5622	10.2263	15.9449	11.0576	2.80394	2.79464	3.05263
UniRef90_A0A0A1DXG7|g__Streptococcus.s__Streptococcus_salivarius	4.97182	3.47097	4.17469	10.8723	10.1739	10.7278	16.3281	12.9586	12.963	7.81626	7.76847	6.57933	10.449	10.0925	10.6546	9.65906	9.3111	11.5622	10.2263	15.9449	11.0576	2.80394	2.79464	3.05263
UniRef90_A0A0A1DXH6	5.09749	4.94632	4.29043	9.55539	9.63324	10.8233	12.7814	13.4618	11.251	5.46941	5.10647	5.27056	7.98239	6.99386	10.2617	8.53497	7.33147	9.98025	8.03749	11.6639	10.3586	3.36434	2.96966	3.67634
UniRef90_A0A0A1DXH6|g__Streptococcus.s__Streptococcus_salivarius	5.09749	4.94632	4.29043	9.55539	9.63324	10.8233	12.7814	13.4618	11.251	5.46941	5.10647	5.27056	7.98239	6.99386	10.2617	8.53497	7.33147	9.98025	8.03749	11.6639	10.3586	3.36434	2.96966	3.67634
UniRef90_A0A0A1DXI3	0	0	1.15007	0	3.66678	1.8254	5.75367	1.37996	3.44572	1.62916	0	0.952386	2.32061	0.919397	2.72889	1.14487	0.899239	2.51632	2.54041	1.85727	3.21939	0	1.42532	1.14512
UniRef90_A0A0A1DXI3|g__Streptococcus.s__Streptococcus_salivarius	0	0	1.15007	0	3.66678	1.8254	5.75367	1.37996	3.44572	1.62916	0	0.952386	2.32061	0.919397	2.72889	1.14487	0.899239	2.51632	2.54041	1.85727	3.21939	0	1.42532	1.14512
UniRef90_A0A0A1DXL3	0.219635	0	0.511471	0.427188	0.530263	0	0	0	0	0.292838	0	0	0	0	0.428031	0	0	0.287869	0	0	0	0	0	0
UniRef90_A0A0A1DXL3|g__Streptococcus.s__Streptococcus_salivarius	0	0	0	0.427188	0.530263	0	0	0	0	0	0	0	0	0	0	0	0	0	0	0	0	0	0	0
UniRef90_A0A0A1DXL3|unclassified	0.219635	0	0.511471	0	0	0	0	0	0	0.292838	0	0	0	0	0.428031	0	0	0.287869	0	0	0	0	0	0
UniRef90_A0A0A1DXM4	11.6535	9.93279	10.2465	16.8501	18.557	23.3642	26.3757	24.3134	24.0831	11.9401	11.8988	9.24386	18.8165	15.0553	18.7275	18.0615	16.1666	19.1365	15.4955	23.116	17.9902	9.42787	9.57675	10.8598
UniRef90_A0A0A1DXM4|g__Streptococcus.s__Streptococcus_salivarius	11.6535	9.93279	10.2465	16.8501	18.557	23.3642	26.3757	24.3134	24.0831	11.9401	11.8988	9.24386	18.8165	15.0553	18.7275	18.0615	16.1666	19.1365	15.4955	23.116	17.9902	9.42787	9.57675	10.8598
UniRef90_A0A0A1DXR3	0	0	0	0	0	0	0	0	0.320343	0	0	0	0	0	0	0	0	0	0	0	0	0	0	0
UniRef90_A0A0A1DXR3|unclassified	0	0	0	0	0	0	0	0	0.320343	0	0	0	0	0	0	0	0	0	0	0	0	0	0	0
UniRef90_A0A0A1DXX3	2.24764	1.32998	1.97229	2.60114	2.42312	3.08548	4.8869	3.92302	3.40612	1.7959	2.81479	1.52933	2.75689	2.38994	2.62779	2.40619	3.24205	2.38481	3.01457	3.92967	2.48708	1.60827	1.34998	2.24737
UniRef90_A0A0A1DXX3|g__Streptococcus.s__Streptococcus_salivarius	2.24764	1.32998	1.97229	2.60114	2.42312	3.08548	4.8869	3.92302	3.40612	1.7959	2.81479	1.52933	2.75689	2.38994	2.62779	2.40619	3.24205	2.38481	3.01457	3.92967	2.48708	1.60827	1.34998	2.24737
UniRef90_A0A0A1DXY6	1.82049	0.60065	1.65602	0.980811	2.15693	2.06627	4.82131	2.64343	2.02465	0.836116	1.7133	1.64401	2.00172	1.87335	2.64133	1.91391	1.62632	2.0376	2.59812	3.29934	1.37944	1.61758	0.98988	1.14085
UniRef90_A0A0A1DXY6|g__Streptococcus.s__Streptococcus_salivarius	1.05901	0	0.845769	0	0.635537	0	1.95899	1.25991	0	0	1.07235	0.425512	0.419888	0	1.03463	0.631295	0.413462	0.41695	1.04734	1.05464	0	0	0	0
UniRef90_A0A0A1DXY6|unclassified	0.761479	0.60065	0.810247	0.980811	1.5214	2.06627	2.86232	1.38352	2.02465	0.836116	0.640948	1.2185	1.58183	1.87335	1.6067	1.28261	1.21286	1.62065	1.55078	2.2447	1.37944	1.61758	0.98988	1.14085
UniRef90_A0A0A1DY07	0	0	0.361912	0	0.180161	0.177088	0	0	0.360102	0	0	0	0	1.61862	0	0	0	0	0.178044	1.09507	0	0	0	0
UniRef90_A0A0A1DY07|g__Streptococcus.s__Streptococcus_salivarius	0	0	0	0	0	0	0	0	0	0	0	0	0	1.08541	0	0	0	0	0	1.09507	0	0	0	0
UniRef90_A0A0A1DY07|unclassified	0	0	0.361912	0	0.180161	0.177088	0	0	0.360102	0	0	0	0	0.53321	0	0	0	0	0.178044	0	0	0	0	0
UniRef90_A0A0A1DY35	4.7574	4.4176	3.90481	10.7874	12.0085	9.28632	11.1921	12.1954	13.9554	8.94218	9.03415	7.27743	11.347	10.1821	17.9971	13.0255	9.25871	14.2891	14.0638	17.2123	12.1498	5.2821	5.32239	5.87389
UniRef90_A0A0A1DY35|g__Streptococcus.s__Streptococcus_salivarius	4.7574	4.4176	3.90481	10.7874	12.0085	9.28632	11.1921	12.1954	13.9554	8.94218	9.03415	7.27743	11.347	10.1821	17.9971	13.0255	9.25871	14.2891	14.0638	17.2123	12.1498	5.2821	5.32239	5.87389
UniRef90_A0A0A1DY51	2.55549	3.08262	0	2.74356	3.68717	3.8871	2.91261	7.86116	4.24382	1.7011	0.860492	0	3.65502	1.39456	4.97547	2.24914	2.48985	4.74653	2.5153	3.67226	5.02286	4.22394	2.27689	0.851781
UniRef90_A0A0A1DY51|g__Streptococcus.s__Streptococcus_salivarius	2.55549	3.08262	0	2.74356	3.68717	3.8871	2.91261	7.86116	4.24382	1.7011	0.860492	0	3.65502	1.39456	4.97547	2.24914	2.48985	4.74653	2.5153	3.67226	4.47335	4.22394	2.27689	0.851781
UniRef90_A0A0A1DY51|unclassified	0	0	0	0	0	0	0	0	0	0	0	0	0	0	0	0	0	0	0	0	0.549506	0	0	0
UniRef90_A0A0A1DY66	37.4106	34.0053	29.1535	47.3802	26.7866	81.9635	46.209	89.1794	111.271	26.8961	25.405	24.5747	51.9983	25.3061	53.5068	45.1714	61.9419	51.6596	48.0464	37.6681	71.4855	35.5556	7.6064	25.1352
UniRef90_A0A0A1DY66|g__Streptococcus.s__Streptococcus_salivarius	37.4106	34.0053	29.1535	47.3802	26.7866	81.9635	46.209	89.1794	111.271	26.8961	25.405	24.5747	51.9983	25.3061	53.5068	45.1714	61.9419	51.6596	47.7717	37.6681	71.4855	35.5556	7.6064	25.1352
UniRef90_A0A0A1DY66|unclassified	0	0	0	0	0	0	0	0	0	0	0	0	0	0	0	0	0	0	0.274734	0	0	0	0	0
UniRef90_A0A0A1DY85	0	0	0	0.556931	0	0	0.980715	1.0263	0.972703	0.417708	0	0.398557	0.768479	0.45076	1.02805	0.513159	0.523861	0.665271	0.490876	0.790916	0.668437	0	0	0
UniRef90_A0A0A1DY85|g__Streptococcus.s__Streptococcus_salivarius	0	0	0	0.556931	0	0	0.980715	1.0263	0.972703	0.417708	0	0.398557	0.768479	0.45076	1.02805	0.513159	0.523861	0.665271	0.490876	0.790916	0.668437	0	0	0
UniRef90_A0A0A1DYA9	8.97115	7.66528	7.20037	12.3558	13.7618	18.8964	17.4152	19.8614	19.5358	8.64048	8.17993	7.67183	14.3018	7.97506	16.6361	11.2866	13.8692	12.9057	10.9031	17.8334	14.592	6.74225	4.82028	8.09397
UniRef90_A0A0A1DYA9|g__Streptococcus.s__Streptococcus_salivarius	8.97115	7.66528	7.20037	12.3558	13.7618	18.8964	17.4152	19.8614	19.5358	8.64048	8.17993	7.67183	14.3018	7.97506	16.6361	11.2866	13.8692	12.9057	10.9031	17.8334	14.592	6.74225	4.82028	8.09397
UniRef90_A0A0A1DYM4	0.968796	1.01323	0.908109	1.75774	2.61151	2.43324	4.05828	3.30477	2.82185	1.5879	1.50724	1.47452	2.60899	1.98443	2.39849	2.42126	1.92688	2.80035	2.06469	3.42598	2.50748	0.751355	0.485045	1.2207
UniRef90_A0A0A1DYM4|g__Streptococcus.s__Streptococcus_salivarius	0.968796	1.01323	0.908109	1.75774	2.61151	2.43324	4.05828	3.30477	2.82185	1.5879	1.50724	1.47452	2.60899	1.98443	2.39849	2.42126	1.92688	2.80035	2.06469	3.42598	2.50748	0.751355	0.485045	1.2207
UniRef90_A0A0A1DYP6	0.808314	0.565953	0.528644	1.28326	1.08463	1.5094	2.03451	1.82693	1.51711	1.28555	1.50135	0.861547	1.48864	1.24956	1.41466	1.43075	0.982912	1.51241	1.22621	2.12417	1.50239	0	0	0
UniRef90_A0A0A1DYP6|g__Streptococcus.s__Streptococcus_salivarius	0.808314	0.565953	0.528644	1.28326	1.08463	1.5094	2.03451	1.82693	1.51711	1.28555	1.50135	0.861547	1.48864	1.24956	1.41466	1.43075	0.982912	1.51241	1.22621	2.12417	1.50239	0	0	0
UniRef90_A0A0A1DYQ0	0	0	0	0	0	0	0	0	0	0	0	0	0	0	0	0.945834	0	0	0	0	0	0	0	0
UniRef90_A0A0A1DYQ0|unclassified	0	0	0	0	0	0	0	0	0	0	0	0	0	0	0	0.945834	0	0	0	0	0	0	0	0
UniRef90_A0A0A1DYW1	48.4629	25.8245	40.6995	52.5414	58.3752	71.5916	63.0284	64.4806	74.6908	64.1176	57.8293	62.4694	87.7184	82.1437	86.7106	79.8589	85.9703	52.5803	51.8341	92.9218	72.8818	37.5741	32.2311	33.9739
UniRef90_A0A0A1DYW1|g__Streptococcus.s__Streptococcus_salivarius	48.4629	25.8245	40.6995	52.5414	58.3752	71.5916	63.0284	64.4806	74.6908	64.1176	57.8293	62.4694	87.7184	82.1437	86.7106	79.8589	85.9703	52.5803	51.8341	92.9218	72.8818	37.5741	32.2311	33.9739
UniRef90_A0A0A1DZ07	1.66611	4.54243	2.77013	4.97976	4.99103	6.15133	7.49711	6.13796	6.4087	2.53842	2.48556	1.66899	3.45683	5.31389	4.56293	4.6433	5.1053	5.07202	4.30536	5.83481	6.27203	2.68275	2.78161	1.90362
UniRef90_A0A0A1DZ07|g__Streptococcus.s__Streptococcus_salivarius	1.66611	4.54243	2.77013	4.97976	4.99103	6.15133	7.49711	6.13796	6.4087	2.53842	2.48556	1.66899	3.45683	5.31389	4.56293	4.6433	5.1053	5.07202	4.30536	5.83481	6.27203	2.68275	2.78161	1.90362
UniRef90_A0A0A1DZ17	44.1966	23.8611	25.0297	56.3388	54.2619	79.7461	80.6578	54.5451	86.5066	35.9462	34.6633	38.5377	53.2605	36.0658	54.4458	45.5459	53.0834	54.2589	47.0091	68.0771	58.6936	17.495	15.8713	17.5041
UniRef90_A0A0A1DZ17|g__Streptococcus.s__Streptococcus_salivarius	44.1966	23.8611	25.0297	56.3388	54.2619	79.7461	80.6578	54.5451	86.5066	35.9462	34.6633	38.5377	52.9411	36.0658	54.4458	45.5459	52.7708	54.2589	47.0091	68.0771	58.6936	17.495	15.8713	17.5041
UniRef90_A0A0A1DZ17|unclassified	0	0	0	0	0	0	0	0	0	0	0	0	0.319395	0	0	0	0.312601	0	0	0	0	0	0	0
UniRef90_A0A0A1DZ18	1.16744	1.15289	0	1.59659	3.59683	2.9632	2.79861	2.79925	3.39786	0	0.983545	0.682219	2.215	2.20452	2.3722	2.22078	1.89804	2.48862	1.44003	2.32022	2.50037	1.35514	0.877649	1.84815
UniRef90_A0A0A1DZ18|g__Streptococcus.s__Streptococcus_salivarius	1.16744	1.15289	0	1.59659	3.59683	2.9632	2.79861	2.79925	3.39786	0	0.983545	0.682219	2.215	2.20452	2.3722	2.22078	1.89804	2.48862	1.44003	2.32022	2.50037	1.35514	0.877649	1.84815
UniRef90_A0A0A1DZE6	2.56608	1.93235	2.15834	6.06342	3.6015	3.84251	7.93567	6.74309	4.31684	3.50182	3.12244	2.47721	3.16274	4.46624	4.41811	3.57726	4.82104	4.35337	3.96521	5.73292	4.88541	3.38191	1.95996	3.50315
UniRef90_A0A0A1DZE6|g__Streptococcus.s__Streptococcus_salivarius	1.44167	1.93235	2.15834	6.06342	3.6015	3.84251	7.93567	6.74309	4.31684	3.50182	3.12244	2.47721	3.16274	4.46624	4.41811	3.57726	4.82104	4.35337	3.96521	5.73292	4.88541	3.38191	1.95996	3.50315
UniRef90_A0A0A1DZE6|unclassified	1.12442	0	0	0	0	0	0	0	0	0	0	0	0	0	0	0	0	0	0	0	0	0	0	0
UniRef90_A0A0A1DZK0	0	0.320465	0.405459	1.17624	2.92186	0.531822	1.27791	1.0737	2.43328	0.947663	0	0	0.939139	1.3862	1.84804	0.858452	0.396424	0.799878	1.55175	0.806599	1.36377	0	0.950105	0
UniRef90_A0A0A1DZK0|g__Streptococcus.s__Streptococcus_salivarius	0	0	0.405459	1.17624	2.7056	0.531822	0	1.0737	2.43328	0.947663	0	0	0.939139	1.06701	1.84804	0.53744	0.396424	0.799878	1.33708	0.806599	0.936694	0	0.950105	0
UniRef90_A0A0A1DZK0|unclassified	0	0.320465	0	0	0.216254	0	1.27791	0	0	0	0	0	0	0.319197	0	0.321012	0	0	0.214677	0	0.427079	0	0	0
UniRef90_A0A0A1DZR2	0	0	0	0	0	0	0	0	0	0	0	0	0	0	0	0	0	0	0	0	0	0.701351	0	0
UniRef90_A0A0A1DZR2|g__Streptococcus.s__Streptococcus_salivarius	0	0	0	0	0	0	0	0	0	0	0	0	0	0	0	0	0	0	0	0	0	0.701351	0	0
UniRef90_A0A0A1DZU6	0	0	0	0	0	0	0	0	0	0	0.686876	0	0	0	0	0	0	0	0	0	0	0	0	0
UniRef90_A0A0A1DZU6|g__Streptococcus.s__Streptococcus_salivarius	0	0	0	0	0	0	0	0	0	0	0.686876	0	0	0	0	0	0	0	0	0	0	0	0	0
UniRef90_A0A0A1E083	0	0	0.932584	1.48338	1.79131	1.8133	2.41867	2.14273	1.60315	1.49246	1.4638	1.51734	2.01729	1.81483	1.93151	1.9384	1.26371	1.85962	1.50087	2.07462	0	0	0	0
UniRef90_A0A0A1E083|unclassified	0	0	0.932584	1.48338	1.79131	1.8133	2.41867	2.14273	1.60315	1.49246	1.4638	1.51734	2.01729	1.81483	1.93151	1.9384	1.26371	1.85962	1.50087	2.07462	0	0	0	0
UniRef90_A0A0A1E092	1.42993	1.40661	2.82659	1.8317	2.83412	0.927126	6.353	2.82732	1.42631	0.476356	0.477194	2.86358	3.29908	2.34684	1.85823	2.35918	3.70912	0.468597	2.35132	2.83703	4.24187	1.42166	1.43171	2.35764
UniRef90_A0A0A1E092|g__Streptococcus.s__Streptococcus_salivarius	1.42993	1.40661	2.82659	1.8317	2.83412	0.927126	6.353	2.82732	1.42631	0.476356	0.477194	2.86358	3.29908	2.34684	1.85823	2.35918	3.70912	0.468597	2.35132	2.83703	4.24187	1.42166	1.43171	2.35764
UniRef90_A0A0A1E0I0	13.1009	12.7415	10.5993	21.7474	23.7298	26.117	35.1658	28.3191	31.1395	12.0463	12.2903	11.2818	20.4565	17.878	21.635	18.6719	20.0353	21.8964	17.063	29.9737	20.6705	10.3828	11.2817	12.2403
UniRef90_A0A0A1E0I0|g__Streptococcus.s__Streptococcus_salivarius	13.1009	12.7415	10.5993	21.7474	23.7298	26.117	35.1658	28.3191	31.1395	12.0463	12.2903	11.2818	20.4565	17.878	21.635	18.6719	20.0353	21.8964	17.063	29.9737	20.6705	10.3828	11.2817	12.2403
UniRef90_A0A0A1E0K3	10.2274	8.62639	7.55795	13.9766	16.8069	20.1083	18.8353	21.1397	22.383	12.9495	10.5892	9.03203	14.6298	15.4352	19.0562	15.8719	14.2377	16.1149	14.9393	21.0627	15.2684	8.53169	7.04762	7.49905
UniRef90_A0A0A1E0K3|g__Streptococcus.s__Streptococcus_salivarius	8.68382	6.88589	6.53237	12.4867	14.5322	18.3763	16.3455	18.151	21.0637	10.378	8.50957	7.92774	12.8102	13.9151	16.262	12.6638	12.948	14.3081	12.7638	18.9443	13.4523	7.36288	5.79594	6.47055
UniRef90_A0A0A1E0K3|unclassified	1.54354	1.74051	1.02558	1.48987	2.27471	1.73194	2.48975	2.98873	1.31934	2.57156	2.07958	1.10428	1.81959	1.52008	2.79415	3.20807	1.28968	1.80676	2.17548	2.11845	1.81612	1.16882	1.25168	1.0285
UniRef90_A0A0A1E0V4	2.1015	1.48112	1.52409	2.08088	1.17171	4.68755	1.48513	2.92272	3.53933	0.982109	1.10293	1.42126	1.56752	1.96197	2.36754	2.11127	2.60768	2.01258	1.93882	2.06104	2.29192	1.4925	1.22975	1.77396
UniRef90_A0A0A1E0V4|g__Streptococcus.s__Streptococcus_salivarius	2.1015	1.48112	1.52409	2.08088	1.17171	4.68755	1.48513	2.92272	3.53933	0.982109	1.10293	1.42126	1.56752	1.96197	2.36754	2.11127	2.60768	2.01258	1.93882	2.06104	2.29192	1.4925	1.22975	1.77396
UniRef90_A0A0A1E0W5	0	0	0	0	0	0	0	0	0	0	1.3704	0	0	0	0	0	0	0	0	0	0	0	0	0
UniRef90_A0A0A1E0W5|g__Streptococcus.s__Streptococcus_salivarius	0	0	0	0	0	0	0	0	0	0	1.3704	0	0	0	0	0	0	0	0	0	0	0	0	0
UniRef90_A0A0A1E139	0	0	0	0	0	1.85562	0.720005	1.16578	2.14903	1.17501	0.710508	1.40958	0	0.644702	0.3188	1.63027	0.913928	0.690455	0	1.34775	0.484921	0	0.326498	0
UniRef90_A0A0A1E139|g__Streptococcus.s__Streptococcus_salivarius	0	0	0	0	0	1.3744	0.720005	1.16578	1.17274	1.17501	0.710508	1.40958	0	0	0	1.63027	0.913928	0.690455	0	0.69981	0	0	0	0
UniRef90_A0A0A1E139|unclassified	0	0	0	0	0	0.481228	0	0	0.976285	0	0	0	0	0.644702	0.3188	0	0	0	0	0.647943	0.484921	0	0.326498	0
UniRef90_A0A0A1E171	0	0	0	1.20162	1.02111	0	1.71209	1.74146	1.10895	0.91104	0	0	1.12272	0.963394	1.30012	0.683502	1.19225	0.786899	1.09685	1.78945	1.51549	0	0	0
UniRef90_A0A0A1E171|g__Streptococcus.s__Streptococcus_salivarius	0	0	0	1.20162	1.02111	0	1.71209	1.74146	1.10895	0.91104	0	0	1.12272	0.963394	1.30012	0.683502	1.19225	0.786899	1.09685	1.78945	1.51549	0	0	0
UniRef90_A0A0A1E182	0.719062	1.03544	0.813838	2.8507	1.90142	2.68914	4.23007	3.96943	4.24524	1.51491	1.86506	1.30378	2.82837	3.2533	2.72749	2.73677	2.82298	2.6748	2.91442	4.2671	3.18672	0.347806	0.408633	0.466364
UniRef90_A0A0A1E182|g__Streptococcus.s__Streptococcus_salivarius	0.719062	1.03544	0.813838	2.8507	1.90142	2.68914	4.23007	3.96943	4.24524	1.51491	1.86506	1.30378	2.82837	3.2533	2.72749	2.73677	2.82298	2.6748	2.91442	4.2671	3.18672	0.347806	0.408633	0.466364
UniRef90_A0A0A1E189	1.79896	1.41921	1.07359	3.29552	3.94706	5.64448	2.58351	4.45848	6.81134	2.51545	5.08699	3.41692	3.02762	4.42486	5.25707	5.17113	4.37885	4.24307	2.83597	6.2539	4.61533	0.89458	0.720112	3.05729
UniRef90_A0A0A1E189|g__Streptococcus.s__Streptococcus_salivarius	1.79896	1.41921	1.07359	3.29552	3.94706	5.64448	2.58351	4.45848	6.81134	2.51545	5.08699	3.41692	3.02762	4.42486	5.25707	5.17113	4.37885	4.24307	2.83597	6.2539	4.61533	0.89458	0.720112	3.05729
UniRef90_A0A0A1E1D5	0	0	0	0	0	1.41393	0	0	0	0	0	0	0	0.566303	0.842279	0	0	0.843523	0	0	0.855228	0.574877	0.578942	0
UniRef90_A0A0A1E1D5|g__Streptococcus.s__Streptococcus_salivarius	0	0	0	0	0	1.41393	0	0	0	0	0	0	0	0.566303	0.842279	0	0	0.843523	0	0	0.855228	0.574877	0.578942	0
UniRef90_A0A0A1E231	1.88457	1.65715	1.25523	0.605425	2.10109	3.28993	1.93828	3.73975	2.92855	1.88676	0.847507	0.629007	2.07614	1.85827	2.45066	2.49269	1.02259	1.44158	1.65304	1.66703	4.76353	0.625381	0.628971	0
UniRef90_A0A0A1E231|g__Streptococcus.s__Streptococcus_salivarius	1.88457	1.65715	1.25523	0.605425	2.10109	3.28993	1.93828	3.73975	2.92855	1.88676	0.847507	0.629007	2.07614	1.85827	2.45066	2.49269	1.02259	1.44158	1.65304	1.66703	4.76353	0.625381	0.628971	0
UniRef90_A0A0A1E2E1	8.89033	7.64625	6.7432	15.8364	15.3229	15.3574	18.1755	19.5877	20.0099	10.7054	8.2878	7.83474	15.8707	15.1142	16.0707	14.1651	13.7044	16.3563	14.9918	20.3046	14.7096	8.61237	7.7596	8.35888
UniRef90_A0A0A1E2E1|g__Streptococcus.s__Streptococcus_salivarius	8.89033	7.64625	6.7432	15.8364	15.3229	15.3574	18.1755	19.5877	20.0099	10.7054	8.2878	7.83474	15.8707	15.1142	16.0707	14.1651	13.7044	16.3563	14.9918	20.3046	14.7096	8.61237	7.7596	8.35888
UniRef90_A0A0A1HA35	5.11674	3.85653	4.53632	0.548637	0.709851	0	0	0	0	11.9326	14.4311	14.7318	4.36271	3.70897	3.9481	2.46662	2.77158	2.16623	0.771671	0	0.421104	19.2224	10.8882	15.8486
UniRef90_A0A0A1HA35|g__Streptococcus.s__Streptococcus_mutans	5.11674	3.85653	4.53632	0.548637	0.709851	0	0	0	0	11.9326	14.4311	14.7318	4.36271	3.70897	3.9481	2.46662	2.77158	2.16623	0.771671	0	0.421104	19.2224	10.8882	15.8486
UniRef90_A0A0A2F0E8	0	0	0	0	0	0.211915	0	0	0	0	0	0	0	0	0	0	0	0	0	0	0	0	0	0
UniRef90_A0A0A2F0E8|unclassified	0	0	0	0	0	0.211915	0	0	0	0	0	0	0	0	0	0	0	0	0	0	0	0	0	0
UniRef90_A0A0A6RZN8	18.4637	18.4307	18.6213	15.77	18.0123	25.1923	21.5725	18.7298	23.4967	18.2469	18.2274	21.4543	24.797	18.5986	26.2568	18.9364	19.6506	24.819	11.5157	18.971	25.5662	8.64944	11.4754	9.97839
UniRef90_A0A0A6RZN8|g__Streptococcus.s__Streptococcus_salivarius	18.4637	18.4307	18.6213	15.77	18.0123	25.1923	21.5725	18.7298	23.4967	18.2469	18.2274	21.4543	24.797	18.5986	26.2568	18.9364	19.6506	24.819	11.5157	18.971	25.5662	8.64944	11.4754	9.97839
UniRef90_A0A0A6S2G0	0	0	0	0.702925	0	0	0	0	0	0	0	0	0	0	0	0	0	0	0	0	0	0	0	0
UniRef90_A0A0A6S2G0|unclassified	0	0	0	0.702925	0	0	0	0	0	0	0	0	0	0	0	0	0	0	0	0	0	0	0	0
UniRef90_A0A0A6UW32	0	0	0	0	0	0	0	0	0.0977952	0	0	0	0	0	0	0	0	0	0	0	0	0	0	0
UniRef90_A0A0A6UW32|unclassified	0	0	0	0	0	0	0	0	0.0977952	0	0	0	0	0	0	0	0	0	0	0	0	0	0	0
UniRef90_A0A0A7U5Q9	0	0	0	0	0	0	0	0	0	0.166513	0	0	0	0	0	0	0	0	0	0	0	0	0	0
UniRef90_A0A0A7U5Q9|unclassified	0	0	0	0	0	0	0	0	0	0.166513	0	0	0	0	0	0	0	0	0	0	0	0	0	0
UniRef90_A0A0A7U6K1	2.27419	1.11509	1.48798	1.17606	1.12561	2.11585	1.46732	1.7215	1.50214	1.64709	1.36418	1.78943	1.00975	1.24046	0.98338	1.07634	1.22518	1.69075	0	1.06064	1.21281	1.64615	1.22573	1.59171
UniRef90_A0A0A7U6K1|unclassified	2.27419	1.11509	1.48798	1.17606	1.12561	2.11585	1.46732	1.7215	1.50214	1.64709	1.36418	1.78943	1.00975	1.24046	0.98338	1.07634	1.22518	1.69075	0	1.06064	1.21281	1.64615	1.22573	1.59171
UniRef90_A0A0A8JGB7	7.33474	5.71258	8.45488	14.1431	11.5664	11.7399	16.2419	22.5785	15.0008	8.09941	7.00515	6.187	20.242	17.1048	19.9434	23.7306	18.0607	22.7607	22.4662	24.9277	19.4559	9.16313	3.47719	5.01736
UniRef90_A0A0A8JGB7|unclassified	7.33474	5.71258	8.45488	14.1431	11.5664	11.7399	16.2419	22.5785	15.0008	8.09941	7.00515	6.187	20.242	17.1048	19.9434	23.7306	18.0607	22.7607	22.4662	24.9277	19.4559	9.16313	3.47719	5.01736
UniRef90_A0A0A8JGT7	1.31244	1.61714	0.655337	0	1.64037	1.60645	0.333248	1.95504	0.327786	0	0.331961	0	0.648685	0	0.320285	1.30153	0.320367	1.29029	0.970658	2.28536	1.61911	0.326716	0.987077	0
UniRef90_A0A0A8JGT7|unclassified	1.31244	1.61714	0.655337	0	1.64037	1.60645	0.333248	1.95504	0.327786	0	0.331961	0	0.648685	0	0.320285	1.30153	0.320367	1.29029	0.970658	2.28536	1.61911	0.326716	0.987077	0
UniRef90_A0A0A8K7X7	1.45027	0.869213	0.918985	0	0	0.518724	0	0	0	2.91586	2.76578	2.80927	0.966174	0.787507	0.924711	0	0.317115	0	0	0	0	0	0	0
UniRef90_A0A0A8K7X7|g__Streptococcus.s__Streptococcus_mutans	1.45027	0.869213	0.918985	0	0	0.518724	0	0	0	2.24858	2.76578	2.80927	0.966174	0.787507	0.924711	0	0.317115	0	0	0	0	0	0	0
UniRef90_A0A0A8K7X7|unclassified	0	0	0	0	0	0	0	0	0	0.667279	0	0	0	0	0	0	0	0	0	0	0	0	0	0
UniRef90_A0A0A8K891	4.99504	2.4171	2.53398	0.273035	0.846041	1.38722	0	0	0	4.89676	5.70969	4.05653	1.67835	1.66984	0	1.21516	1.28587	1.66775	0	0	0	7.7757	7.73691	7.63145
UniRef90_A0A0A8K891|g__Streptococcus.s__Streptococcus_mutans	4.99504	2.4171	2.53398	0.273035	0.846041	1.38722	0	0	0	4.89676	5.70969	4.05653	1.67835	1.66984	0	1.21516	1.28587	1.66775	0	0	0	7.7757	7.73691	7.63145
UniRef90_A0A0A8K8A5	1.45518	0.4789	0.483003	0	0	0	0	0	0	3.87833	2.45064	4.85329	0	0.796635	1.26107	0	0	0	0	0	0	1.60811	2.103	3.39067
UniRef90_A0A0A8K8A5|g__Streptococcus.s__Streptococcus_mutans	1.45518	0.4789	0.483003	0	0	0	0	0	0	3.87833	2.45064	4.85329	0	0.796635	1.26107	0	0	0	0	0	0	1.60811	2.103	3.39067
UniRef90_A0A0A8KX17	0	0	0	0	0	0	0	0	0	0	0	0	0	0	0.131574	0	0	0	0	0	0	0	0	0
UniRef90_A0A0A8KX17|unclassified	0	0	0	0	0	0	0	0	0	0	0	0	0	0	0.131574	0	0	0	0	0	0	0	0	0
UniRef90_A0A0B2XK50	0	0	0	0	0	0	0.306889	0	0	0	0	0	0	0	0	0	0	0	0.593175	0	0.296952	0	0	0
UniRef90_A0A0B2XK50|unclassified	0	0	0	0	0	0	0.306889	0	0	0	0	0	0	0	0	0	0	0	0.593175	0	0.296952	0	0	0
UniRef90_A0A0B4S0P1	0	0	0	0	0	0	0	0	0	0	0	0	0	0	0	0	0	0.237508	0	0	0	0	0	0
UniRef90_A0A0B4S0P1|unclassified	0	0	0	0	0	0	0	0	0	0	0	0	0	0	0	0	0	0.237508	0	0	0	0	0	0
UniRef90_A0A0B4ZEV0	0	0	0	0	0	0	0.0124109	0	0	0	0	0	0	0	0	0	0	0	0	0	0	0	0	0
UniRef90_A0A0B4ZEV0|unclassified	0	0	0	0	0	0	0.0124109	0	0	0	0	0	0	0	0	0	0	0	0	0	0	0	0	0
UniRef90_A0A0B4ZH99	1.20709	1.27872	1.29021	0	0.775233	0.91899	0.611875	2.39694	1.8089	0.518247	0.871889	1.12224	1.45185	1.53001	0	1.7088	1.76606	1.18945	1.10743	1.54417	0.938543	0.773408	1.6425	1.20996
UniRef90_A0A0B4ZH99|g__Streptococcus.s__Streptococcus_anginosus_group	1.0367	1.27872	1.20526	0	0.690176	0	0	2.31246	1.72392	0.518247	0.785825	0.951763	1.28343	1.44611	0	1.45547	1.60021	1.18945	1.02338	1.45953	0.938543	0.773408	1.55733	1.20996
UniRef90_A0A0B4ZH99|g__Streptococcus.s__Streptococcus_oralis	0.170394	0	0.0849511	0	0.0850564	0.91899	0.611875	0.0844769	0.0849815	0	0.086064	0.170479	0.168427	0.0838968	0	0.25333	0.165849	0	0.084057	0.0846429	0	0	0.0851658	0
UniRef90_A0A0B4ZIX3	0	0.340066	0	0	0	0	0.111851	0	0	0	0	0	0	0.203119	0	0	0.0838522	0	0	0	0	0	0.309987	0
UniRef90_A0A0B4ZIX3|unclassified	0	0.340066	0	0	0	0	0.111851	0	0	0	0	0	0	0.203119	0	0	0.0838522	0	0	0	0	0	0.309987	0
UniRef90_A0A0B4ZK46	0	0	0.220731	0	0	0	0	0	0	0	0	0	0	0	0	0.632138	0	0	0	0	0	0	0	0
UniRef90_A0A0B4ZK46|g__Streptococcus.s__Streptococcus_oralis	0	0	0	0	0	0	0	0	0	0	0	0	0	0	0	0.632138	0	0	0	0	0	0	0	0
UniRef90_A0A0B4ZK46|unclassified	0	0	0.220731	0	0	0	0	0	0	0	0	0	0	0	0	0	0	0	0	0	0	0	0	0
UniRef90_A0A0B4ZL02	0	0	0	0	0	0	0	0	0	0	0	0	0	0.0430184	0	0	0	0	0	0	0	0	0	0
UniRef90_A0A0B4ZL02|unclassified	0	0	0	0	0	0	0	0	0	0	0	0	0	0.0430184	0	0	0	0	0	0	0	0	0	0
UniRef90_A0A0B4ZN74	0	0	0	0	0	0	0	0	0	0	0	0	0	0	0	0	0.151704	0	0	0	0	0	0	0
UniRef90_A0A0B4ZN74|unclassified	0	0	0	0	0	0	0	0	0	0	0	0	0	0	0	0	0.151704	0	0	0	0	0	0	0
UniRef90_A0A0B4ZPD4	0	0.318293	0	0	0	0	0.221712	0	0	0	0.218146	0	0	0	0	0	0	0.212303	0	0	0	0	0	0
UniRef90_A0A0B4ZPD4|unclassified	0	0.318293	0	0	0	0	0.221712	0	0	0	0.218146	0	0	0	0	0	0	0.212303	0	0	0	0	0	0
UniRef90_A0A0B7GNF7	0	0	0	0	0	0	0	0	0	0.189926	0	0	0	0	0	0	0	0	0	0	0	0	0	0
UniRef90_A0A0B7GNF7|unclassified	0	0	0	0	0	0	0	0	0	0.189926	0	0	0	0	0	0	0	0	0	0	0	0	0	0
UniRef90_A0A0B7GQI2	0	0.260512	0	0	0.419623	0	0	0	0	0	0	0	0	0	0	0	0	0	0	0.313395	0	0	0	0
UniRef90_A0A0B7GQI2|unclassified	0	0.260512	0	0	0.419623	0	0	0	0	0	0	0	0	0	0	0	0	0	0	0.313395	0	0	0	0
UniRef90_A0A0B7GRQ6	0	0	0	0	0	0	0	0	0	0	0	0	0	0	0	0	0	0	0	0	0.374239	0	0	0
UniRef90_A0A0B7GRQ6|unclassified	0	0	0	0	0	0	0	0	0	0	0	0	0	0	0	0	0	0	0	0	0.374239	0	0	0
UniRef90_A0A0B7I8Q7	0	0	0	0	0	0	0	0	0	0.244794	0	0	0	0	0	0	0	0	0	0	0	0	0	0
UniRef90_A0A0B7I8Q7|unclassified	0	0	0	0	0	0	0	0	0	0.244794	0	0	0	0	0	0	0	0	0	0	0	0	0	0
UniRef90_A0A0B7KT23	0	0	0	0	0	0	0	0	0.80595	0.646302	0	1.13306	0	0.794694	0	1.12316	0	1.11152	0.638524	1.12423	0.95799	0	0	0
UniRef90_A0A0B7KT23|g__Streptococcus.s__Streptococcus_mitis	0	0	0	0	0	0	0	0	0.644563	0	0	0	0	0.317685	0	0	0	0.477195	0.638524	0.963483	0	0	0	0
UniRef90_A0A0B7KT23|g__Streptococcus.s__Streptococcus_oralis	0	0	0	0	0	0	0	0	0.161387	0.646302	0	1.13306	0	0.477009	0	1.12316	0	0.634323	0	0.160744	0.95799	0	0	0
UniRef90_A0A0B7KTQ5	1.26043	1.08425	0.649413	0.510245	0.731448	0.998997	0.668869	0.726372	1.29882	0.691762	0.534238	0	1.28978	0.881999	0.674354	0.524954	0.872758	0.480163	0.401596	1.41545	1.16619	1.01194	0.48914	0.732684
UniRef90_A0A0B7KTQ5|g__Streptococcus.s__Streptococcus_mitis	0.445932	0	0	0.117344	0	0	0	0.0401993	0.0404395	0	0.0818778	0	0	0	0.0395141	0	0.118542	0.0398272	0	0.0805259	0	0	0	0
UniRef90_A0A0B7KTQ5|g__Streptococcus.s__Streptococcus_oralis	0.814494	1.08425	0.649413	0.392901	0.731448	0.998997	0.668869	0.686173	1.25838	0.691762	0.45236	0	1.28978	0.881999	0.63484	0.524954	0.754215	0.440336	0.401596	1.33492	1.16619	1.01194	0.48914	0.732684
UniRef90_A0A0B7KUJ3	6.5731	9.05252	6.93309	6.72456	9.14998	9.73234	10.5336	7.27377	11.7226	7.70088	1.48204	4.41468	6.53761	7.22116	7.86827	6.18905	7.49989	6.12583	6.88492	10.568	8.70581	5.08913	1.83935	4.38353
UniRef90_A0A0B7KUJ3|g__Streptococcus.s__Streptococcus_oralis	6.5731	9.05252	6.93309	6.72456	9.14998	9.73234	10.5336	7.27377	11.7226	7.70088	1.48204	4.41468	6.53761	7.22116	7.86827	6.18905	7.49989	6.12583	6.88492	10.568	8.70581	5.08913	1.83935	4.38353
UniRef90_A0A0B7KXD1	0	0	0	0	0	0	0	0.81969	0	0	0	0	0	0	0.269978	0	0	0	0.409943	0	0	0	0.277346	0
UniRef90_A0A0B7KXD1|unclassified	0	0	0	0	0	0	0	0.81969	0	0	0	0	0	0	0.269978	0	0	0	0.409943	0	0	0	0.277346	0
UniRef90_A0A0B7KXV4	0	0	0	0	0	0	0.904488	0	0	0	0	0	0	0	0	0	0	0	0	0	0.462888	0	0	0
UniRef90_A0A0B7KXV4|g__Streptococcus.s__Streptococcus_infantis	0	0	0	0	0	0	0	0	0	0	0	0	0	0	0	0	0	0	0	0	0.317712	0	0	0
UniRef90_A0A0B7KXV4|g__Streptococcus.s__Streptococcus_oralis	0	0	0	0	0	0	0.904488	0	0	0	0	0	0	0	0	0	0	0	0	0	0.145177	0	0	0
UniRef90_A0A0B7KY50	0	0	0	0.00854519	0	0.00772605	0	0.0115044	0	0	0	0.00764337	0	0	0	0	0	0.0272041	0	0	0	0	0	0
UniRef90_A0A0B7KY50|unclassified	0	0	0	0.00854519	0	0.00772605	0	0.0115044	0	0	0	0.00764337	0	0	0	0	0	0.0272041	0	0	0	0	0	0
UniRef90_A0A0B7KZ13	0	0	0	0	0	0	0	0	0	0	0	0	0	0.112098	0	0	0	0	0	0	0	0	0	0
UniRef90_A0A0B7KZ13|unclassified	0	0	0	0	0	0	0	0	0	0	0	0	0	0.112098	0	0	0	0	0	0	0	0	0	0
UniRef90_A0A0B7KZY7	0.652927	0.724753	0.813363	0.393598	0.814873	0	1.08974	1.29456	0.81428	0	1.2359	0	0.88831	1.20503	0	0.647747	0.874225	0.64178	0.804926	0.648555	1.37074	1.2165	1.22548	0
UniRef90_A0A0B7KZY7|g__Streptococcus.s__Streptococcus_mitis	0.0816474	0	0	0	0	0	0	0.080957	0.162881	0	0.329151	0	0	0	0	0	0	0.0801452	0	0	0	0	0	0
UniRef90_A0A0B7KZY7|g__Streptococcus.s__Streptococcus_oralis	0.57128	0.724753	0.813363	0.393598	0.814873	0	1.08974	1.21361	0.651399	0	0.90675	0	0.88831	1.20503	0	0.647747	0.874225	0.561635	0.804926	0.648555	1.37074	1.2165	1.22548	0
UniRef90_A0A0B7L130	0	1.5441	1.88894	1.27197	0.657938	0.808205	1.52153	1.38786	1.72483	0.658885	0.831712	0.742144	1.05966	1.13588	0.963473	1.30697	0.642731	0.728416	1.38159	1.22735	0.894976	1.06399	1.15466	1.64774
UniRef90_A0A0B7L130|g__Streptococcus.s__Streptococcus_mitis	0	0	0	0.477173	0	0	0	0.163427	0.164276	0	0.0832488	0	0	0.162305	0	0	0.241024	0.161786	0.243796	0.245495	0	0	0	0
UniRef90_A0A0B7L130|g__Streptococcus.s__Streptococcus_oralis	0	1.5441	1.88894	0.794794	0.657938	0.808205	1.52153	1.22444	1.56056	0.658885	0.748463	0.742144	1.05966	0.973577	0.963473	1.30697	0.401707	0.56663	1.1378	0.981855	0.894976	1.06399	1.15466	1.64774
UniRef90_A0A0B7L3I4	1.38647	1.52543	2.1573	1.19346	2.00508	4.09137	0.952509	1.68642	4.11793	1.0818	1.24883	0.773603	1.07078	2.00191	2.10869	2.75922	4.41976	2.58063	2.59293	4.45443	1.83025	3.01976	3.2469	3.09114
UniRef90_A0A0B7L3I4|g__Streptococcus.s__Streptococcus_anginosus_group	0	0	0	0	0	0	0	0	0	0	0	0	0	0	0	0	0	0.454935	0.152185	0	0	0	0	0
UniRef90_A0A0B7L3I4|g__Streptococcus.s__Streptococcus_oralis	1.38647	1.52543	2.1573	1.19346	2.00508	4.09137	0.952509	1.68642	3.69936	1.0818	1.24883	0.773603	1.07078	1.82629	2.10869	2.75922	4.06808	2.12569	2.44074	4.45443	1.83025	2.9205	3.2469	3.09114
UniRef90_A0A0B7L3I4|unclassified	0	0	0	0	0	0	0	0	0.418567	0	0	0	0	0.175625	0	0	0.351676	0	0	0	0	0.0992647	0	0
UniRef90_A0A0B7L757	2.56076	0.891887	1.20068	0	0.601938	3.25167	2.31871	0.896755	4.80656	2.1043	1.67191	0.602431	1.3431	2.52379	2.34766	1.19457	1.32129	1.92351	2.67478	2.24374	2.08205	2.86271	1.35401	1.50426
UniRef90_A0A0B7L757|g__Streptococcus.s__Streptococcus_infantis	0	0	0	0	0	0	0	0.298918	1.65174	0	0	0	0	0	0	0	0	0.591071	0	0.29908	0.297375	0	0	0
UniRef90_A0A0B7L757|g__Streptococcus.s__Streptococcus_mitis	1.20416	0	0	0	0	0	0	0.149459	1.20239	0	1.06327	0	0	2.07806	1.46703	0	0.880864	0.591494	1.78291	0.74749	0	0	0	0
UniRef90_A0A0B7L757|g__Streptococcus.s__Streptococcus_oralis	1.3566	0.891887	1.20068	0	0.601938	3.25167	2.31871	0.448377	1.95244	2.1043	0.608636	0.602431	1.3431	0.445722	0.880633	1.19457	0.44043	0.740944	0.891875	1.19717	0.743227	2.39566	1.35401	1.50426
UniRef90_A0A0B7L757|g__Streptococcus.s__Streptococcus_sp_HMSC071D03	0	0	0	0	0	0	0	0	0	0	0	0	0	0	0	0	0	0	0	0	1.04145	0	0	0
UniRef90_A0A0B7L757|unclassified	0	0	0	0	0	0	0	0	0	0	0	0	0	0	0	0	0	0	0	0	0	0.467052	0	0
UniRef90_A0A0B7L8A2	0.856128	1.68832	1.7075	2.68511	6.05227	3.98982	7.17793	7.07193	5.9065	1.21221	1.58581	1.78444	4.7321	3.02041	3.89392	5.72902	4.79795	4.69974	7.73933	5.88164	8.31177	1.84461	0.857192	1.28331
UniRef90_A0A0B7L8A2|g__Streptococcus.s__Streptococcus_parasanguinis	0.856128	1.68832	1.7075	2.68511	6.05227	3.98982	7.17793	7.07193	5.9065	1.21221	1.58581	1.78444	4.7321	3.02041	3.89392	5.72902	4.79795	4.69974	7.73933	5.88164	8.31177	1.84461	0.857192	1.28331
UniRef90_A0A0B7L8E9	0.421293	0	0.435958	0	0	0.620886	0.644041	0	0	0	0	0.200415	0.225821	0	0.400354	0.449522	0	0	0	0	2.05228	0.607671	0	0
UniRef90_A0A0B7L8E9|g__Streptococcus.s__Streptococcus_sp_HMSC071D03	0	0	0	0	0	0	0	0	0	0	0	0	0	0	0	0	0	0	0	0	2.05228	0	0	0
UniRef90_A0A0B7L8E9|unclassified	0.421293	0	0.435958	0	0	0.620886	0.644041	0	0	0	0	0.200415	0.225821	0	0.400354	0.449522	0	0	0	0	0	0.607671	0	0
UniRef90_A0A0B7L8P8	0	0	0.190887	0	0	0	0	0	0.0930994	0	0	0.186982	0.094435	0	0	0	0	0.141073	0	0	0	0	0	0
UniRef90_A0A0B7L8P8|unclassified	0	0	0.190887	0	0	0	0	0	0.0930994	0	0	0.186982	0.094435	0	0	0	0	0.141073	0	0	0	0	0	0
UniRef90_A0A0B7L946	7.89954	9.10329	8.59012	9.20711	9.98098	10.05	11.8836	11.9954	12.9802	5.82029	6.36073	4.66131	6.43522	8.69366	8.89723	7.71854	8.44936	10.9175	8.56274	13.3831	9.12761	9.23182	7.75616	8.52661
UniRef90_A0A0B7L946|g__Streptococcus.s__Streptococcus_infantis	0	0	0	0.662898	0	0	0	2.64882	1.63664	0	0	0	0	0	0	0	0	0.975493	0	1.2511	0.376919	0	0	0
UniRef90_A0A0B7L946|g__Streptococcus.s__Streptococcus_mitis	0.0381453	0	0	0	0	0	0	0	0	0	0.0385612	0	0	0	0.111614	0	0.223125	0	0.188174	0	0	0	0	0
UniRef90_A0A0B7L946|g__Streptococcus.s__Streptococcus_oralis	7.86139	8.81024	8.25734	8.54422	9.98098	9.84887	11.4799	9.34659	11.3436	5.64498	6.32217	4.66131	6.23413	8.45561	8.47991	7.41806	7.88712	9.94198	7.9443	12.132	7.65284	8.9159	7.75616	8.31874
UniRef90_A0A0B7L946|g__Streptococcus.s__Streptococcus_sp_HMSC071D03	0	0	0	0	0	0	0	0	0	0	0	0	0	0	0	0	0	0	0	0	1.09785	0	0	0
UniRef90_A0A0B7L946|unclassified	0	0.293058	0.332786	0	0	0.201088	0.403634	0	0	0.175314	0	0	0.201094	0.238056	0.305711	0.300482	0.339115	0	0.430265	0	0	0.315917	0	0.207879
UniRef90_A0A0B7L9K4	0	0	0	0	0	0	0	0	0	0	0	0	0	0	0	0	0	0	0	0	0	0	0.584981	0
UniRef90_A0A0B7L9K4|g__Streptococcus.s__Streptococcus_oralis	0	0	0	0	0	0	0	0	0	0	0	0	0	0	0	0	0	0	0	0	0	0	0.584981	0
UniRef90_A0A0B7L9T0	5.32182	5.56378	3.75953	4.81602	3.51814	2.44787	3.30095	5.2212	4.64406	3.21813	2.74377	0.66344	3.12881	4.47636	3.34994	4.03406	6.37658	4.74144	5.36031	8.04139	5.02497	6.03795	3.1082	3.43657
UniRef90_A0A0B7L9T0|g__Streptococcus.s__Streptococcus_infantis	0	0	0	0.0535194	0	0	0	0.0549897	0	0	0	0	0	0	0	0	0	0.0544652	0	0	0.164294	0	0	0
UniRef90_A0A0B7L9T0|g__Streptococcus.s__Streptococcus_mitis	2.27299	0	0	1.87295	0	0	0	2.85762	2.5429	0	0.951508	0	0	1.7465	1.18864	0	2.3236	2.94272	2.89876	3.359	0	0	0	0
UniRef90_A0A0B7L9T0|g__Streptococcus.s__Streptococcus_oralis	3.04883	4.59532	3.75953	2.88954	2.6568	2.44787	3.30095	2.30859	2.10116	2.10546	1.79226	0	3.12881	2.72986	2.1613	3.07824	4.05298	1.74426	2.46155	4.68239	3.12129	3.74826	3.1082	3.43657
UniRef90_A0A0B7L9T0|g__Streptococcus.s__Streptococcus_sp_HMSC071D03	0	0	0	0	0	0	0	0	0	0	0	0	0	0	0	0	0	0	0	0	0.10951	0	0	0
UniRef90_A0A0B7L9T0|unclassified	0	0.968466	0	0	0.861336	0	0	0	0	1.11267	0	0.66344	0	0	0	0.955823	0	0	0	0	1.62988	2.28969	0	0
UniRef90_A0A0B7LB97	40.5638	53.1453	59.5428	70.9902	93.8096	85.4313	109.484	93.052	90.4169	33.3695	23.7972	32.8833	65.8789	49.6635	52.6523	94.1083	66.2751	82.2905	78.853	108.306	106.884	43.2784	40.1857	45.3632
UniRef90_A0A0B7LB97|g__Streptococcus.s__Streptococcus_cristatus	0.195029	0.423282	0.272275	0.225918	0.584206	0.497637	1.3217	0.0773749	0.0388898	0.350886	0.197013	0.078136	0.193116	0.461033	0.190084	0.464257	0.342171	0.153265	0.500408	0	0.0770565	0.232663	0.27346	0.234006
UniRef90_A0A0B7LB97|g__Streptococcus.s__Streptococcus_infantis	0	0	0	15.1309	0	0	0	21.7738	23.4216	0	0	0	0	0	0	0	0	18.5975	0	25.0703	23.2336	0	0	0
UniRef90_A0A0B7LB97|g__Streptococcus.s__Streptococcus_mitis	2.57417	0	0	1.84408	0	0	0	0.96673	1.90615	0	1.41825	0	0	2.76515	2.69875	0	2.81331	1.49536	2.69369	1.97611	0	0	0	0
UniRef90_A0A0B7LB97|g__Streptococcus.s__Streptococcus_oralis	8.26834	9.15853	13.1057	5.04359	10.3973	10.2188	13.4553	6.34289	6.76956	5.18493	4.5702	6.67824	8.14783	7.10508	7.2227	12.3773	7.94733	7.28576	8.92741	10.3085	8.24542	9.11306	8.04521	9.55634
UniRef90_A0A0B7LB97|g__Streptococcus.s__Streptococcus_parasanguinis	26.7569	39.0231	41.654	46.789	77.9607	70.0455	87.4589	61.5325	56.7636	25.2996	16.1148	23.6274	53.4062	36.8359	40.4501	76.9741	52.8174	53.4169	65.0768	67.6967	65.0796	29.8994	28.4306	32.6477
UniRef90_A0A0B7LB97|g__Streptococcus.s__Streptococcus_salivarius	2.76937	4.54036	4.51087	1.95671	4.86732	4.66938	7.24854	2.35865	1.51713	2.53408	1.49696	2.49955	4.1317	2.49634	2.09067	4.29274	2.3549	1.3417	1.65467	3.25393	3.19741	4.03323	3.43641	2.9252
UniRef90_A0A0B7LB97|g__Streptococcus.s__Streptococcus_sp_HMSC071D03	0	0	0	0	0	0	0	0	0	0	0	0	0	0	0	0	0	0	0	0	7.05075	0	0	0
UniRef90_A0A0B7LBJ4	1.52981	1.56602	1.2434	0.820099	1.24482	0.834177	1.80308	1.96097	2.02603	0.26027	0.57241	0.85098	0.785573	0.949182	1.59713	1.18004	1.82328	1.01852	1.17467	2.38654	1.95921	1.35236	1.0215	1.07707
UniRef90_A0A0B7LBJ4|g__Streptococcus.s__Streptococcus_infantis	0	0	0	0	0	0	0	0.215688	0.216977	0	0	0	0	0	0	0	0	0.0712524	0	0	0	0	0	0
UniRef90_A0A0B7LBJ4|g__Streptococcus.s__Streptococcus_mitis	0.509997	0	0	0.164055	0	0	0	0.61778	0.282453	0	0.114201	0	0	0.111683	0.22078	0	0.607996	0.389948	0.671375	0.394305	0	0	0	0
UniRef90_A0A0B7LBJ4|g__Streptococcus.s__Streptococcus_oralis	1.01981	1.56602	1.2434	0.656044	1.24482	0.834177	1.80308	0.899217	1.5266	0	0.458209	0.85098	0.785573	0.837499	1.16	1.18004	1.21528	0.557316	0.503291	1.68929	1.79134	1.35236	1.0215	1.07707
UniRef90_A0A0B7LBJ4|g__Streptococcus.s__Streptococcus_sp_HMSC071D03	0	0	0	0	0	0	0	0	0	0	0	0	0	0	0	0	0	0	0	0	0.167871	0	0	0
UniRef90_A0A0B7LBJ4|unclassified	0	0	0	0	0	0	0	0.228286	0	0.26027	0	0	0	0	0.216349	0	0	0	0	0.302938	0	0	0	0
UniRef90_A0A0B7LBU5	0	0.55316	0	0	0	0	0	0	0.479036	0	0	0	0	0	0	0.12092	0	0.551311	0	0.636287	0	0	0.22112	0
UniRef90_A0A0B7LBU5|g__Streptococcus.s__Streptococcus_infantis	0	0	0	0	0	0	0	0	0	0	0	0	0	0	0	0	0	0.157262	0	0.238563	0	0	0	0
UniRef90_A0A0B7LBU5|g__Streptococcus.s__Streptococcus_mitis	0	0	0	0	0	0	0	0	0	0	0	0	0	0	0	0	0	0.157858	0	0	0	0	0	0
UniRef90_A0A0B7LBU5|g__Streptococcus.s__Streptococcus_oralis	0	0.55316	0	0	0	0	0	0	0.479036	0	0	0	0	0	0	0	0	0.23619	0	0.397725	0	0	0	0
UniRef90_A0A0B7LBU5|unclassified	0	0	0	0	0	0	0	0	0	0	0	0	0	0	0	0.12092	0	0	0	0	0	0	0.22112	0
UniRef90_A0A0B7LDU1	0	0	0	0	0	0	0	0.264617	0.664989	0.533092	0	0.533769	0	0.52428	0	0.397147	1.04102	0.656417	0	0.663678	0.791208	0.795651	0.668853	0.53305
UniRef90_A0A0B7LDU1|g__Streptococcus.s__Streptococcus_mitis	0	0	0	0	0	0	0	0.132141	0	0	0	0	0	0	0	0	0	0	0	0	0	0	0	0
UniRef90_A0A0B7LDU1|g__Streptococcus.s__Streptococcus_oralis	0	0	0	0	0	0	0	0.132475	0.664989	0.533092	0	0.533769	0	0.52428	0	0.397147	1.04102	0.656417	0	0.663678	0.791208	0.795651	0.668853	0.53305
UniRef90_A0A0B7LFB4	0.791351	0.471945	0	0	0	0	0	0	1.35317	0.786503	0	0.33935	0.671072	0.667473	0	0	0.922735	0.555	0.667799	1.45913	1.00388	0.673658	0.678902	0.338652
UniRef90_A0A0B7LFB4|g__Streptococcus.s__Streptococcus_anginosus_group	0.565251	0.333904	0	0	0	0	0	0	0.902111	0.451928	0	0.33935	0.559386	0.667473	0	0	0.55059	0.111142	0.556262	1.00987	0.446459	0.448866	0.565711	0.338652
UniRef90_A0A0B7LFB4|g__Streptococcus.s__Streptococcus_infantis	0	0	0	0	0	0	0	0	0	0	0	0	0	0	0	0	0	0	0	0.112315	0	0	0	0
UniRef90_A0A0B7LFB4|g__Streptococcus.s__Streptococcus_mitis	0	0	0	0	0	0	0	0	0.338292	0	0	0	0	0	0	0	0.220424	0	0.111537	0.224629	0	0	0	0
UniRef90_A0A0B7LFB4|g__Streptococcus.s__Streptococcus_oralis	0.2261	0	0	0	0	0	0	0	0.112764	0.225723	0	0	0.111686	0	0	0	0	0.443858	0	0.112315	0.223349	0.224792	0.113191	0
UniRef90_A0A0B7LFB4|g__Streptococcus.s__Streptococcus_sp_HMSC071D03	0	0	0	0	0	0	0	0	0	0	0	0	0	0	0	0	0	0	0	0	0.334073	0	0	0
UniRef90_A0A0B7LFB4|unclassified	0	0.138041	0	0	0	0	0	0	0	0.108852	0	0	0	0	0	0	0.151722	0	0	0	0	0	0	0
UniRef90_A0A0B7LFK7	1.36598	1.2193	0.778347	1.02542	0.584404	0.894056	1.00032	0.709634	1.03851	0.60262	0.459769	0.716137	0.515512	1.36775	0.697303	0.345307	0.697561	1.47103	1.21426	1.35661	1.02769	0.388043	0.911807	0.91071
UniRef90_A0A0B7LFK7|g__Streptococcus.s__Streptococcus_mitis	0	0	0	0	0	0	0	0	0.0649121	0	0	0	0	0	0	0	0	0	0	0	0	0	0	0
UniRef90_A0A0B7LFK7|g__Streptococcus.s__Streptococcus_oralis	1.36598	1.2193	0.778347	0.753307	0.584404	0.894056	1.00032	0.709634	0.713236	0.390065	0.459769	0.716137	0.515512	1.02486	0.697303	0	0.697561	1.47103	0.641743	1.35661	1.02769	0.388043	0.911807	0.91071
UniRef90_A0A0B7LFK7|unclassified	0	0	0	0.272117	0	0	0	0	0.260364	0.212555	0	0	0	0.342888	0	0.345307	0	0	0.572522	0	0	0	0	0
UniRef90_A0A0B7LG40	0.367107	0.578898	0.659128	0.251017	0	0.648589	0	0.436563	0.878137	0	0.352806	0.294006	0.436205	0.361704	0	0.946723	0.175303	0.577136	0.507494	0.65613	0.651989	0.802721	1.39729	0.880626
UniRef90_A0A0B7LG40|g__Streptococcus.s__Streptococcus_oralis	0.367107	0.578898	0.659128	0	0	0.648589	0	0.436563	0.878137	0	0	0.294006	0.436205	0.361704	0	0.946723	0	0.577136	0.507494	0.65613	0.651989	0.802721	1.39729	0.880626
UniRef90_A0A0B7LG40|unclassified	0	0	0	0.251017	0	0	0	0	0	0	0.352806	0	0	0	0	0	0.175303	0	0	0	0	0	0	0
UniRef90_A0A0B7LHK0	2.45725	2.52964	2.29045	1.49463	2.02604	2.1487	2.68765	0.794103	3.09011	1.17437	1.83415	1.28373	2.43199	2.10324	1.61359	1.85358	1.87482	1.68053	1.84495	1.96368	2.8493	2.60211	1.76458	2.67018
UniRef90_A0A0B7LHK0|g__Streptococcus.s__Streptococcus_mitis	0	0	0	0	0	0	0	0	0	0	0	0	0	0	0	0	0	0	0.0527266	0	0	0	0	0
UniRef90_A0A0B7LHK0|g__Streptococcus.s__Streptococcus_oralis	2.45725	2.52964	2.29045	1.49463	2.02604	2.1487	2.68765	0.794103	3.09011	1.17437	1.83415	1.28373	2.43199	2.10324	1.61359	1.85358	1.87482	1.68053	1.79223	1.96368	2.8493	2.60211	1.76458	2.67018
UniRef90_A0A0B7LHY0	0.785439	0.64829	0.654208	0	0	0	0.94452	0.39117	0	0	0	0	0.650211	0	0	0	0.892762	1.03479	0	0	0.778763	0.653271	0.395322	0
UniRef90_A0A0B7LHY0|g__Streptococcus.s__Streptococcus_mitis	0.130959	0	0	0	0	0	0	0.130174	0	0	0	0	0	0	0	0	0	0	0	0	0	0	0	0
UniRef90_A0A0B7LHY0|g__Streptococcus.s__Streptococcus_oralis	0.65448	0.64829	0.654208	0	0	0	0.94452	0.260996	0	0	0	0	0.650211	0	0	0	0.892762	1.03479	0	0	0.778763	0.653271	0.395322	0
UniRef90_A0A0B7LIN4	6.51842	7.80192	9.29651	7.1671	10.5085	8.38891	12.6557	9.71895	8.12694	4.43185	3.80477	3.71805	6.45349	6.65513	5.85807	9.64302	7.31818	8.01016	9.22497	12.3145	11.5057	8.68533	7.03455	8.01378
UniRef90_A0A0B7LIN4|g__Streptococcus.s__Streptococcus_infantis	0	0	0	0.0257866	0	0	0	0.291405	0.239785	0	0	0	0	0	0	0	0	0.0787962	0	0.238844	0.131925	0	0	0
UniRef90_A0A0B7LIN4|g__Streptococcus.s__Streptococcus_mitis	0.881616	0	0	1.28907	0	0	0	1.32451	1.14576	0	0.674698	0	0	0.499829	0.729083	0	0.989692	0.787816	1.60788	1.59233	0	0	0	0
UniRef90_A0A0B7LIN4|g__Streptococcus.s__Streptococcus_oralis	5.6368	7.80192	9.29651	5.85225	10.5085	8.38891	12.4519	7.629	6.7414	4.43185	3.13008	3.71805	6.45349	6.1553	5.12899	9.64302	6.32848	7.14355	7.61708	10.4833	10.7668	8.68533	7.03455	8.01378
UniRef90_A0A0B7LIN4|g__Streptococcus.s__Streptococcus_sp_HMSC071D03	0	0	0	0	0	0	0	0	0	0	0	0	0	0	0	0	0	0	0	0	0.607022	0	0	0
UniRef90_A0A0B7LIN4|unclassified	0	0	0	0	0	0	0.203844	0.474032	0	0	0	0	0	0	0	0	0	0	0	0	0	0	0	0
UniRef90_A0A0B7LIY6	1.91763	1.2192	1.41812	1.49256	1.41952	0.909939	1.71461	1.22657	2.28261	1.35996	0.999716	0.680986	1.7144	1.82551	1.20552	1.59414	1.74869	1.76288	1.83049	2.64195	2.4433	2.15241	2.04378	1.42281
UniRef90_A0A0B7LIY6|g__Streptococcus.s__Streptococcus_mitis	0.12376	0	0	0.298582	0	0	0	0.122714	0.308617	0	0.187456	0	0	0.121658	0.361515	0	0.180628	0.182506	0.122032	0.24591	0	0	0	0
UniRef90_A0A0B7LIY6|g__Streptococcus.s__Streptococcus_oralis	1.79387	1.2192	1.41812	1.19398	1.41952	0.909939	1.71461	1.10385	1.974	1.35996	0.81226	0.680986	1.7144	1.70385	0.844001	1.59414	1.56807	1.58037	1.70846	2.39604	2.4433	2.15241	2.04378	1.42281
UniRef90_A0A0B7LLH2	0	0	0	0	0	0	0	0.596969	0	0.343766	0.347193	0	0	0	0	0.553957	0.670676	0	0	0.940017	0	0.42696	0	0
UniRef90_A0A0B7LLH2|g__Streptococcus.s__Streptococcus_mitis	0	0	0	0	0	0	0	0.511668	0	0	0.347193	0	0	0	0	0	0.586943	0	0	0.598281	0	0	0	0
UniRef90_A0A0B7LLH2|g__Streptococcus.s__Streptococcus_oralis	0	0	0	0	0	0	0	0.0853011	0	0.343766	0	0	0	0	0	0	0.0837324	0	0	0.341736	0	0.42696	0	0
UniRef90_A0A0B7LLH2|unclassified	0	0	0	0	0	0	0	0	0	0	0	0	0	0	0	0.553957	0	0	0	0	0	0	0	0
UniRef90_A0A0B7LND9	1.55044	2.55854	3.00275	1.28264	3.07568	2.32843	3.03328	2.37106	0.387901	1.54302	1.11852	1.6136	2.97878	0.315754	1.8563	2.55129	0.29936	1.78572	1.44182	1.8918	3.2753	2.90173	2.42149	2.03083
UniRef90_A0A0B7LND9|g__Streptococcus.s__Streptococcus_infantis	0	0	0	0.342022	0	0	0	0.175599	0	0	0	0	0	0	0	0	0	0.130689	0	0.571855	0.218823	0	0	0
UniRef90_A0A0B7LND9|g__Streptococcus.s__Streptococcus_mitis	0.132896	0	0	0.25657	0	0	0	0.482824	0	0	0.402633	0	0	0	0.258944	0	0	0.261305	0.174836	0.220077	0	0	0	0
UniRef90_A0A0B7LND9|g__Streptococcus.s__Streptococcus_oralis	1.41755	2.1413	3.00275	0.684044	2.78621	1.9562	2.86515	1.71264	0	1.32823	0.715891	1.28576	2.71881	0	1.59736	2.416	0	1.39373	1.26698	1.09987	2.4065	2.59856	2.12905	1.59434
UniRef90_A0A0B7LND9|g__Streptococcus.s__Streptococcus_sp_HMSC071D03	0	0	0	0	0	0	0	0	0	0	0	0	0	0	0	0	0	0	0	0	0.393837	0	0	0
UniRef90_A0A0B7LND9|unclassified	0	0.417243	0	0	0.289471	0.37223	0.168133	0	0.387901	0.214789	0	0.327836	0.25997	0.315754	0	0.135289	0.29936	0	0	0	0.256137	0.30317	0.292431	0.436493
UniRef90_A0A0B7LRQ9	10.5472	13.8691	15.6759	15.6329	21.8807	14.6262	20.2939	20.6678	28.6501	8.88125	11.2039	10.5636	11.7935	14.8813	12.4059	15.5509	15.5671	9.03945	11.4861	22.5194	22.712	18.8154	14.3447	12.447
UniRef90_A0A0B7LRQ9|g__Streptococcus.s__Streptococcus_anginosus_group	0	0.253399	0	0	0.52728	0	0	0.254661	1.35317	0.770032	0.546763	0.271673	0	0.758736	0	1.04478	0	0	0	1.79929	1.04208	0.780442	0.257151	0
UniRef90_A0A0B7LRQ9|g__Streptococcus.s__Streptococcus_cristatus	0.27132	0.535386	0.810229	0.261833	1.89196	1.06501	0.835684	1.07611	2.16369	0	0.548162	1.08669	0.535869	0.531632	0.528881	1.07626	0.529017	0	0.266323	0	1.60264	0	0.814972	0.271306
UniRef90_A0A0B7LRQ9|g__Streptococcus.s__Streptococcus_infantis	0	0	0	2.35116	0	0	0	5.37368	7.57499	0	0	0	0	0	0	0	0	3.19009	0	4.30876	1.60539	0	0	0
UniRef90_A0A0B7LRQ9|g__Streptococcus.s__Streptococcus_mitis	0.809809	0	0	0.225918	0	0	0	0.267654	0	0	0.818047	0	0	0.267179	0.26444	0	0.264508	0	0.534012	0.26818	0	0	0	0
UniRef90_A0A0B7LRQ9|g__Streptococcus.s__Streptococcus_oralis	9.46603	13.0803	14.8657	12.794	19.4614	13.5612	19.4582	13.6957	17.5582	8.11122	9.29089	9.20521	11.2576	13.3238	11.6126	13.4299	14.7735	5.84936	10.6858	16.1431	16.5898	18.0349	13.2726	12.1757
UniRef90_A0A0B7LRQ9|g__Streptococcus.s__Streptococcus_sp_HMSC071D03	0	0	0	0	0	0	0	0	0	0	0	0	0	0	0	0	0	0	0	0	1.87203	0	0	0
UniRef90_A0A0B7LS99	5.60604	4.21422	5.31806	7.47293	6.66385	5.50263	5.47718	7.67826	7.45222	3.46894	2.69657	3.74043	7.13222	6.30853	9.36517	8.47295	11.1885	7.34499	10.2751	9.79984	5.00594	7.43057	5.3348	5.3399
UniRef90_A0A0B7LS99|g__Streptococcus.s__Streptococcus_mitis	0.534419	0	0	1.5446	0	0	0	1.5897	1.06479	0	0	0	0	1.31433	1.82304	0	1.3025	1.83757	2.37137	1.32203	0	0	0	0
UniRef90_A0A0B7LS99|g__Streptococcus.s__Streptococcus_oralis	5.07162	4.21422	5.31806	5.92833	6.66385	5.50263	5.47718	6.08856	6.38743	3.46894	2.69657	3.74043	7.13222	4.9942	7.54213	8.47295	9.88595	5.50742	7.9037	8.47781	5.00594	7.43057	5.3348	5.3399
UniRef90_A0A0B7LSM4	0	0	0	0.271226	0.42256	0	0.458392	0.83713	0.222205	0	0	0	0	0	0	0	0	0	0.29653	0	0	0	0	0
UniRef90_A0A0B7LSM4|g__Streptococcus.s__Streptococcus_mitis	0	0	0	0	0	0	0	0	0	0	0	0	0	0	0	0	0	0	0.157702	0	0	0	0	0
UniRef90_A0A0B7LSM4|g__Streptococcus.s__Streptococcus_oralis	0	0	0	0.271226	0.42256	0	0	0.83713	0	0	0	0	0	0	0	0	0	0	0.138828	0	0	0	0	0
UniRef90_A0A0B7LSM4|unclassified	0	0	0	0	0	0	0.458392	0	0.222205	0	0	0	0	0	0	0	0	0	0	0	0	0	0	0
UniRef90_A0A0B7LT89	0	0	0	0	0	0	0	0	0	0	0	0	0	0	0.425825	0	0	0	0	0	0	0	0	0
UniRef90_A0A0B7LT89|g__Streptococcus.s__Streptococcus_mitis	0	0	0	0	0	0	0	0	0	0	0	0	0	0	0.139745	0	0	0	0	0	0	0	0	0
UniRef90_A0A0B7LT89|g__Streptococcus.s__Streptococcus_oralis	0	0	0	0	0	0	0	0	0	0	0	0	0	0	0.28608	0	0	0	0	0	0	0	0	0
UniRef90_A0A0B7LVN5	0	0	0	0	0	0	0	0	0.25939	0	0	0	0	0	0	0	0	0	0	0	0	0	0	0
UniRef90_A0A0B7LVN5|unclassified	0	0	0	0	0	0	0	0	0.25939	0	0	0	0	0	0	0	0	0	0	0	0	0	0	0
UniRef90_A0A0B7LVN8	0	0.898039	0.87061	0	0.334169	1.32839	0.897101	1.2699	0	0.611567	0	0	0	0.588101	0.525087	2.38329	0	0	0	0	0	1.14362	0.612226	0.946272
UniRef90_A0A0B7LVN8|unclassified	0	0.898039	0.87061	0	0.334169	1.32839	0.897101	1.2699	0	0.611567	0	0	0	0.588101	0.525087	2.38329	0	0	0	0	0	1.14362	0.612226	0.946272
UniRef90_A0A0B7LVS8	0.913774	1.35094	1.73068	0.792728	1.82358	1.16525	2.53077	0.905423	1.45614	0.729477	0.737979	0.913856	0.9039	1.25867	1.15732	1.3577	1.33456	0.986944	0	1.45143	2.43576	1.63402	1.6462	0
UniRef90_A0A0B7LVS8|g__Streptococcus.s__Streptococcus_infantis	0	0	0	0.176212	0	0	0	0.0906047	0	0	0	0	0	0	0	0	0	0.179206	0	0	0.0902653	0	0	0
UniRef90_A0A0B7LVS8|g__Streptococcus.s__Streptococcus_mitis	0	0	0	0	0	0	0	0	0	0	0.184614	0	0	0	0	0	0	0	0	0	0	0	0	0
UniRef90_A0A0B7LVS8|g__Streptococcus.s__Streptococcus_oralis	0.913774	1.35094	1.73068	0.616516	1.82358	1.16525	2.53077	0.814818	1.45614	0.729477	0.553365	0.913856	0.9039	1.25867	1.15732	1.3577	1.33456	0.807737	0	1.45143	2.25523	1.63402	1.6462	0
UniRef90_A0A0B7LVS8|g__Streptococcus.s__Streptococcus_sp_HMSC071D03	0	0	0	0	0	0	0	0	0	0	0	0	0	0	0	0	0	0	0	0	0.0902653	0	0	0
UniRef90_A0A0B7M047	2.14581	1.41216	1.87092	2.59044	2.85741	2.30962	3.53708	1.24196	2.85504	0.714686	1.17441	0.985566	2.03776	2.37916	1.65661	2.92726	2.09282	2.46326	1.23534	2.84381	2.82835	2.40025	1.96921	3.66538
UniRef90_A0A0B7M047|g__Streptococcus.s__Streptococcus_infantis	0	0	0	0	0	0	0	0	0.0891444	0	0	0	0	0	0	0	0	0.0878619	0	0	0.0884325	0	0	0
UniRef90_A0A0B7M047|g__Streptococcus.s__Streptococcus_oralis	2.14581	1.41216	1.87092	2.59044	2.85741	2.01876	3.3976	1.24196	2.76589	0.714686	1.17441	0.985566	2.03776	2.37916	1.65661	2.92726	2.09282	2.37539	1.23534	2.84381	2.56305	2.40025	1.96921	3.66538
UniRef90_A0A0B7M047|g__Streptococcus.s__Streptococcus_sp_HMSC071D03	0	0	0	0	0	0	0	0	0	0	0	0	0	0	0	0	0	0	0	0	0.176865	0	0	0
UniRef90_A0A0B7M047|unclassified	0	0	0	0	0	0.290863	0.139476	0	0	0	0	0	0	0	0	0	0	0	0	0	0	0	0	0
UniRef90_A0A0B7M1W5	0	0	0.646362	0.458782	0.560821	0.551151	0.665317	1.02835	0.517211	0.475012	0.873118	0.389354	0.342254	0	0.379058	0.514177	0.589717	0.509874	0.341103	0.7298	0.46948	0.944922	0	0
UniRef90_A0A0B7M1W5|g__Streptococcus.s__Streptococcus_infantis	0	0	0	0.16682	0	0	0	0.128579	0.086196	0	0	0	0	0	0	0	0	0.0849212	0	0.128832	0	0	0	0
UniRef90_A0A0B7M1W5|g__Streptococcus.s__Streptococcus_mitis	0	0	0	0.0834273	0	0	0	0.299947	0.215508	0	0.130923	0	0	0	0.168413	0	0.252805	0.127486	0.12794	0.128832	0	0	0	0
UniRef90_A0A0B7M1W5|g__Streptococcus.s__Streptococcus_oralis	0	0	0.646362	0.208534	0.560821	0.551151	0.665317	0.599825	0.215508	0.475012	0.742195	0.389354	0.342254	0	0.210645	0.514177	0.336912	0.297467	0.213163	0.472137	0.384117	0.944922	0	0
UniRef90_A0A0B7M1W5|g__Streptococcus.s__Streptococcus_sp_HMSC071D03	0	0	0	0	0	0	0	0	0	0	0	0	0	0	0	0	0	0	0	0	0.0853632	0	0	0
UniRef90_A0A0B7M2D5	10.6526	9.48896	9.7837	11.9897	16.1144	10.7677	14.8488	15.6088	14.681	6.19307	5.80424	5.36609	11.7237	9.91689	11.5424	12.8291	11.768	16.0759	12.8009	19.1766	16.8452	10.8348	6.78726	10.3304
UniRef90_A0A0B7M2D5|g__Streptococcus.s__Streptococcus_anginosus_group	0	0	0.0644134	0	0	0	0	0	0.0643579	0.0644038	0.0651778	0	0.12768	0.126996	0	0.0640628	0.125956	0	0	0	0.0637361	0	0	0
UniRef90_A0A0B7M2D5|g__Streptococcus.s__Streptococcus_cristatus	0	0	0.0644134	0	0.128672	0.126787	0	0	0	0	0	0.0646051	0.127914	0	0	0	0	0	0	0	0.0638139	0	0	0
UniRef90_A0A0B7M2D5|g__Streptococcus.s__Streptococcus_infantis	0	0	0	0.711801	0	0	0	1.4619	0.51471	0	0	0	0	0	0	0	0	0.652798	0	0.513068	1.60281	0	0	0
UniRef90_A0A0B7M2D5|g__Streptococcus.s__Streptococcus_mitis	1.74302	0	0	1.74419	0	0	0	1.34459	1.41705	0	0.913205	0	0	1.33489	1.88802	0	2.01453	2.47525	2.86631	2.75817	0	0	0	0
UniRef90_A0A0B7M2D5|g__Streptococcus.s__Streptococcus_oralis	5.61651	7.57857	7.07951	4.17489	8.44422	5.63883	8.35328	7.68171	6.31077	4.58061	3.91298	3.68486	6.71004	4.83172	4.78273	7.04394	4.65716	6.21998	4.77799	7.69712	7.90756	8.66537	4.84787	8.20025
UniRef90_A0A0B7M2D5|g__Streptococcus.s__Streptococcus_parasanguinis	3.29311	1.91039	2.57536	5.35884	7.54148	5.00213	6.49548	5.12057	6.37411	1.48349	0.912887	1.61663	4.47269	3.62329	4.65627	5.37816	4.97037	6.7279	5.15661	8.20821	6.69681	1.79677	1.93938	2.1302
UniRef90_A0A0B7M2D5|g__Streptococcus.s__Streptococcus_salivarius	0	0	0	0	0	0	0	0	0	0.0645611	0	0	0	0	0	0	0	0	0	0	0	0	0	0
UniRef90_A0A0B7M2D5|g__Streptococcus.s__Streptococcus_sp_HMSC071D03	0	0	0	0	0	0	0	0	0	0	0	0	0	0	0	0	0	0	0	0	0.510433	0	0	0
UniRef90_A0A0B7M2D5|unclassified	0	0	0	0	0	0	0	0	0	0	0	0	0.285423	0	0.215418	0.342925	0	0	0	0	0	0.372637	0	0
UniRef90_A0A0B7M484	0.753592	1.43067	0.809133	0.447811	0.867991	0.511985	0.476225	0.977561	1.73502	0.637056	0.370155	0	0.459355	0.913533	0.903984	0.493198	0.508819	0.741306	0.62941	1.15214	0.744734	0.922451	1.16137	0.753744
UniRef90_A0A0B7M484|g__Streptococcus.s__Streptococcus_infantis	0	0	0	0.111968	0	0	0	0.460051	0.404806	0	0	0	0	0	0	0	0	0.114066	0	0.11527	0.17192	0	0	0
UniRef90_A0A0B7M484|g__Streptococcus.s__Streptococcus_mitis	0	0	0	0	0	0	0	0.0575221	0	0	0	0	0	0	0.0565415	0	0	0.0570332	0.0572362	0.0576352	0	0	0	0
UniRef90_A0A0B7M484|g__Streptococcus.s__Streptococcus_oralis	0.753592	1.43067	0.809133	0.335843	0.867991	0.511985	0.476225	0.459988	1.33021	0.637056	0	0	0.459355	0.913533	0.847442	0	0.508819	0.570207	0.572174	0.97923	0.572815	0.922451	1.16137	0.753744
UniRef90_A0A0B7M484|unclassified	0	0	0	0	0	0	0	0	0	0	0.370155	0	0	0	0	0.493198	0	0	0	0	0	0	0	0
UniRef90_A0A0B7M4B6	2.59223	2.96704	2.68803	2.902	3.20921	2.54406	3.78433	3.75314	3.10296	1.73423	1.7807	1.66134	2.30593	2.65388	3.58701	3.29102	2.94541	2.80295	2.83722	3.81069	3.22659	2.32004	2.54342	2.12529
UniRef90_A0A0B7M4B6|g__Streptococcus.s__Streptococcus_infantis	0	0	0	0.250233	0	0	0	0.565646	0.67235	0	0	0	0	0	0	0	0	0.458949	0	0.824168	0.307282	0	0	0
UniRef90_A0A0B7M4B6|g__Streptococcus.s__Streptococcus_mitis	0.570266	0	0	0.650586	0	0	0	0.514214	0.310382	0	0.366733	0	0	0.459405	0.959897	0	0.303357	0.305916	0.409256	0.411908	0	0	0	0
UniRef90_A0A0B7M4B6|g__Streptococcus.s__Streptococcus_oralis	2.02197	2.96704	2.68803	2.00118	3.20921	2.54406	3.51317	2.67328	2.12022	1.45067	1.41397	1.66134	2.00154	2.19447	2.62712	3.29102	2.42587	2.03809	2.14788	2.57461	2.40697	2.32004	2.54342	2.12529
UniRef90_A0A0B7M4B6|g__Streptococcus.s__Streptococcus_sp_HMSC071D03	0	0	0	0	0	0	0	0	0	0	0	0	0	0	0	0	0	0	0	0	0.512338	0	0	0
UniRef90_A0A0B7M4B6|unclassified	0	0	0	0	0	0	0.271157	0	0	0.283557	0	0	0.304393	0	0	0	0.216184	0	0.280077	0	0	0	0	0
UniRef90_A0A0B7M5Y7	0.676141	0	0	0	0	1.65983	1.39281	0	1.01272	0	0	0	0	0	0.661101	1.00685	0	0	1.33845	0	0	0	0	0
UniRef90_A0A0B7M5Y7|g__Streptococcus.s__Streptococcus_mitis	0.339151	0	0	0	0	0	0	0	0.338292	0	0	0	0	0	0.661101	0	0	0	0.669223	0	0	0	0	0
UniRef90_A0A0B7M5Y7|g__Streptococcus.s__Streptococcus_oralis	0.33699	0	0	0	0	1.65983	1.39281	0	0.674429	0	0	0	0	0	0	1.00685	0	0	0.669223	0	0	0	0	0
UniRef90_A0A0B7M5Z3	1.92703	3.3099	1.85037	1.79103	2.13731	2.73173	2.27178	3.25549	2.27844	0.92716	1.22566	0.786229	2.68544	2.60082	1.94757	2.83111	1.87884	2.73636	2.95706	2.62299	3.31278	3.6189	1.85794	2.14113
UniRef90_A0A0B7M5Z3|g__Streptococcus.s__Streptococcus_mitis	0.642312	0	0	0.482046	0	0	0	1.13217	0.71181	0	0.360438	0	0	0.843628	0.626026	0	0.835102	1.4037	0.774605	0.992429	0	0	0	0
UniRef90_A0A0B7M5Z3|g__Streptococcus.s__Streptococcus_oralis	1.28472	3.3099	1.85037	1.30898	2.13731	2.73173	2.27178	2.12332	1.56663	0.92716	0.865227	0.786229	2.68544	1.75719	1.32154	2.83111	1.04374	1.33266	2.18245	1.63056	3.31278	3.6189	1.85794	2.14113
UniRef90_A0A0B7M659	0.0469792	0	0.0596755	0	0.090136	0	0.0458529	0	0.0863498	0.0487117	0.0634958	0.035048	0	0.102477	0.0807079	0	0	0	0	0.0416677	0	0	0.142006	0
UniRef90_A0A0B7M659|unclassified	0.0469792	0	0.0596755	0	0.090136	0	0.0458529	0	0.0863498	0.0487117	0.0634958	0.035048	0	0.102477	0.0807079	0	0	0	0	0.0416677	0	0	0.142006	0
UniRef90_A0A0B7M6W8	0	0	0	0.059026	0	0	0	0	0	0.102472	0	0	0	0	0	0	0	0	0	0	0	0	0	0
UniRef90_A0A0B7M6W8|unclassified	0	0	0	0.059026	0	0	0	0	0	0.102472	0	0	0	0	0	0	0	0	0	0	0	0	0	0
UniRef90_A0A0B7M7K5	0.868048	0	0	0	0	0	0	0.258424	0.432996	0	0	0	0	0	0	0	0	0	0	0	0.772087	0	0	0
UniRef90_A0A0B7M7K5|g__Streptococcus.s__Streptococcus_mitis	0.520972	0	0	0	0	0	0	0.172283	0.173312	0	0	0	0	0	0	0	0	0	0	0	0	0	0	0
UniRef90_A0A0B7M7K5|g__Streptococcus.s__Streptococcus_oralis	0.347077	0	0	0	0	0	0	0.0861415	0.259684	0	0	0	0	0	0	0	0	0	0	0	0.772087	0	0	0
UniRef90_A0A0B7M9L0	0	0	0	0	0	0	0	0	0.37428	0	0	0	0	0	0	0	0	0	0	0	0	0	0	0
UniRef90_A0A0B7M9L0|g__Streptococcus.s__Streptococcus_infantis	0	0	0	0	0	0	0	0	0.37428	0	0	0	0	0	0	0	0	0	0	0	0	0	0	0
UniRef90_A0A0B7MAQ9	0	0	0	0	0	0	0	1.00416	0.502707	0	0	0	0	0	0	0.59047	0	0	0	0	0	0	0	0
UniRef90_A0A0B7MAQ9|g__Streptococcus.s__Streptococcus_infantis	0	0	0	0	0	0	0	0.757867	0.254944	0	0	0	0	0	0	0	0	0	0	0	0	0	0	0
UniRef90_A0A0B7MAQ9|g__Streptococcus.s__Streptococcus_oralis	0	0	0	0	0	0	0	0.246292	0.247763	0	0	0	0	0	0	0	0	0	0	0	0	0	0	0
UniRef90_A0A0B7MAQ9|unclassified	0	0	0	0	0	0	0	0	0	0	0	0	0	0	0	0.59047	0	0	0	0	0	0	0	0
UniRef90_A0A0B7MBE6	2.70063	2.50302	2.85018	4.52116	6.02501	4.13053	5.86944	4.72331	6.0184	1.11078	1.36399	1.98752	4.08744	4.14433	3.32782	3.93652	4.72247	5.07342	4.15177	6.46785	6.66616	2.60519	4.0546	2.14419
UniRef90_A0A0B7MBE6|g__Streptococcus.s__Streptococcus_anginosus_group	0	0	0	0	0	0	0	0	0	0	0	0	0	0.0782281	0	0.07878	0.07733	0	0	0	0	0	0	0
UniRef90_A0A0B7MBE6|g__Streptococcus.s__Streptococcus_oralis	2.70063	2.50302	2.85018	4.52116	6.02501	4.13053	5.86944	4.72331	6.0184	1.11078	1.36399	1.98752	4.08744	4.0661	3.32782	3.85774	4.64514	5.07342	4.15177	6.46785	6.66616	2.60519	4.0546	2.14419
UniRef90_A0A0B7MBV3	5.38547	4.63697	5.56511	3.49576	5.66929	5.57099	8.74144	5.04723	6.15222	3.52268	3.95365	3.03923	4.45885	4.72313	4.77056	5.43713	5.24744	5.10208	5.89195	6.51563	4.64101	5.64455	5.29098	4.11355
UniRef90_A0A0B7MBV3|g__Streptococcus.s__Streptococcus_oralis	5.38547	4.63697	5.56511	3.49576	5.66929	5.57099	8.74144	5.04723	6.15222	3.52268	3.95365	3.03923	4.45885	4.72313	4.77056	5.43713	5.24744	5.10208	5.89195	6.51563	4.64101	5.64455	5.29098	4.11355
UniRef90_A0A0B7MCK0	0.336508	0	0.539279	0	0	0	0	0	0.167828	0	0	0	0	0	0.163988	0.334188	0.334848	0.869457	0.172946	0.478445	0.173159	0.16728	1.06361	0.539326
UniRef90_A0A0B7MCK0|unclassified	0.336508	0	0.539279	0	0	0	0	0	0.167828	0	0	0	0	0	0.163988	0.334188	0.334848	0.869457	0.172946	0.478445	0.173159	0.16728	1.06361	0.539326
UniRef90_A0A0B7MCT4	1.64054	0	0.817901	0	0.406308	0	0	0.807079	0.8119	0	0.0769551	0.821336	0.40293	0	0	0.403596	0	0	0	0.407467	2.02572	0.815524	2.87451	0
UniRef90_A0A0B7MCT4|g__Streptococcus.s__Streptococcus_oralis	1.64054	0	0.817901	0	0.406308	0	0	0.807079	0.8119	0	0	0.821336	0.40293	0	0	0.403596	0	0	0	0.407467	2.02572	0.815524	2.87451	0
UniRef90_A0A0B7MCT4|unclassified	0	0	0	0	0	0	0	0	0	0	0.0769551	0	0	0	0	0	0	0	0	0	0	0	0	0
UniRef90_A0A0B7MEY1	1.6251	0	0.861442	1.04222	1.2083	1.86031	0.880679	1.71215	2.06339	0	0.198274	0.133841	0.388006	0.681603	0.840387	0	1.3452	1.95605	0.681233	1.71607	0	0.65242	0.196037	0
UniRef90_A0A0B7MEY1|g__Streptococcus.s__Streptococcus_infantis	0	0	0	0	0	0	0	0	0.68985	0	0	0	0	0	0	0	0	0	0	0	0	0	0	0
UniRef90_A0A0B7MEY1|g__Streptococcus.s__Streptococcus_mitis	0.1729	0	0	0.498397	0	0	0	0.857192	0.516264	0	0	0	0	0.340522	0.503355	0	0.502954	1.35985	0.170031	0.685423	0	0	0	0
UniRef90_A0A0B7MEY1|g__Streptococcus.s__Streptococcus_oralis	0.864501	0	0.861442	0.166855	1.2083	1.86031	0.880679	0.854962	0.857278	0	0	0	0	0.34108	0.337032	0	0.842247	0.339962	0.511203	1.03065	0	0	0	0
UniRef90_A0A0B7MEY1|unclassified	0.587701	0	0	0.376971	0	0	0	0	0	0	0.198274	0.133841	0.388006	0	0	0	0	0.256234	0	0	0	0.65242	0.196037	0
UniRef90_A0A0B7MFZ6	0	0	0	0	0	0	0	0.426289	0	0	0	0	0	0	0	0.533206	0	0	0	0.427127	0	0	0	0
UniRef90_A0A0B7MFZ6|g__Streptococcus.s__Streptococcus_mitis	0	0	0	0	0	0	0	0.213036	0	0	0	0	0	0	0	0	0	0	0	0.213455	0	0	0	0
UniRef90_A0A0B7MFZ6|g__Streptococcus.s__Streptococcus_oralis	0	0	0	0	0	0	0	0.213253	0	0	0	0	0	0	0	0.533206	0	0	0	0.213672	0	0	0	0
UniRef90_A0A0B7MG93	0.539189	0	0.413567	0	0.579822	0	0.553545	0.699275	0.496368	0	0	0	0.575098	0.408563	0.484977	0.617104	0.363993	1.06043	0	0.782908	0.40975	0.495006	0.664306	0
UniRef90_A0A0B7MG93|g__Streptococcus.s__Streptococcus_mitis	0.0414636	0	0	0	0	0	0	0	0	0	0	0	0	0	0.0404438	0	0.0404542	0	0	0.0412261	0	0	0	0
UniRef90_A0A0B7MG93|g__Streptococcus.s__Streptococcus_oralis	0.497726	0	0.413567	0	0.579822	0	0.553545	0.699275	0.496368	0	0	0	0.575098	0.408563	0.444533	0.617104	0.323539	1.06043	0	0.741682	0.40975	0.495006	0.664306	0
UniRef90_A0A0C1HJ87	0	0	0	0	0	0	0.333248	0	0	0	0	0	0	0	0	0	0	0	0	0	0	0	0	0
UniRef90_A0A0C1HJ87|unclassified	0	0	0	0	0	0	0.333248	0	0	0	0	0	0	0	0	0	0	0	0	0	0	0	0	0
UniRef90_A0A0C1HK70	0	0.892309	0	0	0	0	0	0	0	0.903855	0	0	0	0	0	0	0	0	0	0	0	0	0	0
UniRef90_A0A0C1HK70|g__Streptococcus.s__Streptococcus_anginosus_group	0	0.892309	0	0	0	0	0	0	0	0.903855	0	0	0	0	0	0	0	0	0	0	0	0	0	0
UniRef90_A0A0C1HKW0	0	0	0	0.561325	0	0.227218	0	0	0	0	0	0	0	0	0.451838	0	0	0	0	0	0	0	0	0
UniRef90_A0A0C1HKW0|unclassified	0	0	0	0.561325	0	0.227218	0	0	0	0	0	0	0	0	0.451838	0	0	0	0	0	0	0	0	0
UniRef90_A0A0C1HKZ4	0.373245	0	0	0.38343	0	0	0	0	0	0.652784	0.470971	0.653699	0	0	0.232395	0.4617	0.636619	0	0	0	0.643448	0.74217	0	0.745468
UniRef90_A0A0C1HKZ4|g__Streptococcus.s__Streptococcus_anginosus_group	0.373245	0	0	0	0	0	0	0	0	0.652784	0.470971	0.653699	0	0	0	0.4617	0.636619	0	0	0	0.643448	0.74217	0	0.745468
UniRef90_A0A0C1HKZ4|unclassified	0	0	0	0.38343	0	0	0	0	0	0	0	0	0	0	0.232395	0	0	0	0	0	0	0	0	0
UniRef90_A0A0C1HLP3	0	1.4	0.808306	1.31431	0.404558	0.920201	0.962463	1.30648	1.21241	0.607377	0.71651	1.6234	0.902926	0	1.07961	1.40583	0	0.996061	1.29826	0.704679	1.20108	0.805957	1.52144	0.810803
UniRef90_A0A0C1HLP3|g__Streptococcus.s__Streptococcus_anginosus_group	0	1.4	0.808306	0	0.404558	0	0	1.30648	1.21241	0.607377	0.71651	1.6234	0.902926	0	0	1.40583	0	0.996061	1.29826	0.704679	1.20108	0.805957	1.52144	0.810803
UniRef90_A0A0C1HLP3|unclassified	0	0	0	1.31431	0	0.920201	0.962463	0	0	0	0	0	0	0	1.07961	0	0	0	0	0	0	0	0	0
UniRef90_A0A0C1HLV0	0	0	0	0	0	0	0	0	0	0	0	0	0	0	0	0	0	0	0.327771	0	0	0	0	0
UniRef90_A0A0C1HLV0|unclassified	0	0	0	0	0	0	0	0	0	0	0	0	0	0	0	0	0	0	0.327771	0	0	0	0	0
UniRef90_A0A0C1HLY3	0	0	0	0	0	0	0	0	0	0	0	0	0	0	0	0	0	0	0	0	1.24437	0	0	0
UniRef90_A0A0C1HLY3|g__Streptococcus.s__Streptococcus_anginosus_group	0	0	0	0	0	0	0	0	0	0	0	0	0	0	0	0	0	0	0	0	1.24437	0	0	0
UniRef90_A0A0C1HNS1	35.5612	31.0788	26.9999	41.8373	40.8299	55.451	51.8045	64.1188	64.1787	13.4877	13.3375	11.1828	21.7847	24.7484	34.0596	42.9839	38.9582	43.615	41.43	53.4819	44.8185	20.1991	12.5512	15.5527
UniRef90_A0A0C1HNS1|g__Streptococcus.s__Streptococcus_anginosus_group	0	0	0	0	0	0	0	0	0	0	0	0	0	0	0	0	0	0	0.669223	0	0	0	0	0
UniRef90_A0A0C1HNS1|g__Streptococcus.s__Streptococcus_infantis	0	0	0	0	0	0	0	1.34085	1.35101	0	0	0	0	0	0	0	0	1.32733	0	0.673888	0	0	0	0
UniRef90_A0A0C1HNS1|g__Streptococcus.s__Streptococcus_parasanguinis	35.5612	31.0788	26.9999	41.8373	40.5984	55.451	51.8045	62.778	62.8277	12.8648	13.3375	11.1828	21.7847	24.3398	33.6551	42.9839	38.9582	42.2877	40.7608	52.8081	44.8185	20.1991	12.5512	15.5527
UniRef90_A0A0C1HNS1|unclassified	0	0	0	0	0.231418	0	0	0	0	0.622881	0	0	0	0.408627	0.404438	0	0	0	0	0	0	0	0	0
UniRef90_A0A0C1HNX4	0	0	0	0	0	0	0	0	0	0.254822	0	0.382962	0	0.25169	0	0	0	0.250673	0	0	0	0	0	0.382752
UniRef90_A0A0C1HNX4|g__Streptococcus.s__Streptococcus_anginosus_group	0	0	0	0	0	0	0	0	0	0.254822	0	0.382962	0	0.25169	0	0	0	0.250673	0	0	0	0	0	0.382752
UniRef90_A0A0C1HNY5	0	0.560163	0	0.542703	0.709947	0	0	0.281666	0	0	0	0	0.28124	0	0.986732	0	0.554614	0	0	0	0	0.423446	0.426439	0
UniRef90_A0A0C1HNY5|g__Streptococcus.s__Streptococcus_anginosus_group	0	0.560163	0	0	0.709947	0	0	0.281666	0	0	0	0	0.28124	0	0	0	0.554614	0	0	0	0	0.423446	0.426439	0
UniRef90_A0A0C1HNY5|unclassified	0	0	0	0.542703	0	0	0	0	0	0	0	0	0	0	0.986732	0	0	0	0	0	0	0	0	0
UniRef90_A0A0C1HU44	12.7165	10.4265	11.1537	3.45661	8.87458	6.1734	5.26635	11.3877	8.71336	6.88533	6.81135	9.20306	9.8614	8.11124	5.65665	11.8473	7.46963	9.18889	8.16247	6.09033	10.4392	8.83871	8.28613	6.43571
UniRef90_A0A0C1HU44|g__Streptococcus.s__Streptococcus_anginosus_group	12.7165	10.4265	11.1537	0	8.87458	0	0	11.3877	8.71336	6.88533	6.81135	9.20306	9.8614	7.99459	0	11.5431	7.46963	9.18889	8.16247	6.09033	10.4392	8.83871	8.28613	6.43571
UniRef90_A0A0C1HU44|g__Streptococcus.s__Streptococcus_oralis	0	0	0	0	0	0	0	0	0	0	0	0	0	0	0	0.304159	0	0	0	0	0	0	0	0
UniRef90_A0A0C1HU44|unclassified	0	0	0	3.45661	0	6.1734	5.26635	0	0	0	0	0	0	0.116653	5.65665	0	0	0	0	0	0	0	0	0
UniRef90_A0A0C1HUQ4	0.437705	0.972449	0.763883	0	0	0	0	0	0.436146	0	0	0	0.325123	0	0	0	0	0	0.647993	0	0	0.653207	0	0
UniRef90_A0A0C1HUQ4|g__Streptococcus.s__Streptococcus_anginosus_group	0.437705	0.972449	0.763883	0	0	0	0	0	0.436146	0	0	0	0.325123	0	0	0	0	0	0.647993	0	0	0.653207	0	0
UniRef90_A0A0C1HUS6	0	0.490476	0	0	0	0	0	0	0	0	0	0	0	0	0	0.195264	0	0.195117	0	0.294283	0.601501	0	0	0
UniRef90_A0A0C1HUS6|unclassified	0	0.490476	0	0	0	0	0	0	0	0	0	0	0	0	0	0.195264	0	0.195117	0	0.294283	0.601501	0	0	0
UniRef90_A0A0C1HVY6	0	0	0	0	0	0	0.542544	0	0	0	0.265569	0	0	0	0	0.781155	0	0	0	0	0	0	0	0
UniRef90_A0A0C1HVY6|g__Streptococcus.s__Streptococcus_anginosus_group	0	0	0	0	0	0	0	0	0	0	0.265569	0	0	0	0	0.781155	0	0	0	0	0	0	0	0
UniRef90_A0A0C1HVY6|unclassified	0	0	0	0	0	0	0.542544	0	0	0	0	0	0	0	0	0	0	0	0	0	0	0	0	0
UniRef90_A0A0C1HWU4	0.979446	0.386747	0.520551	0.859424	0.32613	0.451286	1.09127	1.81256	0	0.456788	0.461551	1.0462	0.452674	0.450167	0.61591	0.647587	0.381989	0.385291	0	0	1.2899	0.584299	0	0
UniRef90_A0A0C1HWU4|g__Streptococcus.s__Streptococcus_anginosus_group	0.979446	0.386747	0.520551	0	0.32613	0	0	1.81256	0	0.456788	0.461551	1.0462	0.452674	0.450167	0	0.647587	0.381989	0.385291	0	0	1.2899	0.584299	0	0
UniRef90_A0A0C1HWU4|unclassified	0	0	0	0.859424	0	0.451286	1.09127	0	0	0	0	0	0	0	0.61591	0	0	0	0	0	0	0	0	0
UniRef90_A0A0C1K2X8	0	0	0	0	0	0	0	0.592399	0	0	0	0.299301	0.394397	0.685709	0.327793	0.691104	0	0.391453	0	0	0	0	0	0
UniRef90_A0A0C1K2X8|g__Streptococcus.s__Streptococcus_anginosus_group	0	0	0	0	0	0	0	0.592399	0	0	0	0.299301	0.394397	0.685709	0	0.691104	0	0.391453	0	0	0	0	0	0
UniRef90_A0A0C1K2X8|unclassified	0	0	0	0	0	0	0	0	0	0	0	0	0	0	0.327793	0	0	0	0	0	0	0	0	0
UniRef90_A0A0C1K319	0	0	0	0	0	0	0	0	0	0	0.271644	0	0	0	0	0	0.393318	0	0	0	0.3982	0	0	0
UniRef90_A0A0C1K319|g__Streptococcus.s__Streptococcus_anginosus_group	0	0	0	0	0	0	0	0	0	0	0.271644	0	0	0	0	0	0.393318	0	0	0	0.3982	0	0	0
UniRef90_A0A0C1K3N2	2.42352	1.07816	2.03759	0.968914	1.28079	0.899571	1.05352	2.12031	1.84763	0.997225	2.11183	1.56983	1.41133	1.59063	1.25522	1.08381	1.48258	1.16775	1.31227	0.991294	1.17339	1.27562	1.23704	1.71074
UniRef90_A0A0C1K3N2|g__Streptococcus.s__Streptococcus_anginosus_group	2.42352	1.07816	2.03759	0	1.28079	0	0	2.12031	1.84763	0.997225	2.11183	1.56983	1.41133	1.59063	0	1.08381	1.48258	1.16775	1.31227	0.991294	1.17339	1.27562	1.23704	1.71074
UniRef90_A0A0C1K3N2|unclassified	0	0	0	0.968914	0	0.899571	1.05352	0	0	0	0	0	0	0	1.25522	0	0	0	0	0	0	0	0	0
UniRef90_A0A0C1K547	0.715269	1.14733	0	0.666612	1.16126	1.50632	0.47223	0.531841	0	0	0	0.537375	0.443154	0.880959	0.448941	0.621142	0.960018	0.439756	1.05944	0.355308	0	0.622427	1.34268	1.16357
UniRef90_A0A0C1K547|g__Streptococcus.s__Streptococcus_anginosus_group	0.715269	1.14733	0	0	1.16126	0	0	0.531841	0	0	0	0.537375	0.443154	0.880959	0	0.621142	0.960018	0.439756	1.05944	0.355308	0	0.622427	1.34268	1.16357
UniRef90_A0A0C1K547|unclassified	0	0	0	0.666612	0	1.50632	0.47223	0	0	0	0	0	0	0	0.448941	0	0	0	0	0	0	0	0	0
UniRef90_A0A0C1K646	0	0.176435	0	0	0	0.422925	0.884449	1.16578	0	0	0.593111	0.503264	1.55203	0	0.27949	0	0	0	0	0.778715	0	0.777841	0.588591	0
UniRef90_A0A0C1K646|g__Streptococcus.s__Streptococcus_anginosus_group	0	0	0	0	0	0	0	1.16578	0	0	0.593111	0	1.55203	0	0	0	0	0	0	0.778715	0	0.777841	0.588591	0
UniRef90_A0A0C1K646|unclassified	0	0.176435	0	0	0	0.422925	0.884449	0	0	0	0	0.503264	0	0	0.27949	0	0	0	0	0	0	0	0	0
UniRef90_A0A0C1K6P5	0	2.32	0.879243	0	0	0	0	0	0	0	0	0	0.578794	1.44722	0	0	0.573102	1.15268	0.866785	0	0	0	0.882886	0
UniRef90_A0A0C1K6P5|g__Streptococcus.s__Streptococcus_anginosus_group	0	2.32	0.879243	0	0	0	0	0	0	0	0	0	0.578794	1.44722	0	0	0.573102	1.15268	0.866785	0	0	0	0.882886	0
UniRef90_A0A0C1K6U8	0	0	0	0	0	0	0	0	0.668711	0	0	0	0	0.377535	0	0	0.553078	0	0.4269	0	0	0	0	0
UniRef90_A0A0C1K6U8|g__Streptococcus.s__Streptococcus_anginosus_group	0	0	0	0	0	0	0	0	0.668711	0	0	0	0	0.377535	0	0	0	0	0	0	0	0	0	0
UniRef90_A0A0C1K6U8|unclassified	0	0	0	0	0	0	0	0	0	0	0	0	0	0	0	0	0.553078	0	0.4269	0	0	0	0	0
UniRef90_A0A0C1K6V3	0	0	0	0	0	0	0	0	0	0	0	0	0	0	0.384469	0	0	0	0	0	0.556706	0.308878	0	0
UniRef90_A0A0C1K6V3|unclassified	0	0	0	0	0	0	0	0	0	0	0	0	0	0	0.384469	0	0	0	0	0	0.556706	0.308878	0	0
UniRef90_A0A0C1K708	1.63459	3.28221	1.80372	1.36837	1.68981	1.85517	1.77906	2.77813	1.63039	1.34135	2.00485	2.04622	1.96477	2.24144	1.84235	2.14201	3.07325	2.00868	2.07351	2.43588	2.018	2.08948	1.69477	2.91847
UniRef90_A0A0C1K708|g__Streptococcus.s__Streptococcus_anginosus_group	1.63459	3.28221	1.80372	0	1.68981	0	0	2.77813	1.63039	1.34135	2.00485	2.04622	1.96477	2.24144	0	2.14201	3.07325	2.00868	2.07351	2.43588	2.018	2.08948	1.69477	2.91847
UniRef90_A0A0C1K708|unclassified	0	0	0	1.36837	0	1.85517	1.77906	0	0	0	0	0	0	0	1.84235	0	0	0	0	0	0	0	0	0
UniRef90_A0A0C1K794	0	0	0	0	0	0	0	0.65818	0	0	0	0	0	0	0	0	0.373593	0	0.655258	0	0.842562	0	0	0
UniRef90_A0A0C1K794|g__Streptococcus.s__Streptococcus_anginosus_group	0	0	0	0	0	0	0	0.65818	0	0	0	0	0	0	0	0	0.373593	0	0.655258	0	0.842562	0	0	0
UniRef90_A0A0C1K825	0	0	0	0	0	0	0	0	0	0	0	0	0	0	0	0	0	0.40011	0	0	0	0	0	0
UniRef90_A0A0C1K825|g__Streptococcus.s__Streptococcus_anginosus_group	0	0	0	0	0	0	0	0	0	0	0	0	0	0	0	0	0	0.40011	0	0	0	0	0	0
UniRef90_A0A0C1KFF5	2.83143	1.73242	1.67831	0.618221	1.07529	1.1739	0.816059	1.46464	1.54804	1.01239	0.814733	2.43708	0.802979	1.12692	0.662987	1.40621	1.97181	1.85759	2.61188	1.60747	1.52945	1.34068	0.674943	1.2161
UniRef90_A0A0C1KFF5|g__Streptococcus.s__Streptococcus_anginosus_group	2.83143	1.73242	1.67831	0	1.07529	0	0	1.46464	1.54804	1.01239	0.814733	2.43708	0.802979	1.12692	0	1.40621	1.97181	1.85759	2.39487	1.60747	1.52945	1.34068	0.674943	1.2161
[truncated: 82,196 more rows]
