# Supplementary material for: Tetramic Acids Mutanocyclin and Reutericyclin A, Produced by Streptococcus mutans Strain B04Sm5 Modulate the Ecology of an in vitro Oral Biofilm
Source: Front Oral Health. 2022 Jan 7;2:796140. doi: 10.3389/froh.2021.796140 (PMC8757879; doi:10.3389/froh.2021.796140)
Supplement: Supplementary file 5 [file Table_5.XLSX]

## Sheet: Table S5-HumanN3 Pathway Abunda
Supplemenary Table S5: HumanN3 pathway abundance data from RNA sequencing of in-vitro biofilm community amended with S. mutans B04Sm5 [B], ∆mucD [D], ∆mucF [F], UA159 [U] or negative control [C]. S. mutans : community ratios are 1:2 [2] or 1:6 [6]
# Pathway	B2A	B2B	B2C	B6A	B6B	B6C	CA	CB	CC	D2A	D2B	D2C	D6A	D6B	D6C	F2A	F2B	F2C	F6A	F6B	F6C	U2A	U2B	U2C
UNMAPPED	193899	190147	192352	187109	198861	190558	182119	192809	202691	190917	180414	185200	216792	204326	202135	221470	211886	216719	220805	208994	221374	188276	181885	186898
UNINTEGRATED	755662	760850	757116	765961	752539	761115	762317	761440	751089	757207	766124	761360	740468	752377	752964	738707	748310	743778	742295	746845	739269	763276	766742	764223
UNINTEGRATED|g__Lactobacillus.s__Lactobacillus_fermentum	338678	349449	365037	329328	317862	301911	365362	304979	296221	400549	410083	397455	287691	337340	276795	291363	299586	277237	270142	287592	264007	360237	426831	384909
UNINTEGRATED|g__Streptococcus.s__Streptococcus_anginosus_group	6805.62	6410.79	7991.55	0	7256.7	0	0	6444.57	6272.61	6439.84	5693.38	7578.03	9301.77	8813.51	0	8317.33	8366.54	6827.96	8444.94	5055.65	8195.31	9075.85	8600.39	8229.49
UNINTEGRATED|g__Streptococcus.s__Streptococcus_cristatus	98.5818	70.4619	60.5711	146.725	84.3244	106.437	117.379	147.365	146.671	90.105	79.173	50.4035	68.4509	126.252	145.048	90.9646	123.031	131.814	129.737	0	143.565	46.1197	40.4663	49.1685
UNINTEGRATED|g__Streptococcus.s__Streptococcus_infantis	0	0	0	820.343	0	0	0	1586.55	1033.64	0	0	0	0	0	0	0	0	856.827	0	694.01	685.288	0	0	0
UNINTEGRATED|g__Streptococcus.s__Streptococcus_mitis	1380.63	0	0	2690.49	0	0	0	3129.92	3123.62	0	1089.17	0	0	2127.67	2431.39	0	2974.21	3214.66	3108.07	3112	0	0	0	0
UNINTEGRATED|g__Streptococcus.s__Streptococcus_mutans	12532.2	10913.5	12555.6	3024.16	3051.61	3433.05	0	0	0	20936.3	18137.3	21976.8	7081.71	5316.48	6997.18	2968.99	3683.59	3672.8	616.292	815.021	650.342	21378.8	9622.82	13738.4
UNINTEGRATED|g__Streptococcus.s__Streptococcus_oralis	22148.7	30579.7	28835.4	31424.1	26313	27795.9	35105.3	20980.5	20036.3	16963.5	12892.4	13964.8	28797.9	21048.1	22432.3	26795.7	21041.4	26969.6	22987.7	28557.2	25718.2	26067	18568.8	21119.7
UNINTEGRATED|g__Streptococcus.s__Streptococcus_parasanguinis	5769.36	5664.89	5637.6	12565.3	13482.8	14446.2	15905.9	15938.5	15948.7	4541.1	3041.09	4107.04	11784	9679.42	11141.1	15221.8	14199.7	14136.2	16140.6	15131.2	16355	3642.6	4108.07	3616.5
UNINTEGRATED|g__Streptococcus.s__Streptococcus_salivarius	41724.9	42800.2	44299.5	90906.7	56498.5	84206	75362	63769	61362.9	40220.5	33529.9	36417.8	56948.1	42305.7	76199.6	48611.9	47823.9	51686.3	44877.7	53360	49126.7	34353.6	32703.6	34959.9
UNINTEGRATED|g__Streptococcus.s__Streptococcus_sp_HMSC071D03	0	0	0	0	0	0	0	0	0	0	0	0	0	0	0	0	0	0	0	0	4185.95	0	0	0
UNINTEGRATED|g__Veillonella.s__Veillonella_atypica	29340.7	28441.3	26678	24260.8	25382.1	25932.3	25349.9	20713.1	23330.7	18944.4	17828.8	18649	22125	22081.5	21106.6	21109.2	20180.2	21578.3	19830.1	23754.5	22682.5	30608.2	27615.2	28509.7
UNINTEGRATED|g__Veillonella.s__Veillonella_dispar	33840.9	40204.1	27948.9	28971.7	28657.6	17839.2	16921.2	30459.7	11037.2	19479.8	25438.6	24671	26475.5	36166.9	25216.6	29982.6	6872.2	20410.5	27685.1	14379.5	24452.5	22282.2	30113.2	24965.4
UNINTEGRATED|g__Veillonella.s__Veillonella_infantium	0	0	0	0	0	0	0	0	0	0	0	0	0	0	0	0	2008.12	0	0	0	0	0	0	0
UNINTEGRATED|g__Veillonella.s__Veillonella_parvula	2095.67	2613.53	1357.16	0	448.612	2056.18	0	1021.75	469.544	1661.6	2134.1	683.872	0	0	568.691	1912.99	236.316	713.679	1077.18	1042.88	971.44	1251.58	1536.73	1294.27
UNINTEGRATED|unclassified	116620	151129	75612.6	57144.2	146043	57142.3	86531.2	35119	45263.3	127727	54286.8	61561.6	99038.6	105011	112072	122483	52111.1	65495.5	101827	78669	59998.3	52369	108541	116664
1CMET2-PWY: folate transformations III (E. coli)	43.4375	45.3301	56.5515	43.7623	51.4309	57.5689	43.2991	25.7304	38.8334	37.6902	56.0148	22.9234	26.2156	36.2485	40.1225	46.4025	44.3363	54.2681	39.5973	42.4298	33.421	45.9756	38.4655	44.9837
1CMET2-PWY: folate transformations III (E. coli)|g__Streptococcus.s__Streptococcus_oralis	3.55284	0	0	0	0	0	0	0	0	0	0	0	0	0	0	0	0	0	0	0	0	0	0	0
1CMET2-PWY: folate transformations III (E. coli)|g__Streptococcus.s__Streptococcus_parasanguinis	0	0	0	0	6.16727	6.41688	0	5.79674	0	0	0	0	0	0	0	7.5107	0	0	4.14016	11.7235	6.17698	0	0	0
1CMET2-PWY: folate transformations III (E. coli)|g__Streptococcus.s__Streptococcus_salivarius	0	0	0	0	0	0	6.48508	0	0	0	0	0	0	0	4.2136	0	3.509	2.90032	0	0	0	0	0	0
1CMET2-PWY: folate transformations III (E. coli)|g__Veillonella.s__Veillonella_atypica	8.28246	0	0	3.789	6.8134	6.59443	0	0	0	0	0	0	5.74472	0	4.69098	0	4.42863	0	6.06175	0	0	8.29474	6.29845	8.53529
1CMET2-PWY: folate transformations III (E. coli)|unclassified	0	0	0	0	0	0	0	0	2.29775	0	0	0	0	0	0	0	0	0	0	0	0	0	0	0
ANAEROFRUCAT-PWY: homolactic fermentation	421.175	395.69	358.015	682.716	720.089	723.785	706.208	613.383	685.006	263.101	192.447	300.275	531.718	523.149	588.767	589.586	545.969	579.45	562.362	638.657	586.273	219.685	242.724	227.992
ANAGLYCOLYSIS-PWY: glycolysis III (from glucose)	3250.66	3215.32	3342.16	3186.69	3238.33	3145.2	3696.09	2878.42	2843.43	2752.24	2475.89	2903.91	2573.77	2548.09	2670.2	2402.52	2400.04	2276.22	2164.67	2512.39	2143.67	2550.79	3081.08	2688.46
ANAGLYCOLYSIS-PWY: glycolysis III (from glucose)|g__Streptococcus.s__Streptococcus_anginosus_group	18.6428	15.482	19.3707	0	19.1528	0	0	9.89338	12.5663	10.0609	11.2737	10.8869	16.5901	13.5498	0	13.352	9.39446	10.9929	12.1635	9.22081	11.726	11.422	14.2228	10.4727
ANAGLYCOLYSIS-PWY: glycolysis III (from glucose)|g__Streptococcus.s__Streptococcus_cristatus	3.76934	9.19866	8.40171	4.84076	12.1453	10.3467	23.0201	3.64161	0.877214	6.78826	3.57413	1.87837	4.36958	7.20501	5.1604	8.85772	4.38136	5.06904	7.72158	0	1.51793	4.3836	5.89949	4.57941
ANAGLYCOLYSIS-PWY: glycolysis III (from glucose)|g__Streptococcus.s__Streptococcus_infantis	0	0	0	41.6212	0	0	0	36.4398	50.8564	0	0	0	0	0	0	0	0	47.9127	0	63.9789	44.0544	0	0	0
ANAGLYCOLYSIS-PWY: glycolysis III (from glucose)|g__Streptococcus.s__Streptococcus_mitis	71.01	0	0	80.3686	0	0	0	84.3012	70.9195	0	44.8355	0	0	80.8352	100.169	0	79.4297	68.203	95.8554	97.6954	0	0	0	0
ANAGLYCOLYSIS-PWY: glycolysis III (from glucose)|g__Streptococcus.s__Streptococcus_mutans	5.25459	4.59734	11.3865	2.47919	0	4.34527	0	0	0	22.5034	14.3892	5.63338	4.5209	3.73428	6.92043	0	0	0	0	0	0	0	0	0
ANAGLYCOLYSIS-PWY: glycolysis III (from glucose)|g__Streptococcus.s__Streptococcus_oralis	102.747	152.994	140.755	92.4133	147.824	153.502	204.474	92.5219	92.1098	74.7993	58.6795	88.1953	110.592	90.7907	101.682	138.793	87.2003	86.9353	87.1874	130.896	101.276	120.156	119.344	120.16
ANAGLYCOLYSIS-PWY: glycolysis III (from glucose)|g__Streptococcus.s__Streptococcus_parasanguinis	104.075	123.42	115.103	170.082	217.026	202.377	228.281	178.019	201.246	80.4767	60.4065	71.9872	165.695	130.174	156.004	195.132	164.434	169.157	183.129	184.918	188.398	75.0614	90.5029	80.5253
ANAGLYCOLYSIS-PWY: glycolysis III (from glucose)|g__Streptococcus.s__Streptococcus_salivarius	177.08	187.07	179.765	269.352	286.308	300.464	355.177	273.402	292.394	185.565	174.418	175.28	260.653	208.707	270.086	210.927	211.175	220.816	196.685	284.756	198.955	134.208	159.881	155.632
ANAGLYCOLYSIS-PWY: glycolysis III (from glucose)|g__Streptococcus.s__Streptococcus_sp_HMSC071D03	0	0	0	0	0	0	0	0	0	0	0	0	0	0	0	0	0	0	0	0	27.9342	0	0	0
ANAGLYCOLYSIS-PWY: glycolysis III (from glucose)|unclassified	0	0	5.52021	9.87003	0	11.3308	17.47	6.61633	0	0	2.97889	3.45094	5.24219	0	11.6224	0	8.76928	5.23397	4.68694	6.71402	0	9.22089	0	0
ARGSYN-PWY: L-arginine biosynthesis I (via L-ornithine)	65.1088	70.2983	73.8188	55.401	61.2137	49.2795	87.0293	39.3095	46.8757	86.2184	79.7015	91.8358	64.2581	60.0679	54.5551	46.1928	48.0936	40.598	34.0297	47.5188	50.7751	62.9833	81.5893	63.3494
ARGSYN-PWY: L-arginine biosynthesis I (via L-ornithine)|g__Lactobacillus.s__Lactobacillus_fermentum	27.3831	30.3085	36.1189	33.273	26.939	28.5858	48.8626	25.7997	30.4328	28.7587	27.7154	33.701	30.7794	33.2419	27.9013	26.8299	31.7655	27.4236	21.3332	24.6347	31.0883	27.9482	45.0636	35.1403
ARGSYN-PWY: L-arginine biosynthesis I (via L-ornithine)|g__Streptococcus.s__Streptococcus_mutans	0	0	0	0	0	0	0	0	0	2.97837	3.72182	3.74337	0	0	0	0	0	0	0	0	0	0	4.77352	6.01251
ARGSYNBSUB-PWY: L-arginine biosynthesis II (acetyl cycle)	36.0301	24.0651	47.352	21.9879	16.1543	22.1054	25.7482	18.6914	28.846	60.1277	55.1517	63.5071	38.488	34.2684	30.8737	25.8858	29.2992	23.8778	19.6351	19.6963	32.5142	29.2004	54.5102	37.3033
ARGSYNBSUB-PWY: L-arginine biosynthesis II (acetyl cycle)|g__Lactobacillus.s__Lactobacillus_fermentum	18.8908	12.0256	22.2885	19.1927	13.8083	18.6455	22.9998	16.2295	19.6543	18.3138	18.9003	18.1467	20.3677	21.933	15.9526	15.6148	21.3152	16.9167	13.194	12.9234	22.2799	11.558	29.4225	21.0392
ARGSYNBSUB-PWY: L-arginine biosynthesis II (acetyl cycle)|g__Streptococcus.s__Streptococcus_mutans	0	0	0	0	0	0	0	0	0	6.01912	5.01506	5.93555	0	0	0	0	0	0	0	0	0	6.03974	6.39909	6.77439
ARO-PWY: chorismate biosynthesis I	108.466	98.524	111.033	118.067	113.206	113.559	136.327	110.237	120.173	104.951	91.2854	99.751	104.882	107.826	119.993	102.084	95.9393	99.6732	94.797	123.712	101.979	112.796	105.61	107.459
ARO-PWY: chorismate biosynthesis I|g__Streptococcus.s__Streptococcus_mutans	11.3324	0	6.6745	0	0	0	0	0	0	17.7132	19.2384	17.2541	0	0	0	0	0	0	0	0	0	18.1598	10.7102	11.7881
ARO-PWY: chorismate biosynthesis I|g__Streptococcus.s__Streptococcus_oralis	11.7047	20.0576	18.0997	10.8234	9.83398	10.73	21.8083	5.49141	10.8262	11.0978	8.7975	12.9257	17.5977	11.2295	9.83738	12.5928	0	7.3687	9.39576	12.9962	11.8486	17.3912	15.1809	17.9525
ARO-PWY: chorismate biosynthesis I|g__Streptococcus.s__Streptococcus_parasanguinis	4.33081	0	0	7.77632	0	7.83205	0	8.07989	0	0	0	0	0	0	7.23481	0	8.23455	0	8.70019	8.23781	0	0	0	0
ARO-PWY: chorismate biosynthesis I|g__Streptococcus.s__Streptococcus_salivarius	19.0817	13.4377	18.1734	35.22	33.5067	38.6327	45.0449	33.9586	40.5652	20.6352	19.4886	16.7231	30.2367	26.8967	31.2811	21.7439	18.4549	28.3021	22.4099	37.5358	25.9993	12.7436	17.0324	17.3488
ARO-PWY: chorismate biosynthesis I|unclassified	0	0	6.10374	0	0	0	6.02575	0	0	3.15902	0	0	5.10071	2.37118	0	0	0	0	0	0	0	4.0253	0	1.971
ASPASN-PWY: superpathway of L-aspartate and L-asparagine biosynthesis	109.873	104.21	95.3981	137.749	148.148	167.172	179.551	139.39	154.987	91.5193	82.5903	93.7265	130.09	109.941	143.396	113.604	121.724	111.712	107.46	145.868	115.397	82.5531	91.154	83.1122
ASPASN-PWY: superpathway of L-aspartate and L-asparagine biosynthesis|g__Streptococcus.s__Streptococcus_mitis	0	0	0	0	0	0	0	0	0.533113	0	0	0	0	0	0	0	0	0	0	0	0	0	0	0
ASPASN-PWY: superpathway of L-aspartate and L-asparagine biosynthesis|g__Streptococcus.s__Streptococcus_oralis	8.38268	8.6126	5.75182	5.01323	4.82473	6.737	6.70213	4.73314	5.23499	2.99946	3.28821	5.30287	4.4092	5.89119	5.12906	0	4.41325	7.06326	3.64266	6.96972	6.14874	3.02588	7.10241	4.69418
ASPASN-PWY: superpathway of L-aspartate and L-asparagine biosynthesis|unclassified	3.51262	3.33741	0	0	2.52499	2.87954	7.95521	2.91625	0	3.5146	0	3.10169	0	7.63479	3.19804	2.71433	0	0	2.44079	0	0	2.54067	0	0
BRANCHED-CHAIN-AA-SYN-PWY: superpathway of branched chain amino acid biosynthesis	429.122	408.357	450.123	445.974	475.688	459.889	605.111	458.195	445.54	464.244	430.145	454.697	434.503	412.359	458.472	410.253	389.42	395.589	373.165	474.621	402.187	510.052	530.57	516.539
BRANCHED-CHAIN-AA-SYN-PWY: superpathway of branched chain amino acid biosynthesis|g__Streptococcus.s__Streptococcus_infantis	0	0	0	0	0	0	0	0	1.02852	0	0	0	0	0	0	0	0	0.494275	0	0	0	0	0	0
BRANCHED-CHAIN-AA-SYN-PWY: superpathway of branched chain amino acid biosynthesis|g__Streptococcus.s__Streptococcus_mitis	0	0	0	0	0	0	0	0.360185	0.698486	0	0	0	0	0	0	0	0	0	0.45982	0	0	0	0	0
BRANCHED-CHAIN-AA-SYN-PWY: superpathway of branched chain amino acid biosynthesis|g__Streptococcus.s__Streptococcus_mutans	9.32453	7.47537	9.651	1.88922	0	0	0	0	0	8.10724	8.59375	8.68881	0	0	0	0	0	0	0	0	0	20.8412	18.1725	24.6019
BRANCHED-CHAIN-AA-SYN-PWY: superpathway of branched chain amino acid biosynthesis|g__Streptococcus.s__Streptococcus_oralis	3.27923	6.2115	3.67547	0.747868	1.77047	4.00168	0	2.44283	3.00229	3.38495	3.19001	1.31327	4.11739	1.63255	3.55233	3.19572	1.23383	2.11714	3.01084	3.74917	2.55861	2.00833	2.41518	1.84702
BRANCHED-CHAIN-AA-SYN-PWY: superpathway of branched chain amino acid biosynthesis|g__Streptococcus.s__Streptococcus_parasanguinis	8.82592	7.27074	6.19493	10.3343	11.535	10.5385	17.0474	14.3671	14.3237	2.57658	2.96172	4.2075	9.71862	4.93148	5.75478	14.8158	11.8135	6.66925	8.70283	20.3252	10.9135	4.78203	6.15887	1.93251
BRANCHED-CHAIN-AA-SYN-PWY: superpathway of branched chain amino acid biosynthesis|g__Streptococcus.s__Streptococcus_salivarius	52.5308	47.3173	54.671	71.4606	74.1719	77.9077	97.472	78.684	78.2631	55.9185	49.8369	50.8453	61.5097	52.5538	72.8462	50.2302	54.5387	53.458	46.6267	61.0308	51.8855	40.0221	45.8045	47.0028
BRANCHED-CHAIN-AA-SYN-PWY: superpathway of branched chain amino acid biosynthesis|g__Streptococcus.s__Streptococcus_sp_HMSC071D03	0	0	0	0	0	0	0	0	0	0	0	0	0	0	0	0	0	0	0	0	0.545692	0	0	0
BRANCHED-CHAIN-AA-SYN-PWY: superpathway of branched chain amino acid biosynthesis|g__Veillonella.s__Veillonella_atypica	30.3345	27.4956	27.1015	20.7437	26.3058	21.7366	25.7449	14.1475	17.9493	15.3699	20.0252	19.0841	20.9414	19.9488	19.8228	16.0771	16.7987	17.7524	19.3557	26.1616	21.9759	30.6403	26.8441	21.7545
BRANCHED-CHAIN-AA-SYN-PWY: superpathway of branched chain amino acid biosynthesis|g__Veillonella.s__Veillonella_dispar	5.70384	7.06519	0	7.05216	5.20742	0	5.26215	3.84423	0	4.24169	3.80904	5.45267	0	4.60819	0	4.76474	0	2.81336	5.78298	4.0305	4.95802	7.21025	7.21362	6.31283
BRANCHED-CHAIN-AA-SYN-PWY: superpathway of branched chain amino acid biosynthesis|g__Veillonella.s__Veillonella_infantium	0	0	0	0	0	0	0	0	0	0	0	0	0	0	0	0	1.07723	0	0	0	0	0	0	0
BRANCHED-CHAIN-AA-SYN-PWY: superpathway of branched chain amino acid biosynthesis|g__Veillonella.s__Veillonella_parvula	1.06201	0	0.484483	0	0	0.463852	0	0	0	0	0	0	0	0	0	0	0	0	0	0.329308	0	0	0	0
BRANCHED-CHAIN-AA-SYN-PWY: superpathway of branched chain amino acid biosynthesis|unclassified	0	0	0	0	0	0	0	0	0	0	0	0	2.15406	0	0	0	0	0	2.81538	0	0	0	0	0
CALVIN-PWY: Calvin-Benson-Bassham cycle	401.598	373.578	347.022	947.19	891.627	1007.23	1082.88	1105.56	1060.33	267.037	188.434	299.746	770.04	673.624	807.182	814.815	816.595	829.006	799.015	823.504	845.706	194.361	221.851	203.814
CITRULBIO-PWY: L-citrulline biosynthesis	50.6671	43.7095	57.7179	55.9759	35.5882	21.3354	52.3066	56.0248	43.2138	61.8762	52.8223	48.2733	56.8309	56.9597	36.5156	25.0208	34.5013	37.9317	29.8618	31.9332	33.6503	52.2995	60.1331	42.8841
CITRULBIO-PWY: L-citrulline biosynthesis|g__Lactobacillus.s__Lactobacillus_fermentum	49.7701	43.0258	56.8448	55.1267	35.1845	21.1937	51.5209	54.6958	42.3394	60.6055	51.8907	47.6558	55.2573	55.8608	35.9241	24.5582	33.9669	37.1805	29.3348	31.3426	32.9892	50.7541	58.6023	42.0407
COA-PWY-1: superpathway of coenzyme A biosynthesis III (mammals)	316.922	293.801	324.38	309.892	299.96	291.365	336.281	259.339	275.865	344.655	284.642	341.39	213.148	268.573	204.958	262.131	260.963	252.73	251.171	273.097	258.061	317.582	360.741	342.437
COA-PWY-1: superpathway of coenzyme A biosynthesis III (mammals)|g__Lactobacillus.s__Lactobacillus_fermentum	204.898	208.994	233.574	226.02	207.98	193.526	234.681	183.198	186.513	252.155	208.004	262.111	134.474	187.698	131.041	185.84	181.053	171.557	174.723	175.897	164.752	200.112	267.837	237.069
COA-PWY-1: superpathway of coenzyme A biosynthesis III (mammals)|g__Streptococcus.s__Streptococcus_mitis	0	0	0	0	0	0	0	0	0	0	1.13219	0	0	0	0	0	0	0	0	0	0	0	0	0
COA-PWY-1: superpathway of coenzyme A biosynthesis III (mammals)|g__Streptococcus.s__Streptococcus_mutans	4.16418	7.25132	0	0	0	0	0	0	0	8.93889	7.01328	10.6203	0	4.91169	0	0	0	0	0	0	0	13.1221	3.93336	9.75843
COA-PWY-1: superpathway of coenzyme A biosynthesis III (mammals)|g__Streptococcus.s__Streptococcus_oralis	0	0	5.7128	0	0	0	5.21878	3.8701	0	0	5.44611	0	2.457	0	2.57767	2.00771	2.39741	1.85333	0	1.15324	0	2.19647	2.93616	4.12527
COA-PWY-1: superpathway of coenzyme A biosynthesis III (mammals)|g__Streptococcus.s__Streptococcus_parasanguinis	5.70301	2.64268	0	11.1662	3.05191	6.36689	10.5892	12.4565	9.76607	3.13439	0	4.32801	4.49974	4.02662	8.24886	9.50722	6.37695	7.00975	6.12569	5.92026	7.11993	2.05708	4.52823	0
COA-PWY-1: superpathway of coenzyme A biosynthesis III (mammals)|g__Streptococcus.s__Streptococcus_salivarius	5.52568	3.41215	0	6.57297	11.9626	9.31311	15.2346	12.6989	6.44417	9.61574	4.67566	2.66923	7.36302	9.4009	11.0552	6.08251	7.14326	14.0661	4.24005	10.781	7.66628	4.3338	7.45913	7.80205
COA-PWY-1: superpathway of coenzyme A biosynthesis III (mammals)|g__Veillonella.s__Veillonella_atypica	21.1973	23.6148	16.0761	13.5753	17.5455	18.8681	18.2611	17.2512	13.6399	11.7153	10.8313	9.60323	14.6004	13.6711	14.0933	14.2868	16.5881	13.6401	17.3618	14.6168	19.8523	22.7815	20.1322	20.7412
COA-PWY-1: superpathway of coenzyme A biosynthesis III (mammals)|g__Veillonella.s__Veillonella_dispar	0	0	0	0	1.36095	0	0	0	0	0	0	0	0	0	0	0	0	0	0	0	0	0	0	0
COA-PWY-1: superpathway of coenzyme A biosynthesis III (mammals)|unclassified	0	0	2.36864	0	0	0	3.47315	0	1.19648	0	0	0	0	0	0	0	1.2503	0	0	1.7053	0	1.8773	0.817524	1.73364
COA-PWY: coenzyme A biosynthesis I (prokaryotic)	151.825	169.51	159.518	149.426	139.764	123.93	178.444	166.367	131.026	139.303	139.316	151.843	127.747	121.491	157.097	102.02	129.937	105.848	107.538	112.2	106.684	125.989	166.534	143.762
COA-PWY: coenzyme A biosynthesis I (prokaryotic)|g__Lactobacillus.s__Lactobacillus_fermentum	115.119	120.514	120.781	106.269	94.9923	85.6851	119.847	111.565	93.9273	97.9447	95.3575	119.166	96.561	90.2066	110.941	67.6771	84.4417	64.439	75.5452	71.2085	68.882	81.8715	118.235	93.4467
COA-PWY: coenzyme A biosynthesis I (prokaryotic)|g__Streptococcus.s__Streptococcus_mitis	0	0	0	0	0	0	0	0	0	0	1.13219	0	0	0	0	0	0	0	0	0	0	0	0	0
COA-PWY: coenzyme A biosynthesis I (prokaryotic)|g__Streptococcus.s__Streptococcus_mutans	0	0	0	0	0	0	0	0	0	0	0	5.25529	0	0	0	0	0	0	0	0	0	5.57422	2.36219	6.08599
COA-PWY: coenzyme A biosynthesis I (prokaryotic)|g__Streptococcus.s__Streptococcus_oralis	0	0	5.7128	0	0	0	5.21878	0	0	0	5.44611	0	0	0	2.07632	0	0	1.85333	0	1.15324	0	2.19647	2.93616	4.12527
COA-PWY: coenzyme A biosynthesis I (prokaryotic)|g__Streptococcus.s__Streptococcus_parasanguinis	0	0	0	5.97717	0	5.5303	9.58771	9.65073	6.83179	2.3738	0	0	0	0	4.11325	6.12031	4.02933	0	2.24369	4.64669	4.92492	0	5.30452	0
COA-PWY: coenzyme A biosynthesis I (prokaryotic)|g__Streptococcus.s__Streptococcus_salivarius	5.52568	3.41215	0	6.57297	11.9626	9.31311	15.2346	12.6989	4.55935	9.61574	4.67566	2.66923	7.36302	9.4009	11.0552	6.08251	7.14326	14.0661	4.24005	10.781	7.66628	0	7.45913	7.80205
COA-PWY: coenzyme A biosynthesis I (prokaryotic)|g__Veillonella.s__Veillonella_atypica	16.4819	19.8256	12.8634	10.4447	13.3758	14.4539	14.8194	14.2225	10.5634	9.20713	8.84467	8.02859	11.7074	11.2689	11.8108	11.3995	13.4852	10.4631	14.3474	11.1945	15.8704	17.7416	16.0874	16.1439
COA-PWY: coenzyme A biosynthesis I (prokaryotic)|g__Veillonella.s__Veillonella_dispar	0	0	0	0	1.19502	0	0	0	0	0	0	0	0	0	0	0	0	0	0	0	0	0	0	0
COA-PWY: coenzyme A biosynthesis I (prokaryotic)|unclassified	0	0	0	3.21165	1.39409	0	3.95307	0	1.07473	0	0	0	2.34224	0	2.10762	0	1.64407	0	0	1.52341	0	1.8773	0	2.10248
COMPLETE-ARO-PWY: superpathway of aromatic amino acid biosynthesis	123.156	111.916	126.102	134.011	128.518	128.869	154.644	124.994	136.146	119.134	103.663	113.378	119.003	122.656	136.009	116.074	109.083	113.279	107.837	140.359	115.917	128.225	120.248	122.233
COMPLETE-ARO-PWY: superpathway of aromatic amino acid biosynthesis|g__Streptococcus.s__Streptococcus_mutans	10.5519	0	6.84658	0	0	0	0	0	0	15.4072	19.4685	15.5695	0	0	0	0	0	0	0	0	0	15.841	10.4112	11.4419
COMPLETE-ARO-PWY: superpathway of aromatic amino acid biosynthesis|g__Streptococcus.s__Streptococcus_oralis	0	20.5333	0	0	10.3167	11.5668	21.4853	5.94306	11.516	10.9345	8.89531	0	17.8514	9.98055	10.6834	12.3402	0	7.87151	9.86792	13.1346	12.1268	18.1516	14.2219	18.6986
COMPLETE-ARO-PWY: superpathway of aromatic amino acid biosynthesis|g__Streptococcus.s__Streptococcus_parasanguinis	4.45229	0	0	8.15809	0	8.53111	0	8.72994	0	0	0	0	0	0	7.6835	0	8.7909	0	9.42013	8.77522	0	0	0	0
COMPLETE-ARO-PWY: superpathway of aromatic amino acid biosynthesis|g__Streptococcus.s__Streptococcus_salivarius	16.4938	12.4599	14.1668	25.7776	29.7518	27.965	36.5599	25.7471	32.0673	17.3074	15.9578	14.8203	24.6753	22.1388	24.8466	18.512	16.6382	24.4014	17.9398	29.5359	21.9415	11.3959	14.2339	14.4158
COMPLETE-ARO-PWY: superpathway of aromatic amino acid biosynthesis|unclassified	0	0	6.14823	0	0	0	6.55128	0	0	3.39283	0	0	0	2.61144	0	0	0	0	0	0	0	4.17852	0	2.13907
DAPLYSINESYN-PWY: L-lysine biosynthesis I	0	0	0	0	10.6701	5.81725	29.1712	0	0	11.0129	9.0348	0	0	0	5.76712	0	9.37394	16.0666	0	0	0	0	10.4156	17.1642
DTDPRHAMSYN-PWY: dTDP-&beta;-L-rhamnose biosynthesis	60.2252	53.066	59.4989	84.0404	78.8935	106.259	105.384	83.8955	100.146	77.7882	50.1946	57.0433	63.1758	72.2481	89.1702	74.0099	64.2326	72.8415	83.5964	98.9454	87.0369	74.8756	62.6805	67.1442
DTDPRHAMSYN-PWY: dTDP-&beta;-L-rhamnose biosynthesis|g__Streptococcus.s__Streptococcus_anginosus_group	0	1.10492	0	0	0	0	0	0	0	1.22453	0.395065	0.369728	0.646919	0	0	0	0	0	0	0	0	0.533469	0	1.24071
DTDPRHAMSYN-PWY: dTDP-&beta;-L-rhamnose biosynthesis|g__Streptococcus.s__Streptococcus_cristatus	1.43898	0	0	0	0	0	0	0	0	0	0	0	0	0	0.551857	0	0	0.546104	0.514146	0	0.505588	0	0	0
DTDPRHAMSYN-PWY: dTDP-&beta;-L-rhamnose biosynthesis|g__Streptococcus.s__Streptococcus_infantis	0	0	0	1.76201	0	0	0	4.56537	1.36143	0	0	0	0	0	0	0	0	1.23667	0	2.2038	2.62208	0	0	0
DTDPRHAMSYN-PWY: dTDP-&beta;-L-rhamnose biosynthesis|g__Streptococcus.s__Streptococcus_mitis	1.1796	0	0	0	0	0	0	0	0	0	0	0	0	0	0	0	3.92172	0	3.52712	0	0	0	0	0
DTDPRHAMSYN-PWY: dTDP-&beta;-L-rhamnose biosynthesis|g__Streptococcus.s__Streptococcus_mutans	5.45544	6.11592	8.87651	0	0	0	0	0	0	17.4441	17.3335	16.3086	2.19216	0	0	0	0	1.96681	0	0	0	23.3135	16.904	19.1477
DTDPRHAMSYN-PWY: dTDP-&beta;-L-rhamnose biosynthesis|g__Streptococcus.s__Streptococcus_oralis	5.29149	7.88245	0.818238	5.51013	6.72062	7.95697	5.51715	3.93775	5.63632	3.09724	0	0	3.51913	3.97026	3.89805	7.82504	5.77372	5.37279	7.50269	7.08367	8.04781	6.34622	0	3.45441
DTDPRHAMSYN-PWY: dTDP-&beta;-L-rhamnose biosynthesis|g__Streptococcus.s__Streptococcus_parasanguinis	10.9265	7.91533	13.2232	20.0993	26.7815	21.2723	28.9929	27.8096	24.8158	9.32449	5.10862	9.04748	26.0398	19.9093	18.2805	27.5106	24.8778	21.6258	28.9109	27.0472	26.5494	5.72038	8.30687	5.91293
DTDPRHAMSYN-PWY: dTDP-&beta;-L-rhamnose biosynthesis|g__Streptococcus.s__Streptococcus_salivarius	24.6466	25.7412	32.7555	53.8484	52.451	61.9622	59.437	47.3494	59.2793	38.6967	24.2848	25.7403	45.2998	43.3979	55.0002	43.162	34.5121	40.6373	36.9942	61.4337	43.9206	24.557	30.3994	33.1957
DTDPRHAMSYN-PWY: dTDP-&beta;-L-rhamnose biosynthesis|g__Streptococcus.s__Streptococcus_sp_HMSC071D03	0	0	0	0	0	0	0	0	0	0	0	0	0	0	0	0	0	0	0	0	3.56355	0	0	0
DTDPRHAMSYN-PWY: dTDP-&beta;-L-rhamnose biosynthesis|g__Veillonella.s__Veillonella_atypica	0	0	0	0	0	2.37217	0	0	0	0	0	0	0	0	0	0	0	0	0	0	0	1.92372	0	0
DTDPRHAMSYN-PWY: dTDP-&beta;-L-rhamnose biosynthesis|unclassified	0	5.20635	3.49174	0	6.56863	7.52303	16.547	0	0	3.57167	0	3.47863	4.27559	2.57909	4.38436	6.37827	2.3946	0	0.905299	0	0	5.78881	3.76314	1.02752
FASYN-ELONG-PWY: fatty acid elongation -- saturated	40.4456	40.5226	55.3762	12.6828	47.174	24.7123	69.4801	201.972	65.3083	12.8	33.6324	32.2948	21.6015	34.769	34.9759	39.1678	34.9469	124.344	35.0938	123.738	81.2413	33.3995	37.0583	39.2304
FASYN-ELONG-PWY: fatty acid elongation -- saturated|g__Streptococcus.s__Streptococcus_infantis	0	0	0	0	0	0	0	8.82491	10.3326	0	0	0	0	0	0	0	0	0	0	6.54041	4.50012	0	0	0
FASYN-ELONG-PWY: fatty acid elongation -- saturated|g__Streptococcus.s__Streptococcus_oralis	0	0	0	0	0	0	0	0	1.15917	0	0	0	0	0	0	0	0	1.05194	0	0	0	0	0	0
FASYN-ELONG-PWY: fatty acid elongation -- saturated|unclassified	0	0	0	0	4.84575	3.41874	7.33916	0	0	0	0	0	2.51102	0	5.28221	3.07797	0	0	3.76394	0	0	0	3.33198	3.32008
FASYN-INITIAL-PWY: superpathway of fatty acid biosynthesis initiation (E. coli)	1414.33	1390.88	1466.29	1438.93	1459.31	1394.64	1777.52	1360.8	1373.18	1205.64	1060.65	1346.91	1217.93	1304.51	1224.97	1203.08	1223.74	1176.62	1184.28	1308.39	1225.59	1347.74	1550.51	1343.04
FASYN-INITIAL-PWY: superpathway of fatty acid biosynthesis initiation (E. coli)|g__Lactobacillus.s__Lactobacillus_fermentum	928.725	937.657	1016.82	978.898	964.319	888.833	1186.19	878.793	869.147	835.778	711.207	971.117	804.511	920.626	792.755	792.619	815.781	772.594	756.514	832.294	779.835	867.163	1110.9	905.054
FASYN-INITIAL-PWY: superpathway of fatty acid biosynthesis initiation (E. coli)|g__Streptococcus.s__Streptococcus_infantis	0	0	0	0	0	0	0	0	0	0	0	0	0	0	0	0	0	0	0	2.88096	1.38671	0	0	0
FASYN-INITIAL-PWY: superpathway of fatty acid biosynthesis initiation (E. coli)|g__Streptococcus.s__Streptococcus_mitis	0	0	0	0	0	0	0	0	0.447383	0	0.436043	0	0	0.487184	0.447446	0	2.36002	0.989946	0.96062	0.789924	0	0	0	0
FASYN-INITIAL-PWY: superpathway of fatty acid biosynthesis initiation (E. coli)|g__Streptococcus.s__Streptococcus_mutans	35.1377	13.3192	28.01	5.6056	7.92016	7.41997	0	0	0	35.1099	40.3242	47.5998	14.6999	6.37352	12.4206	6.37417	4.15409	0	0	0	0	25.8022	22.7573	34.3656
FASYN-INITIAL-PWY: superpathway of fatty acid biosynthesis initiation (E. coli)|g__Streptococcus.s__Streptococcus_oralis	7.12311	17.6237	13.8808	8.01306	12.8052	20.3556	22.8703	3.66191	7.79274	8.2551	1.35218	4.39997	12.6341	4.07871	2.2931	16.7487	9.68295	10.2868	3.61879	8.16508	17.3542	18.1423	9.23476	13.035
FASYN-INITIAL-PWY: superpathway of fatty acid biosynthesis initiation (E. coli)|g__Streptococcus.s__Streptococcus_salivarius	0	0	0	0	21.633	0	0	0	0	0	0	0	14.355	0	0	0	0	19.4059	16.8501	19.494	16.5161	0	0	10.5675
FASYN-INITIAL-PWY: superpathway of fatty acid biosynthesis initiation (E. coli)|g__Veillonella.s__Veillonella_atypica	54.8635	61.6329	48.5141	53.1035	48.8967	57.5886	54.0769	55.0084	46.0965	40.4204	28.446	33.003	34.2194	40.2578	43.0481	47.5661	43.2361	47.7368	44.8405	56.0173	47.7634	70.7805	59.7526	61.0087
FASYN-INITIAL-PWY: superpathway of fatty acid biosynthesis initiation (E. coli)|g__Veillonella.s__Veillonella_dispar	3.79862	4.86235	3.58014	2.4194	3.72257	4.5787	3.46502	1.91769	3.7692	3.19828	3.09252	2.88325	2.51366	5.12007	3.58466	2.77317	0.477042	2.7403	2.39969	2.43376	1.30316	1.37657	7.17397	7.20819
FASYN-INITIAL-PWY: superpathway of fatty acid biosynthesis initiation (E. coli)|g__Veillonella.s__Veillonella_infantium	0	0	0	0	0	0	0	0	0	0	0	0	0	0	0	0	4.94468	0	0	0	0	0	0	0
FASYN-INITIAL-PWY: superpathway of fatty acid biosynthesis initiation (E. coli)|g__Veillonella.s__Veillonella_parvula	0.565795	0	1.14831	0	0.689599	0	0	0	0	0	0	0.518544	0	0	0.541012	0	0.371325	0.630946	0	0	1.30832	0.588509	0	0.489898
FASYN-INITIAL-PWY: superpathway of fatty acid biosynthesis initiation (E. coli)|unclassified	9.77882	0	8.4098	3.30846	2.91549	2.98874	12.9235	3.07302	0	9.376	4.3682	7.2903	0	5.6728	12.5493	5.66955	9.87319	3.47713	8.92865	2.16278	4.59923	9.67804	5.52932	4.41607
FOLSYN-PWY: superpathway of tetrahydrofolate biosynthesis and salvage	158.048	116.922	163.158	53.931	160.77	140.557	139.342	0	98.5208	0	96.9043	86.5289	145.611	82.6753	121.997	144.201	90.024	88.4909	110.711	151.217	123.333	144.324	110.17	175.46
FOLSYN-PWY: superpathway of tetrahydrofolate biosynthesis and salvage|g__Streptococcus.s__Streptococcus_mitis	1.27785	0	0	0	0	0	0	0	0	0	0	0	0	0	0	0	0	0	0	0	0	0	0	0
FOLSYN-PWY: superpathway of tetrahydrofolate biosynthesis and salvage|g__Streptococcus.s__Streptococcus_oralis	4.93313	0	0	0	0	0	12.1985	0	0	0	2.77103	0	0	0	0	0	0	3.4179	0	0	0	0	0	0
GLCMANNANAUT-PWY: superpathway of N-acetylglucosamine, N-acetylmannosamine and N-acetylneuraminate degradation	3.386	0	0	0	0	0	0	7.77177	12.8652	4.64928	5.75664	0	2.27751	4.25609	1.51637	0	5.20473	7.02206	1.9611	0	4.75283	4.1622	0	2.46985
GLCMANNANAUT-PWY: superpathway of N-acetylglucosamine, N-acetylmannosamine and N-acetylneuraminate degradation|g__Streptococcus.s__Streptococcus_mitis	0	0	0	0	0	0	0	0	2.14014	0	0	0	0	0	0	0	0	0	0	0	0	0	0	0
GLCMANNANAUT-PWY: superpathway of N-acetylglucosamine, N-acetylmannosamine and N-acetylneuraminate degradation|g__Streptococcus.s__Streptococcus_oralis	0	0	0	0	0	0	0	5.32277	6.06275	0	0	0	0	0	0	0	4.32957	4.11477	0	0	0	0	0	0
GLCMANNANAUT-PWY: superpathway of N-acetylglucosamine, N-acetylmannosamine and N-acetylneuraminate degradation|unclassified	0	0	0	0	0	0	0	0	0	0	1.07175	0	0	0	0	0	0	0	0	0	0	0	0	0
GLUCONEO-PWY: gluconeogenesis I	105.166	141.268	105.133	100.299	132.718	101.18	156.359	95.7966	114.888	97.7657	76.9123	91.1624	78.0762	88.8149	88.6031	73.2644	75.7932	78.1185	88.9625	97.1322	99.9311	130.113	128.698	119.185
GLUCONEO-PWY: gluconeogenesis I|unclassified	0	0	0	0	0	0	0	0	0	0	0	0	0	0	0	0	0	0	3.71785	0	0	0	0	0
GLUTORN-PWY: L-ornithine biosynthesis I	19.2111	20.5465	22.3075	14.6933	16.2768	12.7969	23.8121	9.52136	11.8436	32.062	28.9839	33.3698	18.9595	16.724	14.7991	11.9466	12.9396	10.3332	8.43872	12.0027	13.5389	16.5173	22.7026	16.7538
GLUTORN-PWY: L-ornithine biosynthesis I|g__Lactobacillus.s__Lactobacillus_fermentum	7.95945	8.61211	10.5561	9.44623	7.22443	7.95535	14.0567	6.82892	8.54797	8.45682	8.29401	9.65405	9.33921	9.53136	7.6998	7.1917	9.3073	7.85099	5.56422	6.42665	8.96806	7.37004	13.1768	9.90643
GLUTORN-PWY: L-ornithine biosynthesis I|g__Streptococcus.s__Streptococcus_mutans	5.77571	4.25042	5.40495	0	0	0	0	0	0	13.0604	11.7339	15.3045	4.39589	0	0	0	0	0	0	0	0	0	4.29745	3.34191
GLYCOGENSYNTH-PWY: glycogen biosynthesis I (from ADP-D-Glucose)	63.6362	61.6138	67.1328	126.61	131.253	138.636	148.025	150.282	135.073	50.8046	39.7857	53.0916	102.112	104.255	108.505	138.511	119.353	140.51	155.141	163.584	162.315	56.8741	44.1416	63.6225
GLYCOGENSYNTH-PWY: glycogen biosynthesis I (from ADP-D-Glucose)|g__Streptococcus.s__Streptococcus_infantis	0	0	0	0	0	0	0	0	1.10085	0	0	0	0	0	0	0	0	0.7166	0	1.01724	0.313655	0	0	0
GLYCOGENSYNTH-PWY: glycogen biosynthesis I (from ADP-D-Glucose)|g__Streptococcus.s__Streptococcus_mutans	0	0	3.81327	0	0	0	0	0	0	4.55329	4.31256	5.14147	0	0	0	0	0	0	0	0	0	6.8858	6.39052	7.6266
GLYCOGENSYNTH-PWY: glycogen biosynthesis I (from ADP-D-Glucose)|g__Streptococcus.s__Streptococcus_oralis	9.8956	12.8929	11.7418	9.5656	8.56334	13.087	11.1583	10.221	8.90184	4.56039	7.49996	7.94289	9.35739	10.4774	7.61071	11.8975	7.62499	8.22218	9.30356	13.9804	7.36377	11.4066	7.87664	14.4491
GLYCOGENSYNTH-PWY: glycogen biosynthesis I (from ADP-D-Glucose)|g__Streptococcus.s__Streptococcus_parasanguinis	29.1777	26.8192	30.7708	64.2255	63.1663	54.4732	69.5546	72.003	64.6774	23.0272	14.874	19.8112	50.5896	48.862	51.8973	62.201	55.0916	56.7812	60.6946	71.1225	53.9274	15.4787	15.9277	18.5291
GLYCOGENSYNTH-PWY: glycogen biosynthesis I (from ADP-D-Glucose)|g__Streptococcus.s__Streptococcus_salivarius	7.78982	9.42819	5.39257	11.6436	14.1842	16.7374	16.3522	10.4763	12.3597	10.6744	7.02393	8.35052	11.4862	11.0411	14.4978	7.67951	8.3793	12.4004	7.87806	14.1369	7.33201	7.42865	8.04115	7.84384
GLYCOLYSIS-E-D: superpathway of glycolysis and the Entner-Doudoroff pathway	135.158	167.075	131.943	135.016	180.517	130.773	202.247	128.077	152.024	106.16	82.6054	96.3349	108.586	128.291	117.275	110.473	109.203	119.32	135.243	154.061	148.457	178.711	168.367	157.338
GLYCOLYSIS: glycolysis I (from glucose 6-phosphate)	1014.67	1033.37	1002.63	990.829	1079.1	1024.13	1016.57	833.33	947.166	727.031	726.556	778.354	793.254	754.755	874.74	791.628	728.641	771.006	734.213	887.072	764.591	994.479	987.456	994.74
GOLPDLCAT-PWY: superpathway of glycerol degradation to 1,3-propanediol	14.1787	16.4019	18.7072	4.53181	4.00229	5.28166	0	2.28756	7.06645	18.7795	17.2372	18.8718	9.69399	5.17261	7.57639	4.82069	6.70164	4.54012	7.87271	1.93822	0	25.8461	25.0496	22.1562
HEME-BIOSYNTHESIS-II: heme b biosynthesis I (aerobic)	19.3107	17.2525	18.3281	17.6257	16.7338	14.449	17.911	14.0747	14.4623	13.7778	11.961	12.3748	12.8596	16.9418	17.2517	13.0375	14.2191	13.4256	11.707	18.198	13.7407	23.0993	22.5131	24.0663
HEME-BIOSYNTHESIS-II: heme b biosynthesis I (aerobic)|g__Veillonella.s__Veillonella_atypica	10.6324	11.4562	10.9208	10.1345	12.0515	10.6244	13.3232	9.93897	9.57624	7.89012	6.52522	4.94319	8.17684	10.3562	9.38614	9.28195	9.53703	6.93269	9.19443	13.2571	10.2527	13.9512	12.4202	13.9515
HEME-BIOSYNTHESIS-II: heme b biosynthesis I (aerobic)|g__Veillonella.s__Veillonella_dispar	0	0	0	0	0	0	0	0	0	0	0	0	0	0	0	1.6503	0.518178	0	0	0	0	0	0	0
HEMESYN2-PWY: heme b biosynthesis II (oxygen-independent)	24.0295	20.8073	20.4843	19.5308	17.3731	24.0136	18.3445	15.9345	18.7949	15.4969	16.9287	15.6542	13.4736	17.2028	18.9001	14.5362	19.628	17.258	14.4589	19.8238	15.7415	29.2598	22.9199	29.338
HEMESYN2-PWY: heme b biosynthesis II (oxygen-independent)|g__Veillonella.s__Veillonella_atypica	14.9132	15.3208	11.9918	11.0755	12.8981	17.5644	15.0891	11.8091	14.8733	8.81384	8.70988	5.47403	8.86038	10.7425	10.3125	10.2899	11.4318	7.80122	11.119	14.6	11.503	17.5726	13.1088	15.8019
HEMESYN2-PWY: heme b biosynthesis II (oxygen-independent)|unclassified	2.6993	0	0	0	0	2.57637	0	0	0	0	2.00244	0	0	0	0	0	0	0	0	0	0	0	0	0
HEXITOLDEGSUPER-PWY: superpathway of hexitol degradation (bacteria)	121.441	174.854	118.986	117.656	163.8	121.317	193.295	111.168	134.817	107.335	104.166	99.652	91.5489	110.225	106.546	89.4259	97.0232	108.191	128.382	143.06	138.841	188.341	165.677	157.486
HISDEG-PWY: L-histidine degradation I	0	0	0	0	0	0	0	0	0	0	0	2.38437	0	0	0	0	0	0	0	0	0	0	0	0
HISTSYN-PWY: L-histidine biosynthesis	34.1682	41.1487	34.5415	25.1122	32.1142	26.4378	32.4655	20.8289	24.4829	32.5076	34.1501	38.0376	30.2121	24.7741	31.8317	22.3014	22.7664	22.8578	20.6626	22.534	23.5935	49.232	46.2341	52.121
HISTSYN-PWY: L-histidine biosynthesis|g__Streptococcus.s__Streptococcus_mutans	0	3.23434	0	0	0	0	0	0	0	6.76099	7.11721	1.76302	0	0	0	0	0	0	0	0	0	8.65289	8.71508	10.8115
HISTSYN-PWY: L-histidine biosynthesis|g__Veillonella.s__Veillonella_atypica	15.0503	21.7687	16.0367	14.7231	20.9489	15.4997	20.2411	16.2549	14.822	13.4867	11.3744	14.1293	11.9947	17.1739	17.6229	15.1925	14.1917	15.4031	15.7205	14.1264	18.2829	19.7982	18.1666	20.7802
HOMOSER-METSYN-PWY: L-methionine biosynthesis I	8.65701	15.4651	19.9838	24.6824	37.8894	27.8247	30.4207	34.461	35.2671	10.8309	14.689	13.2445	12.7793	30.1616	26.4603	22.2578	26.9404	31.2664	34.2767	32.8981	36.8436	16.6245	8.2499	15.3173
HOMOSER-METSYN-PWY: L-methionine biosynthesis I|unclassified	0	0	0	0	0	0	2.16698	0	0	0	0	1.76802	0	0	0	0	0	0	0	0	0	0	0	0
HSERMETANA-PWY: L-methionine biosynthesis III	26.7814	25.0851	30.2742	16.7303	24.1682	19.5337	21.7648	7.8875	9.85658	39.4283	35.7969	35.4034	9.02619	13.7844	19.1093	6.87348	3.83409	12.9974	11.164	11.4587	10.6247	27.8035	30.1593	32.459
HSERMETANA-PWY: L-methionine biosynthesis III|g__Streptococcus.s__Streptococcus_mitis	0	0	0	0	0	0	0	0.235001	0.867229	0	0.305689	0	0	0	0.328184	0	0	0	0	0.321849	0	0	0	0
HSERMETANA-PWY: L-methionine biosynthesis III|g__Streptococcus.s__Streptococcus_oralis	0	0	1.85957	0	0	0	0	1.58663	0.934308	1.14384	1.08644	0	0	0	1.23082	0.63033	0	0.595226	0.93927	0.599287	0	1.80306	1.70249	0
HSERMETANA-PWY: L-methionine biosynthesis III|g__Streptococcus.s__Streptococcus_salivarius	0	0	0	6.83916	4.17882	6.63922	6.75523	0	0	2.90711	3.09573	0	0	0	0	0	0	0	0	3.20185	0	0	0	0
HSERMETANA-PWY: L-methionine biosynthesis III|unclassified	0	0	0	0	0	2.04207	0	0	0	0	0	1.9561	0	0	0	0	0	0	1.5807	0	0	0	0	0
ILEUSYN-PWY: L-isoleucine biosynthesis I (from threonine)	440.738	404.033	444.188	456.614	478.278	452.717	610.358	456.296	442.905	525.497	536.08	576.645	443.816	426.054	471.573	419.575	406.986	414.022	384.344	485.792	424.511	568.898	548.459	532.297
ILEUSYN-PWY: L-isoleucine biosynthesis I (from threonine)|g__Streptococcus.s__Streptococcus_infantis	0	0	0	0	0	0	0	0	1.4326	0	0	0	0	0	0	0	0	0.78098	0	0	0	0	0	0
ILEUSYN-PWY: L-isoleucine biosynthesis I (from threonine)|g__Streptococcus.s__Streptococcus_mitis	0	0	0	0	0	0	0	0.578872	1.74485	0	0	0	0	0	0	0	0	0	0.559152	0	0	0	0	0
ILEUSYN-PWY: L-isoleucine biosynthesis I (from threonine)|g__Streptococcus.s__Streptococcus_mutans	16.9182	19.1514	20.2131	2.19016	0	0	0	0	0	23.7075	28.5258	30.9558	0	0	0	0	0	0	0	0	0	60.8291	48.5081	46.8428
ILEUSYN-PWY: L-isoleucine biosynthesis I (from threonine)|g__Streptococcus.s__Streptococcus_oralis	4.44033	7.68225	6.0427	3.83159	3.12483	5.34787	0	3.40362	5.8875	5.35541	5.87958	2.75528	6.11756	1.97992	4.51246	3.91497	4.02089	2.43314	3.81107	5.62485	4.46921	3.53164	4.34403	2.60355
ILEUSYN-PWY: L-isoleucine biosynthesis I (from threonine)|g__Streptococcus.s__Streptococcus_parasanguinis	10.8234	10.9723	8.82657	17.2014	14.8899	17.4016	23.6519	19.4842	21.3607	5.95177	4.56398	5.2155	12.3368	12.9591	14.74	20.6551	14.8966	18.8317	21.0495	22.4847	22.6124	7.09123	6.85643	2.54709
ILEUSYN-PWY: L-isoleucine biosynthesis I (from threonine)|g__Streptococcus.s__Streptococcus_salivarius	67.6178	56.3467	67.022	104.722	106.02	96.8928	130.031	92.4432	109.712	77.5489	63.7357	68.0031	81.6772	71.0989	95.7303	72.0525	72.634	68.1361	63.1762	70.0247	64.4007	50.4534	64.0958	57.072
ILEUSYN-PWY: L-isoleucine biosynthesis I (from threonine)|g__Streptococcus.s__Streptococcus_sp_HMSC071D03	0	0	0	0	0	0	0	0	0	0	0	0	0	0	0	0	0	0	0	0	1.25596	0	0	0
ILEUSYN-PWY: L-isoleucine biosynthesis I (from threonine)|g__Veillonella.s__Veillonella_atypica	32.08	30.2729	28.2831	22.0324	33.1779	25.3931	29.9525	22.0845	22.4234	19.942	21.0633	20.0599	22.4768	25.5663	21.0326	17.2829	19.7819	19.6007	22.4743	28.0456	25.0727	32.8718	30.2508	25.3407
ILEUSYN-PWY: L-isoleucine biosynthesis I (from threonine)|g__Veillonella.s__Veillonella_dispar	9.12037	9.03229	0	8.6734	7.14806	0	5.34821	4.83791	0	5.10587	3.98684	5.48893	0	6.35903	0	5.51707	0	3.72608	6.57484	5.57813	5.23672	7.27023	7.32771	7.15423
ILEUSYN-PWY: L-isoleucine biosynthesis I (from threonine)|g__Veillonella.s__Veillonella_infantium	0	0	0	0	0	0	0	0	0	0	0	0	0	0	0	0	1.24795	0	0	0	0	0	0	0
ILEUSYN-PWY: L-isoleucine biosynthesis I (from threonine)|g__Veillonella.s__Veillonella_parvula	1.57349	0	1.06012	0	0	1.12557	0	0	0	0	0	0	0	0	0	0	0	0	0	0.447063	0	0	0	0
ILEUSYN-PWY: L-isoleucine biosynthesis I (from threonine)|unclassified	0	0	0	0	0	0	0	0	0	0	0	0	2.60338	0	0	0	0	0	3.74193	0	0	0	0	0
LACTOSECAT-PWY: lactose and galactose degradation I	339.262	313.427	317.81	419.175	368.199	448.327	456.311	371.873	358.488	187.669	153.935	168.082	302.934	276.42	327.004	294.364	285.405	272.594	282.817	348.337	306.613	224.029	204.793	235.779
LACTOSECAT-PWY: lactose and galactose degradation I|g__Streptococcus.s__Streptococcus_anginosus_group	0	2.856	0	0	0	0	0	0	0	0	0	0	0	0	0	0	0	0	0	0	0	0	0	0
LACTOSECAT-PWY: lactose and galactose degradation I|g__Streptococcus.s__Streptococcus_cristatus	6.86615	10.6498	10.0288	15.6866	14.2675	21.5055	16.9204	16.7631	13.6365	8.50124	6.65692	4.69863	15.5203	14.0051	13.2221	14.4519	18.4726	13.2751	14.9717	0	18.6815	6.13384	7.35121	7.86298
LACTOSECAT-PWY: lactose and galactose degradation I|g__Streptococcus.s__Streptococcus_infantis	0	0	0	3.15152	0	0	0	7.72758	3.64787	0	0	0	0	0	0	0	0	5.12459	0	7.13973	1.41944	0	0	0
LACTOSECAT-PWY: lactose and galactose degradation I|g__Streptococcus.s__Streptococcus_mitis	2.75283	0	0	0.664509	0	0	0	0.600724	0.626528	0	0	0	0	0	1.74874	0	1.57953	1.47094	1.5904	2.52209	0	0	0	0
LACTOSECAT-PWY: lactose and galactose degradation I|g__Streptococcus.s__Streptococcus_mutans	18.4692	19.6786	17.3599	5.50588	3.73709	0	0	0	0	2.05947	1.93967	3.60786	0	0	0	0	0	0	0	0	0	76.7858	51.9648	71.5471
LACTOSECAT-PWY: lactose and galactose degradation I|g__Streptococcus.s__Streptococcus_oralis	20.2347	21.9607	19.6189	21.0457	24.2109	39.4217	45.2913	18.5246	13.4113	14.1888	10.7851	15.8434	25.0512	17.0075	21.4593	28.3955	22.9258	15.2211	20.2176	33.5983	29.1259	23.5356	14.9846	20.7472
LACTOSECAT-PWY: lactose and galactose degradation I|g__Streptococcus.s__Streptococcus_parasanguinis	115.985	96.8048	113.475	141.022	166.488	143.462	185.888	160.89	167.989	54.4374	43.4718	48.9933	149.504	132.048	143.343	149.248	134.549	132.899	125.471	191.877	154.375	67.2146	62.012	76.0939
LACTOSECAT-PWY: lactose and galactose degradation I|g__Streptococcus.s__Streptococcus_sp_HMSC071D03	0	0	0	0	0	0	0	0	0	0	0	0	0	0	0	0	0	0	0	0	1.27519	0	0	0
LACTOSECAT-PWY: lactose and galactose degradation I|unclassified	2.25576	0	0	0	0	0	13.0921	3.18393	0	0	0	1.79719	0	0	10.5932	0	0	0	0	0	2.98906	1.84835	0	0
MET-SAM-PWY: superpathway of S-adenosyl-L-methionine biosynthesis	13.0586	22.7154	28.8984	36.3711	55.071	40.5335	44.7005	49.3503	50.2915	16.3215	21.7591	19.7894	18.9712	41.5509	37.247	31.5288	37.0001	42.6539	45.2845	45.7618	50.1523	23.6505	12.4206	21.9273
MET-SAM-PWY: superpathway of S-adenosyl-L-methionine biosynthesis|unclassified	0	0	0	0	0	0	2.89221	0	0	0	0	0	0	0	0	0	0	0	0	0	0	0	0	0
METSYN-PWY: superpathway of L-homoserine and L-methionine biosynthesis	16.1257	27.1538	33.9168	42.452	59.5479	46.746	51.3319	54.938	55.4961	19.7233	25.8126	23.794	22.5996	46.4278	42.28	35.9763	41.896	46.4461	49.3894	51.1667	53.8911	27.7356	15.2685	25.7749
METSYN-PWY: superpathway of L-homoserine and L-methionine biosynthesis|unclassified	0	0	0	0	0	0	2.79468	0	0	0	0	0	0	0	0	0	0	0	0	0	0	0	0	0
NAD-BIOSYNTHESIS-II: NAD salvage pathway III (to nicotinamide riboside)	51.7281	49.8618	45.2339	45.2012	53.9503	55.9472	63.6841	57.4614	66.0162	30.9544	9.30577	35.7279	43.83	40.0095	35.731	52.2069	36.8206	41.1301	24.8703	35.5087	43.0043	37.4436	41.2068	44.2538
NAD-BIOSYNTHESIS-II: NAD salvage pathway III (to nicotinamide riboside)|g__Streptococcus.s__Streptococcus_oralis	11.1952	21.7822	19.7099	14.8208	17.6535	11.822	18.7075	10.4805	14.0097	12.5082	5.18898	11.0832	17.2556	14.7201	16.8267	11.7672	13.564	13.8512	10.3493	14.2835	10.5016	24.4208	10.0465	22.3759
NAD-BIOSYNTHESIS-II: NAD salvage pathway III (to nicotinamide riboside)|g__Streptococcus.s__Streptococcus_parasanguinis	0	0	0	8.28176	4.80141	4.86175	6.9779	8.41253	4.92397	0	1.58828	0	3.82461	3.27258	3.87479	5.17468	4.5756	5.11856	5.73463	6.47874	5.17429	1.98843	2.39781	2.68594
NONMEVIPP-PWY: methylerythritol phosphate pathway I	30.1075	25.9978	35.726	24.436	24.9446	33.8125	29.9046	26.7497	24.813	18.6721	18.3633	22.1132	19.2358	17.3124	24.5641	23.7214	21.7452	23.6506	29.5377	27.1216	31.8425	42.3764	31.9518	38.2804
NONMEVIPP-PWY: methylerythritol phosphate pathway I|g__Veillonella.s__Veillonella_atypica	16.1726	14.6115	14.3389	14.1009	12.8923	18.7278	14.8158	13.7007	15.0855	9.7795	9.02775	10.7921	11.0204	9.89177	12.3975	12.9017	12.8276	12.9792	16.1661	13.9036	17.7927	21.4932	15.4822	18.3871
NONMEVIPP-PWY: methylerythritol phosphate pathway I|unclassified	0	0	0	0	0	0	3.62436	0	0	0	0	0	0	0	0	0	0	0	0	2.54256	0	0	0	0
NONOXIPENT-PWY: pentose phosphate pathway (non-oxidative branch) I	377.376	373.048	405.292	524.983	568.298	539.84	696.59	548.357	556.119	368.208	336.96	347.839	473.683	389.867	495.766	403.035	380.428	402.967	358.95	484.844	390.426	265.777	321.248	284.084
NONOXIPENT-PWY: pentose phosphate pathway (non-oxidative branch) I|g__Lactobacillus.s__Lactobacillus_fermentum	8.58761	14.1087	8.64435	11.0871	4.06682	6.82452	19.7073	9.65298	9.17375	10.5592	9.21954	10.6705	9.21259	12.2414	8.53108	11.492	12.1264	12.8856	11.9691	11.7175	10.2142	14.094	16.8638	13.4899
NONOXIPENT-PWY: pentose phosphate pathway (non-oxidative branch) I|g__Streptococcus.s__Streptococcus_infantis	0	0	0	0	0	0	0	1.02087	1.50761	0	0	0	0	0	0	0	0	0	0	0	0	0	0	0
NONOXIPENT-PWY: pentose phosphate pathway (non-oxidative branch) I|g__Streptococcus.s__Streptococcus_mitis	0	0	0	1.25698	0	0	0	0	2.50856	0	1.1017	0	0	0	1.23215	0	3.35816	0	0.97787	4.82714	0	0	0	0
NONOXIPENT-PWY: pentose phosphate pathway (non-oxidative branch) I|g__Streptococcus.s__Streptococcus_mutans	10.3362	12.3881	12.6586	0	0	0	0	0	0	17.9248	22.0789	24.7219	5.04798	3.85361	5.2306	0	0	0	0	0	0	17.4755	16.294	20.4271
NONOXIPENT-PWY: pentose phosphate pathway (non-oxidative branch) I|g__Streptococcus.s__Streptococcus_oralis	27.5769	32.8434	36.7995	26.3777	32.9996	35.5652	38.337	27.1841	28.0991	15.4682	14.6367	17.6685	26.1596	24.2078	25.46	29.373	21.2656	24.3119	22.7451	33.8117	32.1879	30.725	29.6624	28.4679
NONOXIPENT-PWY: pentose phosphate pathway (non-oxidative branch) I|g__Streptococcus.s__Streptococcus_salivarius	82.1103	69.8115	78.5665	114.151	122.343	117.396	139.307	130.769	129.379	69.7101	62.8384	67.7855	88.2428	81.767	121.232	90.4922	87.1414	87.1696	77.0175	115.597	84.5504	50.984	70.305	59.3873
NONOXIPENT-PWY: pentose phosphate pathway (non-oxidative branch) I|g__Streptococcus.s__Streptococcus_sp_HMSC071D03	0	0	0	0	0	0	0	0	0	0	0	0	0	0	0	0	0	0	0	0	0.173339	0	0	0
NONOXIPENT-PWY: pentose phosphate pathway (non-oxidative branch) I|unclassified	8.65857	15.1324	14.8198	0	5.06331	4.94584	0	0	6.24123	13.0013	9.37367	12.5266	7.6043	9.01414	11.9753	1.595	4.09149	5.46373	5.14826	7.27379	6.4392	17.6424	17.7838	13.6867
OANTIGEN-PWY: O-antigen building blocks biosynthesis (E. coli)	134.157	119.549	133.237	177.228	168.354	213.557	225.365	177.092	204.907	169.192	114.506	129.785	137.284	157.468	184.431	153.591	136.14	150.763	164.854	197.196	169.877	161.771	141.924	147.384
OANTIGEN-PWY: O-antigen building blocks biosynthesis (E. coli)|g__Streptococcus.s__Streptococcus_oralis	0	0	1.76335	0	0	3.56054	7.40797	0	3.11529	0	0	0	2.48051	2.87309	3.31999	5.06784	0	3.99388	3.99169	4.43398	6.47846	0	0	0
OANTIGEN-PWY: O-antigen building blocks biosynthesis (E. coli)|g__Streptococcus.s__Streptococcus_parasanguinis	0	3.58997	3.88635	0	4.02358	3.90609	8.98685	5.58482	6.89309	4.45818	0	0	5.80425	7.15166	5.76885	5.18344	8.36758	5.35335	4.88022	9.35054	4.90522	0	3.34552	1.18886
OANTIGEN-PWY: O-antigen building blocks biosynthesis (E. coli)|g__Streptococcus.s__Streptococcus_salivarius	0	0	0	0	0	0	0	0	0	0	0	0	5.18017	0	0	0	0	0	0	0	0	0	0	0
OANTIGEN-PWY: O-antigen building blocks biosynthesis (E. coli)|unclassified	0	0	0	0	0	4.96005	0	0	0	0	0	3.45592	0	0	0	0	2.81546	0	1.47787	0	0	5.95556	0	0
P124-PWY: Bifidobacterium shunt	2490.11	2454.32	2595.91	2366.12	2356.11	2306.07	2701.2	2069.41	2058.74	2232.19	1971.72	2356.49	1881.83	1901.79	1919.86	1714.83	1704.9	1582.26	1534.18	1716.49	1465.51	2060.92	2527.53	2183.31
P124-PWY: Bifidobacterium shunt|g__Lactobacillus.s__Lactobacillus_fermentum	2096.34	2052.97	2190.72	1797.58	1814.28	1769.65	2040.21	1562	1505.92	1827.3	1629.45	1946.42	1365.15	1488.14	1374.44	1310.73	1305.51	1187.66	1145.2	1222.69	1073.55	1735.25	2192.66	1853.1
P125-PWY: superpathway of (R,R)-butanediol biosynthesis	16.0294	11.9961	6.81572	26.2422	26.812	24.7368	33.0817	25.2574	28.4871	8.63437	9.00833	9.95706	21.7465	14.3018	22.7183	27.8052	27.7063	25.4599	33.3977	23.8667	31.1594	6.17042	5.82763	8.59495
P125-PWY: superpathway of (R,R)-butanediol biosynthesis|g__Streptococcus.s__Streptococcus_salivarius	6.65369	4.35937	4.04787	12.2071	9.7191	8.97301	12.7127	10.7369	14.2461	4.62998	5.35008	4.32865	10.3754	4.3215	8.00966	13.4383	15.0079	11.6016	15.2874	10.9635	12.4302	4.29837	2.36136	4.11356
P161-PWY: acetylene degradation (anaerobic)	13.2833	26.6432	30.3633	20.476	14.3358	27.495	41.3201	21.31	33.509	15.3499	0	16.0338	17.104	9.77069	10.0917	24.46	11.1939	17.6907	0	33.8275	32.8433	21.1988	21.3596	24.6644
P161-PWY: acetylene degradation (anaerobic)|g__Streptococcus.s__Streptococcus_infantis	0	0	0	1.09293	0	0	0	0	0	0	0	0	0	0	0	0	0	1.37089	0	1.81129	0	0	0	0
P161-PWY: acetylene degradation (anaerobic)|g__Streptococcus.s__Streptococcus_oralis	1.43038	2.11487	0.749932	0	2.71083	1.98527	0	1.90128	0.653269	0	0	0.711675	0	0.639716	0.665157	0.625697	0.61375	0	0	0	1.14148	3.92177	1.37048	0.615458
P161-PWY: acetylene degradation (anaerobic)|unclassified	0	0	0	0	0	0	6.08595	0	0	0	0	0	0	0	0	0	0	0	0	0	0	0	0	0
P185-PWY: formaldehyde assimilation III (dihydroxyacetone cycle)	90.7307	103.358	96.1016	111.466	88.4994	90.8793	80.5894	73.7957	90.4968	95.5932	82.784	104.343	107.77	83.118	99.4951	79.6409	84.3186	58.5312	64.955	70.6668	60.5287	80.0444	95.6389	88.9336
P441-PWY: superpathway of N-acetylneuraminate degradation	9.91152	0	0	0	0	0	0	20.7891	32.954	13.0952	0	0	7.05127	11.6214	4.74819	0	13.7854	18.7277	0	0	14.4073	12.4616	0	7.75558
P461-PWY: hexitol fermentation to lactate, formate, ethanol and acetate	39.4699	52.8333	60.1761	40.6053	28.5009	54.3201	80.9663	42.1304	65.6508	62.2535	61.7888	51.8157	33.8761	27.6244	42.991	48.371	28.4862	34.9926	20.9629	66.0609	64.0482	72.2427	49.4005	48.8647
P461-PWY: hexitol fermentation to lactate, formate, ethanol and acetate|g__Streptococcus.s__Streptococcus_mutans	0	0	0	0	0	0	0	0	0	0	0	0	0	0	0	0	0	0	0	0	0	0	8.11604	7.46237
PANTO-PWY: phosphopantothenate biosynthesis I	31.8004	39.3068	23.9252	19.7591	14.2101	43.3814	11.9924	47.1906	26.46	14.6344	18.2631	15.4645	17.6675	25.2728	39.8393	25.2821	30.1033	27.3746	14.5793	16.0088	26.5542	39.3259	19.3552	24.3552
PANTO-PWY: phosphopantothenate biosynthesis I|unclassified	2.29384	0	0	0	0	0	0	0	5.88741	1.53999	0	0	0	1.83132	0	0	0	2.10573	0	0	4.37663	0	0	0
PANTOSYN-PWY: superpathway of coenzyme A biosynthesis I (bacteria)	30.2089	25.5542	21.1097	31.0645	23.7269	41.6094	8.64554	38.8067	39.2616	22.9192	26.8422	23.1738	24.7458	22.769	34.8368	31.0677	23.7602	19.8969	0	19.6904	37.0222	11.987	0	30.8808
PENTOSE-P-PWY: pentose phosphate pathway	265.448	248.81	278.827	274.122	248.555	248.182	267.703	226.25	254.976	270.27	260.924	287.683	190.912	237.628	175.705	201.767	200.537	192.721	179.981	191.83	200.638	231.631	283.102	255.204
PENTOSE-P-PWY: pentose phosphate pathway|g__Lactobacillus.s__Lactobacillus_fermentum	11.3549	18.513	11.4271	14.609	5.40059	9.03804	25.8381	12.7039	12.0955	13.9627	12.1902	14.1129	11.9959	16.1322	11.1341	15.1789	15.9655	16.9363	15.7438	15.3922	13.4542	18.6396	22.2232	17.9082
PEPTIDOGLYCANSYN-PWY: peptidoglycan biosynthesis I (meso-diaminopimelate containing)	803.845	820.275	865.913	788.03	757.833	762.033	907.781	716.206	715.08	786.328	762.136	846.001	630.401	683.276	660.749	600.767	614.602	573.736	533.7	635.902	545.473	747.675	883.626	770.025
PEPTIDOGLYCANSYN-PWY: peptidoglycan biosynthesis I (meso-diaminopimelate containing)|g__Lactobacillus.s__Lactobacillus_fermentum	606.927	641.505	674.279	589.636	554.558	561.444	696.785	521.554	507.124	636.91	618.254	688.802	460.206	509.838	470.871	430.464	443.007	416.228	387.055	448.619	385.694	580.605	723.271	581.396
PEPTIDOGLYCANSYN-PWY: peptidoglycan biosynthesis I (meso-diaminopimelate containing)|g__Streptococcus.s__Streptococcus_mutans	11.4034	8.06384	14.4892	0	0	0	0	0	0	22.4682	21.0563	24.7312	6.6657	0	0	0	0	0	0	0	0	25.3811	15.5726	27.9357
PEPTIDOGLYCANSYN-PWY: peptidoglycan biosynthesis I (meso-diaminopimelate containing)|g__Streptococcus.s__Streptococcus_oralis	4.52865	0	0	0	0	0	0	3.42777	1.69518	0	0	0	0	0	2.26183	0	1.51366	5.55735	4.20681	1.72036	0	0	0	6.51372
PEPTIDOGLYCANSYN-PWY: peptidoglycan biosynthesis I (meso-diaminopimelate containing)|g__Streptococcus.s__Streptococcus_salivarius	8.45039	0	0	12.7768	16.8268	23.6302	13.7426	19.8962	20.9801	11.0645	8.94557	11.6041	13.4054	15.4857	15.5905	6.83397	9.87945	11.4419	8.74366	14.0155	11.2974	0	0	9.28001
PEPTIDOGLYCANSYN-PWY: peptidoglycan biosynthesis I (meso-diaminopimelate containing)|g__Veillonella.s__Veillonella_atypica	18.279	20.65	20.7232	18.9461	15.2911	14.4011	18.1017	17.3442	16.4407	14.2005	11.7447	11.2825	15.598	15.1347	13.9653	13.9898	17.2244	15.8613	14.6529	22.1814	19.5908	25.5109	19.7005	24.2856
PEPTIDOGLYCANSYN-PWY: peptidoglycan biosynthesis I (meso-diaminopimelate containing)|unclassified	5.60365	8.85872	0	0	0	8.23868	12.6149	0	0	4.95654	0	6.10415	0	6.4846	0	7.63819	5.14368	0	7.0793	0	0	7.51621	6.30166	0
PHOSLIPSYN-PWY: superpathway of phospholipid biosynthesis I (bacteria)	20.7399	16.4433	20.3656	26.1862	29.6638	27.8354	38.1736	49.2129	42.5655	10.5468	4.58722	21.5521	21.0835	32.3561	13.4274	25.3962	25.7374	38.7623	22.1615	40.8216	38.5447	19.2648	17.6819	28.7262
POLYISOPRENSYN-PWY: polyisoprenoid biosynthesis (E. coli)	0	6.41855	4.20522	0	5.32451	5.09712	11.2607	8.1142	6.94684	1.86681	0	4.11014	4.98048	4.66902	5.34249	7.77904	5.33719	7.10546	8.04408	5.77788	11.5954	2.54311	1.87016	0
PPGPPMET-PWY: ppGpp metabolism	648.726	626.949	545.766	430.383	455.876	560.13	460.738	447.089	455.573	394.028	435.895	472.585	445.254	446.901	480.862	445.115	466.169	434.097	404.857	441.431	451.722	585.531	521.292	552.546
PWY-1042: glycolysis IV	1111.64	1155.81	1111.74	1617.79	1657.45	1615.36	1884.92	1501.54	1594.42	1268.45	1138.62	1208.81	1387.74	1154.97	1404.08	1232.76	1161.31	1261.82	1121.26	1451.34	1212.63	979.738	1063.69	1051.83
PWY-1042: glycolysis IV|g__Streptococcus.s__Streptococcus_anginosus_group	23.1917	18.2471	37.0333	0	33.3185	0	0	15.3748	16.3531	11.676	14.7391	11.1393	27.5989	25.3397	0	12.3123	11.2038	9.17749	12.0358	10.6389	16.6276	14.9521	27.8789	13.0748
PWY-1042: glycolysis IV|g__Streptococcus.s__Streptococcus_cristatus	1.04683	1.04178	6.53217	3.04657	5.10167	2.92875	5.00558	2.82454	0	2.98786	1.77664	1.03297	2.01821	3.71087	3.86667	2.72405	0.890776	4.27781	4.15551	0	0	0	0	1.78679
PWY-1042: glycolysis IV|g__Streptococcus.s__Streptococcus_infantis	0	0	0	60.3761	0	0	0	24.8483	53.5506	0	0	0	0	0	0	0	0	50.0045	0	59.949	13.3738	0	0	0
PWY-1042: glycolysis IV|g__Streptococcus.s__Streptococcus_mitis	1.0506	0	0	4.07303	0	0	0	2.83529	7.56357	0	5.31826	0	0	5.58117	7.74057	0	4.4525	4.29297	2.50375	5.07286	0	0	0	0
PWY-1042: glycolysis IV|g__Streptococcus.s__Streptococcus_mutans	2.06012	2.05022	5.26646	0.99472	0.992628	2.73951	0	0	0	11.4609	6.10057	2.05214	1.97143	1.79962	3.61017	0	0	0	0.761338	0	0	0	0	0
PWY-1042: glycolysis IV|g__Streptococcus.s__Streptococcus_oralis	116.747	203.912	162.181	105.375	163.413	142.647	234.243	97.8364	119.457	89.2171	76.6757	122.323	126.264	99.0189	86.3377	132.306	96.5909	81.4054	71.2006	110.312	106.204	142.938	146.243	153.508
PWY-1042: glycolysis IV|g__Streptococcus.s__Streptococcus_parasanguinis	115.344	136.241	122.082	197.129	241.12	227.459	238.897	197.645	257.067	86.8019	66.7056	74.0129	192.268	143.935	186.526	211.443	187.059	203.152	215.05	196.857	206.088	80.2164	101.107	84.4663
PWY-1042: glycolysis IV|g__Streptococcus.s__Streptococcus_salivarius	601.796	575.244	511.443	991.119	1010.67	1003.59	1181.4	982.434	978.19	688.269	599.752	600.083	803.884	690.995	900.992	715.827	688.925	743.891	661.673	892.46	698.696	408.503	482.052	466.872
PWY-1042: glycolysis IV|g__Streptococcus.s__Streptococcus_sp_HMSC071D03	0	0	0	0	0	0	0	0	0	0	0	0	0	0	0	0	0	0	0	0	25.8729	0	0	0
PWY-1042: glycolysis IV|g__Veillonella.s__Veillonella_atypica	3.96967	0	9.72905	0	5.37425	9.68606	12.7629	5.56339	8.46022	6.34189	0	5.04731	5.95046	4.83602	6.11517	7.42583	7.48744	8.4637	9.2473	8.32211	7.62465	9.55906	6.27476	6.0506
PWY-1042: glycolysis IV|unclassified	0	0	8.15964	9.69895	0	0	18.671	11.745	10.9906	0	0	0	5.45311	0	8.48798	0	8.27684	0	0	8.29582	9.19892	0	0	0
PWY-2941: L-lysine biosynthesis II	70.4952	74.5059	83.6794	72.8041	79.5647	72.8483	99.162	88.5285	91.3431	91.3433	72.3547	84.9296	65.998	84.6881	71.3537	73.0955	70.1576	67.3586	65.3295	70.2578	61.4433	89.5625	99.4031	86.7019
PWY-2941: L-lysine biosynthesis II|g__Lactobacillus.s__Lactobacillus_fermentum	28.0468	33.9614	40.0831	32.6929	24.157	23.0595	41.6307	27.0378	32.0461	38.1091	35.2945	43.7053	20.7624	31.6537	21.0415	25.1118	26.4177	21.858	21.014	24.3971	19.9704	34.1908	44.3027	35.4581
PWY-2941: L-lysine biosynthesis II|g__Streptococcus.s__Streptococcus_oralis	0	0	0	0	0	0	0	0	0	0	0	0	0	1.55747	0	0	0	0	0	0	0	0	0	0
PWY-2941: L-lysine biosynthesis II|g__Streptococcus.s__Streptococcus_salivarius	7.49156	0	0	13.2422	13.1887	11.285	18.9287	17.4503	7.50445	8.02158	0	8.68816	8.19278	14.1209	10.804	11.3287	7.87671	8.69585	8.74615	13.3891	0	0	0	0
PWY-2942: L-lysine biosynthesis III	106.157	108.09	114.82	113.957	115.104	92.4761	135.964	99.2709	104.287	96.3076	91.5335	102.447	93.9138	99.9436	100.084	92.9564	95.3034	86.5299	80.0096	107.089	82.3286	100.426	116.265	104.156
PWY-2942: L-lysine biosynthesis III|g__Lactobacillus.s__Lactobacillus_fermentum	37.5962	38.7994	42.9705	36.8295	27.152	23.0093	42.2917	26.0566	33.0761	38.0787	39.011	51.411	15.9793	30.541	19.4107	22.9255	21.8053	20.0761	20.2763	21.6212	20.5046	32.3197	43.6949	32.4907
PWY-2942: L-lysine biosynthesis III|g__Streptococcus.s__Streptococcus_oralis	0	0	0	0	0	0	0	0	0	0	0	0	0	1.34854	0	0	0	0	0	0	0	0	0	0
PWY-2942: L-lysine biosynthesis III|g__Streptococcus.s__Streptococcus_salivarius	12.3324	0	0	16.2577	19.8295	17.6892	24.1859	19.9575	6.31219	11.0545	11.4635	9.2055	17.4765	16.0316	17.7936	13.8518	9.62973	9.97241	8.8428	17.3255	0	0	0	7.44089
PWY-2942: L-lysine biosynthesis III|g__Veillonella.s__Veillonella_atypica	21.3601	23.6327	16.7931	14.8757	11.3781	9.17988	17.8777	11.0374	15.3553	11.0176	6.68483	9.90298	11.5991	11.735	13.9385	16.1514	13.8478	11.4219	14.0485	16.1003	15.6181	21.0146	18.3755	19.5593
PWY-2942: L-lysine biosynthesis III|g__Veillonella.s__Veillonella_dispar	0	0	0	0	0	0	0	0	0	0	0	0	0	0	0	0	0	0	0	1.66639	0	0	0	0
PWY-2942: L-lysine biosynthesis III|unclassified	0	0	0	0	0	0	0	0	0	2.01951	0	0	0	0	0	0	0	0	0	0	0	0	0	0
PWY-3001: superpathway of L-isoleucine biosynthesis I	139.118	132.162	128.354	179.557	174.202	186.981	208.703	174.328	171.842	133.656	117.81	131.457	139.08	134.834	148.543	131.57	129.272	125.602	121.227	162.766	134.163	121.795	134.61	117.458
PWY-3001: superpathway of L-isoleucine biosynthesis I|g__Streptococcus.s__Streptococcus_mitis	0	0	0	0	0	0	0	0.568477	0	0	0	0	0	0	0	0	0	0	0	0	0	0	0	0
PWY-3001: superpathway of L-isoleucine biosynthesis I|g__Streptococcus.s__Streptococcus_mutans	0	0	0	0	0	0	0	0	0	7.14566	7.99757	8.43884	0	0	0	0	0	0	0	0	0	9.41299	9.98828	9.9313
PWY-3001: superpathway of L-isoleucine biosynthesis I|g__Streptococcus.s__Streptococcus_oralis	4.65198	7.43367	4.9583	1.34012	2.83459	5.95018	0	3.38286	3.79247	4.01425	2.82744	2.04802	5.12068	2.97644	4.09386	4.31818	2.0768	2.87417	3.11973	5.09234	3.55044	2.96498	4.70279	3.5667
PWY-3001: superpathway of L-isoleucine biosynthesis I|g__Streptococcus.s__Streptococcus_parasanguinis	6.9522	6.8022	3.66592	8.366	10.0949	9.77392	14.345	10.047	14.7252	2.9235	4.13554	4.15203	9.28554	6.34606	7.29329	11.0651	9.56532	8.5247	9.86143	12.733	12.0004	6.03332	5.63271	2.67936
PWY-3001: superpathway of L-isoleucine biosynthesis I|g__Streptococcus.s__Streptococcus_salivarius	28.1163	27.9655	27.9289	46.384	49.0999	50.1555	58.788	50.3745	49.2775	28.7896	28.4868	27.7839	41.43	34.8488	43.6503	33.6275	32.4233	34.4551	27.278	46.8605	36.2027	25.6404	26.3505	23.4853
PWY-3841: folate transformations II (plants)	783.37	751.32	808.462	754.727	742.419	696.52	891.048	745.529	727.951	771.133	750.989	822.567	652.797	617.687	674.813	594.309	570.262	548.727	520.228	606.079	529.521	573.935	757.841	616.606
PWY-3841: folate transformations II (plants)|g__Lactobacillus.s__Lactobacillus_fermentum	615.914	595.073	666.245	522.912	487.065	469.129	603.175	499.02	472.409	636.675	620.267	693.921	438.173	420.225	459.802	378.241	367.525	330.333	321.129	356.903	306.82	442.489	605.679	481.306
PWY-3841: folate transformations II (plants)|g__Streptococcus.s__Streptococcus_mitis	0.670577	0	0	0	0	0	0	0	0	0	0	0	0	0	0	0	0	0	0	0	0	0	0	0
PWY-3841: folate transformations II (plants)|g__Streptococcus.s__Streptococcus_mutans	0	0	0	0	0	0	0	0	0	0	5.29983	0	0	0	0	0	0	0	0	0	0	8.4337	6.9613	5.13447
PWY-3841: folate transformations II (plants)|g__Streptococcus.s__Streptococcus_oralis	4.09451	0	0	0	0	0	6.28389	6.61784	0	0	1.89651	0	0	0	0	0	0	1.71022	0	0	0	0	0	0
PWY-3841: folate transformations II (plants)|g__Streptococcus.s__Streptococcus_parasanguinis	18.2559	18.214	9.86082	35.4331	39.6694	30.8266	41.3115	39.9165	44.5424	8.41306	7.69643	11.7696	27.9443	27.0195	25.5596	41.4311	36.6777	33.4455	43.3679	45.1944	43.5343	9.28932	12.739	9.76056
PWY-3841: folate transformations II (plants)|g__Streptococcus.s__Streptococcus_salivarius	7.94648	11.0099	8.01634	13.431	12.718	9.92586	18.4674	12.6064	11.0296	9.35695	7.65334	6.74782	13.0828	8.70634	12.2529	15.0636	7.669	10.3555	11.2354	10.3435	9.6329	6.36655	7.29981	6.04267
PWY-3841: folate transformations II (plants)|g__Veillonella.s__Veillonella_atypica	11.4414	9.99056	8.67835	9.56135	10.7421	10.899	5.5192	10.9665	5.37255	10.0699	4.49991	5.22199	8.39807	0	8.17815	5.07739	8.21928	3.87456	7.18357	8.4187	10.3259	11.332	12.2414	13.8737
PWY-3841: folate transformations II (plants)|unclassified	0	0	0	0	0	0	6.98005	0	3.11863	4.50873	2.15417	0	4.06415	3.47068	0	0	0	0	0	0	0	4.2836	3.55752	0
PWY-4041: &gamma;-glutamyl cycle	246.487	240.298	248.455	389.76	438.88	423.529	437.835	382.199	382.527	173.224	147.893	169.916	301.656	302.424	350.086	354.37	328.81	364.891	374.459	404.886	403.661	210.201	219.219	187.54
PWY-4041: &gamma;-glutamyl cycle|g__Streptococcus.s__Streptococcus_parasanguinis	1.13079	3.33849	2.62838	7.03241	6.01099	3.41913	7.46319	2.79423	6.31364	3.42755	1.43025	2.20508	3.78153	3.24281	4.91621	3.17517	3.58364	4.14146	3.58283	5.42208	4.93246	2.27208	3.7336	3.06413
PWY-4041: &gamma;-glutamyl cycle|g__Streptococcus.s__Streptococcus_salivarius	0	0	0	16.0949	17.6866	16.8599	19.3259	16.7873	0	0	5.93952	7.31204	15.6412	12.8085	15.8562	12.9714	10.0809	13.8638	9.57445	14.791	14.0265	4.95161	7.33969	6.6887
PWY-4242	142.771	155.579	142.361	142.091	130.56	117.991	163.42	145.704	120.062	125.019	114.31	138.014	112.741	110.006	136.555	96.376	117.054	90.0654	101.505	100.955	102.475	110.438	148.575	125.161
PWY-4242|g__Lactobacillus.s__Lactobacillus_fermentum	108.503	113.506	115.063	103.039	92.1078	82.6042	112.799	104.464	89.4939	94.7408	90.7251	113.907	86.4345	84.8939	97.222	65.5211	80.0085	62.0935	72.1127	68.1381	66.1024	78.1929	112.597	89.8199
PWY-4242|g__Streptococcus.s__Streptococcus_parasanguinis	0	0	0	0	0	0	0	9.2665	0	2.35504	0	0	0	0	3.24084	0	0	0	0	4.62797	4.88928	0	0	0
PWY-4242|g__Streptococcus.s__Streptococcus_salivarius	0	0	0	0	0	0	0	0	0	0	0	0	0	0	5.74302	0	0	0	0	5.71268	4.17638	0	0	0
PWY-4242|g__Veillonella.s__Veillonella_atypica	6.29219	6.41217	0	9.31955	12.2713	7.90661	11.7779	0	0	0	0	0	0	4.16945	0	0	4.16718	0	5.04451	5.81749	0	0	7.20655	0
PWY-4702: phytate degradation I	0	0	0	0	0	0	2.40787	0	0	0	0	0	0	0	0	0	0	0	0	0	0	0	0	0
PWY-4702: phytate degradation I|unclassified	0	0	0	0	0	0	2.40787	0	0	0	0	0	0	0	0	0	0	0	0	0	0	0	0	0
PWY-4981: L-proline biosynthesis II (from arginine)	642.58	702.14	719.276	583.397	646.076	561.85	702.233	528.899	531.463	671.283	522.304	642.256	536.433	545.077	532.617	461.95	549.969	511.396	491.879	538.973	436.073	646.385	695.311	601.833
PWY-4981: L-proline biosynthesis II (from arginine)|g__Lactobacillus.s__Lactobacillus_fermentum	447.751	506.787	544.83	400.578	412.555	358.995	478.051	373.752	350.799	537.591	378.997	475.794	369.445	387.259	348.88	289.091	400.182	354.871	341.501	355.956	291.14	446.671	487.814	407.753
PWY-4981: L-proline biosynthesis II (from arginine)|g__Streptococcus.s__Streptococcus_mitis	0	0	0	0.469457	0	0	0	0.334502	0.465169	0	0.623765	0	0	0.677219	0	0	0.470041	0.368375	1.17575	4.97962	0	0	0	0
PWY-4981: L-proline biosynthesis II (from arginine)|g__Streptococcus.s__Streptococcus_oralis	0	0.626438	1.69851	0	3.19571	1.03013	1.22071	2.71786	1.5176	0.557777	0.443646	0	1.53136	0.572052	1.06148	2.10529	1.92426	1.70093	2.44274	7.53198	1.76548	0	0.589564	0.47687
PWY-4981: L-proline biosynthesis II (from arginine)|g__Streptococcus.s__Streptococcus_parasanguinis	0	5.27554	0	8.58623	4.35991	0	6.80816	13.4199	5.64699	4.18853	5.86474	6.00606	4.29111	4.73837	7.36816	9.94397	5.29491	9.39753	4.97382	9.98885	11.272	3.58258	0	5.20692
PWY-4981: L-proline biosynthesis II (from arginine)|g__Streptococcus.s__Streptococcus_salivarius	0.535512	0	0	0	0	0.999143	1.02125	0.947399	0.48955	0.9866	0	0.520329	0.509873	0.947797	2.3453	0	0.897259	1.68397	2.00654	24.5675	0.852413	0	0	0
PWY-4981: L-proline biosynthesis II (from arginine)|unclassified	0	0	0	0	0	0	1.79374	0	0	0	0	0	0	0	2.95049	1.79987	0	0	0	0	0	0	0	0
PWY-4984: urea cycle	40.0623	35.0265	45.1439	45.0658	29.2249	17.4682	43.0064	46.6226	35.5296	47.0236	40.0673	37.4588	44.678	45.0198	29.5357	20.6011	28.0804	30.9952	24.5863	26.3731	27.6909	42.2653	48.1829	35.1299
PWY-4984: urea cycle|g__Lactobacillus.s__Lactobacillus_fermentum	33.7713	30.9497	39.7866	39.254	26.3194	16.3788	39.1231	39.707	31.3278	39.5522	33.982	33.9635	37.2409	39.3422	26.6911	19.3096	25.5684	27.3223	22.507	24.1058	25.137	36.9841	42.7724	31.5369
PWY-5097: L-lysine biosynthesis VI	99.8768	97.1498	98.8912	111.508	103.169	87.6055	130.337	97.2533	97.4268	99.4559	94.4794	105.479	78.5741	89.215	83.6609	77.31	77.3119	78.8867	66.6757	83.7521	70.9636	93.4608	106.767	90.8203
PWY-5097: L-lysine biosynthesis VI|g__Lactobacillus.s__Lactobacillus_fermentum	40.8413	42.7332	46.6989	39.9479	29.9	25.0561	47.5935	28.5254	34.7153	41.8347	42.6906	55.6481	22.6418	32.5627	22.952	27.2962	28.3121	23.2122	21.6153	26.7797	21.7545	35.967	47.6628	37.4055
PWY-5097: L-lysine biosynthesis VI|g__Veillonella.s__Veillonella_atypica	14.3919	14.2873	14.7699	10.9395	10.6868	8.08765	14.4886	9.86442	10.146	7.16612	6.40991	7.01512	10.1434	9.90996	11.0168	12.7905	11.9557	10.164	11.0164	10.5104	12.9652	16.2689	13.0627	15.9902
PWY-5097: L-lysine biosynthesis VI|g__Veillonella.s__Veillonella_dispar	0	0	0	0	0	0	0	0	0	0	0	0	0	0	0	0	0	0	0	0.740594	0	0	0	0
PWY-5100: pyruvate fermentation to acetate and lactate II	79.5682	86.4926	80.5673	131.898	150.341	113.386	164.643	152.467	154.159	78.9244	58.181	51.6804	116.339	119.059	134.522	113.429	115.163	135.771	138.685	149.526	133.462	70.4577	63.5323	49.9871
PWY-5100: pyruvate fermentation to acetate and lactate II|g__Streptococcus.s__Streptococcus_infantis	0	0	0	1.04522	0	0	0	0	0	0	0	0	0	0	0	0	0	1.0915	0	1.57969	0	0	0	0
PWY-5100: pyruvate fermentation to acetate and lactate II|g__Streptococcus.s__Streptococcus_mitis	1.05228	0	0	0.550653	0	0	0	0	0.956074	0	0	0	0	1.44226	2.47046	0	1.39099	2.20751	0	0.911224	0	0	0	0
PWY-5100: pyruvate fermentation to acetate and lactate II|g__Streptococcus.s__Streptococcus_oralis	1.29436	2.02339	0.724327	0	2.51178	1.8637	0	1.7823	0.640078	0	0	0.68184	0	0.615575	0.639552	0.605028	0.602154	0	0	0	1.09461	3.55785	1.3277	0.596421
PWY-5100: pyruvate fermentation to acetate and lactate II|g__Streptococcus.s__Streptococcus_parasanguinis	22.5898	9.82392	18.8811	29.4738	32.1647	31.7842	44.0917	38.5787	35.4984	16.0008	12.2942	11.8305	40.0251	29.9916	24.6474	38.5454	33.6256	37.8446	44.5402	39.3708	42.662	7.96531	9.41386	7.26777
PWY-5100: pyruvate fermentation to acetate and lactate II|g__Streptococcus.s__Streptococcus_salivarius	18.0294	20.0849	19.9653	30.5314	52.3489	30.2475	41.9559	41.6005	45.6864	23.7566	14.43	17.974	28.3166	27.4968	32.846	31.8617	25.3134	27.1325	25.9891	35.7426	28.098	13.3744	15.7473	16.4677
PWY-5100: pyruvate fermentation to acetate and lactate II|g__Streptococcus.s__Streptococcus_sp_HMSC071D03	0	0	0	0	0	0	0	0	0	0	0	0	0	0	0	0	0	0	0	0	0.520785	0	0	0
PWY-5100: pyruvate fermentation to acetate and lactate II|g__Veillonella.s__Veillonella_atypica	17.8782	15.7663	16.2467	16.5389	18.1747	17.5659	13.8179	11.2228	15.205	12.2906	10.9237	10.1804	12.0567	14.9597	11.473	17.0117	13.2948	11.0785	13.194	18.3381	14.2994	23.4681	16.9373	16.4325
PWY-5100: pyruvate fermentation to acetate and lactate II|g__Veillonella.s__Veillonella_dispar	2.0497	1.41414	2.37793	1.92399	1.16733	1.04981	1.22502	1.85391	0.59706	1.54056	1.05529	0.652414	1.02701	1.74765	1.12003	1.64305	1.3526	0.828192	1.25411	0.537787	0.457268	2.67879	0	2.45586
PWY-5100: pyruvate fermentation to acetate and lactate II|g__Veillonella.s__Veillonella_parvula	0	0	0	0	0	0	0	0	0	0	0	0.654539	0	0	0.306386	0	0	0	0.336105	0	0	0	0	0
PWY-5100: pyruvate fermentation to acetate and lactate II|unclassified	0	3.63303	3.12317	0	0	0	6.02043	0	0	0	0	3.70846	0	0	0	1.80506	0	0	3.31497	4.83573	0	0	2.8262	1.78581
PWY-5103: L-isoleucine biosynthesis III	387.037	370.794	408.234	406.523	437.435	426.75	549.942	421.442	408.364	409.404	373.716	392.625	399.426	367.963	424.21	370.373	351.536	361.103	338.142	439.102	368.31	454.157	471.823	465.203
PWY-5103: L-isoleucine biosynthesis III|g__Streptococcus.s__Streptococcus_infantis	0	0	0	0	0	0	0	0	1.02852	0	0	0	0	0	0	0	0	0.494275	0	0	0	0	0	0
PWY-5103: L-isoleucine biosynthesis III|g__Streptococcus.s__Streptococcus_mitis	0	0	0	0	0	0	0	0.33042	0.63314	0	0	0	0	0	0	0	0	0	0.445399	0	0	0	0	0
PWY-5103: L-isoleucine biosynthesis III|g__Streptococcus.s__Streptococcus_mutans	9.32453	7.47537	9.651	1.83817	0	0	0	0	0	8.10724	8.59375	8.68881	0	0	0	0	0	0	0	0	0	20.8412	18.1725	24.6019
PWY-5103: L-isoleucine biosynthesis III|g__Streptococcus.s__Streptococcus_oralis	3.27923	5.93444	3.31407	0.747868	1.77047	4.00168	0	2.26957	2.89544	3.38495	2.75846	1.31327	3.76204	1.59357	3.41471	3.19572	1.23383	2.11714	3.01084	3.74917	2.51124	2.00833	2.41518	1.74197
PWY-5103: L-isoleucine biosynthesis III|g__Streptococcus.s__Streptococcus_parasanguinis	8.50108	7.27074	6.19493	10.3343	11.535	10.5385	17.0474	14.3671	14.3237	2.57658	2.96172	4.2075	9.71862	4.93148	5.75478	14.8158	11.8135	6.40604	8.70283	20.253	10.9135	4.78203	6.15887	1.93251
PWY-5103: L-isoleucine biosynthesis III|g__Streptococcus.s__Streptococcus_salivarius	47.7259	46.3082	52.846	64.8966	68.7429	72.5558	92.04	77.3022	72.2544	50.9162	47.5392	47.8841	57.9113	47.9519	67.5073	45.0992	51.5326	50.392	43.7373	60.607	50.0687	38.3572	42.492	45.3636
PWY-5103: L-isoleucine biosynthesis III|g__Streptococcus.s__Streptococcus_sp_HMSC071D03	0	0	0	0	0	0	0	0	0	0	0	0	0	0	0	0	0	0	0	0	0.545692	0	0	0
PWY-5103: L-isoleucine biosynthesis III|g__Veillonella.s__Veillonella_atypica	28.2901	25.3769	26.3026	19.2115	24.9149	20.7558	24.4715	12.5426	16.5766	14.1644	19.0497	18.1725	19.3887	18.8124	19.2743	15.3672	15.4864	16.9438	17.4756	25.625	20.9019	29.0836	25.2216	19.9772
PWY-5103: L-isoleucine biosynthesis III|g__Veillonella.s__Veillonella_dispar	4.86864	6.45189	0	6.30466	4.53993	0	4.82375	3.39941	0	3.75149	3.51086	5.05793	0	3.9807	0	4.21323	0	2.41171	5.26415	3.5383	4.4059	6.41689	6.42724	5.62975
PWY-5103: L-isoleucine biosynthesis III|g__Veillonella.s__Veillonella_infantium	0	0	0	0	0	0	0	0	0	0	0	0	0	0	0	0	1.05463	0	0	0	0	0	0	0
PWY-5103: L-isoleucine biosynthesis III|g__Veillonella.s__Veillonella_parvula	0.963769	0	0.40326	0	0	0.379463	0	0	0	0	0	0	0	0	0	0	0	0	0	0.27838	0	0	0	0
PWY-5103: L-isoleucine biosynthesis III|unclassified	0	0	0	0	0	0	0	0	0	0	0	0	2.15406	0	0	0	0	0	2.48666	0	0	0	0	0
PWY-5121: superpathway of geranylgeranyl diphosphate biosynthesis II (via MEP)	0	10.7172	11.1837	0	12.3223	13.2254	17.3042	12.0497	15.6423	7.72671	0	9.25477	10.9236	7.99593	11.3753	11.9485	10.3353	12.9649	14.4839	10.361	17.5285	5.59122	4.01979	0
PWY-5154: L-arginine biosynthesis III (via N-acetyl-L-citrulline)	33.1834	22.6061	33.1713	20.6184	15.2902	20.4761	24.3021	17.7864	24.3764	39.4623	37.9384	44.7892	25.2757	22.629	22.1674	21.9899	24.908	21.357	18.0126	18.333	21.7999	26.6357	36.5672	32.2058
PWY-5154: L-arginine biosynthesis III (via N-acetyl-L-citrulline)|g__Lactobacillus.s__Lactobacillus_fermentum	9.61403	11.6408	0	15.05	13.1502	13.8167	21.7309	12.2314	17.6225	13.522	11.5362	17.2892	10.3476	15.171	9.94447	13.062	13.2325	15.4456	6.8071	12.2344	14.3495	11.134	19.1533	9.68164
PWY-5173	137.991	126.803	131.391	121.682	128.325	113.822	141.837	139.294	132.757	56.1296	62.911	60.6325	107.132	113.147	91.5514	114.618	111.227	118.085	94.156	131.459	116.485	106.206	83.1697	108.656
PWY-5173|unclassified	7.40054	10.7675	8.49902	0	7.22369	6.90309	12.163	0	0	4.78507	3.5542	5.59233	7.27477	5.51818	0	7.19767	0	0	0	0	0	7.83835	0	6.72495
PWY-5188: tetrapyrrole biosynthesis I (from glutamate)	72.4985	70.2819	69.759	67.7637	70.0324	70.6406	68.9345	53.9737	56.8207	44.0551	46.4726	40.6129	49.9919	51.5621	52.206	52.5453	54.3551	49.8486	53.9925	65.5923	62.8609	83.1234	85.2463	72.2928
PWY-5188: tetrapyrrole biosynthesis I (from glutamate)|g__Veillonella.s__Veillonella_atypica	44.7354	36.5784	38.0368	38.2745	40.4239	43.6825	34.5424	35.2156	29.0806	25.7908	28.2213	23.6007	30.7859	32.9903	33.6345	33.855	30.5676	29.9315	32.049	35.7553	35.3467	51.0271	48.8954	44.6139
PWY-5188: tetrapyrrole biosynthesis I (from glutamate)|g__Veillonella.s__Veillonella_dispar	2.40614	4.07196	5.14271	4.33248	3.75008	3.23965	3.9867	0	2.43587	3.60521	3.19139	3.25942	3.70576	0	3.02453	0	2.19773	1.99922	2.95137	2.72467	2.67461	4.83229	5.24688	3.97994
PWY-5188: tetrapyrrole biosynthesis I (from glutamate)|g__Veillonella.s__Veillonella_infantium	0	0	0	0	0	0	0	0	0	0	0	0	0	0	0	0	0.925342	0	0	0	0	0	0	0
PWY-5188: tetrapyrrole biosynthesis I (from glutamate)|g__Veillonella.s__Veillonella_parvula	0.739353	0	0.781244	0	0	0.918288	0	0	0.431033	0.517199	0	0	0	0	0	0	0.366905	0.844939	0	0	0.392385	0	0.42678	0.834762
PWY-5265: peptidoglycan biosynthesis II (staphylococci)	121.497	110.158	85.0393	157.067	175.208	255.662	248.29	246.281	234.121	75.302	50.0027	72.7677	156.289	149.579	229.774	223.651	208.558	239.574	250.457	210.322	262.111	68.9232	76.4567	62.641
PWY-5347: superpathway of L-methionine biosynthesis (transsulfuration)	18.1518	29.7038	36.143	46.2952	63.65	51.5887	56.3892	59.1957	60.3243	21.8073	27.8517	26.0113	25.359	49.2366	46.3329	39.2632	45.4421	49.6833	52.186	55.7349	56.8458	29.7421	17.0518	27.8258
PWY-5347: superpathway of L-methionine biosynthesis (transsulfuration)|unclassified	0	0	0	0	0	0	3.03276	0	0	0	0	0	0	0	0	0	0	0	0	0	0	0	0	0
PWY-5367: petroselinate biosynthesis	21.3097	10.1308	26.2126	10.892	10.9319	19.9047	10.7255	21.0133	18.3713	5.83261	13.3515	14.2126	7.86149	8.14962	10.3604	9.70825	18.9843	13.3224	12.9479	22.063	18.6229	10.8075	16.9252	10.4323
PWY-5367: petroselinate biosynthesis|g__Streptococcus.s__Streptococcus_infantis	0	0	0	0	0	0	0	4.53998	0	0	0	0	0	0	0	0	0	0	0	3.89012	3.4517	0	0	0
PWY-5367: petroselinate biosynthesis|g__Streptococcus.s__Streptococcus_mitis	1.52248	0	0	0	0	0	0	0.864113	0.896005	0	1.21307	0	0	1.2978	0.875313	0	1.95589	0.830859	0.808652	1.59832	0	0	0	0
PWY-5367: petroselinate biosynthesis|g__Streptococcus.s__Streptococcus_oralis	6.99611	8.6769	14.1544	7.22656	8.91755	15.3284	9.38047	8.83148	6.1738	4.72291	3.56879	6.71169	6.44767	5.38778	5.78197	8.19948	9.08315	6.29202	5.5839	6.65357	10.8157	9.10145	9.5014	8.35548
PWY-5367: petroselinate biosynthesis|unclassified	0	0	3.10713	0	0	0	0	0	3.40035	0	0	3.76184	0	0	0	0	0	0	0	0	0	0	3.3625	0
PWY-5384: sucrose degradation IV (sucrose phosphorylase)	16.09	16.3319	23.0812	16.2209	13.9789	16.9994	24.5794	22.8234	17.6814	21.4846	22.506	23.2905	19.1079	18.2258	15.1981	15.5317	19.9859	16.0377	23.0738	23.9918	20.8869	48.935	38.4843	43.5072
PWY-5384: sucrose degradation IV (sucrose phosphorylase)|g__Streptococcus.s__Streptococcus_mutans	13.9801	9.45616	13.5843	0	0	0	0	0	0	15.0777	16.9324	18.6703	5.43284	2.16765	0	0	0	0	0	0	0	39.1252	28.8358	34.5021
PWY-5384: sucrose degradation IV (sucrose phosphorylase)|unclassified	0	0	0	0	0	0	0	0	0	1.18997	0	2.80052	0	0	2.54338	0	0	0	0	0	0	3.42937	0	0
PWY-5484: glycolysis II (from fructose 6-phosphate)	467.391	446.446	408.291	597.418	660.438	625.95	604.856	496.552	576.008	298.257	229.963	336.816	473.646	461.535	531.106	490.838	445.439	478.191	457.205	555.863	479.952	269.446	292.729	277.972
PWY-5514: UDP-N-acetyl-D-galactosamine biosynthesis II	0	0	0	0	0	0	0	0	0	0	0	5.01912	5.38815	0	0	0	0	0	0	0	0	0	0	0
PWY-5659: GDP-mannose biosynthesis	0	0	0	0	7.87008	18.3536	46.6426	0	22.7847	5.19078	0	25.9257	35.5327	13.5697	40.3941	26.3903	35.3102	37.2521	0	37.7419	33.6398	0	0	0
PWY-5659: GDP-mannose biosynthesis|unclassified	0	0	0	0	0	3.73828	0	0	0	0	0	0	3.16027	0	2.77409	0	3.90077	0	0	1.9757	0	0	0	0
PWY-5667: CDP-diacylglycerol biosynthesis I	16.6352	13.182	16.3316	29.4353	29.6656	22.3425	32.5805	32.0594	33.8652	8.44959	3.67221	17.2878	16.9269	26.674	10.7637	20.4052	20.6813	31.9361	17.8096	38.8725	29.9407	15.4539	14.1722	23.0739
PWY-5667: CDP-diacylglycerol biosynthesis I|g__Streptococcus.s__Streptococcus_salivarius	10.5601	7.58679	10.0124	13.5901	13.3176	11.3173	14.8162	17.8692	17.7981	6.65921	0	7.31268	11.8026	12.4438	3.42224	8.46211	11.117	14.4503	9.08472	16.3888	11.5352	8.26667	7.5265	11.3361
PWY-5667: CDP-diacylglycerol biosynthesis I|unclassified	0	2.40363	0	2.01007	0	3.64169	0	3.24168	2.91182	0	2.12512	0	0	0	4.03014	2.23197	0	3.66334	2.80878	0	3.55153	0	0	3.09545
PWY-5686: UMP biosynthesis I	168.435	182.468	201.487	208.876	195.575	188.445	228.189	181.845	186.189	143.844	147.454	151.99	177.146	172.649	179.598	160.167	169.466	159.182	150.722	207.71	166.654	195.72	191.541	198.685
PWY-5686: UMP biosynthesis I|g__Streptococcus.s__Streptococcus_mitis	0	0	0	0	0	0	0	0	0	0	0	0	0	0.926898	1.97561	0	0	0	0	0	0	0	0	0
PWY-5686: UMP biosynthesis I|g__Streptococcus.s__Streptococcus_mutans	1.70463	4.95886	7.8305	0	0	0	0	0	0	10.5016	15.238	12.4459	2.18197	0	0	0	0	0	0	0	0	22.1097	13.5624	23.4734
PWY-5686: UMP biosynthesis I|g__Streptococcus.s__Streptococcus_oralis	14.8211	15.1808	13.5593	9.47968	14.9933	4.35113	15.8464	6.35047	10.1757	4.03011	4.31235	6.09862	13.467	9.12171	12.1232	10.2839	12.2503	12.779	7.97806	11.9263	10.2773	15.101	10.0168	13.0767
PWY-5686: UMP biosynthesis I|g__Streptococcus.s__Streptococcus_parasanguinis	5.24327	9.29412	5.54858	18.3446	21.2072	14.8015	21.3468	18.0878	17.7027	4.57183	3.66294	4.88409	15.2032	11.706	15.1195	18.8109	15.9303	16.2262	20.946	19.2044	20.3898	6.53029	0	0
PWY-5686: UMP biosynthesis I|g__Streptococcus.s__Streptococcus_salivarius	0	17.6345	15.3513	25.2978	27.1828	27.4918	27.319	16.1281	21.4101	15.2563	12.7386	11.9836	19.8945	13.3657	20.8875	18.0525	16.0306	18.9735	8.00321	22.111	12.1603	12.3852	13.2464	12.5807
PWY-5686: UMP biosynthesis I|g__Veillonella.s__Veillonella_atypica	14.1809	11.0551	12.1946	12.1504	14.9801	13.0243	9.07663	6.52015	8.7246	4.51512	6.6609	10.9038	15.6411	9.66506	10.284	11.1833	12.9995	9.78946	6.88245	13.25	14.4109	17.3051	0	11.5505
PWY-5686: UMP biosynthesis I|unclassified	2.1712	0	2.61247	0	0	0	0	0	0	0	0	0	0	0	3.85957	0	0	0	2.90018	2.20279	0	0	5.07366	0
PWY-5695: inosine 5'-phosphate degradation	167.808	174.608	189.774	268.15	221.817	208.76	245.685	213.826	255.516	167.578	139.416	138.429	195.391	183.501	227.482	179.383	175.305	183.271	170.475	216.354	226.089	195.225	151.817	199.385
PWY-5695: inosine 5'-phosphate degradation|g__Streptococcus.s__Streptococcus_mitis	1.15459	0	0	0	0	0	0	0	0	0	0.892691	0	0	2.07435	1.1169	0	1.03888	2.84258	0.970454	0.980644	0	0	0	0
PWY-5695: inosine 5'-phosphate degradation|g__Streptococcus.s__Streptococcus_oralis	13.1533	28.0896	26.1355	21.3529	21.7955	13.4496	22.4476	11.9375	16.0043	16.3393	15.3423	13.5401	21.994	21.5337	25.2346	13.5017	18.9141	20.7227	17.5592	21.5541	12.4637	36.6763	11.4863	30.2479
PWY-5695: inosine 5'-phosphate degradation|g__Streptococcus.s__Streptococcus_salivarius	47.5108	44.2832	55.0003	92.3624	89.8618	87.022	119.679	86.6975	105.432	50.8647	40.8529	46.5331	78.6882	69.883	82.0781	60.5361	63.5465	69.1319	59.3916	77.4889	67.2159	35.2032	31.6208	41.791
PWY-5695: inosine 5'-phosphate degradation|g__Veillonella.s__Veillonella_atypica	34.1472	35.6968	26.7055	26.8108	29.5347	32.8103	23.8747	19.3768	31.6923	20.269	19.488	15.9137	19.1177	25.1032	28.5043	29.3888	23.3894	27.1294	21.2278	21.4569	30.7343	44.841	27.0166	34.285
PWY-5695: inosine 5'-phosphate degradation|unclassified	0	0	0	0	2.1933	0	0	0	0	3.11924	0	0	0	0	0	0	2.59189	0	0	0	2.29227	0	0	0
PWY-5837: 2-carboxy-1,4-naphthoquinol biosynthesis	9.84349	19.2342	20.1755	16.4814	18.3622	9.31133	17.3667	11.2453	13.943	13.0977	9.07013	7.99603	13.4474	12.0727	11.7089	16.6466	10.2791	17.9617	13.8513	9.1501	14.1787	20.9404	23.2928	19.4417
PWY-5837: 2-carboxy-1,4-naphthoquinol biosynthesis|g__Veillonella.s__Veillonella_atypica	0	4.96045	0	0	0	0	0	0	0	0	0	0	0	0	0	0	0	4.89368	0	0	5.04362	4.60837	5.07451	3.68497
PWY-5910: superpathway of geranylgeranyldiphosphate biosynthesis I (via mevalonate)	0	9.3577	7.92121	0	11.9699	11.0829	16.7033	10.637	15.6955	7.03868	0	8.06552	9.93296	7.65238	9.95391	11.0999	9.57265	12.5938	13.3615	9.21025	16.329	4.00807	2.87303	0
PWY-5913: partial TCA cycle (obligate autotrophs)	0	0	0	0	0	0	0	0	0	0	0	0	0	0	0	0	0	0	132.092	0	0	0	0	0
PWY-5973: cis-vaccenate biosynthesis	1263.11	1236.61	1296.15	1224.92	1293.54	1244.29	1432.5	1133.94	1093.08	1036.52	849.554	1157.06	991.093	1188.02	1064.32	1051.51	1101.2	1049.99	1067.72	1152.68	1086.25	1209.63	1342.03	1178.12
PWY-5973: cis-vaccenate biosynthesis|g__Lactobacillus.s__Lactobacillus_fermentum	977.782	972.115	1051.91	951.068	1020.74	957.886	1167.9	866.934	837.84	847.749	693.001	988.04	781.647	979.211	839.36	803.402	870.565	798.049	826.515	877.628	824.743	922.795	1100.22	898.473
PWY-5973: cis-vaccenate biosynthesis|g__Streptococcus.s__Streptococcus_anginosus_group	5.15641	0	0	0	0	0	0	0	0	0	0	0	0	0	0	2.77644	0	0	0	0	0	1.59389	0	0
PWY-5973: cis-vaccenate biosynthesis|g__Streptococcus.s__Streptococcus_cristatus	2.6473	2.03203	0	0	0	0	0	0	0	0	0	0	0	1.43225	0	1.4776	0	0	0	0	1.61419	0	0	0
PWY-5973: cis-vaccenate biosynthesis|g__Streptococcus.s__Streptococcus_infantis	0	0	0	0	0	0	0	7.19136	8.94586	0	0	0	0	0	0	0	0	0	0	5.47579	3.96086	0	0	0
PWY-5973: cis-vaccenate biosynthesis|g__Streptococcus.s__Streptococcus_mitis	1.62273	0	0	0	0	0	0	0.973826	0.585868	0	1.14612	0	0	1.21627	0.900809	0	0	0.53768	0	1.04416	0	0	0	0
PWY-5973: cis-vaccenate biosynthesis|g__Streptococcus.s__Streptococcus_oralis	8.12909	10.1742	14.9756	8.5931	10.4465	16.6738	11.1484	10.5776	7.45445	5.49171	4.22462	7.55605	7.6584	6.41863	7.00635	9.49405	10.4771	7.53637	6.7357	7.98383	12.8797	10.4634	10.4176	9.72361
PWY-5973: cis-vaccenate biosynthesis|g__Streptococcus.s__Streptococcus_salivarius	0	2.62204	0	1.74468	0	2.50295	0	0	0	0	0	0	0	0	0	1.55712	0	0	0.719169	1.45284	0	1.45817	0	0
PWY-5973: cis-vaccenate biosynthesis|g__Veillonella.s__Veillonella_atypica	31.7809	27.781	27.0467	36.6133	25.4028	35.1753	26.971	27.2708	32.9094	21.8677	18.392	16.8872	20.1939	21.8761	24.1477	20.9307	22.1062	28.7107	22.7961	28.917	24.1595	29.8113	37.2988	37.1821
PWY-5973: cis-vaccenate biosynthesis|unclassified	0	0	3.38343	0	3.98215	3.27851	6.58407	0	3.63249	0	0	3.35888	2.28814	0	5.52485	2.62408	0	2.79768	3.21029	0	0	0	3.0715	2.97981
PWY-5989: stearate biosynthesis II (bacteria and plants)	20.7781	12.1936	26.8598	7.39406	13.3537	14.2425	13.9763	28.7563	21.6266	6.02089	14.4085	14.8628	8.66842	9.92957	12.0317	11.7106	18.1299	18.1468	14.2478	28.3031	22.8807	12.2882	17.5005	12.4021
PWY-5989: stearate biosynthesis II (bacteria and plants)|g__Streptococcus.s__Streptococcus_infantis	0	0	0	0	0	0	0	5.58879	0	0	0	0	0	0	0	0	0	0	0	4.59953	3.59646	0	0	0
PWY-5989: stearate biosynthesis II (bacteria and plants)|g__Streptococcus.s__Streptococcus_oralis	0	0	0	0	0	0	0	0	0.887849	0	0	0	0	0	0	0	0	0.808302	0	0	0	0	0	0
PWY-5989: stearate biosynthesis II (bacteria and plants)|unclassified	0	0	0	0	0	0	0	0	0	0	0	0	0	0	0	0	0	0	0	0	0	0	2.70016	0
PWY-6121: 5-aminoimidazole ribonucleotide biosynthesis I	1067.93	941.376	1112.65	719.682	742.598	734.913	869.801	665.95	683.013	2091.65	2974.67	1942.05	789.023	906.291	786.132	635.58	633.353	621.431	563.527	817.831	558.25	1318.96	1241.28	1397.58
PWY-6121: 5-aminoimidazole ribonucleotide biosynthesis I|g__Lactobacillus.s__Lactobacillus_fermentum	276.163	251.127	317.836	213.274	187.272	192.598	256.308	185.319	196.553	827.699	1654.11	624.445	155.894	314.91	146.761	211.22	226.54	217.333	226.54	324.738	185.15	555.097	491.086	633.412
PWY-6121: 5-aminoimidazole ribonucleotide biosynthesis I|g__Streptococcus.s__Streptococcus_anginosus_group	49.7968	35.7181	57.2142	0	22.5707	0	0	5.15839	6.09551	88.1488	101.664	108.013	33.8814	32.0641	0	10.5783	15.3403	12.1211	9.93454	7.45021	8.13766	54.409	71.3744	78.2388
PWY-6121: 5-aminoimidazole ribonucleotide biosynthesis I|g__Streptococcus.s__Streptococcus_cristatus	0	2.57534	1.37552	0.638921	3.1054	2.36985	1.26847	0	3.2225	3.49635	1.6261	2.49143	0.643728	2.27011	0.614334	2.74894	0.564558	1.04282	1.52973	0	2.93332	3.61272	1.87616	1.68011
PWY-6121: 5-aminoimidazole ribonucleotide biosynthesis I|g__Streptococcus.s__Streptococcus_infantis	0	0	0	2.69951	0	0	0	0.974841	1.89477	0	0	0	0	0	0	0	0	0.460043	0	3.12399	2.43669	0	0	0
PWY-6121: 5-aminoimidazole ribonucleotide biosynthesis I|g__Streptococcus.s__Streptococcus_mitis	1.49348	0	0	0.906217	0	0	0	1.795	1.58592	0	1.57937	0	0	1.81371	0.507614	0	2.30184	0.870488	1.68165	4.25019	0	0	0	0
PWY-6121: 5-aminoimidazole ribonucleotide biosynthesis I|g__Streptococcus.s__Streptococcus_mutans	15.3757	10.8821	10.2661	29.4391	3.89843	21.6972	0	0	0	27.0249	37.7689	33.1105	9.62373	6.00114	40.4711	1.08174	4.76794	3.5204	0	0.469715	0.867371	58.861	57.5585	63.8636
PWY-6121: 5-aminoimidazole ribonucleotide biosynthesis I|g__Streptococcus.s__Streptococcus_oralis	20.7764	14.9624	25.011	16.2914	15.1079	16.6784	22.4589	14.9259	10.7951	12.6024	10.7475	11.3909	15.0402	16.6545	13.9341	18.9349	14.1739	12.0929	13.0501	30.7117	13.32	15.4415	16.9457	14.3712
PWY-6121: 5-aminoimidazole ribonucleotide biosynthesis I|g__Streptococcus.s__Streptococcus_parasanguinis	19.0313	12.7022	14.6738	31.1996	31.132	30.1122	32.1882	28.0172	23.0934	13.1299	11.0789	15.7698	30.8451	21.8242	28.248	26.5098	24.9554	27.2173	31.0783	31.5995	25.4302	8.89693	12.8863	14.8816
PWY-6121: 5-aminoimidazole ribonucleotide biosynthesis I|g__Streptococcus.s__Streptococcus_salivarius	71.6146	80.9188	70.4632	116.161	125.148	122.256	168.714	105.79	115.377	77.9312	76.9274	70.5311	109.135	84.7846	110.056	94.6027	82.0711	87.3269	68.4261	110.508	96.055	57.0565	67.1356	63.0862
PWY-6121: 5-aminoimidazole ribonucleotide biosynthesis I|g__Veillonella.s__Veillonella_atypica	28.6292	32.9996	32.0083	30.9813	34.4491	34.8443	34.2433	28.218	27.0305	21.7019	20.7695	18.8486	24.551	28.0889	26.61	29.1009	24.7428	24.987	26.1203	34.9727	31.594	36.8617	34.2083	37.0044
PWY-6121: 5-aminoimidazole ribonucleotide biosynthesis I|unclassified	6.34377	0	0	7.74581	0	5.60349	11.0645	0	0	3.34868	3.25549	0	3.75711	0	7.66982	5.8593	0	4.48595	0	6.43421	2.97514	2.48213	0	4.80748
PWY-6122: 5-aminoimidazole ribonucleotide biosynthesis II	1099.25	951.628	1126.64	716.684	737.031	724.461	874.995	684.224	693.348	2155.99	3009.34	2008.67	797.984	912.504	797.599	641.932	642.264	631.826	561.489	825.091	555.307	1377.37	1297.81	1480.74
PWY-6122: 5-aminoimidazole ribonucleotide biosynthesis II|g__Lactobacillus.s__Lactobacillus_fermentum	294.487	253.048	330.315	215.694	190.381	196.848	263.349	205.452	209.654	847.636	1674.97	663.429	165.958	325.255	152.313	217.877	234.522	222.665	225.379	329.581	184.382	592.986	523.605	687.448
PWY-6122: 5-aminoimidazole ribonucleotide biosynthesis II|g__Streptococcus.s__Streptococcus_anginosus_group	41.186	29.3699	47.2668	0	18.9174	0	0	5.69005	5.49873	72.5562	83.6564	89.1622	28.1502	26.6286	0	8.82999	12.9815	10.2407	8.91599	6.5419	7.97088	45.1799	59.6452	65.8804
PWY-6122: 5-aminoimidazole ribonucleotide biosynthesis II|g__Streptococcus.s__Streptococcus_cristatus	0	2.0774	1.10471	0.5172	2.51174	1.91211	1.01773	0	2.7312	2.83368	1.31072	2.02417	0.515974	1.82788	0.492548	2.2208	0.452651	0.858635	1.23311	0	2.4469	2.92786	1.51365	1.35087
PWY-6122: 5-aminoimidazole ribonucleotide biosynthesis II|g__Streptococcus.s__Streptococcus_infantis	0	0	0	2.18064	0	0	0	0.78281	1.52805	0	0	0	0	0	0	0	0	0.368615	0	2.52012	1.96798	0	0	0
PWY-6122: 5-aminoimidazole ribonucleotide biosynthesis II|g__Streptococcus.s__Streptococcus_mitis	1.21564	0	0	0.737792	0	0	0	1.5716	1.30298	0	1.30663	0	0	1.49118	0.412174	0	2.01799	0.715568	1.38275	3.58605	0	0	0	0
PWY-6122: 5-aminoimidazole ribonucleotide biosynthesis II|g__Streptococcus.s__Streptococcus_mutans	12.641	8.87116	8.36101	25.1571	3.20972	18.1039	0	0	0	22.1934	31.0939	27.1859	7.90345	4.90003	33.7951	0.874582	4.11042	2.98073	0	0.382459	0.737105	51.6523	51.6306	57.5843
PWY-6122: 5-aminoimidazole ribonucleotide biosynthesis II|g__Streptococcus.s__Streptococcus_oralis	20.6122	14.6787	25.2979	16.0679	13.4591	15.5465	20.4662	14.314	10.9918	12.9727	10.1683	11.9971	14.5889	15.8267	12.9622	18.5641	14.4527	13.1678	13.8504	32.3049	12.7022	14.2108	16.6068	15.4195
PWY-6122: 5-aminoimidazole ribonucleotide biosynthesis II|g__Streptococcus.s__Streptococcus_parasanguinis	16.7989	11.2174	12.7313	26.9788	26.9639	25.7754	27.394	23.9214	19.7251	11.1862	9.46866	13.6482	27.1881	19.0753	24.7563	23.1455	21.7082	24.5909	27.352	27.4443	21.7599	7.53698	11.6945	13.0957
PWY-6122: 5-aminoimidazole ribonucleotide biosynthesis II|g__Streptococcus.s__Streptococcus_salivarius	63.7457	73.4484	63.1269	104.404	111.127	107.321	151.022	92.7319	100.204	70.4905	70.2762	63.1512	98.9804	75.4814	97.56	85.1441	72.8406	77.946	60.1599	98.9082	86.3639	50.2892	62.4725	56.322
PWY-6122: 5-aminoimidazole ribonucleotide biosynthesis II|g__Veillonella.s__Veillonella_atypica	29.7216	32.2832	30.5987	31.136	34.3439	33.8829	32.5344	26.9873	27.31	21.6519	19.4152	19.1188	25.6768	27.5193	27.5197	28.1309	24.5574	25.4867	25.8148	33.3808	31.2371	37.4638	33.8686	37.43
PWY-6122: 5-aminoimidazole ribonucleotide biosynthesis II|unclassified	6.02126	9.95247	0	6.86576	0	5.00012	9.67788	0	0	2.87764	2.72042	0	3.15618	0	6.54893	5.56889	0	3.93542	0	5.74217	3.23098	2.79383	0	5.95767
PWY-6123: inosine-5'-phosphate biosynthesis I	1130.33	1065.89	1176.01	781.629	822.585	774.628	929.499	736.777	770.074	2192.34	2737.42	1945.53	934.132	844.867	917.607	626.048	605.444	611.742	546.277	711.862	532.157	1198.59	1297.37	1220.57
PWY-6123: inosine-5'-phosphate biosynthesis I|g__Lactobacillus.s__Lactobacillus_fermentum	284.51	278.47	322.413	225.663	210.565	177.803	250.864	193.466	206.723	858.62	1536.04	613.416	204.609	297.362	188.512	192.084	197.308	181.104	186.975	243.225	165.982	407.516	393.582	424.115
PWY-6123: inosine-5'-phosphate biosynthesis I|g__Streptococcus.s__Streptococcus_anginosus_group	35.3489	34.8509	55.8819	0	14.2319	0	0	5.87302	4.8492	59.1396	71.2323	99.6043	30.478	25.4767	0	18.2939	17.5806	9.97098	12.6317	7.51685	11.9581	89.2051	96.838	89.469
PWY-6123: inosine-5'-phosphate biosynthesis I|g__Streptococcus.s__Streptococcus_cristatus	3.70361	0.800757	3.08055	6.15098	5.55226	11.1226	8.44609	4.05568	6.13816	2.40718	1.22761	4.58018	1.72825	0.821631	7.44369	3.55114	3.46799	1.44943	2.64135	0	3.7463	2.61627	1.60095	2.20409
PWY-6123: inosine-5'-phosphate biosynthesis I|g__Streptococcus.s__Streptococcus_infantis	0	0	0	8.83066	0	0	0	6.69724	7.09373	0	0	0	0	0	0	0	0	8.43968	0	8.02912	6.82455	0	0	0
PWY-6123: inosine-5'-phosphate biosynthesis I|g__Streptococcus.s__Streptococcus_mitis	2.62332	0	0	2.23259	0	0	0	1.31418	7.87975	0	1.65931	0	0	3.63274	2.17209	0	3.41363	6.76462	7.5914	5.72228	0	0	0	0
PWY-6123: inosine-5'-phosphate biosynthesis I|g__Streptococcus.s__Streptococcus_mutans	61.2464	51.4259	67.4763	36.6758	20.142	20.8211	0	0	0	131.639	142.123	131.005	41.1391	23.2668	57.1005	7.90074	7.75634	6.75417	3.48358	1.98147	3.34641	116.72	132.203	133.082
PWY-6123: inosine-5'-phosphate biosynthesis I|g__Streptococcus.s__Streptococcus_oralis	18.097	16.7226	17.533	18.2463	17.1127	23.9334	16.7327	17.594	10.3265	8.62814	9.44773	5.71366	10.9438	16.0022	18.5289	12.3947	11.7432	12.585	10.6487	18.2833	9.95028	16.3806	18.0588	20.3361
PWY-6123: inosine-5'-phosphate biosynthesis I|g__Streptococcus.s__Streptococcus_parasanguinis	13.4153	6.94404	5.93509	28.6248	33.2987	33.1369	33.3934	39.252	29.8929	6.63828	6.89862	9.72394	23.3044	19.28	34.8372	30.3979	32.5656	31.3547	38.5826	38.675	35.4824	8.41938	6.75935	15.0222
PWY-6123: inosine-5'-phosphate biosynthesis I|g__Streptococcus.s__Streptococcus_salivarius	86.7126	73.4949	73.791	128.744	138.291	155.944	175.924	151.82	163.64	94.174	82.0154	79.5244	120.432	113.963	135.243	108.102	109.841	112.066	97.5658	144.336	122.286	67.8814	61.7072	72.3666
PWY-6123: inosine-5'-phosphate biosynthesis I|g__Streptococcus.s__Streptococcus_sp_HMSC071D03	0	0	0	0	0	0	0	0	0	0	0	0	0	0	0	0	0	0	0	0	3.99068	0	0	0
PWY-6123: inosine-5'-phosphate biosynthesis I|g__Veillonella.s__Veillonella_atypica	37.7791	39.1561	43.8733	35.2005	41.6134	42.4402	39.6708	40.6469	38.4124	27.4818	24.6148	21.9502	27.9065	29.0044	26.5939	32.2585	30.5338	33.7854	34.6789	38.1648	36.6345	47.0021	41.4512	41.2077
PWY-6123: inosine-5'-phosphate biosynthesis I|g__Veillonella.s__Veillonella_dispar	0	1.48816	0	0	2.79043	1.03808	2.74643	0	0	0	0.954146	0	0	0	0	1.41942	0	0	1.06863	0.599627	0	1.95942	1.3739	0
PWY-6123: inosine-5'-phosphate biosynthesis I|g__Veillonella.s__Veillonella_infantium	0	0	0	0	0	0	0	0	0	0	0	0	0	0	0	0	0.587025	0	0	0	0	0	0	0
PWY-6123: inosine-5'-phosphate biosynthesis I|g__Veillonella.s__Veillonella_parvula	0	0.313826	0	0	0	0	0	0	0	0	0.469599	0	0	0	0	0	0	0	0.34745	0.289347	0	0.4387	0.319364	0
PWY-6123: inosine-5'-phosphate biosynthesis I|unclassified	0	4.47312	3.88706	3.70137	6.85403	6.93506	10.8379	0	3.13386	0	0	0	3.45267	2.40609	5.46775	3.746	0	0	0	5.18878	5.2468	0	3.38383	6.42069
PWY-6124: inosine-5'-phosphate biosynthesis II	1126.32	1023.03	1108.55	747.216	780.109	673.302	882.248	751.824	797.056	2166.22	2760.47	2012.75	984.315	914.727	945.302	667.865	629.271	635.2	566.63	758.414	565.373	1214.11	1262.67	1245.8
PWY-6124: inosine-5'-phosphate biosynthesis II|g__Lactobacillus.s__Lactobacillus_fermentum	185.512	183.011	215.291	161.764	150.178	122.558	175.081	135.696	146.901	600.427	1223.35	419.353	137.821	226.815	125.183	146.536	155.038	137.51	154.89	200.022	134.556	288.057	263.866	302.566
PWY-6124: inosine-5'-phosphate biosynthesis II|g__Streptococcus.s__Streptococcus_anginosus_group	23.6845	22.3239	16.0663	0	4.98661	0	0	3.21212	4.29054	31.8482	35.1301	29.5438	13.4465	13.2132	0	18.4836	7.12437	7.6235	6.93378	2.90974	11.647	40.1299	17.175	31.9654
PWY-6124: inosine-5'-phosphate biosynthesis II|g__Streptococcus.s__Streptococcus_cristatus	2.51347	0	2.6854	0	0	1.23141	0	1.17538	0	1.23621	1.09736	0	0	0	2.36118	2.24941	1.10814	1.07025	0	0	2.05225	1.07659	0	2.20215
PWY-6124: inosine-5'-phosphate biosynthesis II|g__Streptococcus.s__Streptococcus_infantis	0	0	0	2.48368	0	0	0	6.31647	6.47313	0	0	0	0	0	0	0	0	8.53533	0	7.64655	9.52293	0	0	0
PWY-6124: inosine-5'-phosphate biosynthesis II|g__Streptococcus.s__Streptococcus_mitis	3.65361	0	0	0	0	0	0	1.17491	0	0	0	0	0	0	0	0	1.11656	1.072	0	0	0	0	0	0
PWY-6124: inosine-5'-phosphate biosynthesis II|g__Streptococcus.s__Streptococcus_mutans	17.7353	16.3865	14.7596	9.88912	4.98766	7.18694	0	0	0	34.1368	30.9432	53.5767	14.4947	12.1923	20.0882	6.22887	6.95329	6.44427	3.46981	1.89438	0	37.3019	21.0254	33.9217
PWY-6124: inosine-5'-phosphate biosynthesis II|g__Streptococcus.s__Streptococcus_oralis	15.2946	0	9.33373	0	0	5.47455	0	11.96	0	3.33288	2.94944	0	0	6.78778	6.34552	5.95765	10.7137	12.0716	0	9.80986	9.53205	7.38384	0	8.57914
PWY-6124: inosine-5'-phosphate biosynthesis II|g__Streptococcus.s__Streptococcus_parasanguinis	14.9395	6.46808	5.4418	30.8028	36.1296	38.5603	35.9537	73.3018	38.791	6.20311	6.57614	10.0159	25.24	21.1631	45.5311	37.4502	41.2439	36.7482	66.3247	49.4606	38.9886	8.26908	6.24361	17.2304
PWY-6124: inosine-5'-phosphate biosynthesis II|g__Streptococcus.s__Streptococcus_salivarius	84.3583	69.0162	67.6647	122.121	127.466	160.379	168.049	154.938	147.809	85.6523	71.227	71.0853	114.008	88.9251	134.391	105.114	101.059	117.114	89.7815	119.614	106.93	53.3332	53.0704	66.9576
PWY-6124: inosine-5'-phosphate biosynthesis II|g__Streptococcus.s__Streptococcus_sp_HMSC071D03	0	0	0	0	0	0	0	0	0	0	0	0	0	0	0	0	0	0	0	0	1.0136	0	0	0
PWY-6124: inosine-5'-phosphate biosynthesis II|g__Veillonella.s__Veillonella_atypica	34.714	36.5866	40.4015	33.0644	38.8722	39.1179	36.1494	37.6145	36.5411	25.0421	22.8778	19.8387	25.5551	26.344	24.1245	29.3472	28.4759	31.1627	33.7041	37.7509	35.0085	45.2685	39.3335	37.9215
PWY-6124: inosine-5'-phosphate biosynthesis II|g__Veillonella.s__Veillonella_dispar	0	1.36985	2.05764	3.06024	2.68975	0.966953	3.73975	0.284675	0.95438	0	1.00929	1.72739	2.59278	2.24454	0	1.40109	0.882317	0	1.34485	0.53757	0	1.79661	1.67118	1.97449
PWY-6124: inosine-5'-phosphate biosynthesis II|g__Veillonella.s__Veillonella_infantium	0	0	0	0	0	0	0	0	0	0	0	0	0	0	0	0	0.562795	0	0	0	0	0	0	0
PWY-6124: inosine-5'-phosphate biosynthesis II|g__Veillonella.s__Veillonella_parvula	0.631232	0.278135	0	0	0	0	0	0	0	0	0.436967	0	0	0	0	0	0	0	0.30204	0.24961	0	0.370985	0.270386	0
PWY-6124: inosine-5'-phosphate biosynthesis II|unclassified	0	4.5623	3.21449	2.86287	5.99247	2.51518	10.1498	5.43118	3.40015	0	0	0	3.86943	2.10223	3.4162	3.47425	0	0.757512	3.46979	4.33914	4.65575	0	2.11479	6.04261
PWY-6125: superpathway of guanosine nucleotides de novo biosynthesis II	382.229	353.493	301.062	248.238	278.118	378.508	256.567	275.35	289.647	201.728	220.337	232.655	260.15	251.024	297.84	288.585	303.905	288.713	264.903	280.344	327.588	333.723	267.731	293.405
PWY-6125: superpathway of guanosine nucleotides de novo biosynthesis II|g__Streptococcus.s__Streptococcus_anginosus_group	0	0.941482	0.427396	0	0	0	0	0.353244	0	0.722299	0	0	0	0	0	0	0	0	0	0	0	0	0	0
PWY-6125: superpathway of guanosine nucleotides de novo biosynthesis II|g__Streptococcus.s__Streptococcus_mitis	0	0	0	0	0	0	0	0	0	0	0	0	0	0	0	0	0	1.34755	0	0	0	0	0	0
PWY-6125: superpathway of guanosine nucleotides de novo biosynthesis II|g__Streptococcus.s__Streptococcus_oralis	7.92459	11.4153	5.26891	8.62285	10.2896	7.47305	10.0906	7.49372	10.0995	4.55774	5.69728	0	7.99965	8.56769	8.78099	4.61264	8.20157	6.23118	0	8.22773	11.4449	9.85827	0	8.62821
PWY-6125: superpathway of guanosine nucleotides de novo biosynthesis II|g__Streptococcus.s__Streptococcus_salivarius	0	8.48471	0	23.6723	0	0	0	0	0	0	0	0	0	4.27608	0	0	0	6.598	0	0	5.45217	0	0	0
PWY-6125: superpathway of guanosine nucleotides de novo biosynthesis II|g__Veillonella.s__Veillonella_atypica	38.4218	32.9946	30.5031	29.6374	33.9987	33.5166	28.8609	24.0652	30.8508	26.3203	21.9807	23.7008	27.2242	29.1688	28.9776	29.8379	24.5993	28.1019	26.7559	34.4611	30.305	41.2855	35.373	35.2423
PWY-6125: superpathway of guanosine nucleotides de novo biosynthesis II|g__Veillonella.s__Veillonella_dispar	0.580524	1.41199	1.5512	1.89591	0	2.25756	0	0	0	0	1.12816	0.813804	1.26227	1.35359	1.12174	0	0	0	1.03186	0	0	0	1.28723	1.05911
PWY-6125: superpathway of guanosine nucleotides de novo biosynthesis II|g__Veillonella.s__Veillonella_parvula	1.76678	0	0	0	0	0	0	0	0	0	0	0	0	0	0	0.800994	0	0	0	0	0.537466	0	0.890484	0
PWY-6125: superpathway of guanosine nucleotides de novo biosynthesis II|unclassified	0	0	0	0	2.87279	0	6.84861	0	0	0	0	0	0	0	0	2.91752	0	0	0	0	0	3.59254	0	0
PWY-6126: superpathway of adenosine nucleotides de novo biosynthesis II	621.057	603.976	482.483	360.22	401.386	534.605	380.484	395.345	415.655	347.358	421.179	429.353	397.233	380.422	448.882	405.112	423.817	411.902	372.497	414.379	447.829	593.302	444.851	542.652
PWY-6126: superpathway of adenosine nucleotides de novo biosynthesis II|g__Streptococcus.s__Streptococcus_mitis	0	0	0	0	0	0	0	0	0	0	1.78723	0	0	0	0	0	0	0	0	2.83569	0	0	0	0
PWY-6126: superpathway of adenosine nucleotides de novo biosynthesis II|g__Streptococcus.s__Streptococcus_oralis	18.0847	21.6306	21.9967	14.4823	22.3773	14.2204	22.0917	17.7544	15.6558	6.56874	8.46189	0	15.3324	15.0076	16.6539	19.7825	15.0285	11.237	0	21.0775	19.6794	18.3085	0	15.8974
PWY-6126: superpathway of adenosine nucleotides de novo biosynthesis II|g__Streptococcus.s__Streptococcus_salivarius	0	12.478	0	32.6304	0	0	0	0	0	0	0	0	0	6.17873	0	0	0	9.71333	0	0	8.11616	0	0	0
PWY-6126: superpathway of adenosine nucleotides de novo biosynthesis II|g__Veillonella.s__Veillonella_atypica	47.3322	42.9902	43.3724	42.55	49.3751	50.7596	41.9408	34.0914	39.1652	35.812	28.7718	34.4717	40.0784	40.8172	44.451	41.7093	36.245	41.4199	35.0863	47.4366	43.0657	53.7674	49.5019	46.9849
PWY-6126: superpathway of adenosine nucleotides de novo biosynthesis II|g__Veillonella.s__Veillonella_dispar	2.47127	3.55913	3.90994	2.8222	0	3.01677	0	1.27875	0	0	1.82623	1.45509	2.71493	4.24447	2.37694	1.82611	0	1.34018	1.79577	0	2.44679	3.46553	3.92688	3.04648
PWY-6126: superpathway of adenosine nucleotides de novo biosynthesis II|g__Veillonella.s__Veillonella_infantium	0	0	0	0	0	0	0	0	0	0	0	0	0	0	0	0	2.42671	0	0	0	0	0	0	0
PWY-6126: superpathway of adenosine nucleotides de novo biosynthesis II|g__Veillonella.s__Veillonella_parvula	1.80939	0.709058	0	0	0	0	0	0	0	0.651421	0.81519	0.517066	0	0	0	0	0	0	0.280737	0	0.530234	0.605545	0.603922	1.10209
PWY-6126: superpathway of adenosine nucleotides de novo biosynthesis II|unclassified	0	0	0	0	0	7.3015	0	0	0	0	0	0	0	0	4.34849	3.38826	0	4.01736	0	9.16581	3.0402	0	0	0
PWY-6147: 6-hydroxymethyl-dihydropterin diphosphate biosynthesis I	463.33	442.987	467.049	342.027	365.97	350.196	366.686	303.722	321.967	604.032	488.629	572.244	436.086	395.894	466.479	328.132	336.326	307.634	286.124	294.908	278.194	369.925	441.034	428.172
PWY-6147: 6-hydroxymethyl-dihydropterin diphosphate biosynthesis I|g__Lactobacillus.s__Lactobacillus_fermentum	372.371	376.873	408.154	298.697	301.746	295.573	311.759	254.377	260.471	543.009	437.015	510.911	372.115	343.953	405.125	279.417	283.765	256.518	228.466	248.543	224.518	303.563	391.384	361.474
PWY-6147: 6-hydroxymethyl-dihydropterin diphosphate biosynthesis I|g__Streptococcus.s__Streptococcus_mitis	4.80895	0	0	5.7442	0	0	0	1.59669	3.0805	0	4.67345	0	0	1.05561	3.27627	0	3.3237	2.52002	1.68223	3.93422	0	0	0	0
PWY-6147: 6-hydroxymethyl-dihydropterin diphosphate biosynthesis I|g__Streptococcus.s__Streptococcus_oralis	10.5514	0	12.8803	6.65793	6.3374	11.2889	14.9705	7.65747	8.68117	7.4501	8.17569	0	9.21058	10.0508	7.93218	10.1072	7.28494	11.6526	6.71988	7.86678	8.219	5.99575	7.09671	0
PWY-6147: 6-hydroxymethyl-dihydropterin diphosphate biosynthesis I|g__Streptococcus.s__Streptococcus_sp_HMSC071D03	0	0	0	0	0	0	0	0	0	0	0	0	0	0	0	0	0	0	0	0	0.474426	0	0	0
PWY-6147: 6-hydroxymethyl-dihydropterin diphosphate biosynthesis I|unclassified	0	0	0	0	1.5769	0	0	0	0	0	0	0	3.1644	0	0	0	0	0	2.36658	0	0	2.19259	1.88632	0
PWY-6151: S-adenosyl-L-methionine salvage I	640.971	620.04	692.211	603.179	615.546	546.101	630.404	508.225	520.932	683.57	630.947	706.703	578.186	505.538	561.104	437.418	451.296	407.074	397.641	447.614	395.125	566.393	724.839	590.256
PWY-6151: S-adenosyl-L-methionine salvage I|g__Lactobacillus.s__Lactobacillus_fermentum	546.241	540.754	589.608	524.109	506.846	468.829	516.003	412.125	406.746	567.92	501.585	591.964	470.649	417.285	459.811	358.81	369.25	317.872	319.5	347.077	304.526	454.636	627.96	493.626
PWY-6151: S-adenosyl-L-methionine salvage I|g__Streptococcus.s__Streptococcus_cristatus	0	0	0	0	0	0	0	0	0	0.821479	0	0	0	0	0	0	0	0	0	0	0.329154	0	0	0
PWY-6151: S-adenosyl-L-methionine salvage I|g__Streptococcus.s__Streptococcus_infantis	0	0	0	3.38974	0	0	0	4.49354	1.47988	0	0	0	0	0	0	0	0	2.14595	0	2.1285	0.450544	0	0	0
PWY-6151: S-adenosyl-L-methionine salvage I|g__Streptococcus.s__Streptococcus_mitis	5.20441	0	0	5.11523	0	0	0	2.47609	6.98691	0	1.70838	0	0	5.07335	4.00627	0	4.72632	3.46544	4.79261	5.93608	0	0	0	0
PWY-6151: S-adenosyl-L-methionine salvage I|g__Streptococcus.s__Streptococcus_mutans	0	0	0	0	0	0	0	0	0	15.3028	9.33624	14.6224	0	0	0	0	0	0	0	0	0	0	6.81754	11.3785
PWY-6151: S-adenosyl-L-methionine salvage I|g__Streptococcus.s__Streptococcus_oralis	1.06031	19.0998	21.3695	4.87862	16.4245	13.2635	30.36	3.59606	8.49665	5.35278	0.954202	2.16046	17.1877	5.77705	6.98896	7.72571	8.80657	5.51801	5.98793	7.76999	7.47218	22.6954	16.0339	7.08493
PWY-6151: S-adenosyl-L-methionine salvage I|g__Streptococcus.s__Streptococcus_parasanguinis	5.18273	8.27402	8.11122	9.20535	17.7204	13.4956	15.3555	15.5027	17.2637	6.48002	4.50333	7.63191	10.9007	11.9498	10.6554	18.3267	16.7812	13.513	21.2984	15.4459	19.5806	5.21526	6.27476	5.44897
PWY-6151: S-adenosyl-L-methionine salvage I|g__Streptococcus.s__Streptococcus_salivarius	18.6625	13.5179	18.117	15.3749	23.0432	21.9213	27.2722	27.3768	35.1012	15.2395	10.9648	6.52575	22.7726	17.3628	30.8522	19.9489	14.5932	21.0429	14.0158	24.6392	16.4457	13.042	9.05897	11.4531
PWY-6151: S-adenosyl-L-methionine salvage I|g__Streptococcus.s__Streptococcus_sp_HMSC071D03	0	0	0	0	0	0	0	0	0	0	0	0	0	0	0	0	0	0	0	0	1.28385	0	0	0
PWY-6151: S-adenosyl-L-methionine salvage I|unclassified	4.9296	3.96375	0	0	9.44443	2.93669	11.1112	5.87444	4.36614	0	0	0	9.55182	0	5.31903	7.31396	6.8371	2.9049	9.20444	3.98922	8.60311	3.92587	3.89115	0
PWY-6163: chorismate biosynthesis from 3-dehydroquinate	89.705	81.345	91.1136	101.827	95.0503	94.7271	121.059	95.0186	104.06	83.9192	72.0115	79.9749	86.3311	92.3678	101.972	90.0375	82.7848	85.502	85.8866	108.437	91.5216	92.0281	87.3464	88.1526
PWY-6163: chorismate biosynthesis from 3-dehydroquinate|g__Streptococcus.s__Streptococcus_mitis	0	0	0	0	0	0	0	0	0	0	0	0	0	0	3.8745	0	0	0	0	0	0	0	0	0
PWY-6163: chorismate biosynthesis from 3-dehydroquinate|g__Streptococcus.s__Streptococcus_mutans	8.48576	0	4.86222	0	0	0	0	0	0	13.1224	14.2515	12.7746	0	0	0	0	0	0	0	0	0	13.5096	7.97582	8.76261
PWY-6163: chorismate biosynthesis from 3-dehydroquinate|g__Streptococcus.s__Streptococcus_oralis	9.1639	16.5113	14.8891	8.65302	7.61244	8.24914	18.2151	4.11711	8.46491	9.05319	6.97536	10.8309	14.8561	9.09024	7.81144	10.0353	0	5.66831	7.58279	10.2084	9.59932	14.0722	12.4659	14.4662
PWY-6163: chorismate biosynthesis from 3-dehydroquinate|g__Streptococcus.s__Streptococcus_parasanguinis	4.41018	0	0	8.52728	0	8.69204	0	10.7557	0	0	0	0	0	0	8.47084	0	10.9847	0	9.44814	8.83519	0	0	0	0
PWY-6163: chorismate biosynthesis from 3-dehydroquinate|g__Streptococcus.s__Streptococcus_salivarius	14.9133	10.2902	14.3736	27.6195	25.8989	30.1441	36.3001	26.6544	32.2309	16.0256	15.5521	12.9163	23.4475	21.2396	24.3952	17.0214	14.2456	22.105	17.5008	29.9179	20.3552	10.0042	13.4433	13.7181
PWY-6163: chorismate biosynthesis from 3-dehydroquinate|unclassified	0	0	5.30136	0	0	0	5.81314	0	0	3.19442	0	0	5.2715	5.62985	0	0	0	3.20778	0	6.80682	4.38501	3.28158	0	3.54092
PWY-6168: flavin biosynthesis III (fungi)	144.722	151.408	144.824	138.978	142.213	145.394	176.123	138.561	139.005	136.83	114.606	136.786	119.134	135.877	117.737	127.821	132.462	127.938	123.025	133.496	126.545	159.981	183.241	159.738
PWY-6168: flavin biosynthesis III (fungi)|g__Lactobacillus.s__Lactobacillus_fermentum	70.7806	65.5221	72.9334	60.0301	64.9599	53.3227	83.7842	53.5612	52.4443	82.8335	66.8521	81.7503	61.965	54.8157	59.1798	58.965	55.5782	44.3873	27.3087	34.6858	46.4416	67.8545	95.447	64.4662
PWY-6168: flavin biosynthesis III (fungi)|g__Veillonella.s__Veillonella_atypica	20.2292	23.3422	19.5749	16.0335	20.3186	24.1744	18.7486	11.4767	17.9575	9.10609	9.34765	7.73093	14.5997	16.2096	11.5193	11.3495	15.8334	13.1148	7.73602	13.0539	22.3226	24.2894	17.1362	24.435
PWY-6168: flavin biosynthesis III (fungi)|g__Veillonella.s__Veillonella_dispar	0	0	0	0	0	0	0	0	0	0	0	0	0	0	0	0	0	0	0	0	0	0	0	3.85039
PWY-6168: flavin biosynthesis III (fungi)|g__Veillonella.s__Veillonella_parvula	0	0	0	0	0	0	0	0	0	0	0	0	0	0	0	0	0.485962	0	0	0	0	0	0	0
PWY-6270: isoprene biosynthesis I	26.7314	20.6952	30.3874	20.2208	18.3382	27.7482	24.1113	21.9294	21.3854	11.8136	11.9113	16.0987	16.5116	12.2295	19.8356	19.282	17.6717	19.1068	22.0699	18.6343	27.6392	31.5881	27.2108	29.4026
PWY-6277: superpathway of 5-aminoimidazole ribonucleotide biosynthesis	1099.25	951.628	1126.64	716.684	737.031	724.461	874.995	684.224	693.348	2155.99	3009.34	2008.67	797.984	912.504	797.599	641.932	642.264	631.826	561.489	825.091	555.307	1377.37	1297.81	1480.74
PWY-6277: superpathway of 5-aminoimidazole ribonucleotide biosynthesis|g__Lactobacillus.s__Lactobacillus_fermentum	294.487	253.048	330.315	215.694	190.381	196.848	263.349	205.452	209.654	847.636	1674.97	663.429	165.958	325.255	152.313	217.877	234.522	222.665	225.379	329.581	184.382	592.986	523.605	687.448
PWY-6277: superpathway of 5-aminoimidazole ribonucleotide biosynthesis|g__Streptococcus.s__Streptococcus_anginosus_group	41.186	29.3699	47.2668	0	18.9174	0	0	5.69005	5.49873	72.5562	83.6564	89.1622	28.1502	26.6286	0	8.82999	12.9815	10.2407	8.91599	6.5419	7.97088	45.1799	59.6452	65.8804
PWY-6277: superpathway of 5-aminoimidazole ribonucleotide biosynthesis|g__Streptococcus.s__Streptococcus_cristatus	0	2.0774	1.10471	0.5172	2.51174	1.91211	1.01773	0	2.7312	2.83368	1.31072	2.02417	0.515974	1.82788	0.492548	2.2208	0.452651	0.858635	1.23311	0	2.4469	2.92786	1.51365	1.35087
PWY-6277: superpathway of 5-aminoimidazole ribonucleotide biosynthesis|g__Streptococcus.s__Streptococcus_infantis	0	0	0	2.18064	0	0	0	0.78281	1.52805	0	0	0	0	0	0	0	0	0.368615	0	2.52012	1.96798	0	0	0
PWY-6277: superpathway of 5-aminoimidazole ribonucleotide biosynthesis|g__Streptococcus.s__Streptococcus_mitis	1.21564	0	0	0.737792	0	0	0	1.5716	1.30298	0	1.30663	0	0	1.49118	0.412174	0	2.01799	0.715568	1.38275	3.58605	0	0	0	0
PWY-6277: superpathway of 5-aminoimidazole ribonucleotide biosynthesis|g__Streptococcus.s__Streptococcus_mutans	12.641	8.87116	8.36101	25.1571	3.20972	18.1039	0	0	0	22.1934	31.0939	27.1859	7.90345	4.90003	33.7951	0.874582	4.11042	2.98073	0	0.382459	0.737105	51.6523	51.6306	57.5843
PWY-6277: superpathway of 5-aminoimidazole ribonucleotide biosynthesis|g__Streptococcus.s__Streptococcus_oralis	20.6122	14.6787	25.2979	16.0679	13.4591	15.5465	20.4662	14.314	10.9918	12.9727	10.1683	11.9971	14.5889	15.8267	12.9622	18.5641	14.4527	13.1678	13.8504	32.3049	12.7022	14.2108	16.6068	15.4195
PWY-6277: superpathway of 5-aminoimidazole ribonucleotide biosynthesis|g__Streptococcus.s__Streptococcus_parasanguinis	16.7989	11.2174	12.7313	26.9788	26.9639	25.7754	27.394	23.9214	19.7251	11.1862	9.46866	13.6482	27.1881	19.0753	24.7563	23.1455	21.7082	24.5909	27.352	27.4443	21.7599	7.53698	11.6945	13.0957
PWY-6277: superpathway of 5-aminoimidazole ribonucleotide biosynthesis|g__Streptococcus.s__Streptococcus_salivarius	63.7457	73.4484	63.1269	104.404	111.127	107.321	151.022	92.7319	100.204	70.4905	70.2762	63.1512	98.9804	75.4814	97.56	85.1441	72.8406	77.946	60.1599	98.9082	86.3639	50.2892	62.4725	56.322
PWY-6277: superpathway of 5-aminoimidazole ribonucleotide biosynthesis|g__Veillonella.s__Veillonella_atypica	29.7216	32.2832	30.5987	31.136	34.3439	33.8829	32.5344	26.9873	27.31	21.6519	19.4152	19.1188	25.6768	27.5193	27.5197	28.1309	24.5574	25.4867	25.8148	33.3808	31.2371	37.4638	33.8686	37.43
PWY-6277: superpathway of 5-aminoimidazole ribonucleotide biosynthesis|unclassified	6.02126	9.95247	0	6.86576	0	5.00012	9.67788	0	0	2.87764	2.72042	0	3.15618	0	6.54893	5.56889	0	3.93542	0	5.74217	3.23098	2.79383	0	5.95767
PWY-6282: palmitoleate biosynthesis I (from (5Z)-dodec-5-enoate)	30.9342	30.6215	41.9479	11.0607	35.6774	21.2527	52.6919	157.795	49.6568	9.62704	25.4513	24.3738	16.2805	26.2502	26.4254	29.6281	26.9921	95.847	26.5215	95.1781	62.0045	25.2107	27.9675	29.6485
PWY-6282: palmitoleate biosynthesis I (from (5Z)-dodec-5-enoate)|g__Streptococcus.s__Streptococcus_infantis	0	0	0	0	0	0	0	8.16111	9.72006	0	0	0	0	0	0	0	0	0	0	6.05714	4.22971	0	0	0
PWY-6282: palmitoleate biosynthesis I (from (5Z)-dodec-5-enoate)|g__Streptococcus.s__Streptococcus_oralis	0	0	0	0	0	0	0	0	1.25493	0	0	0	0	0	0	0	0	1.14352	0	0	0	0	0	0
PWY-6282: palmitoleate biosynthesis I (from (5Z)-dodec-5-enoate)|unclassified	0	0	0	0	4.42193	3.22356	6.86275	0	0	0	0	0	2.38974	0	5.17169	2.91681	0	0	3.38957	0	0	0	3.13012	3.09929
PWY-6284: superpathway of unsaturated fatty acids biosynthesis (E. coli)	34.3011	24.6294	44.774	12.2817	24.8641	23.5819	27.2808	57.7693	39.084	11.5785	26.1971	27.683	15.7751	18.4773	21.66	21.607	29.9353	36.4886	24.7989	54.0447	42.4611	26.7381	34.3557	28.3218
PWY-6284: superpathway of unsaturated fatty acids biosynthesis (E. coli)|g__Streptococcus.s__Streptococcus_infantis	0	0	0	0	0	0	0	7.04897	0	0	0	0	0	0	0	0	0	0	0	5.51436	4.08899	0	0	0
PWY-6284: superpathway of unsaturated fatty acids biosynthesis (E. coli)|g__Streptococcus.s__Streptococcus_oralis	0	0	0	0	0	0	0	0	1.16825	0	0	0	0	0	0	0	0	1.06333	0	0	0	0	0	0
PWY-6284: superpathway of unsaturated fatty acids biosynthesis (E. coli)|unclassified	0	0	0	0	0	0	0	0	0	0	0	0	0	0	0	0	0	0	0	0	0	0	2.95761	0
PWY-6305: superpathway of putrescine biosynthesis	5.9054	3.8048	0	1.26874	0	7.35306	5.45907	5.90948	4.6154	1.34199	6.01563	6.96738	0	8.02655	0	2.43719	4.73329	4.76115	0	4.30002	5.35165	7.69353	3.61503	3.28804
PWY-6317: D-galactose degradation I (Leloir pathway)	58.349	69.8839	43.8783	50.3858	38.8741	53.4723	85.1872	68.105	71.2292	49.3683	44.8697	35.394	49.1715	41.1242	58.2121	47.3111	42.05	55.1495	45.4997	64.0545	65.4699	40.7213	37.2773	28.957
PWY-6317: D-galactose degradation I (Leloir pathway)|g__Streptococcus.s__Streptococcus_anginosus_group	0	0	0	0	0	0	0	0	0	0	0	1.70983	0	0	0	0	0	0	0	0	0	0	0	0
PWY-6317: D-galactose degradation I (Leloir pathway)|g__Streptococcus.s__Streptococcus_parasanguinis	0	0	0	0	3.09265	1.66453	2.79592	3.73681	4.66083	0	0	0	2.6152	0	0	3.50266	0	3.43856	4.25907	3.66809	3.2441	0	0	0
PWY-6317: D-galactose degradation I (Leloir pathway)|g__Streptococcus.s__Streptococcus_salivarius	10.8904	16.4399	11.228	17.191	21.4975	27.8095	41.7635	32.2912	29.7477	0	11.4998	10.6084	21.5207	12.6631	30.4441	20.2439	19.6301	23.411	17.2927	30.6978	31.0314	9.52145	0	0
PWY-6317: D-galactose degradation I (Leloir pathway)|unclassified	0	0	0	4.7263	0	0	5.60336	0	0	2.4977	0	0	0	0	4.26497	0	0	0	0	0	0	0	0	0
PWY-6353: purine nucleotides degradation II (aerobic)	0	0	0	0	32.3711	0	0	0	0	46.9012	0	0	0	0	0	0	10.3319	0	0	0	7.44549	0	9.62723	0
PWY-6385: peptidoglycan biosynthesis III (mycobacteria)	893.028	907.765	964.273	884.344	850.873	843.449	1022.7	804.167	791.788	868.678	839.267	935.421	708.489	779.921	744.439	673.458	694.854	644.27	604.571	721.142	613.926	834.542	989.386	855.914
PWY-6385: peptidoglycan biosynthesis III (mycobacteria)|g__Lactobacillus.s__Lactobacillus_fermentum	676.57	714.876	756.712	665.224	625.233	627.424	789.655	586.034	564.267	711.524	688.759	767.346	520.711	582.007	527.394	484.378	505.778	472.045	454.316	512.235	447.268	663.112	818.667	658.289
PWY-6385: peptidoglycan biosynthesis III (mycobacteria)|g__Streptococcus.s__Streptococcus_oralis	5.50254	6.67872	6.37556	0	6.15668	5.52503	12.8331	3.8734	1.81091	8.35067	0	7.40568	0	0	2.71666	7.42212	1.72431	9.9021	7.50352	1.80091	6.53229	7.57286	10.6374	9.53497
PWY-6385: peptidoglycan biosynthesis III (mycobacteria)|g__Streptococcus.s__Streptococcus_salivarius	0	0	0	0	0	0	9.24017	0	0	6.11428	0	0	0	0	6.79497	0	0	5.74283	0	0	0	0	0	0
PWY-6385: peptidoglycan biosynthesis III (mycobacteria)|g__Veillonella.s__Veillonella_atypica	14.7731	15.3142	13.543	16.4446	12.8933	12.6486	13.5714	15.046	13.7775	12.2164	10.0393	7.45478	12.566	12.3555	10.8584	10.948	11.8866	12.8173	10.4308	17.5323	13.9166	19.7475	14.8544	19.236
PWY-6385: peptidoglycan biosynthesis III (mycobacteria)|unclassified	5.78709	8.93805	0	0	0	8.40195	13.0069	0	0	5.04011	0	6.30192	0	7.05242	0	7.93401	6.54929	0	8.5104	0	0	7.81158	6.40116	0
PWY-6386: UDP-N-acetylmuramoyl-pentapeptide biosynthesis II (lysine-containing)	950.132	969.853	1029.2	961.883	925.084	909.045	1118.09	864.15	856.901	923.859	891.759	1010.45	757.725	833.269	805.421	729.227	743.731	736.81	729.68	815.007	739.52	899.917	1052.53	913.277
PWY-6386: UDP-N-acetylmuramoyl-pentapeptide biosynthesis II (lysine-containing)|g__Lactobacillus.s__Lactobacillus_fermentum	750.858	776.135	831.06	737.153	707.36	690.802	873.289	635.614	648.919	778.367	753.306	855.844	616.889	700.159	624.274	575.722	584.272	545.723	509.766	589.795	512.764	729.903	879.491	719.142
PWY-6386: UDP-N-acetylmuramoyl-pentapeptide biosynthesis II (lysine-containing)|g__Streptococcus.s__Streptococcus_infantis	0	0	0	0	0	0	0	1.88131	0	0	0	0	0	0	0	0	0	0.553179	0	2.55814	0	0	0	0
PWY-6386: UDP-N-acetylmuramoyl-pentapeptide biosynthesis II (lysine-containing)|g__Streptococcus.s__Streptococcus_mitis	0	0	0	0	0	0	0	0	0.656213	0	0	0	0	0	0	0	0	0	0	0	0	0	0	0
PWY-6386: UDP-N-acetylmuramoyl-pentapeptide biosynthesis II (lysine-containing)|g__Streptococcus.s__Streptococcus_mutans	14.4662	12.741	15.892	0	2.71524	0	0	0	0	23.7583	23.2121	26.8874	6.61577	5.08253	4.98091	0	0	0	0	0	0	28.3338	20.9906	30.6354
PWY-6386: UDP-N-acetylmuramoyl-pentapeptide biosynthesis II (lysine-containing)|g__Streptococcus.s__Streptococcus_oralis	17.7337	8.30285	11.4123	0	8.77743	6.65418	20.4884	3.94801	3.78819	9.38875	1.06417	7.72829	8.97134	8.19993	12.3641	8.5246	4.23048	16.4706	8.0499	9.97985	6.3787	8.59702	13.9069	13.4824
PWY-6386: UDP-N-acetylmuramoyl-pentapeptide biosynthesis II (lysine-containing)|g__Streptococcus.s__Streptococcus_parasanguinis	0	3.44977	3.06986	0	5.15245	5.09264	11.2989	10.0025	9.46293	0	3.95356	3.8627	0	4.33588	11.1948	0	0	6.3342	8.19635	8.99085	8.59028	0	0	0
PWY-6386: UDP-N-acetylmuramoyl-pentapeptide biosynthesis II (lysine-containing)|g__Streptococcus.s__Streptococcus_salivarius	7.95835	0	0	11.9217	15.9342	21.8186	27.4307	18.3723	19.5054	9.97042	8.42695	10.8328	18.57	14.1543	14.322	12.8004	18.0189	17.388	14.8632	13.0969	10.6836	8.84832	0	8.38535
PWY-6386: UDP-N-acetylmuramoyl-pentapeptide biosynthesis II (lysine-containing)|g__Veillonella.s__Veillonella_atypica	14.7477	14.3822	13.0011	16.0753	13.3151	11.4408	13.349	15.1151	13.0819	12.2867	10.033	7.32433	12.6551	12.5041	10.8683	11.2299	11.6617	12.6392	10.0976	17.4565	14.5628	19.7297	15.1719	18.754
PWY-6386: UDP-N-acetylmuramoyl-pentapeptide biosynthesis II (lysine-containing)|unclassified	5.24215	10.1296	0	10.1069	0	8.67675	14.9324	0	0	6.53633	0	9.34831	6.33704	7.05507	0	8.70647	6.37899	0	8.31876	0	0	7.54469	9.00146	5.34601
PWY-6387: UDP-N-acetylmuramoyl-pentapeptide biosynthesis I (meso-diaminopimelate containing)	861.966	881.255	935.323	877.179	838.502	817.888	1002.86	784.838	778.547	842.04	809.655	907.46	686.681	755.443	728.04	655.466	672.09	622.699	586.471	700.449	606.122	807.929	961.028	829.832
PWY-6387: UDP-N-acetylmuramoyl-pentapeptide biosynthesis I (meso-diaminopimelate containing)|g__Lactobacillus.s__Lactobacillus_fermentum	666.989	697.873	739.545	656.886	611.589	617.507	780.525	576.639	555.593	701.031	674.131	758.504	505.952	560.756	526.485	470.342	492.802	460.748	446.963	504.535	450.508	658.415	796.48	644.179
PWY-6387: UDP-N-acetylmuramoyl-pentapeptide biosynthesis I (meso-diaminopimelate containing)|g__Streptococcus.s__Streptococcus_infantis	0	0	0	0	0	0	0	0	0	0	0	0	0	0	0	0	0	0	0	1.08647	0	0	0	0
PWY-6387: UDP-N-acetylmuramoyl-pentapeptide biosynthesis I (meso-diaminopimelate containing)|g__Streptococcus.s__Streptococcus_mutans	9.80652	6.95203	12.7279	0	0	0	0	0	0	19.5479	18.109	21.2389	5.73094	0	0	0	0	0	0	0	0	23.0882	16.758	26.0794
PWY-6387: UDP-N-acetylmuramoyl-pentapeptide biosynthesis I (meso-diaminopimelate containing)|g__Streptococcus.s__Streptococcus_oralis	4.48276	5.4376	5.17469	0	5.02426	4.49138	10.5796	3.14952	1.46165	6.97622	0	6.20851	0	0	2.20384	6.07996	1.38883	8.25792	6.24214	1.44902	5.3502	6.21988	8.85169	7.85931
PWY-6387: UDP-N-acetylmuramoyl-pentapeptide biosynthesis I (meso-diaminopimelate containing)|g__Streptococcus.s__Streptococcus_parasanguinis	0	0	0	0	0	0	0	8.69908	6.86882	0	2.81192	0	0	0	0	0	0	4.64515	5.96333	0	6.80066	0	0	0
PWY-6387: UDP-N-acetylmuramoyl-pentapeptide biosynthesis I (meso-diaminopimelate containing)|g__Streptococcus.s__Streptococcus_salivarius	7.25364	0	0	10.8019	14.6766	20.5174	11.5035	17.3668	18.5197	9.53337	7.77515	10.2364	11.7604	13.6386	13.4033	5.71859	8.35304	9.71724	7.46928	12.0749	9.59012	0	0	7.98981
PWY-6387: UDP-N-acetylmuramoyl-pentapeptide biosynthesis I (meso-diaminopimelate containing)|g__Veillonella.s__Veillonella_atypica	16.2534	18.5311	18.1454	16.7716	13.4478	12.3334	15.9933	16.0276	14.5905	13.0472	10.572	10.0142	14.3613	13.5351	12.2794	12.5591	15.3402	14.3219	12.7254	20.0442	17.9029	23.2528	17.7301	21.8184
PWY-6387: UDP-N-acetylmuramoyl-pentapeptide biosynthesis I (meso-diaminopimelate containing)|unclassified	4.90225	8.17051	0	0	0	7.70306	13.9235	0	0	4.65119	0	6.73328	0	6.41525	0	7.36283	6.04699	0	7.66734	0	0	6.8978	6.73478	0
PWY-6396: superpathway of 2,3-butanediol biosynthesis	42.186	31.6693	18.0809	68.1913	69.6048	64.2716	85.0904	65.3088	73.0277	22.8554	23.8444	26.3292	56.3738	37.5759	58.9577	71.8124	71.7014	65.6076	85.3376	61.2807	78.8168	16.3725	15.4866	22.7845
PWY-6470: peptidoglycan biosynthesis V (&beta;-lactam resistance)	738.228	751.969	800.125	725.856	713.435	701.302	888.639	663.567	661.515	714.236	681.274	818.816	610.978	664.424	645.91	571.763	592.342	549.457	521.801	614.095	528.253	689.423	846.106	695.008
PWY-6470: peptidoglycan biosynthesis V (&beta;-lactam resistance)|g__Lactobacillus.s__Lactobacillus_fermentum	614.609	644.655	686.671	607.674	586.202	575.84	740.578	539.827	534.614	611.153	565.45	690.462	493.431	543.284	511.04	460.454	472.637	443.207	415.814	481.825	413.25	581.099	743.355	585.04
PWY-6471: peptidoglycan biosynthesis IV (Enterococcus faecium)	738.228	751.969	800.125	725.856	713.435	701.302	888.639	663.567	661.515	714.236	681.274	818.816	610.978	664.424	645.91	571.763	592.342	549.457	521.801	614.095	528.253	689.423	846.106	695.008
PWY-6471: peptidoglycan biosynthesis IV (Enterococcus faecium)|g__Lactobacillus.s__Lactobacillus_fermentum	614.609	644.655	686.671	607.674	586.202	575.84	740.578	539.827	534.614	611.153	565.45	690.462	493.431	543.284	511.04	460.454	472.637	443.207	415.814	481.825	413.25	581.099	743.355	585.04
PWY-6471: peptidoglycan biosynthesis IV (Enterococcus faecium)|g__Streptococcus.s__Streptococcus_oralis	0	0	0	0	0	0	0	4.33753	0	0	0	0	0	0	0	0	0	0	5.27836	0	0	0	0	7.96766
PWY-6471: peptidoglycan biosynthesis IV (Enterococcus faecium)|unclassified	5.54494	4.59779	0	0	0	0	11.8188	0	0	0	0	0	0	0	0	5.65164	4.67377	0	6.19654	0	0	0	6.01065	0
PWY-6507: 4-deoxy-L-threo-hex-4-enopyranuronate degradation	0	2.62136	0	0	0	0	0	0	0	0	0	0	0	0	0	0	0	0	0	0	0	0	0	0
PWY-6527: stachyose degradation	178.851	171.727	163.655	156.164	163.834	151.754	156.798	124.087	128.887	180.402	166.151	191.641	115.824	123.092	120.771	95.8918	101.917	106.012	97.2273	104.498	86.988	201.371	221.546	246.971
PWY-6527: stachyose degradation|g__Lactobacillus.s__Lactobacillus_fermentum	158.077	148.491	148.661	128.164	142.694	121.477	130.695	106.838	111	171.702	146.46	168.097	78.8602	100.554	83.0211	73.4086	82.1939	77.9203	73.1723	76.9511	58.965	169.495	204.97	226.393
PWY-6527: stachyose degradation|g__Streptococcus.s__Streptococcus_mutans	11.8586	5.92929	8.87373	2.58826	3.3344	0	0	0	0	15.5635	17.3846	17.0409	3.04141	2.46076	4.20133	2.41541	0	0	0	0	0	39.2873	32.7981	31.9881
PWY-6527: stachyose degradation|g__Streptococcus.s__Streptococcus_oralis	0	5.49762	0	0	0	3.87986	0	0	0	0	0	3.61354	3.6879	0	4.49081	2.57304	0	3.09049	0	3.84408	0	7.0474	4.00407	4.41663
PWY-6527: stachyose degradation|g__Streptococcus.s__Streptococcus_parasanguinis	3.22582	3.52887	0	4.57639	7.70428	2.07891	4.59362	7.09113	6.5443	0	2.14616	0.752069	3.63921	4.80033	3.19627	6.03659	5.81481	5.56904	6.3491	6.71583	7.45174	2.62217	0	0
PWY-6588: pyruvate fermentation to acetone	0	0	0	0	0	0	0	0	0	0	0	0	0	0	0	0	3.1482	0	4.33743	3.75282	0	0	0	0
PWY-6606: guanosine nucleotides degradation II	0	0	0	0	18.4979	0	0	0	0	28.2081	0	0	0	0	0	0	4.22813	0	0	0	3.01415	0	4.75277	0
PWY-6608: guanosine nucleotides degradation III	166.09	180.454	198.35	234.309	196.514	186.542	225.321	192.271	211.351	182.887	158.389	155.118	187.058	176.225	217.807	153.206	151.505	157.623	137.324	169.209	159.144	190.186	160.14	212.038
PWY-6609: adenine and adenosine salvage III	660.043	639.793	650.466	638.149	667.441	676.719	779.932	647.439	675.279	609.838	614.015	659.922	630.023	595.893	658.282	528.423	535.235	551.947	480.647	635.399	530.381	674.053	572.073	634.598
PWY-6609: adenine and adenosine salvage III|g__Lactobacillus.s__Lactobacillus_fermentum	32.1133	41.1748	27.558	32.5544	16.0706	22.0301	32.1205	23.8362	18.1042	26.5577	19.5094	31.0816	23.4246	19.7059	23.1259	20.4433	13.3934	15.2355	9.68903	8.66629	8.5731	20.4488	24.1278	30.4473
PWY-6609: adenine and adenosine salvage III|g__Streptococcus.s__Streptococcus_cristatus	3.26842	0	0	0	0	0	4.22609	0	0	0	0	0	0	0	0	0	0	0	0	0	0	0	0	0
PWY-6609: adenine and adenosine salvage III|g__Streptococcus.s__Streptococcus_infantis	0	0	0	0	0	0	0	12.0711	5.06069	0	0	0	0	0	0	0	0	5.47869	0	5.55815	0	0	0	0
PWY-6609: adenine and adenosine salvage III|g__Streptococcus.s__Streptococcus_mitis	1.47947	0	0	0	0	0	0	1.33542	1.34101	0	0	0	0	2.58818	0	0	0	0	0	0	0	0	0	0
PWY-6609: adenine and adenosine salvage III|g__Streptococcus.s__Streptococcus_mutans	147.955	91.5398	106.519	19.6528	29.0167	27.0036	0	0	0	197.272	184.347	223.094	56.3144	40.5144	57.3318	19.2567	18.2484	12.9736	0	3.09633	2.56852	180.85	121.566	153.32
PWY-6609: adenine and adenosine salvage III|g__Streptococcus.s__Streptococcus_oralis	27.1617	41.6779	25.6347	42.6336	21.4324	26.8924	18.4362	31.7998	23.5742	28.521	20.4014	18.477	23.6169	21.8812	16.2827	26.0269	28.9115	28.8353	19.4506	13.1903	23.0242	24.9024	16.9159	32.6634
PWY-6609: adenine and adenosine salvage III|g__Streptococcus.s__Streptococcus_parasanguinis	0	0	0	0	0	0	0	0	0	0	0	0	0	0	0	0	5.64305	0	0	6.38001	0	0	0	0
PWY-6609: adenine and adenosine salvage III|g__Streptococcus.s__Streptococcus_salivarius	51.1634	26.5477	36.5982	75.27	61.0505	101.103	97.0597	86.7026	91.2083	42.158	34.9246	30.6078	62.7406	59.4331	65.8135	60.3174	48.5667	64.2932	47.2328	79.713	58.9416	42.0959	35.9341	41.6974
PWY-6609: adenine and adenosine salvage III|g__Streptococcus.s__Streptococcus_sp_HMSC071D03	0	0	0	0	0	0	0	0	0	0	0	0	0	0	0	0	0	0	0	0	5.41835	0	0	0
PWY-6609: adenine and adenosine salvage III|g__Veillonella.s__Veillonella_atypica	26.6115	21.1626	15.6768	13.5673	10.4233	21.9569	8.80492	12.44	10.0251	11.7706	12.1889	12.1914	13.1955	10.1215	18.9329	17.469	15.4717	16.0556	13.7993	14.0867	10.4084	19.7931	20.1261	20.3357
PWY-6609: adenine and adenosine salvage III|unclassified	2.25597	19.2659	23.7796	12.802	8.8263	10.2777	39.9323	21.5602	24.0115	18.4724	11.7794	7.01941	14.4133	7.6343	20.4796	3.66307	2.56264	8.1585	10.0279	8.54537	3.27699	3.38643	7.52622	6.26595
PWY-6612: superpathway of tetrahydrofolate biosynthesis	111.653	81.4849	114.982	36.7531	114.386	99.327	97.6196	0	68.6881	0	66.2241	59.0625	103.589	57.0191	85.8381	103.352	62.8736	61.786	78.389	107.863	87.799	101.755	76.3274	124.896
PWY-6612: superpathway of tetrahydrofolate biosynthesis|g__Streptococcus.s__Streptococcus_mitis	1.89633	0	0	0	0	0	0	0	1.34992	0	0	0	0	1.5235	0	0	0	0	0.846746	0	0	0	0	0
PWY-6612: superpathway of tetrahydrofolate biosynthesis|g__Streptococcus.s__Streptococcus_oralis	8.1099	0	16.043	0	11.3381	13.5743	21.1765	0	10.1586	0	2.899	0	10.96	7.44191	9.62137	8.13448	7.84271	7.54683	7.6379	9.61666	12.7492	13.073	10.4866	0
PWY-6700: queuosine biosynthesis I (de novo)	29.007	28.2609	26.7813	36.6603	33.2339	26.7608	41.023	34.015	38.8563	28.1599	29.3951	26.7128	25.7926	24.4793	37.3086	28.1673	32.988	28.9011	29.086	37.6315	32.6509	30.317	24.9033	33.9319
PWY-6700: queuosine biosynthesis I (de novo)|g__Streptococcus.s__Streptococcus_infantis	0	0	0	0.948061	0	0	0	2.47683	0.505045	0	0	0	0	0	0	0	0	1.19686	0	0.872791	0	0	0	0
PWY-6700: queuosine biosynthesis I (de novo)|g__Streptococcus.s__Streptococcus_mitis	0	0	0	0	0	0	0	0	2.23528	0	0.944334	0	0	0.93386	0	0	1.36964	0.52951	0.893651	0.337899	0	0	0	0
PWY-6700: queuosine biosynthesis I (de novo)|g__Streptococcus.s__Streptococcus_mutans	0	4.34428	0	0.961295	0	0	0	0	0	0	7.27658	6.06474	0	0	1.92413	0	0	0	0	0	0	0	0	0
PWY-6700: queuosine biosynthesis I (de novo)|g__Streptococcus.s__Streptococcus_oralis	0	3.65322	0	2.82016	3.2987	0	4.21657	1.64419	3.14132	0	2.40896	0	0	0.463743	0	0	1.47275	1.91397	1.52942	2.22625	1.48515	4.19514	0	4.62228
PWY-6700: queuosine biosynthesis I (de novo)|g__Streptococcus.s__Streptococcus_salivarius	0	0	0	4.88134	6.10823	6.95422	6.2497	0	6.27251	5.81661	3.02014	0	3.85801	5.01357	5.85163	0	4.57711	3.5749	3.05916	4.05655	4.64974	0	3.5047	5.29117
PWY-6700: queuosine biosynthesis I (de novo)|g__Streptococcus.s__Streptococcus_sp_HMSC071D03	0	0	0	0	0	0	0	0	0	0	0	0	0	0	0	0	0	0	0	0	0.825039	0	0	0
PWY-6700: queuosine biosynthesis I (de novo)|g__Veillonella.s__Veillonella_atypica	0	4.91835	0	3.05485	4.6441	0	4.58534	0	4.48644	2.13258	0	3.07017	0	0	2.44037	0	4.18378	4.38143	4.59645	4.99663	0	6.64808	2.75926	5.77502
PWY-6700: queuosine biosynthesis I (de novo)|unclassified	0	2.69857	2.53416	0	0	0	2.5886	0	0	0	0	0	0	2.67048	2.83424	0	0	0	2.10752	0	0	0	0	1.62516
PWY-6703: preQ0 biosynthesis	36.3702	56.4198	61.322	41.5548	59.5044	51.7857	49.0684	43.9703	60.2193	31.4028	40.119	28.8746	44.7974	39.6549	48.9726	39.595	41.2403	46.8931	36.5081	49.2977	41.7548	55.2382	58.5862	52.4722
PWY-6703: preQ0 biosynthesis|g__Streptococcus.s__Streptococcus_infantis	0	0	0	2.52445	0	0	0	2.74492	3.3012	0	0	0	0	0	0	0	0	2.49529	0	3.86503	2.37675	0	0	0
PWY-6703: preQ0 biosynthesis|g__Streptococcus.s__Streptococcus_mitis	9.7073	0	0	4.2343	0	0	0	9.2026	15.9057	0	4.83331	0	0	7.61105	8.31238	0	7.74668	9.04269	7.32611	10.518	0	0	0	0
PWY-6703: preQ0 biosynthesis|g__Streptococcus.s__Streptococcus_mutans	0	0	0	0	0	0	0	0	0	0	1.92643	0	0	0	0	0	0	0	0	0	0	0	0	0
PWY-6703: preQ0 biosynthesis|g__Streptococcus.s__Streptococcus_oralis	13.3581	22.9718	33.5486	8.56453	22.4523	27.057	21.5375	7.4383	12.5011	13.571	7.50269	13.9499	16.8358	15.5846	8.31014	15.9278	10.2681	13.0549	9.25917	11.1352	13.9393	24.4929	15.1134	28.1964
PWY-6703: preQ0 biosynthesis|g__Streptococcus.s__Streptococcus_salivarius	0	0.715811	1.63372	5.59798	2.58221	2.85414	2.04412	3.90352	1.70217	1.01462	2.54773	0	2.51473	1.61663	3.26576	2.44444	1.47897	1.70464	0.875993	2.12887	0	1.6572	1.67423	1.63153
PWY-6703: preQ0 biosynthesis|g__Streptococcus.s__Streptococcus_sp_HMSC071D03	0	0	0	0	0	0	0	0	0	0	0	0	0	0	0	0	0	0	0	0	2.97724	0	0	0
PWY-6703: preQ0 biosynthesis|g__Veillonella.s__Veillonella_atypica	11.5128	15.8883	12.3945	8.77129	22.7039	10.071	12.0328	7.85199	15.3557	10.3245	6.8262	7.90846	7.73667	6.7862	8.63385	9.77593	11.4142	9.195	6.05118	8.76384	11.0564	11.4332	12.4288	8.40663
PWY-6737: starch degradation V	24.4545	36.5724	23.7073	38.4993	31.1536	42.9149	83.1861	60.4282	66.9393	30.9763	17.2208	27.0187	46.199	18.1985	48.8567	41.9822	37.3762	43.4975	44.6225	64.582	69.8871	30.4613	30.4863	22.3674
PWY-6737: starch degradation V|g__Streptococcus.s__Streptococcus_cristatus	0	0	0	0	0	0	0	0	2.8065	0	0	0	0	0	0	0	0	0	0	0	0	0	0	0
PWY-6737: starch degradation V|g__Streptococcus.s__Streptococcus_infantis	0	0	0	3.07509	0	0	0	4.89286	4.13947	0	0	0	0	0	0	0	0	3.08886	0	3.05684	3.35219	0	0	0
PWY-6737: starch degradation V|g__Streptococcus.s__Streptococcus_mitis	0	0	0	3.2241	0	0	0	1.92516	2.1931	0	0	0	0	0	2.59899	0	3.97241	2.04961	0	3.99116	0	0	0	0
PWY-6737: starch degradation V|g__Streptococcus.s__Streptococcus_parasanguinis	0	0	0	0	7.87517	3.48993	10.8685	6.60577	9.57004	5.50481	0	0	8.38278	0	0	8.44196	0	5.92968	8.38772	11.8122	4.40242	9.08037	8.81361	0
PWY-6737: starch degradation V|g__Streptococcus.s__Streptococcus_salivarius	11.2975	17.8939	12.5651	15.6471	21.7698	27.1617	45.5748	34.2629	31.6639	0	12.0344	10.3308	21.2965	11.8277	34.3016	22.5849	20.1424	23.6018	18.0814	35.0263	37.3133	9.87402	0	0
PWY-6737: starch degradation V|g__Streptococcus.s__Streptococcus_sp_HMSC071D03	0	0	0	0	0	0	0	0	0	0	0	0	0	0	0	0	0	0	0	0	1.89791	0	0	0
PWY-6737: starch degradation V|unclassified	0	0	0	0	0	0	4.37363	0	0	3.99913	0	0	0	3.08742	0	1.2373	0	0	3.87445	0	0	3.75667	0	0
PWY-6797: 6-hydroxymethyl-dihydropterin diphosphate biosynthesis II (Methanocaldococcus)	155.607	165.708	184.177	167.172	148.176	134.695	167.86	143.105	126.026	154.423	160.495	166.359	136.015	141.138	127.756	131.697	126.043	126.389	111.885	128.896	122.43	147.743	200.075	155.921
PWY-6797: 6-hydroxymethyl-dihydropterin diphosphate biosynthesis II (Methanocaldococcus)|g__Lactobacillus.s__Lactobacillus_fermentum	150.007	160.961	179.716	162.331	143.048	130.714	161.91	137.681	121.214	152.528	157.818	163.848	133.089	138.399	125.639	128.288	122.664	122.59	107.587	124.876	117.862	142.358	195.158	151.382
PWY-6859: all-trans-farnesol biosynthesis	0	5.4769	5.16357	0	6.97354	6.67377	10.518	6.43915	9.92515	4.19961	0	4.89868	6.35832	4.40562	6.10182	6.6693	5.61249	7.64169	8.2923	5.32405	10.0561	2.25144	1.59458	0
PWY-6859: all-trans-farnesol biosynthesis|g__Streptococcus.s__Streptococcus_cristatus	0	0	0	0	0	0	0	0	2.16882	0	0	0	0	0	0	0	0	0	0	0	0	0	0	0
PWY-6897: thiamine diphosphate salvage II	116.787	117.997	131.69	106.296	91.9423	83.206	119.088	74.6831	93.3175	107.092	101.247	110.832	90.1032	72.1436	87.8648	63.2921	69.9988	55.2962	56.6133	60.8774	42.0139	81.0442	112.27	79.7543
PWY-6897: thiamine diphosphate salvage II|g__Lactobacillus.s__Lactobacillus_fermentum	84.9922	85.1221	104.333	80.1475	71.016	63.4701	89.8085	51.9874	61.0235	88.8092	80.3654	91.9827	64.2601	55.5007	69.7695	44.5215	54.8274	37.2314	40.9892	42.9108	26.8282	59.062	86.9094	58.1217
PWY-6897: thiamine diphosphate salvage II|g__Streptococcus.s__Streptococcus_oralis	0	0	0	0	0	0	0	0	0.773479	0	0	0	0	0	0	0	0	0	0	0	0	0	0	0
PWY-6936: seleno-amino acid biosynthesis (plants)	283.132	291.702	290.962	294.935	284.151	264.562	329.432	245.419	250.376	269.586	221.401	286.279	228.839	275.673	247.484	242.515	250.329	213.373	262.972	230.081	229.524	280.092	350.011	278.351
PWY-6936: seleno-amino acid biosynthesis (plants)|g__Lactobacillus.s__Lactobacillus_fermentum	247.273	257.93	261.397	246.596	233.92	221.773	275.968	195.416	194.514	239.77	198.015	252.205	189.759	240.826	202.775	200.943	206.439	176.641	219.805	186.513	183.041	239.247	298.725	243.678
PWY-6936: seleno-amino acid biosynthesis (plants)|g__Streptococcus.s__Streptococcus_anginosus_group	0	0	0	0	0	0	0	0	0	0	0	0	0	0	0	0	0.224677	0.180946	0	0	0	0	0	0
PWY-6936: seleno-amino acid biosynthesis (plants)|g__Streptococcus.s__Streptococcus_cristatus	0	0	0	0	0	0	0	0	0	0	0	0	0	0	0	0	0	0	0	0	0.488275	0	0	0
PWY-6936: seleno-amino acid biosynthesis (plants)|g__Streptococcus.s__Streptococcus_infantis	0	0	0	0	0	0	0	0	0	0	0	0	0	0	0	0	0	0	0	0.501897	0	0	0	0
PWY-6936: seleno-amino acid biosynthesis (plants)|g__Streptococcus.s__Streptococcus_mitis	0	0	0	0	0	0	0	0	0.84158	0	0	0	0	0	0	0	0	0	0	0	0	0	0	0
PWY-6936: seleno-amino acid biosynthesis (plants)|g__Streptococcus.s__Streptococcus_oralis	0	0	0	0	0	0.893513	0	0	0.828057	0.875221	0	0	0	0	0	0	0	0.440057	0	0.375858	0	1.15096	0.924772	0
PWY-6936: seleno-amino acid biosynthesis (plants)|g__Streptococcus.s__Streptococcus_parasanguinis	0	0	0	4.65425	3.17482	0	4.1707	4.86215	0	0	0	0	0	0	3.07849	0	0	4.37289	0	0	7.77911	2.69218	0	0
PWY-6936: seleno-amino acid biosynthesis (plants)|g__Streptococcus.s__Streptococcus_salivarius	9.80299	3.51488	0.865589	10.3113	5.68469	11.3251	11.6345	8.19406	14.5617	3.52586	5.76169	4.83987	6.39599	7.0803	9.93862	7.01524	8.69795	1.34838	5.14912	7.97455	7.358	0.882926	7.47816	5.3138
PWY-6936: seleno-amino acid biosynthesis (plants)|g__Streptococcus.s__Streptococcus_sp_HMSC071D03	0	0	0	0	0	0	0	0	0	0	0	0	0	0	0	0	0	0	0	0	0.561193	0	0	0
PWY-6936: seleno-amino acid biosynthesis (plants)|g__Veillonella.s__Veillonella_atypica	0	0	0	0	3.00545	0	0	0	0	0	0	0	0	0	3.02817	0	0	0	0	0	3.02052	2.7427	6.37049	0
PWY-6936: seleno-amino acid biosynthesis (plants)|g__Veillonella.s__Veillonella_dispar	0	0	0	0	0	0	0	0	0	0	0	0	0	0	0	0	0	0	0	0	0	0.936021	0	0
PWY-6936: seleno-amino acid biosynthesis (plants)|unclassified	0	0	0	0	3.5164	1.60472	2.37814	0	2.43154	2.10556	0	0	0	0	2.76937	0	2.2869	1.70506	0	2.56003	1.83572	0	1.73593	0
PWY-7003: glycerol degradation to butanol	0	0	0	0	0	0	0	0	0	0	0	0	0	0	0	0	7.44633	0	9.98986	4.63725	0	0	0	0
PWY-7111: pyruvate fermentation to isobutanol (engineered)	482.414	443.501	485.58	512.358	536.708	513.978	675.384	512.518	495.338	576.455	590.01	631.667	507.899	463.14	546.136	461.444	452.928	467.242	424.195	550.361	480.008	627.314	595.67	587.269
PWY-7111: pyruvate fermentation to isobutanol (engineered)|g__Streptococcus.s__Streptococcus_cristatus	0.601451	1.07276	0	0	0	0	0.453015	0.562612	0	0	0	0	0	0	0	0.457443	0	0.859456	0.487534	0	0	0	0	0
PWY-7111: pyruvate fermentation to isobutanol (engineered)|g__Streptococcus.s__Streptococcus_infantis	0	0	0	2.13298	0	0	0	4.41219	4.46258	0	0	0	0	0	0	0	0	2.37093	0	8.30157	1.85662	0	0	0
PWY-7111: pyruvate fermentation to isobutanol (engineered)|g__Streptococcus.s__Streptococcus_mitis	3.04255	0	0	0.594017	0	0	0	3.70116	3.16724	0	0.963765	0	0	3.60019	3.34754	0	2.82621	3.32951	3.02024	1.91921	0	0	0	0
PWY-7111: pyruvate fermentation to isobutanol (engineered)|g__Streptococcus.s__Streptococcus_mutans	16.9182	19.1514	20.2131	1.88644	0	0	0	0	0	23.7075	28.5258	30.9558	8.62072	5.71168	5.01154	0	1.98574	0	0	0	0	60.8291	48.5081	46.8428
PWY-7111: pyruvate fermentation to isobutanol (engineered)|g__Streptococcus.s__Streptococcus_oralis	9.75227	11.4144	13.0497	5.29783	4.95972	10.3541	17.8161	5.49121	10.1795	11.6259	7.08164	7.20292	9.32075	5.32145	11.0201	11.5909	7.4209	8.15245	10.7311	13.1408	11.5756	6.96546	9.54412	11.8638
PWY-7111: pyruvate fermentation to isobutanol (engineered)|g__Streptococcus.s__Streptococcus_parasanguinis	22.032	20.4295	15.2626	33.3708	40.6922	35.7411	47.6662	39.3777	45.7197	15.1937	9.31182	16.218	32.8923	27.5274	32.9059	48.5649	33.2493	39.6695	49.4226	50.1662	50.672	10.185	11.7453	10.7034
PWY-7111: pyruvate fermentation to isobutanol (engineered)|g__Streptococcus.s__Streptococcus_salivarius	129.312	128.351	129.982	186.663	197.039	212.382	257.141	217.512	196.575	136.34	115.488	117.796	188.991	144.433	196.676	137.14	149.959	151.911	114.175	183.26	142.971	92.2681	92.3466	95.8041
PWY-7111: pyruvate fermentation to isobutanol (engineered)|g__Streptococcus.s__Streptococcus_sp_HMSC071D03	0	0	0	0	0	0	0	0	0	0	0	0	0	0	0	0	0	0	0	0	3.46702	0	0	0
PWY-7111: pyruvate fermentation to isobutanol (engineered)|g__Veillonella.s__Veillonella_atypica	26.3311	23.4254	26.1551	17.7694	24.5395	20.4973	23.9099	11.4342	15.6408	13.3966	18.3305	17.5034	17.9155	18.4316	19.3137	15.0019	14.4553	16.5703	15.7595	26.0201	20.4166	28.0183	24.0713	18.5262
PWY-7111: pyruvate fermentation to isobutanol (engineered)|g__Veillonella.s__Veillonella_dispar	9.45451	9.69742	6.27466	8.65207	7.13124	4.72312	5.70651	5.1022	5.04628	5.39273	4.28407	5.73174	5.46125	6.20424	4.91649	5.63487	0.631652	3.89787	6.79681	5.95643	5.25853	7.51539	7.39284	7.43598
PWY-7111: pyruvate fermentation to isobutanol (engineered)|g__Veillonella.s__Veillonella_infantium	0	0	0	0	0	0	0	0	0	0	0	0	0	0	0	0	1.15702	0	0	0	0	0	0	0
PWY-7111: pyruvate fermentation to isobutanol (engineered)|g__Veillonella.s__Veillonella_parvula	0.896507	0	0.341809	0	0	0.31862	0	0	0	0	0	0	0	0	0	0.286391	0	0	0	0.232011	0	0	0	0
PWY-7111: pyruvate fermentation to isobutanol (engineered)|unclassified	12.0781	2.70968	2.79177	10.7624	10.5513	8.20859	23.5795	3.51044	2.37995	4.23485	5.72086	14.0372	13.4648	8.62893	12.8479	12.9333	10.2657	7.3992	10.0192	6.49142	8.7377	6.81289	4.48252	8.03803
PWY-7115: C4 photosynthetic carbon assimilation cycle, NAD-ME type	11.996	0	9.78506	0	0	0	0	0	0	13.6277	10.1033	17.1801	8.81596	0	0	0	0	0	0	0	0	11.23	11.4696	11.6321
PWY-7117: C4 photosynthetic carbon assimilation cycle, PEPCK type	33.4192	24.1113	28.4465	43.196	40.9896	48.8668	61.6058	47.0862	42.1806	29.6707	27.3515	29.6049	38.4522	43.343	48.7429	39.7899	43.5677	32.0235	35.825	44.9769	44.0008	30.1933	29.6242	31.8279
PWY-7184: pyrimidine deoxyribonucleotides de novo biosynthesis I	407.12	398.472	317.354	242.418	266.943	365.16	253.548	271.006	278.296	211.97	249.516	265.408	264.389	250.207	297.654	269.785	289.673	273.994	252.49	271.215	297.637	362.43	284.833	335.424
PWY-7184: pyrimidine deoxyribonucleotides de novo biosynthesis I|unclassified	0	0	0	0	0	0	0	0	0	0	1.85831	0	0	0	0	0	0	0	0	0	0	0	0	0
PWY-7196: superpathway of pyrimidine ribonucleosides salvage	0	0	0	0	0	0	0	0	0	0	0	0	4.66578	0	0	0	0	0	0	0	0	0	0	0
PWY-7197: pyrimidine deoxyribonucleotide phosphorylation	304.085	299.162	222.994	167.053	190.236	276.734	171.282	191.692	199.17	140.693	170.601	180.226	187.894	177.596	215.697	202.973	217.687	208.748	191.161	201.897	240.199	288.919	198.572	257.397
PWY-7197: pyrimidine deoxyribonucleotide phosphorylation|g__Streptococcus.s__Streptococcus_mitis	0	0	0	0	0	0	0	0	0	0	1.18308	0	0	0	0	0	2.3107	6.00765	0	7.12845	0	0	0	0
PWY-7197: pyrimidine deoxyribonucleotide phosphorylation|g__Streptococcus.s__Streptococcus_oralis	9.13373	15.9777	17.1776	8.8741	16.1613	15.7764	19.7037	6.73448	16.7649	3.75223	6.99926	0	10.0131	7.2498	12.4564	17.1593	7.83429	5.63275	0	11.6384	15.1557	12.564	0	10.9921
PWY-7197: pyrimidine deoxyribonucleotide phosphorylation|g__Streptococcus.s__Streptococcus_salivarius	0	5.02756	0	13.3468	0	0	0	0	0	0	0	0	0	2.42405	0	0	0	3.6348	0	0	3.04689	0	0	0
PWY-7197: pyrimidine deoxyribonucleotide phosphorylation|g__Veillonella.s__Veillonella_atypica	18.2233	20.2149	16.483	17.8454	20.0878	24.5569	26.4172	19.5458	17.0457	18.3015	6.49326	10.5809	24.5203	13.9713	18.4256	18.1367	11.8769	21.2761	15.9023	20.7928	18.5216	28.8944	21.7908	21.6102
PWY-7197: pyrimidine deoxyribonucleotide phosphorylation|g__Veillonella.s__Veillonella_dispar	0	0	0	0	0	0	0	0	0	0	2.75581	0	0	0	0	0	0	0	0	0	0	0	0	1.93169
PWY-7197: pyrimidine deoxyribonucleotide phosphorylation|g__Veillonella.s__Veillonella_infantium	0	0	0	0	0	0	0	0	0	0	0	0	0	0	0	0	1.75231	0	0	0	0	0	0	0
PWY-7197: pyrimidine deoxyribonucleotide phosphorylation|g__Veillonella.s__Veillonella_parvula	0	0	0	0	0	0	0	0	0	0	0.821192	0	0	0	0	0	0	1.85799	0	0	0	0	0	0.64497
PWY-7197: pyrimidine deoxyribonucleotide phosphorylation|unclassified	12.9814	0	0	1.05225	6.47888	4.72496	8.44287	0	0	4.19628	1.36819	4.19773	7.2259	0.948479	17.0122	2.33491	0	10.8627	14.7774	8.95451	5.97419	6.61568	11.1298	4.04196
PWY-7198: pyrimidine deoxyribonucleotides de novo biosynthesis IV	392.875	384.966	312.681	240.161	261.773	351.359	252.053	266.468	271.92	211.056	246.072	262.413	258.135	244.965	289.572	260.145	279.044	263.477	243.878	262.756	283.052	346.393	281.118	323.795
PWY-7198: pyrimidine deoxyribonucleotides de novo biosynthesis IV|unclassified	0	0	0	0	0	0	0	0	0	0	1.85383	0	0	0	0	0	0	0	0	0	0	0	0	0
PWY-7199: pyrimidine deoxyribonucleosides salvage	473.951	434.68	504.109	472.801	508.298	463.167	628.532	536.033	523.561	423.775	424.183	424.89	454.334	436.655	469.179	416.705	410.468	405.718	420.131	498.199	409.687	468.936	469.542	431.041
PWY-7199: pyrimidine deoxyribonucleosides salvage|g__Streptococcus.s__Streptococcus_mitis	0	0	0	0	0	0	0	0	0	0	0	0	0	0	1.22665	0	0	0	0	0	0	0	0	0
PWY-7199: pyrimidine deoxyribonucleosides salvage|g__Streptococcus.s__Streptococcus_mutans	6.72433	0	0	0	0	0	0	0	0	0	5.64672	9.90301	0	0	0	0	0	0	0	0	0	3.23904	5.01764	0
PWY-7199: pyrimidine deoxyribonucleosides salvage|g__Streptococcus.s__Streptococcus_oralis	0	0	0	0	0	0	12.2882	9.6237	15.7737	0	0	8.57697	0	0	5.34236	0	4.85021	3.2106	0	4.66848	4.55861	0	7.33772	0
PWY-7199: pyrimidine deoxyribonucleosides salvage|g__Streptococcus.s__Streptococcus_parasanguinis	15.3445	11.3934	0	20.653	30.314	20.2178	35.8504	33.7574	27.9923	7.45678	7.61239	4.95692	21.6869	23.1807	16.211	25.0876	28.3755	27.0236	33.652	15.7243	27.6108	11.0659	9.98771	7.48268
PWY-7199: pyrimidine deoxyribonucleosides salvage|g__Streptococcus.s__Streptococcus_salivarius	0	0	0	0	0	0	0	0	0	0	0	0	0	0	0	0	0	0	0	0	5.95318	1.68443	0	0
PWY-7199: pyrimidine deoxyribonucleosides salvage|g__Streptococcus.s__Streptococcus_sp_HMSC071D03	0	0	0	0	0	0	0	0	0	0	0	0	0	0	0	0	0	0	0	0	2.78234	0	0	0
PWY-7199: pyrimidine deoxyribonucleosides salvage|unclassified	4.95775	5.01786	12.6641	0	5.04387	4.90102	0	0	0	5.17588	0	0	0	0	0	0	4.37334	0	11.3124	0	0	0	0	0
PWY-7208: superpathway of pyrimidine nucleobases salvage	427.47	415.231	318.608	237.013	267.993	375.227	241.999	260.024	274.055	206.154	247.524	261.807	270.634	245.088	307.537	274.193	290.205	277.452	249.992	270.172	301.149	385.546	276.784	345.802
PWY-7208: superpathway of pyrimidine nucleobases salvage|g__Streptococcus.s__Streptococcus_anginosus_group	0	0	0	0	0	0	0	0	0	0	0	0.882092	0	0.834847	0	0	0	0	0.710009	0	0	0	0	1.19788
PWY-7208: superpathway of pyrimidine nucleobases salvage|g__Streptococcus.s__Streptococcus_mitis	0	0	0	0	0	0	0	0	0	0	0	0	0	0	0	0	2.20228	1.20942	0	2.4497	0	0	0	0
PWY-7208: superpathway of pyrimidine nucleobases salvage|g__Streptococcus.s__Streptococcus_oralis	9.78954	14.7099	17.1031	10.6695	11.8848	13.0858	17.9269	5.87883	9.27903	4.3213	2.56275	0	10.4198	9.13438	9.9599	10.3318	10.1544	7.53567	0	12.5955	13.6071	12.2349	0	10.6597
PWY-7208: superpathway of pyrimidine nucleobases salvage|g__Streptococcus.s__Streptococcus_salivarius	0	7.07335	0	17.9233	0	0	0	0	0	0	0	0	0	3.60833	0	0	0	5.60393	0	0	4.6066	0	0	0
PWY-7208: superpathway of pyrimidine nucleobases salvage|g__Veillonella.s__Veillonella_atypica	40.3224	40.6931	31.3092	29.2094	32.7638	20.9194	28.5126	33.6336	37.5072	28.8315	25.2745	22.6804	30.2687	25.8156	26.1154	32.7608	29.138	31.1511	28.0493	34.833	30.4321	39.5108	34.0189	36.1312
PWY-7208: superpathway of pyrimidine nucleobases salvage|g__Veillonella.s__Veillonella_dispar	1.5827	1.05124	1.1362	1.02574	0	2.24844	0	0	0	0	0.932759	1.41604	3.11584	0.987968	0.91687	1.27869	0	1.22714	0.729358	0	0.805709	0.9091	0	0.929902
PWY-7208: superpathway of pyrimidine nucleobases salvage|g__Veillonella.s__Veillonella_infantium	0	0	0	0	0	0	0	0	0	0	0	0	0	0	0	0	0.985129	0	0	0	0	0	0	0
PWY-7208: superpathway of pyrimidine nucleobases salvage|g__Veillonella.s__Veillonella_parvula	1.52314	1.44403	0.998014	0	0	1.53265	0	0	0	0.353186	0.506098	0.370144	0	0	1.02961	0	0	0.28282	0.271323	0	0.814491	0.570174	1.23801	1.11527
PWY-7208: superpathway of pyrimidine nucleobases salvage|unclassified	0	0	0	0	0	0	0	0	0	0	0.838939	0	1.94337	0	0	0	0	0	1.84889	0	0	0	1.91468	0
PWY-7210: pyrimidine deoxyribonucleotides biosynthesis from CTP	428.735	424.205	378.334	303.031	310.128	386.053	308.737	313.177	304.485	274.405	305.267	331.628	311.959	303.015	341.39	296.219	309.691	293.275	271.159	289.597	312.878	397.732	349.234	364.238
PWY-7210: pyrimidine deoxyribonucleotides biosynthesis from CTP|unclassified	0	0	0	0	0	0	0	0	0	0	2.06012	0	0	0	0	0	0	0	0	0	0	0	0	0
PWY-7219: adenosine ribonucleotides de novo biosynthesis	2029.16	1873.81	2096.39	1572.41	1572.76	1547.06	1820.09	1430.29	1441.78	2420.87	2178.14	2642.41	1607.44	1717.18	1614.68	1310.24	1247.09	1236.81	1090.14	1421.82	1216.32	2083.22	2375.65	2114.42
PWY-7219: adenosine ribonucleotides de novo biosynthesis|g__Lactobacillus.s__Lactobacillus_fermentum	1173.28	1054.72	1199.49	683.627	691.181	613.41	920.581	654.301	682.77	1893.64	1860.28	1799.88	638.783	864.61	652.543	554.922	511.825	505.363	437.667	598.971	457.251	1235.09	1458.44	1233.43
PWY-7219: adenosine ribonucleotides de novo biosynthesis|g__Streptococcus.s__Streptococcus_anginosus_group	2.45661	1.99673	3.06224	0	2.3507	0	0	4.18146	1.70672	3.9309	2.09644	5.8227	2.81465	4.76938	0	2.46431	3.64994	1.60817	1.88694	1.80708	3.14027	3.11209	4.80822	2.48542
PWY-7219: adenosine ribonucleotides de novo biosynthesis|g__Streptococcus.s__Streptococcus_cristatus	2.23406	3.18969	3.09777	2.12523	0.9606	1.24739	2.95964	2.61556	3.61734	0.928512	2.42722	0.967091	3.40916	1.56555	1.68336	1.49423	1.66546	1.53413	2.10746	0	5.38302	0.800144	0.490212	1.78521
PWY-7219: adenosine ribonucleotides de novo biosynthesis|g__Streptococcus.s__Streptococcus_infantis	0	0	0	3.30905	0	0	0	7.20339	7.74961	0	0	0	0	0	0	0	0	6.61463	0	3.6553	3.22463	0	0	0
PWY-7219: adenosine ribonucleotides de novo biosynthesis|g__Streptococcus.s__Streptococcus_mitis	13.276	0	0	11.531	0	0	0	12.6815	10.643	0	5.43655	0	0	8.97992	10.9512	0	14.8409	10.2498	13.2551	10.85	0	0	0	0
PWY-7219: adenosine ribonucleotides de novo biosynthesis|g__Streptococcus.s__Streptococcus_mutans	33.7658	35.3041	37.4433	4.38407	6.60933	6.35218	0	0	0	63.3781	68.1057	70.3478	17.6236	18.756	13.9591	5.25481	5.30737	8.72197	0	0	0	50.4487	42.7593	51.7988
PWY-7219: adenosine ribonucleotides de novo biosynthesis|g__Streptococcus.s__Streptococcus_oralis	18.9714	29.1737	24.1135	16.3711	30.5204	23.8023	36.3318	20.7153	16.2441	13.8076	11.0862	13.1005	24.2541	15.5	16.8717	23.4545	20.2703	16.7867	18.858	23.4278	24.1495	24.4693	20.9532	23.1813
PWY-7219: adenosine ribonucleotides de novo biosynthesis|g__Streptococcus.s__Streptococcus_parasanguinis	24.0462	23.3611	24.16	44.2518	47.7776	39.8693	40.2115	41.415	40.722	18.9084	17.8339	22.1814	28.3436	35.569	37.6185	34.0614	36.9701	33.1978	42.753	46.6064	44.2331	14.7127	20.4036	19.8561
PWY-7219: adenosine ribonucleotides de novo biosynthesis|g__Streptococcus.s__Streptococcus_salivarius	76.2454	64.8092	58.028	128.154	129.608	127.623	160.858	138.208	139.491	75.5652	58.3889	53.5619	106.421	86.7925	114.825	92.5672	96.6742	107.604	88.2386	118.62	109.662	48.3629	47.2272	48.931
PWY-7219: adenosine ribonucleotides de novo biosynthesis|g__Streptococcus.s__Streptococcus_sp_HMSC071D03	0	0	0	0	0	0	0	0	0	0	0	0	0	0	0	0	0	0	0	0	5.55715	0	0	0
PWY-7219: adenosine ribonucleotides de novo biosynthesis|g__Veillonella.s__Veillonella_atypica	98.493	97.1401	100.27	105.307	106.868	104.131	107.08	87.6005	87.6296	69.1823	65.9357	65.4106	90.8927	93.6034	89.8067	91.395	83.9803	91.9462	87.5565	104.04	104.357	122.377	125.917	115.739
PWY-7219: adenosine ribonucleotides de novo biosynthesis|g__Veillonella.s__Veillonella_dispar	7.1936	7.34237	6.13375	8.53791	10.1675	6.09835	7.3097	4.68064	6.61628	7.37374	6.08725	5.34084	6.61033	6.35356	5.07247	5.6729	1.10662	3.08904	5.85909	6.23756	5.1182	10.8302	9.27085	7.78598
PWY-7219: adenosine ribonucleotides de novo biosynthesis|g__Veillonella.s__Veillonella_infantium	0	0	0	0	0	0	0	0	0	0	0	0	0	0	0	0	4.06248	0	0	0	0	0	0	0
PWY-7219: adenosine ribonucleotides de novo biosynthesis|g__Veillonella.s__Veillonella_parvula	3.08047	3.25446	2.35556	0	2.7818	2.24879	0	0.72251	0	1.9165	0.976392	0.868352	0	0	1.50927	1.88748	0.403421	1.65949	1.56137	1.56695	1.84713	1.79683	2.05303	3.31763
PWY-7219: adenosine ribonucleotides de novo biosynthesis|unclassified	0	9.27375	0	4.35817	4.7508	14.2622	18.244	3.17752	5.56502	3.34656	0	4.32089	2.84664	0	7.46832	7.13118	0	4.91868	2.79209	13.0771	9.21611	7.8242	0	8.74264
PWY-7220: adenosine deoxyribonucleotides de novo biosynthesis II	373.512	362.875	262.923	194.654	223.862	335.533	198.925	224.039	236.522	166.113	204.24	213.79	225.457	209.066	259.72	242.649	261.133	249.449	225.921	238.671	286.36	345.932	231.782	304.357
PWY-7220: adenosine deoxyribonucleotides de novo biosynthesis II|g__Streptococcus.s__Streptococcus_anginosus_group	0.664286	0.75119	0.231853	0	0	0	0	0.200299	0.59627	0.421796	1.09413	0.220954	0	1.05272	0	0	0	0	1.84123	0.634712	0.35277	0	0	0
PWY-7220: adenosine deoxyribonucleotides de novo biosynthesis II|g__Streptococcus.s__Streptococcus_mitis	0	0	0	0	0	0	0	0	0	0	1.18938	0	0	0	0	0	2.6025	6.69473	0	7.73884	0	0	0	0
PWY-7220: adenosine deoxyribonucleotides de novo biosynthesis II|g__Streptococcus.s__Streptococcus_oralis	18.2959	18.2855	21.251	19.1493	21.3842	22.083	21.137	16.1215	16.0834	4.22459	7.95833	0	12.0363	15.9549	18.3375	18.5166	14.5992	8.14081	0	21.8778	19.746	13.9418	0	12.2038
PWY-7220: adenosine deoxyribonucleotides de novo biosynthesis II|g__Streptococcus.s__Streptococcus_salivarius	0	6.25151	0	18.0951	0	0	0	0	0	0	0	0	0	2.8455	0	0	0	4.5044	0	0	3.70828	0	0	0
PWY-7220: adenosine deoxyribonucleotides de novo biosynthesis II|g__Veillonella.s__Veillonella_atypica	28.3528	25.8998	25.2761	24.8522	29.7783	31.3868	24.0407	19.7651	23.0321	22.9298	17.2649	22.4355	24.5808	25.7688	28.1045	25.8027	21.8465	25.1222	20.3071	28.9319	26.152	32.5811	28.7943	26.5511
PWY-7220: adenosine deoxyribonucleotides de novo biosynthesis II|g__Veillonella.s__Veillonella_dispar	1.53077	3.19166	4.44116	1.6675	0	1.99341	0	3.62476	0	0	1.56399	0.784475	1.80295	3.22407	2.42287	1.85328	0	0.872371	1.14341	0	1.70276	2.40633	2.57181	1.75619
PWY-7220: adenosine deoxyribonucleotides de novo biosynthesis II|g__Veillonella.s__Veillonella_infantium	0	0	0	0	0	0	0	0	0	0	0	0	0	0	0	0	1.84152	0	0	0	0	0	0	0
PWY-7220: adenosine deoxyribonucleotides de novo biosynthesis II|g__Veillonella.s__Veillonella_parvula	1.34195	1.26691	1.94685	0	0	1.60132	0	0.441014	0	1.21343	1.02453	0.492559	0	0	0.184502	1.43336	0	0.169909	0.163275	0	0.324681	1.8997	0.652593	0.676708
PWY-7220: adenosine deoxyribonucleotides de novo biosynthesis II|unclassified	9.89475	0	0	1.16498	6.50651	4.87682	9.0893	0	0	4.44463	1.48197	4.54072	5.28565	1.05475	13.3213	2.55729	0	11.0539	14.1574	8.80835	6.35312	6.104	7.92467	3.85586
PWY-7221: guanosine ribonucleotides de novo biosynthesis	420.888	411.385	364.974	447.524	445.528	446.49	485.982	433.735	450.438	288.788	248.307	261.923	323.09	357.259	367.174	409.176	407.08	371.56	356.866	375.208	420.843	395.274	327.566	352.165
PWY-7221: guanosine ribonucleotides de novo biosynthesis|g__Streptococcus.s__Streptococcus_anginosus_group	1.1126	1.1714	1.31487	0	2.92032	0	0	0.848004	0.709721	2.67584	0.655994	0.634547	0	0.360749	0	0	0.87846	0.28944	0.323681	0	0.933269	0	2.06688	0
PWY-7221: guanosine ribonucleotides de novo biosynthesis|g__Streptococcus.s__Streptococcus_cristatus	1.42336	0	0	0	0	0.917584	2.15872	0.817973	0	0	0	0	0	0	0.631719	1.08041	0.341031	0.332979	1.34278	0	0	0	0.881763	0
PWY-7221: guanosine ribonucleotides de novo biosynthesis|g__Streptococcus.s__Streptococcus_infantis	0	0	0	0.794531	0	0	0	2.3302	2.0677	0	0	0	0	0	0	0	0	0	0	1.82487	0	0	0	0
PWY-7221: guanosine ribonucleotides de novo biosynthesis|g__Streptococcus.s__Streptococcus_mitis	0	0	0	0	0	0	0	0	0	0	1.16575	0	0	0.92639	0	0	2.63124	2.1267	0.86322	3.32779	0	0	0	0
PWY-7221: guanosine ribonucleotides de novo biosynthesis|g__Streptococcus.s__Streptococcus_mutans	17.2713	15.7613	18.4533	7.92581	4.13162	5.68187	0	0	0	25.9619	27.67	36.0085	8.45544	8.94994	7.3265	6.59922	6.54079	6.80599	0	1.7391	2.07132	27.4409	26.2867	29.4423
PWY-7221: guanosine ribonucleotides de novo biosynthesis|g__Streptococcus.s__Streptococcus_oralis	9.37212	13.2352	10.3763	14.879	11.3032	7.85826	10.9539	10.3651	10.1923	5.19111	6.73654	4.91265	7.67801	9.10175	11.9768	11.6846	9.1843	7.28489	6.02154	11.5413	11.1953	11.2871	3.17833	10.082
PWY-7221: guanosine ribonucleotides de novo biosynthesis|g__Streptococcus.s__Streptococcus_salivarius	37.1466	21.3004	39.1513	49.1704	40.8045	59.6436	66.6176	56.9262	39.6979	26.5588	32.2465	20.9305	44.1592	41.4175	48.2771	38.6622	44.4341	36.4942	33.7195	59.3783	32.4873	18.4894	20.9155	23.7805
PWY-7221: guanosine ribonucleotides de novo biosynthesis|g__Streptococcus.s__Streptococcus_sp_HMSC071D03	0	0	0	0	0	0	0	0	0	0	0	0	0	0	0	0	0	0	0	0	1.45532	0	0	0
PWY-7221: guanosine ribonucleotides de novo biosynthesis|g__Veillonella.s__Veillonella_atypica	54.8316	41.9869	39.1045	42.3654	38.8692	46.879	40.2679	28.8021	44.7171	30.6653	27.771	25.5604	32.6647	36.7807	30.0789	33.8674	32.1787	32.799	35.1978	40.9313	34.7048	58.5085	45.8659	48.6999
PWY-7221: guanosine ribonucleotides de novo biosynthesis|g__Veillonella.s__Veillonella_dispar	1.54084	2.22302	2.26488	2.6181	0	2.70129	0.923829	0.723229	1.21559	1.29112	1.84177	1.62371	1.74954	2.21981	1.06969	1.15427	0.279065	1.11031	1.16711	1.90146	1.48062	0.954625	1.70293	1.2513
PWY-7221: guanosine ribonucleotides de novo biosynthesis|g__Veillonella.s__Veillonella_infantium	0	0	0	0	0	0	0	0	0	0	0	0	0	0	0	0	4.99083	0	0	0	0	0	0	0
PWY-7221: guanosine ribonucleotides de novo biosynthesis|g__Veillonella.s__Veillonella_parvula	2.94876	3.07692	1.22929	0	0	1.37627	0	1.33527	0	1.72809	1.22357	1.87529	0	0	0.680375	0.916415	0	1.2296	1.09517	0	1.3923	3.31326	1.46335	1.16644
PWY-7221: guanosine ribonucleotides de novo biosynthesis|unclassified	0	0	0	0	4.44379	3.57299	7.92623	0	0	1.92759	1.37142	0	2.87933	0	8.34449	3.48924	0	0	10.9186	2.07395	2.11146	5.7437	5.187	1.92485
PWY-7222: guanosine deoxyribonucleotides de novo biosynthesis II	373.512	362.875	262.923	194.654	223.862	335.533	198.925	224.039	236.522	166.113	204.24	213.79	225.457	209.066	259.72	242.649	261.133	249.449	225.921	238.671	286.36	345.932	231.782	304.357
PWY-7222: guanosine deoxyribonucleotides de novo biosynthesis II|g__Streptococcus.s__Streptococcus_anginosus_group	0.664286	0.75119	0.231853	0	0	0	0	0.200299	0.59627	0.421796	1.09413	0.220954	0	1.05272	0	0	0	0	1.84123	0.634712	0.35277	0	0	0
PWY-7222: guanosine deoxyribonucleotides de novo biosynthesis II|g__Streptococcus.s__Streptococcus_mitis	0	0	0	0	0	0	0	0	0	0	1.18938	0	0	0	0	0	2.6025	6.69473	0	7.73884	0	0	0	0
PWY-7222: guanosine deoxyribonucleotides de novo biosynthesis II|g__Streptococcus.s__Streptococcus_oralis	18.2959	18.2855	21.251	19.1493	21.3842	22.083	21.137	16.1215	16.0834	4.22459	7.95833	0	12.0363	15.9549	18.3375	18.5166	14.5992	8.14081	0	21.8778	19.746	13.9418	0	12.2038
PWY-7222: guanosine deoxyribonucleotides de novo biosynthesis II|g__Streptococcus.s__Streptococcus_salivarius	0	6.25151	0	18.0951	0	0	0	0	0	0	0	0	0	2.8455	0	0	0	4.5044	0	0	3.70828	0	0	0
PWY-7222: guanosine deoxyribonucleotides de novo biosynthesis II|g__Veillonella.s__Veillonella_atypica	28.3528	25.8998	25.2761	24.8522	29.7783	31.3868	24.0407	19.7651	23.0321	22.9298	17.2649	22.4355	24.5808	25.7688	28.1045	25.8027	21.8465	25.1222	20.3071	28.9319	26.152	32.5811	28.7943	26.5511
PWY-7222: guanosine deoxyribonucleotides de novo biosynthesis II|g__Veillonella.s__Veillonella_dispar	1.53077	3.19166	4.44116	1.6675	0	1.99341	0	3.62476	0	0	1.56399	0.784475	1.80295	3.22407	2.42287	1.85328	0	0.872371	1.14341	0	1.70276	2.40633	2.57181	1.75619
PWY-7222: guanosine deoxyribonucleotides de novo biosynthesis II|g__Veillonella.s__Veillonella_infantium	0	0	0	0	0	0	0	0	0	0	0	0	0	0	0	0	1.84152	0	0	0	0	0	0	0
PWY-7222: guanosine deoxyribonucleotides de novo biosynthesis II|g__Veillonella.s__Veillonella_parvula	1.34195	1.26691	1.94685	0	0	1.60132	0	0.441014	0	1.21343	1.02453	0.492559	0	0	0.184502	1.43336	0	0.169909	0.163275	0	0.324681	1.8997	0.652593	0.676708
PWY-7222: guanosine deoxyribonucleotides de novo biosynthesis II|unclassified	9.89475	0	0	1.16498	6.50651	4.87682	9.0893	0	0	4.44463	1.48197	4.54072	5.28565	1.05475	13.3213	2.55729	0	11.0539	14.1574	8.80835	6.35312	6.104	7.92467	3.85586
PWY-7228: superpathway of guanosine nucleotides de novo biosynthesis I	435.007	424.745	336.826	288.939	320.13	420.265	301.107	316.262	331.853	231.37	252.823	266.594	292.336	286.657	333.065	327.071	342.291	324.347	298.687	316.739	365.86	406.954	301.518	362.07
PWY-7228: superpathway of guanosine nucleotides de novo biosynthesis I|g__Streptococcus.s__Streptococcus_anginosus_group	0.916417	1.16006	1.183	0	1.0193	0	0	0.873053	0.731357	1.38939	0.797433	0.342707	0	0.47751	0	0	0	0	0.453941	0	0.553849	0	0	0
PWY-7228: superpathway of guanosine nucleotides de novo biosynthesis I|g__Streptococcus.s__Streptococcus_mitis	0	0	0	0	0	0	0	0	0	0	1.22837	0	0	0	0	0	2.80582	2.79875	0	4.20019	0	0	0	0
PWY-7228: superpathway of guanosine nucleotides de novo biosynthesis I|g__Streptococcus.s__Streptococcus_oralis	11.2258	14.9395	12.6933	16.322	13.5464	10.0193	13.2815	11.9813	11.7788	4.91338	7.31696	0	9.00004	10.8091	13.6226	13.5116	10.7228	7.88317	0	13.9332	13.1889	12.3744	0	10.9751
PWY-7228: superpathway of guanosine nucleotides de novo biosynthesis I|g__Streptococcus.s__Streptococcus_salivarius	0	10.1476	0	27.7639	0	0	0	0	0	0	0	0	0	5.38507	0	0	0	8.19316	0	0	6.79248	0	0	0
PWY-7228: superpathway of guanosine nucleotides de novo biosynthesis I|g__Veillonella.s__Veillonella_atypica	55.4105	44.4775	37.9446	34.2407	40.1345	39.3732	34.1196	31.4026	42.7714	31.2036	29.695	26.5938	30.8796	33.0854	31.6268	36.1788	27.568	31.9463	38.1103	42.9594	36.5335	53.0095	44.4526	49.546
PWY-7228: superpathway of guanosine nucleotides de novo biosynthesis I|g__Veillonella.s__Veillonella_dispar	1.62259	2.48643	2.74419	2.14284	0	2.37583	0	0.989522	0	0	1.80869	1.10694	1.87944	2.5851	1.34795	1.3267	0	1.01407	1.20756	0	1.55718	1.20259	1.94699	1.42193
PWY-7228: superpathway of guanosine nucleotides de novo biosynthesis I|g__Veillonella.s__Veillonella_infantium	0	0	0	0	0	0	0	0	0	0	0	0	0	0	0	0	2.79455	0	0	0	0	0	0	0
PWY-7228: superpathway of guanosine nucleotides de novo biosynthesis I|g__Veillonella.s__Veillonella_parvula	2.03087	1.83386	1.46592	0	0	1.50103	0	0.698182	0	1.54783	1.21848	0.793906	0	0	0.303121	1.07597	0	0.306344	0.290378	0	0.976921	2.56023	1.14997	0.876521
PWY-7228: superpathway of guanosine nucleotides de novo biosynthesis I|unclassified	0	0	0	0	5.1732	4.10902	8.78323	0	0	2.45195	1.50609	0	3.40427	0	9.56263	3.2736	0	0	12.1842	2.8227	2.79456	5.99153	5.92483	2.3652
PWY-7229: superpathway of adenosine nucleotides de novo biosynthesis I	796.984	776.657	661.477	500.022	544.822	675.916	543.438	533.076	557.941	527.036	627.985	631.201	533.868	524.207	593.692	527.82	544.862	533.451	481.725	552.155	562.726	774.168	632.291	726.759
PWY-7229: superpathway of adenosine nucleotides de novo biosynthesis I|g__Streptococcus.s__Streptococcus_mitis	0	0	0	0	0	0	0	0	0	0	2.10702	0	0	0	0	0	0	0	0	2.60034	0	0	0	0
PWY-7229: superpathway of adenosine nucleotides de novo biosynthesis I|g__Streptococcus.s__Streptococcus_oralis	18.1389	23.1709	22.7054	14.1026	22.9388	13.4461	22.9428	18.5728	15.8928	7.98976	8.86904	0	16.9973	15.2279	16.5203	20.4385	15.6119	12.8628	0	21.5032	19.9066	20.1587	0	17.4193
PWY-7229: superpathway of adenosine nucleotides de novo biosynthesis I|g__Streptococcus.s__Streptococcus_salivarius	0	18.3347	0	44.468	0	0	0	0	0	0	0	0	0	9.83449	0	0	0	15.3042	0	0	12.9894	0	0	0
PWY-7229: superpathway of adenosine nucleotides de novo biosynthesis I|g__Veillonella.s__Veillonella_atypica	61.6665	56.0025	56.8478	54.9804	62.8879	64.8296	55.0451	44.9847	51.1307	44.328	37.3314	42.7508	51.1303	50.8927	55.776	52.9511	46.9497	53.2388	46.3598	60.3007	55.3853	69.2936	64.4926	63.0734
PWY-7229: superpathway of adenosine nucleotides de novo biosynthesis I|g__Veillonella.s__Veillonella_dispar	3.03863	3.65728	3.90843	3.47127	0	3.33699	0	1.15847	0	0	2.01687	1.80057	3.29573	4.84755	2.48082	1.83393	0	1.48767	2.13087	0	2.66597	3.81613	4.44813	3.72113
PWY-7229: superpathway of adenosine nucleotides de novo biosynthesis I|g__Veillonella.s__Veillonella_infantium	0	0	0	0	0	0	0	0	0	0	0	0	0	0	0	0	2.83561	0	0	0	0	0	0	0
PWY-7229: superpathway of adenosine nucleotides de novo biosynthesis I|g__Veillonella.s__Veillonella_parvula	2.02332	0.679359	0	0	0	0	0	0	0	0.621147	0.822925	0.56714	0	0	0	0	0	0	0.374604	0	0.68483	0.554628	0.635529	1.29326
PWY-7229: superpathway of adenosine nucleotides de novo biosynthesis I|unclassified	0	0	0	0	0	8.76882	0	0	0	0	0	0	0	0	3.91482	4.00132	0	3.68899	0	9.67644	2.88063	0	0	0
PWY-7234: inosine-5'-phosphate biosynthesis III	1110.99	1013.97	1092.89	697.991	707.511	643.285	825.54	678.81	691.929	2190.91	2629.57	1868.47	849.575	785.425	831.22	553.681	528.911	533.574	469.699	639.381	479.306	1175.33	1294.52	1207.51
PWY-7234: inosine-5'-phosphate biosynthesis III|g__Lactobacillus.s__Lactobacillus_fermentum	284.51	278.47	322.413	225.663	210.565	177.803	250.864	193.466	206.723	858.62	1536.04	613.416	204.609	297.362	188.512	192.084	197.308	181.104	186.975	243.225	165.982	407.516	393.582	424.115
PWY-7234: inosine-5'-phosphate biosynthesis III|g__Streptococcus.s__Streptococcus_anginosus_group	20.2245	19.3487	16.4065	0	5.00714	0	0	3.63357	3.87708	28.6286	32.359	29.8845	12.9261	12.2382	0	14.4446	7.10961	6.56138	7.16496	3.00186	6.7798	39.3929	18.9647	32.5963
PWY-7234: inosine-5'-phosphate biosynthesis III|g__Streptococcus.s__Streptococcus_cristatus	2.1414	0	1.48355	0	0	1.39362	0	1.20823	0	1.14417	0	0	0	0	2.38485	1.94647	1.129	0.894376	0	0	1.85459	1.02413	0	0.670859
PWY-7234: inosine-5'-phosphate biosynthesis III|g__Streptococcus.s__Streptococcus_infantis	0	0	0	2.56671	0	0	0	3.12022	3.65886	0	0	0	0	0	0	0	0	3.87438	0	5.21371	3.5411	0	0	0
PWY-7234: inosine-5'-phosphate biosynthesis III|g__Streptococcus.s__Streptococcus_mitis	0	0	0	0	0	0	0	0	0	0	0	0	0	0	0	0	1.10817	1.18023	0	0	0	0	0	0
PWY-7234: inosine-5'-phosphate biosynthesis III|g__Streptococcus.s__Streptococcus_mutans	18.2344	16.5983	15.7127	10.2313	5.24153	7.2135	0	0	0	35.5357	32.8437	51.7077	14.4826	11.1974	19.8527	5.09204	5.47678	4.99702	2.44391	1.3222	0	38.7477	23.4525	36.4239
PWY-7234: inosine-5'-phosphate biosynthesis III|g__Streptococcus.s__Streptococcus_oralis	12.8041	0	8.71296	0	0	5.86358	0	10.6495	0	3.28575	3.04852	0	0	6.77222	6.36828	5.60571	7.20951	7.97088	0	9.14044	5.88995	7.13698	0	8.35941
PWY-7234: inosine-5'-phosphate biosynthesis III|g__Streptococcus.s__Streptococcus_parasanguinis	0	4.85125	2.20668	6.639	18.5472	18.7879	18.3994	18.8004	9.51969	4.63687	0	5.30559	15.2175	9.69633	19.0352	7.67226	15.5193	11.5502	19.1176	16.8777	19.4243	3.33886	2.1193	9.42899
PWY-7234: inosine-5'-phosphate biosynthesis III|g__Streptococcus.s__Streptococcus_salivarius	74.0688	60.0715	61.7055	106.054	112.604	127.545	148.246	115.286	129.831	77.164	66.8432	63.8856	99.628	82.1464	114.272	90.509	88.0752	93.9439	82.6749	112.593	95.488	50.1778	49.0655	58.9334
PWY-7234: inosine-5'-phosphate biosynthesis III|g__Streptococcus.s__Streptococcus_sp_HMSC071D03	0	0	0	0	0	0	0	0	0	0	0	0	0	0	0	0	0	0	0	0	1.06626	0	0	0
PWY-7234: inosine-5'-phosphate biosynthesis III|unclassified	0	0	0	3.26816	5.35719	0	0	0	0	0	0	0	0	0	3.33122	2.99845	0	0	0	3.25328	3.27728	0	0	3.95346
PWY-724: superpathway of L-lysine, L-threonine and L-methionine biosynthesis II	92.4519	93.7659	93.8276	108.229	103.21	92.4711	127.06	94.6773	96.8042	94.2652	85.2508	95.6578	78.2966	87.1281	80.4418	77.5239	76.665	77.3886	67.1162	85.7657	72.0562	88.6071	98.6568	84.4375
PWY-724: superpathway of L-lysine, L-threonine and L-methionine biosynthesis II|g__Lactobacillus.s__Lactobacillus_fermentum	32.3858	31.9494	30.5555	29.3432	22.6681	23.3536	45.3035	23.7871	30.56	36.2298	31.6503	41.4667	18.4523	29.0935	20	24.9199	23.9873	21.2285	19.7992	22.9403	20.307	34.71	44.5087	33.3663
PWY-7282: 4-amino-2-methyl-5-diphosphomethylpyrimidine biosynthesis II	217.115	120.371	155.133	233.138	212.404	272.377	259.809	250.747	269.679	173.971	172.621	177.784	218.567	204.529	252.659	210.862	224.128	212.788	186.005	201.543	192.664	82.3356	100.825	180.112
PWY-7282: 4-amino-2-methyl-5-diphosphomethylpyrimidine biosynthesis II|g__Streptococcus.s__Streptococcus_salivarius	0	0	0	0	0	0	7.10268	8.48227	6.65262	0	3.58121	0	6.09445	6.41761	7.77285	0	2.78938	0	0	0	0	0	4.89139	0
PWY-7357: thiamine phosphate formation from pyrithiamine and oxythiamine (yeast)	138.605	140.639	150.646	134.446	126.507	124.17	139.101	91.0713	106.714	123.971	116.82	130.157	100.149	93.6557	111.213	81.0464	89.7598	73.8985	68.6005	77.6627	64.9787	115.112	140.619	118.107
PWY-7357: thiamine phosphate formation from pyrithiamine and oxythiamine (yeast)|g__Lactobacillus.s__Lactobacillus_fermentum	97.4832	95.7454	110.574	84.8542	77.6102	73.6184	99.2709	61.2816	77.0908	99.2391	89.1614	100.603	76.9536	61.2952	76.1048	46.862	58.5138	41.3073	42.7707	46.9943	29.4815	64.6392	90.9648	68.3101
PWY-7357: thiamine phosphate formation from pyrithiamine and oxythiamine (yeast)|g__Streptococcus.s__Streptococcus_mitis	0	0	0	0	0	0	0	0	1.3115	0	0	0	0	0	0	0	0	0	0	0	0	0	0	0
PWY-7357: thiamine phosphate formation from pyrithiamine and oxythiamine (yeast)|g__Streptococcus.s__Streptococcus_oralis	0	0	0	0	0	0	0	0	1.60244	0	0	0	0	0	3.36088	0	0	0	0	1.40394	0	0	3.70984	0
PWY-7383: anaerobic energy metabolism (invertebrates, cytosol)	0	0	0	0	0	0	0	0	0	0	0	0	0	0	0	0	0	0	3.62402	0	0	0	0	0
PWY-7383: anaerobic energy metabolism (invertebrates, cytosol)|unclassified	0	0	0	0	0	0	0	0	0	0	0	0	0	0	0	0	0	0	2.36428	0	0	0	0	0
PWY-7388: octanoyl-[acyl-carrier protein] biosynthesis (mitochondria, yeast)	35.5748	35.6457	48.8064	11.1196	41.5458	21.6948	61.3924	182.896	57.8717	11.2239	29.6633	28.3857	18.9798	30.5559	30.7668	34.4939	30.7379	111.006	30.8751	110.382	71.9937	29.3514	32.5687	34.5163
PWY-7388: octanoyl-[acyl-carrier protein] biosynthesis (mitochondria, yeast)|g__Streptococcus.s__Streptococcus_infantis	0	0	0	0	0	0	0	7.92431	3.02704	0	0	0	0	0	0	0	0	0	0	6.62778	2.46106	0	0	0
PWY-7388: octanoyl-[acyl-carrier protein] biosynthesis (mitochondria, yeast)|g__Streptococcus.s__Streptococcus_oralis	0	11.7632	9.26299	0	0	0	7.88908	9.78885	7.93511	0	5.68982	6.52293	0	4.49873	8.59905	10.3119	0	7.12907	4.83724	0	10.492	0	0	10.0081
PWY-7388: octanoyl-[acyl-carrier protein] biosynthesis (mitochondria, yeast)|g__Streptococcus.s__Streptococcus_salivarius	0	0	0	0	0	0	0	0	0	0	0	0	0	0	0	0	0	6.00496	0	0	0	0	0	0
PWY-7388: octanoyl-[acyl-carrier protein] biosynthesis (mitochondria, yeast)|unclassified	0	0	0	0	3.03863	2.93367	9.74124	0	0	0	0	0	0	0	6.80049	3.75173	0	0	4.30043	0	0	0	4.29688	3.5954
PWY-7392: taxadiene biosynthesis (engineered)	0	9.4562	9.66931	0	11.0803	11.643	15.7504	10.7232	14.3417	6.89567	0	8.21952	9.87035	7.15317	10.131	10.7184	9.22439	11.7439	13.0549	9.15195	15.8092	4.68968	3.35946	0
PWY-7400: L-arginine biosynthesis IV (archaebacteria)	62.7866	68.2007	64.835	53.6961	58.9155	47.1724	83.4974	37.6276	43.4108	75.8439	71.7796	83.9337	55.0369	51.1119	48.0533	43.2062	45.1071	38.9561	32.4156	45.5372	44.2124	60.9437	71.4119	60.527
PWY-7400: L-arginine biosynthesis IV (archaebacteria)|g__Lactobacillus.s__Lactobacillus_fermentum	20.9071	29.1195	0	29.8853	25.877	25.123	47.2328	23.2386	28.936	25.1076	22.7771	32.5325	23.3008	28.652	22.589	24.6525	26.6224	26.3943	15.8697	23.6639	27.004	26.8849	38.0677	24.6361
PWY-7400: L-arginine biosynthesis IV (archaebacteria)|g__Streptococcus.s__Streptococcus_mutans	0	0	0	0	0	0	0	0	0	3.01005	3.74897	3.77497	0	0	0	0	0	0	0	0	0	0	4.75635	5.9816
PWY-7539: 6-hydroxymethyl-dihydropterin diphosphate biosynthesis III (Chlamydia)	213.064	221.314	214.614	181.966	182.696	191.946	241.329	192	186.928	210.107	177.032	208.507	187.66	226.326	172.645	167.823	182.069	167.062	184.971	177.895	159.901	244.969	278.461	231.406
PWY-7539: 6-hydroxymethyl-dihydropterin diphosphate biosynthesis III (Chlamydia)|g__Lactobacillus.s__Lactobacillus_fermentum	118.15	122.731	122.634	127.629	113.155	112.717	174.835	125.869	115.741	140.115	120.073	144.217	113.157	173.86	99.1686	116.853	122.876	115.084	132.576	126.799	105.384	152.543	184.684	147.123
PWY-7539: 6-hydroxymethyl-dihydropterin diphosphate biosynthesis III (Chlamydia)|unclassified	0	0	0	0	0	0	0	0	0	0	0	0	0	0	0	0	0	0	0	0	0	0	1.61017	0
PWY-7560: methylerythritol phosphate pathway II	30.1075	22.8016	34.1264	24.436	24.9446	29.4884	29.9046	23.5239	23.7563	12.9085	12.2606	17.1701	19.2358	13.7477	24.5641	21.795	19.4687	23.6506	23.8767	27.1216	31.8425	42.3764	31.9518	31.663
PWY-7560: methylerythritol phosphate pathway II|unclassified	0	0	0	0	0	0	3.62436	0	0	0	0	0	0	0	0	0	0	0	0	2.54256	0	0	0	0
PWY-7663: gondoate biosynthesis (anaerobic)	1242.92	1219.7	1270.52	1180.02	1264.28	1221.49	1382.84	1098.96	1051.33	1016.02	828.121	1147.63	966.81	1177.79	1055.18	1031.04	1078.25	1029.37	1042.32	1120.22	1065.57	1197.87	1335.23	1163.79
PWY-7663: gondoate biosynthesis (anaerobic)|g__Lactobacillus.s__Lactobacillus_fermentum	974.146	971.171	1048.79	933.748	1027.39	968.95	1155.27	859.308	827.912	848.694	690.775	1000.81	784.529	993.838	857.319	810.678	876.455	809.116	839.523	881.052	840.492	938.488	1117.14	901.352
PWY-7663: gondoate biosynthesis (anaerobic)|g__Streptococcus.s__Streptococcus_anginosus_group	5.01215	0	0	0	0	0	0	0	1.06608	0	0	0	0	0	0	2.62501	0	2.34127	0	0	0	1.46196	0	0
PWY-7663: gondoate biosynthesis (anaerobic)|g__Streptococcus.s__Streptococcus_cristatus	2.48209	2.71533	0	0	0	0	0	0	0	0	0	0	0	1.2582	0	1.29571	0	0	0	0	1.39854	0	0	0
PWY-7663: gondoate biosynthesis (anaerobic)|g__Streptococcus.s__Streptococcus_infantis	0	0	0	0	0	0	0	8.94372	11.7498	0	0	0	0	0	0	0	0	4.27237	0	7.12241	5.28645	0	0	0
PWY-7663: gondoate biosynthesis (anaerobic)|g__Streptococcus.s__Streptococcus_mitis	0	0	0	0	0	0	0	0.598845	0	0	0	0	0	0	0	0	0	0	0	0	0	0	0	0
PWY-7663: gondoate biosynthesis (anaerobic)|g__Streptococcus.s__Streptococcus_oralis	0	8.83541	6.97744	0	0	0	4.99068	7.04752	5.35735	0	5.28237	5.48321	0	3.62798	6.54558	7.53357	0	4.90977	3.29143	0.583231	7.31684	0	0	8.06448
PWY-7663: gondoate biosynthesis (anaerobic)|g__Streptococcus.s__Streptococcus_salivarius	0	2.14439	0	1.40579	0	2.02095	0	0	0	0	0	0	0	0	0	1.25611	0	3.64759	0.577628	1.16815	0	1.18022	0	0
PWY-7663: gondoate biosynthesis (anaerobic)|g__Streptococcus.s__Streptococcus_sp_HMSC071D03	0	0	0	0	0	0	0	0	0	0	0	0	0	0	0	0	0	0	0	0	3.63332	0	0	0
PWY-7663: gondoate biosynthesis (anaerobic)|g__Veillonella.s__Veillonella_atypica	26.8269	23.3063	22.6999	31.2878	21.3128	29.8584	22.7927	23.1344	27.9796	18.721	15.5989	14.2514	17.0236	18.413	20.495	17.5524	18.6581	24.5681	19.1117	24.409	20.3206	24.824	31.5893	31.5463
PWY-7663: gondoate biosynthesis (anaerobic)|unclassified	3.18998	5.77516	3.44449	0	6.10052	3.45822	8.17828	0	2.9373	3.53127	0	3.59247	2.7581	3.17062	5.29536	3.0833	3.41681	2.57455	4.77397	4.3292	0.750844	3.34814	3.66476	3.50104
PWY-7664: oleate biosynthesis IV (anaerobic)	35.5448	35.6175	48.7478	11.1139	41.4883	21.6831	61.2208	181.309	57.6334	13.4642	30.3214	31.8567	18.9611	30.5499	30.7478	34.4562	30.7175	110.676	30.8555	109.988	71.8682	37.1951	40.6395	43.5854
PWY-7664: oleate biosynthesis IV (anaerobic)|g__Streptococcus.s__Streptococcus_infantis	0	0	0	0	0	0	0	8.72777	10.2028	0	0	0	0	0	0	0	0	0	0	6.36421	4.37573	0	0	0
PWY-7664: oleate biosynthesis IV (anaerobic)|g__Streptococcus.s__Streptococcus_oralis	0	0	0	0	0	0	0	0	1.04384	0	0	0	0	0	0	0	0	0.946567	0	0	0	0	0	0
PWY-7664: oleate biosynthesis IV (anaerobic)|unclassified	0	0	0	0	4.31412	3.17183	6.92414	0	0	0	0	0	2.41524	0	5.14096	2.87382	0	0	3.29591	0	0	0	3.05208	3.0415
PWY-841: superpathway of purine nucleotides de novo biosynthesis I	571.396	531.669	500.859	400.801	432.379	496.056	427.659	409.307	430.317	418.283	482.217	463.329	419.894	414.307	453.162	411.602	412.211	403.369	362.795	433.923	422.922	556.561	480.054	525.561
PWY-841: superpathway of purine nucleotides de novo biosynthesis I|g__Streptococcus.s__Streptococcus_oralis	11.1263	0	10.5121	0	0	9.92504	0	5.27762	0	5.37095	3.0856	0	0	9.96427	10.0249	8.60043	10.1621	9.38627	0	12.4879	10.7127	11.0399	0	11.5635
PWY-841: superpathway of purine nucleotides de novo biosynthesis I|g__Veillonella.s__Veillonella_atypica	38.7779	37.3245	37.3305	35.0562	39.8123	39.9746	36.235	31.0366	34.6528	27.9057	24.8132	24.6915	30.3442	31.7859	31.4631	33.4617	29.284	31.7606	31.4759	40.1692	35.6367	46.147	40.1038	40.8329
PWY-841: superpathway of purine nucleotides de novo biosynthesis I|unclassified	0	0	0	0	0	0	0	0	0	0	0	0	0	0	4.86421	3.58871	0	0	0	4.46308	0	0	0	0
PWY-922: mevalonate pathway I (eukaryotes and bacteria)	35.8187	44.8887	16.7142	36.9191	63.4832	40.4426	44.8635	37.8749	41.9521	30.451	14.9494	29.5511	24.7051	46.5911	33.1927	41.638	45.3114	46.5833	40.6453	50.0395	56.7066	34.4269	34.0657	23.5352
PWY-922: mevalonate pathway I (eukaryotes and bacteria)|g__Streptococcus.s__Streptococcus_mitis	0	0	0	0	0	0	0	0	1.98913	0	0	0	0	0	1.76885	0	0	0	0	1.54304	0	0	0	0
PWY0-1241: ADP-L-glycero-&beta;-D-manno-heptose biosynthesis	22.8878	24.3435	20.2624	19.9941	25.7627	22.2212	17.6615	21.672	18.6936	16.6162	13.1441	14.6195	17.9235	19.81	17.6018	21.9617	16.9732	18.2412	19.0375	20.4642	17.3363	31.464	26.998	28.0986
PWY0-1241: ADP-L-glycero-&beta;-D-manno-heptose biosynthesis|g__Veillonella.s__Veillonella_atypica	21.583	24.195	19.0093	19.0047	24.2816	22.1439	17.4301	19.146	17.4144	14.9873	12.3208	12.773	16.4035	19.0817	17.4383	21.1101	14.5477	17.2175	16.5916	19.4799	16.7629	28.5041	23.6956	25.2638
PWY0-1296: purine ribonucleosides degradation	443.817	410.743	423.955	399.038	504.632	422.066	487.084	450.064	481.597	404.684	346.619	354.476	364.906	366.44	378.428	355.763	340.593	367.535	322.805	434.843	366.344	410.592	387.471	412.554
PWY0-1296: purine ribonucleosides degradation|g__Lactobacillus.s__Lactobacillus_fermentum	28.0058	33.0985	24.4181	25.6845	16.252	18.5403	27.5782	22.3461	18.0534	25.8419	18.2982	27.307	12.3692	16.7174	14.034	16.269	11.8135	13.1986	8.74805	7.99371	7.72643	18.3635	22.337	26.774
PWY0-1296: purine ribonucleosides degradation|g__Streptococcus.s__Streptococcus_cristatus	0	2.9888	0	6.0046	4.14125	0	4.69688	3.97992	0	0	0	0	3.08874	2.20231	4.07771	3.81065	2.97408	4.44769	3.79935	0	4.90185	0	0	0
PWY0-1296: purine ribonucleosides degradation|g__Streptococcus.s__Streptococcus_infantis	0	0	0	7.08192	0	0	0	11.1999	8.05977	0	0	0	0	0	0	0	0	7.0509	0	12.0618	7.25186	0	0	0
PWY0-1296: purine ribonucleosides degradation|g__Streptococcus.s__Streptococcus_mitis	27.32	0	0	23.0628	0	0	0	27.8337	26.3654	0	20.2438	0	0	30.9366	25.8159	0	28.5592	23.7773	31.0386	34.6827	0	0	0	0
PWY0-1296: purine ribonucleosides degradation|g__Streptococcus.s__Streptococcus_mutans	67.638	42.3968	68.2982	15.4188	19.5188	16.7059	0	0	0	95.2593	93.8829	94.637	29.0631	17.4115	21.1435	6.18381	3.89852	6.89075	0	0	0	76.732	83.7152	74.5333
PWY0-1296: purine ribonucleosides degradation|g__Streptococcus.s__Streptococcus_oralis	87.3176	142.952	151.662	73.7668	139.298	134.344	160.958	66.5078	65.5471	83.3107	37.1729	70.8021	122.021	61.8081	60.065	123.173	62.9307	63.3887	55.6829	81.6894	129.999	131.152	118.54	137.6
PWY0-1296: purine ribonucleosides degradation|g__Streptococcus.s__Streptococcus_parasanguinis	38.1004	39.9547	32.7891	51.1338	83.3457	65.8268	78.101	65.562	64.0554	26.61	20.9141	23.4649	58.1359	58.4612	59.807	74.6244	57.357	67.2959	75.3259	68.3459	72.4526	19.1949	22.321	19.3126
PWY0-1296: purine ribonucleosides degradation|g__Streptococcus.s__Streptococcus_salivarius	56.0325	53.3416	49.3417	92.1484	92.6681	102.982	114.84	101.04	100.366	60.9164	49.547	52.9267	74.6152	63.3481	82.865	60.9794	67.4729	75.0894	56.3865	93.2751	65.1405	45.2822	36.5419	43.413
PWY0-1296: purine ribonucleosides degradation|g__Streptococcus.s__Streptococcus_sp_HMSC071D03	0	0	0	0	0	0	0	0	0	0	0	0	0	0	0	0	0	0	0	0	0.498184	0	0	0
PWY0-1296: purine ribonucleosides degradation|g__Veillonella.s__Veillonella_atypica	32.3123	34.1681	25.5365	23.9401	28.6758	29.15	22.5001	18.1859	31.4154	18.6262	17.8413	14.9762	17.4234	23.6631	27.9141	28.3713	21.4697	24.4782	19.5299	18.6881	27.8045	41.755	23.5934	33.488
PWY0-1296: purine ribonucleosides degradation|unclassified	2.16924	13.839	14.3637	0	7.98944	8.59613	18.001	15.4602	15.707	12.465	8.21985	4.4011	11.0719	6.96925	11.7575	3.4922	2.48339	5.26662	6.95048	7.14301	3.20482	3.32463	5.35079	5.20192
PWY0-1297: superpathway of purine deoxyribonucleosides degradation	19.3513	37.4133	42.3985	29.2306	20.9256	38.8002	57.2987	30.5788	47.1651	22.2185	16.1773	23.0437	24.5162	20.588	33.1093	34.855	30.9163	33.8635	20.0079	47.2943	45.555	30.203	30.3122	34.8191
PWY0-1297: superpathway of purine deoxyribonucleosides degradation|g__Streptococcus.s__Streptococcus_infantis	0	0	0	6.2422	0	0	0	9.35613	8.421	0	0	0	0	0	0	0	0	6.3903	0	11.5098	6.59415	0	0	0
PWY0-1297: superpathway of purine deoxyribonucleosides degradation|g__Streptococcus.s__Streptococcus_mutans	0	0	0	0	0	0	0	0	0	0	5.74452	0	0	0	0	0	0	0	0	0	0	0	0	0
PWY0-1297: superpathway of purine deoxyribonucleosides degradation|g__Streptococcus.s__Streptococcus_oralis	14.4288	32.0688	35.5197	0	17.2189	15.6919	41.4006	6.76135	14.4915	18.0862	0	17.7089	20.2197	10.1092	9.58089	29.5874	12.7878	10.9077	0	16.2011	26.1876	26.2466	25.7986	30.4564
PWY0-1297: superpathway of purine deoxyribonucleosides degradation|g__Streptococcus.s__Streptococcus_parasanguinis	0	0	0	0	0	0	0	0	0	0	0	0	0	0	0	0	8.12556	0	0	9.24394	0	0	0	0
PWY0-1297: superpathway of purine deoxyribonucleosides degradation|g__Streptococcus.s__Streptococcus_salivarius	11.4873	12.294	17.2839	21.2553	14.6006	14.6387	27.4842	17.4471	22.2951	6.33746	8.88663	8.89024	15.7918	16.193	23.1794	24.1338	18.0439	25.9957	15.3819	18.9332	17.7527	0	8.77999	0
PWY0-1297: superpathway of purine deoxyribonucleosides degradation|unclassified	0	0	0	0	0	9.34066	8.10935	0	0	0	0	0	0	2.73639	4.13495	0	0	0	0	0	0	0	0	0
PWY0-1298: superpathway of pyrimidine deoxyribonucleosides degradation	97.6137	109.529	114.463	76.1804	100.359	97.3251	107.337	89.7384	88.0168	100.382	87.1071	93.6511	84.4174	77.4746	84.9211	80.376	78.6602	81.9864	76.2435	89.0098	82.3976	103.845	98.9191	110.101
PWY0-1298: superpathway of pyrimidine deoxyribonucleosides degradation|g__Streptococcus.s__Streptococcus_infantis	0	0	0	0	0	0	0	6.47016	6.9109	0	0	0	0	0	0	0	0	0	0	1.28718	0	0	0	0
PWY0-1298: superpathway of pyrimidine deoxyribonucleosides degradation|g__Streptococcus.s__Streptococcus_mitis	0	0	0	0.496893	0	0	0	0.855042	0	0	0.423986	0	0	0.846912	0	0	0	0.409611	0	1.39699	0	0	0	0
PWY0-1298: superpathway of pyrimidine deoxyribonucleosides degradation|g__Streptococcus.s__Streptococcus_oralis	33.1295	46.0804	51.1143	30.0992	44.5129	45.0944	49.4876	33.6578	35.4393	25.3284	18.3586	27.1472	33.4071	29.627	30.8006	41.1947	31.9103	33.9599	35.1389	40.0654	46.112	35.8663	29.4126	33.0074
PWY0-1298: superpathway of pyrimidine deoxyribonucleosides degradation|unclassified	4.641	4.00079	5.32528	0	5.69381	10.8109	10.076	4.2523	0	3.54761	3.09459	0	0	2.99912	5.67892	3.13521	0	2.83433	4.3077	4.42423	0	4.04047	0	0
PWY0-1319: CDP-diacylglycerol biosynthesis II	16.6352	13.182	16.3316	29.4353	29.6656	22.3425	32.5805	39.6317	39.7895	8.44959	3.67221	17.2878	16.9269	26.674	10.7637	20.4052	20.6813	36.4464	17.8096	45.4473	37.2625	15.4539	14.1722	23.0739
PWY0-1319: CDP-diacylglycerol biosynthesis II|g__Streptococcus.s__Streptococcus_mitis	0	0	0	0	0	0	0	1.0372	0	0	0	0	0	0	0	0	0	0.495395	0	0.644633	0	0	0	0
PWY0-1319: CDP-diacylglycerol biosynthesis II|g__Streptococcus.s__Streptococcus_oralis	0	0	0	0	0	0	0	3.51154	3.44539	0	0	0	0	0	0	0	0	1.89699	0	3.27066	3.66649	0	0	0
PWY0-1319: CDP-diacylglycerol biosynthesis II|g__Streptococcus.s__Streptococcus_salivarius	10.5601	7.58679	10.0124	13.5901	13.3176	11.3173	14.8162	17.8692	17.7981	6.65921	0	7.31268	11.8026	12.4438	3.42224	8.46211	11.117	14.4503	9.08472	16.3888	11.5352	8.26667	7.5265	11.3361
PWY0-1319: CDP-diacylglycerol biosynthesis II|unclassified	0	2.40363	0	2.01007	0	3.64169	0	3.24168	2.91182	0	2.12512	0	0	0	4.03014	2.23197	0	3.66334	2.80878	0	3.55153	0	0	3.09545
PWY0-1586: peptidoglycan maturation (meso-diaminopimelate containing)	361.667	307.276	343.799	444.276	493.68	401.579	575.041	440.078	453.11	345.304	290.504	366.156	485.052	356.198	459.316	323.525	334.506	363.023	326.789	367.499	368.707	228.745	322.685	274.357
PWY0-1586: peptidoglycan maturation (meso-diaminopimelate containing)|g__Lactobacillus.s__Lactobacillus_fermentum	214.52	179.897	231.787	188.034	204.211	189.153	288.293	207.624	222.897	210.889	177.75	245.536	268.703	157.625	244.619	145.628	127.492	136.119	115.364	119.792	117.243	130.262	211.672	141.179
PWY0-1586: peptidoglycan maturation (meso-diaminopimelate containing)|g__Streptococcus.s__Streptococcus_infantis	0	0	0	0	0	0	0	3.78767	0	0	0	0	0	0	0	0	0	0	0	0	3.17622	0	0	0
PWY0-1586: peptidoglycan maturation (meso-diaminopimelate containing)|g__Streptococcus.s__Streptococcus_oralis	0	0	0	46.6829	65.7224	5.07953	31.0585	14.8831	0	0	0	0	16.7401	27.8498	0	0	0	0	26.4604	0	27.2101	0	0	14.8445
PWY0-1586: peptidoglycan maturation (meso-diaminopimelate containing)|g__Streptococcus.s__Streptococcus_parasanguinis	2.75964	8.29272	4.75157	4.14695	7.50214	11.3574	11.7653	3.86215	5.45834	4.86731	3.4988	2.96952	4.38509	7.69728	7.03375	6.42187	8.84465	2.12783	8.30691	7.63058	3.49505	2.06099	5.10887	2.38731
PWY0-1586: peptidoglycan maturation (meso-diaminopimelate containing)|g__Streptococcus.s__Streptococcus_salivarius	3.29777	5.6331	2.06926	5.11722	11.6474	10.1641	21.9522	13.5114	12.5016	6.08519	3.88014	8.65889	5.08659	4.0954	7.23931	9.90722	4.48935	2.73307	7.14486	6.35997	7.78208	4.16619	3.14536	2.79406
PWY0-1586: peptidoglycan maturation (meso-diaminopimelate containing)|g__Veillonella.s__Veillonella_atypica	0	6.74915	5.14025	0	3.66968	4.96442	0	0	0	4.64672	5.05002	3.26895	0	7.09016	6.09048	3.90665	0	3.7161	5.76308	4.61301	3.42036	7.51014	5.06639	11.4805
PWY0-1586: peptidoglycan maturation (meso-diaminopimelate containing)|unclassified	12.1561	2.84271	4.33256	12.7551	3.95377	8.60591	19.4552	5.80617	11.5606	16.9916	5.03554	8.93317	16.0093	0	4.33765	4.35785	12.1947	15.5485	17.4099	11.5726	7.85553	10.4909	6.21042	13.1239
PWY0-162: superpathway of pyrimidine ribonucleotides de novo biosynthesis	0	0	0	0	0	0	0	0	5.34158	0	0	0	5.94797	0	0	5.11388	0	0	0	4.77562	0	0	0	0
PWY0-862: (5Z)-dodecenoate biosynthesis I	30.6009	30.6679	42.0387	9.54038	35.7441	18.6371	52.845	159.546	49.8262	29.0168	28.23	43.5695	16.3039	26.2955	26.4797	29.6936	26.4494	96.5298	26.5759	95.7941	62.2866	166.376	139.427	184.341
PWY0-862: (5Z)-dodecenoate biosynthesis I|g__Streptococcus.s__Streptococcus_infantis	0	0	0	0	0	0	0	8.60154	10.0347	0	0	0	0	0	0	0	0	0	0	6.14354	4.2202	0	0	0
PWY0-862: (5Z)-dodecenoate biosynthesis I|g__Streptococcus.s__Streptococcus_oralis	0	0	0	0	0	0	0	0	0.921587	0	0	0	0	0	0	0	0	0.83504	0	0	0	0	0	0
PWY0-862: (5Z)-dodecenoate biosynthesis I|unclassified	0	0	0	0	3.76358	2.89322	6.43867	0	0	0	0	0	2.29835	0	4.96397	2.64032	0	0	2.82718	0	0	0	2.74466	2.73547
PWY4FS-7: phosphatidylglycerol biosynthesis I (plastidic)	24.7214	19.6086	24.2772	43.4048	43.6926	33.0333	48.2656	58.2393	58.4787	12.6121	5.4958	25.7046	25.0655	39.5078	16.0223	30.2785	30.6706	53.5806	26.4004	66.5017	54.6852	23.0117	21.1524	34.2474
PWY4FS-7: phosphatidylglycerol biosynthesis I (plastidic)|g__Streptococcus.s__Streptococcus_salivarius	12.5027	8.95552	11.7728	17.4436	16.627	15.3473	19.4061	23.6833	22.7975	8.96371	0	9.64112	15.4652	14.8375	4.90246	11.1114	14.8477	18.3449	11.8225	20.3386	14.4732	9.51874	8.04137	12.0421
PWY4FS-8: phosphatidylglycerol biosynthesis II (non-plastidic)	24.7214	19.6086	24.2772	43.4048	43.6926	33.0333	48.2656	47.2954	49.9218	12.6121	5.4958	25.7046	25.0655	39.5078	16.0223	30.2785	30.6706	47.0659	26.4004	57.0831	44.1274	23.0117	21.1524	34.2474
PWY4FS-8: phosphatidylglycerol biosynthesis II (non-plastidic)|g__Streptococcus.s__Streptococcus_salivarius	12.5027	8.95552	11.7728	17.4436	16.627	15.3473	19.4061	23.6833	22.7975	8.96371	0	9.64112	15.4652	14.8375	4.90246	11.1114	14.8477	18.3449	11.8225	20.3386	14.4732	9.51874	8.04137	12.0421
PWY4LZ-257: superpathway of fermentation (Chlamydomonas reinhardtii)	16.5726	33.162	37.7814	25.5473	17.8982	34.2752	51.5183	26.5944	41.7871	19.1305	0	19.9766	21.3371	12.2035	12.6021	30.5199	13.9812	22.0896	0	42.2458	40.9833	26.4063	26.6051	30.7043
PWY66-399: gluconeogenesis III	0	0	0	0	0	0	0	0	0	0	0	0	0	0	0	0	0	0	9.44759	0	0	0	0	0
PWY66-409: superpathway of purine nucleotide salvage	38.6429	43.9471	64.6641	74.0774	47.8958	46.5482	91.8754	56.2815	72.5446	20.1227	45.7183	32.1891	52.1234	57.4073	89.9969	92.9867	84.032	90.5049	55.6002	85.9028	62.6986	0	31.4895	0
PWY66-409: superpathway of purine nucleotide salvage|g__Streptococcus.s__Streptococcus_salivarius	0	13.9297	0	32.7724	0	0	0	0	0	0	0	0	0	9.2039	0	0	0	13.9354	0	0	11.5071	0	0	0
PWY66-422	29.2807	41.4217	28.2897	42.9075	37.0413	48.7163	85.1872	65.5302	71.2292	37.1193	21.2083	32.6853	48.4644	22.1197	51.3239	45.3146	42.05	47.6522	45.4997	64.0545	65.4699	37.1949	37.2773	28.3369
PWY66-422|g__Streptococcus.s__Streptococcus_anginosus_group	0	0	0	0	0	0	0	0	0	0	0	1.70983	0	0	0	0	0	0	0	0	0	0	0	0
PWY66-422|g__Streptococcus.s__Streptococcus_salivarius	10.8904	16.4399	11.228	17.191	21.4975	27.8095	41.7635	32.2912	29.7477	0	11.4998	10.6084	21.5207	12.6631	30.4441	20.2439	19.6301	23.411	17.2927	30.6978	31.0314	9.52145	0	0
PWY66-422|unclassified	0	0	0	4.7263	0	0	5.60336	0	0	0	0	0	0	0	4.26497	0	0	0	0	0	0	0	0	0
RIBOSYN2-PWY: flavin biosynthesis I (bacteria and plants)	153.933	165.985	158.206	172.196	164.21	166.038	213.298	161.727	160.778	145.678	117.989	150.643	126.488	173.711	128.166	155.706	159.307	161.552	158.062	173.734	153.321	171.978	199.77	184.272
RIBOSYN2-PWY: flavin biosynthesis I (bacteria and plants)|g__Lactobacillus.s__Lactobacillus_fermentum	87.742	94.773	101.138	113.652	101.703	92.9891	148.739	99.0792	97.259	92.6598	69.1567	96.167	74.5177	118.994	74.5912	103.31	106.882	103.437	104.155	114.514	95.4402	103.267	140.173	120.43
RIBOSYN2-PWY: flavin biosynthesis I (bacteria and plants)|g__Veillonella.s__Veillonella_atypica	21.4435	24.5832	20.698	16.9235	21.4302	25.4623	19.7782	12.2356	18.9679	9.70631	9.94339	8.24	15.4677	17.1247	12.2467	12.0656	16.6972	13.9179	8.27035	13.8636	23.3697	25.6664	18.2187	25.8008
RIBOSYN2-PWY: flavin biosynthesis I (bacteria and plants)|g__Veillonella.s__Veillonella_dispar	0	0	0	0	0	0	0	0	0	0	0	0	0	0	0	0	0	0	0	0	0	0	0	3.88985
RIBOSYN2-PWY: flavin biosynthesis I (bacteria and plants)|g__Veillonella.s__Veillonella_parvula	0	0	0	0	0	0	0	0	0	0	0	0	0	0	0	0	0.46198	0	0	0	0	0	0	0
RIBOSYN2-PWY: flavin biosynthesis I (bacteria and plants)|unclassified	0	0	0	0	0	0	0	0	0	0	0	0	0	0	0	0	0	0	0	0	0	0	2.72981	0
SALVADEHYPOX-PWY: adenosine nucleotides degradation II	0	0	0	0	15.9214	0	0	0	0	24.4237	0	0	0	0	0	0	4.84398	0	0	0	3.45073	0	4.50362	0
SER-GLYSYN-PWY: superpathway of L-serine and glycine biosynthesis I	222.254	189.47	221.312	217.786	231.04	174.354	224.629	165.464	161.409	261.925	251.099	293.799	211.584	198.121	217.741	157.931	168.346	146.403	139.093	149.518	137.05	183.696	249.661	222.712
SER-GLYSYN-PWY: superpathway of L-serine and glycine biosynthesis I|g__Lactobacillus.s__Lactobacillus_fermentum	220.223	185.423	218.273	210.834	220.614	166.805	216.886	158.081	153.291	259.005	249.757	289.549	206.517	191.432	211.306	154.116	162.889	141.447	135.799	142.959	133.283	180.421	248.172	218.04
SER-GLYSYN-PWY: superpathway of L-serine and glycine biosynthesis I|g__Streptococcus.s__Streptococcus_salivarius	0	5.08512	0	7.05735	3.4867	5.45839	0	0	0	0	0	3.50369	7.30853	3.97428	6.48354	0	0	0	0	0	0	0	0	0
SER-GLYSYN-PWY: superpathway of L-serine and glycine biosynthesis I|unclassified	0	0	0	0	0	0	0	0	0	2.53099	0	0	0	0	0	0	0	0	0	0	0	0	0	0
THISYNARA-PWY: superpathway of thiamine diphosphate biosynthesis III (eukaryotes)	3.43302	0	0	0	0	0	0	0	0	0	0	0	0	0	0	0	0	0	0	0	0	0	7.20198	0
THRESYN-PWY: superpathway of L-threonine biosynthesis	96.1856	91.4111	87.2046	128.619	122.806	134.42	145.332	123.589	122.093	90.5209	79.1365	88.8534	95.7326	92.9938	102.409	90.5144	89.3013	86.1951	83.5385	113.01	92.7045	80.6584	89.8416	77.5012
THRESYN-PWY: superpathway of L-threonine biosynthesis|g__Streptococcus.s__Streptococcus_infantis	0	0	0	0	0	0	0	0	0	0	0	0	0	0	0	0	0	0	0	0.397923	0	0	0	0
THRESYN-PWY: superpathway of L-threonine biosynthesis|g__Streptococcus.s__Streptococcus_mitis	0	0	0	0	0	0	0	1.81066	0	0	0.555366	0	0	0.702793	1.53142	0	1.49043	0	0	0	0	0	0	0
THRESYN-PWY: superpathway of L-threonine biosynthesis|g__Streptococcus.s__Streptococcus_mutans	0	0	0	0	0	0	0	0	0	5.78334	6.89998	7.34059	0	0	0	0	0	0	0	0	0	6.51025	7.1593	6.82157
THRESYN-PWY: superpathway of L-threonine biosynthesis|g__Streptococcus.s__Streptococcus_oralis	7.66787	8.53998	9.14539	5.69073	6.05483	10.5109	8.39814	5.80986	4.79602	4.36902	2.50335	4.09529	7.22776	5.67054	4.32539	5.72733	6.14796	4.07419	2.9036	7.46314	4.7818	4.60637	6.84293	5.14836
THRESYN-PWY: superpathway of L-threonine biosynthesis|g__Streptococcus.s__Streptococcus_parasanguinis	5.85063	5.95913	2.75971	6.8375	8.66589	8.42245	12.1024	7.95041	13.4908	2.67192	6.1449	3.78027	8.32207	7.24983	8.36749	8.89859	8.01472	11.1784	9.64171	9.90574	11.1435	7.29611	5.08988	3.7785
THRESYN-PWY: superpathway of L-threonine biosynthesis|g__Streptococcus.s__Streptococcus_salivarius	21.0805	21.2774	20.5441	36.4025	38.6373	39.4383	45.016	39.2229	38.3263	21.2958	21.5376	20.7658	32.7542	27.6206	33.5097	26.7388	24.7266	26.9686	20.7532	38.677	28.9691	20.0078	19.9952	17.2293
THRESYN-PWY: superpathway of L-threonine biosynthesis|unclassified	0	4.22763	6.37687	0	0	2.22109	3.86371	0	0	2.3589	0	0	0	0	2.82012	0	0	1.85876	0	0	0	2.4615	0	0
TRNA-CHARGING-PWY: tRNA charging	564.739	573.34	607.528	610.379	562.707	548.596	676.241	537.381	537.081	530.231	494.139	609.055	514.116	500.36	526.538	430.376	429.634	406.067	392.24	484.775	414.905	503.159	598.165	492.841
TRNA-CHARGING-PWY: tRNA charging|g__Lactobacillus.s__Lactobacillus_fermentum	434.802	451.77	481.301	446.621	413.977	407.101	507.762	376.288	366.708	408.93	375.351	488.234	388.994	376.438	391.388	304.893	309.82	286.18	274.879	311.158	267.565	366.736	471.511	377.406
TRNA-CHARGING-PWY: tRNA charging|g__Streptococcus.s__Streptococcus_infantis	0	0	0	0	0	0	0	0	2.70672	0	0	0	0	0	0	0	0	1.54815	0	1.04884	0	0	0	0
TRNA-CHARGING-PWY: tRNA charging|g__Streptococcus.s__Streptococcus_mitis	0	0	0	0	0	0	0	1.32391	1.48768	0	0	0	0	1.44917	2.02391	0	0	0	0	1.59999	0	0	0	0
TRNA-CHARGING-PWY: tRNA charging|g__Streptococcus.s__Streptococcus_mutans	6.2476	0	0	0	0	0	0	0	0	0	8.01979	11.9079	0	0	0	0	0	0	0	0	0	13.4614	9.46574	9.37148
TRNA-CHARGING-PWY: tRNA charging|g__Streptococcus.s__Streptococcus_oralis	4.61685	0	6.92769	2.46748	4.66533	5.54308	13.8779	1.64313	3.8821	1.45183	0	3.5955	6.08476	0	6.96531	2.47828	5.92903	4.83179	0	6.80227	5.66191	4.95208	8.28081	8.37465
TRNA-CHARGING-PWY: tRNA charging|g__Streptococcus.s__Streptococcus_parasanguinis	7.27695	7.90139	5.13761	13.0591	16.529	14.2589	16.6997	14.397	15.3319	6.04166	5.14222	5.45639	12.9814	11.0039	11.2934	16.431	12.306	12.1079	14.4678	16.8873	13.1986	6.95311	1.97151	5.27611
TRNA-CHARGING-PWY: tRNA charging|g__Streptococcus.s__Streptococcus_salivarius	8.96257	9.68753	0	12.5069	17.8517	16.2517	18.7377	15.3234	16.3185	11.1311	0	0	13.6789	10.2041	13.2219	11.3491	11.9804	12.2303	8.76805	13.7856	10.6666	7.00234	7.33056	0
TRPSYN-PWY: L-tryptophan biosynthesis	4.77262	11.2122	6.80053	9.82809	9.55485	11.9551	10.3199	8.24484	8.6453	10.7264	11.8675	8.31028	8.14088	4.72226	9.66668	7.03499	8.81162	11.1615	4.7779	5.67195	11.6804	13.3719	8.45625	9.20336
TRPSYN-PWY: L-tryptophan biosynthesis|g__Streptococcus.s__Streptococcus_mutans	0	0	0	0	0	0	0	0	0	0	2.23102	0	0	0	0	0	0	0	0	0	0	0	0	0
TRPSYN-PWY: L-tryptophan biosynthesis|g__Streptococcus.s__Streptococcus_salivarius	0	2.98552	0	4.21165	5.63634	7.26988	6.39963	5.21454	4.99128	3.37446	4.7366	3.42682	6.4645	0	6.10703	4.97351	4.90247	6.68312	4.10844	4.9092	6.9194	4.13849	3.41888	0
TRPSYN-PWY: L-tryptophan biosynthesis|g__Veillonella.s__Veillonella_atypica	0	0	0	2.85236	0	0	2.13772	0	0	0	0	0	0	0	0	0	0	0	0	0	0	0	0	0
UDPNACETYLGALSYN-PWY: UDP-N-acetyl-D-glucosamine biosynthesis II	532.097	524.323	554.015	520.217	542.807	467.548	698.248	508.287	530.059	562.345	550.513	645.436	520.995	615.18	527.904	499.594	507.783	457.245	399.351	487.62	419.176	605.354	826.483	634.475
UDPNACETYLGALSYN-PWY: UDP-N-acetyl-D-glucosamine biosynthesis II|g__Lactobacillus.s__Lactobacillus_fermentum	433.85	423.484	469.567	450.604	463.311	406.069	661.592	465.655	490.278	476.316	485.696	570.34	475.809	598.139	485.531	477.121	488.316	435.59	381.119	463.897	401.165	577.538	798.055	590.507
UDPNAGSYN-PWY: UDP-N-acetyl-D-glucosamine biosynthesis I	1091.86	1088.92	1165.4	846.56	907.299	849.762	1133.35	820.778	821.006	1222.98	1159.98	1301.63	776.81	1016.1	819.14	702.733	689.775	661.78	570.364	732.305	598.683	1006.81	1272.18	967.041
UDPNAGSYN-PWY: UDP-N-acetyl-D-glucosamine biosynthesis I|g__Lactobacillus.s__Lactobacillus_fermentum	967.32	982.84	1058.3	785.832	812.196	751.986	1011.72	738.236	740.902	1075.86	1002.55	1150.75	678.872	951.836	730.478	636.608	629.054	589.78	504.922	651.615	532.617	883.602	1165.82	837.494
UDPNAGSYN-PWY: UDP-N-acetyl-D-glucosamine biosynthesis I|g__Streptococcus.s__Streptococcus_infantis	0	0	0	0	0	0	0	0.744453	0.896838	0	0	0	0	0	0	0	0	0.643543	0	0.441349	0.422119	0	0	0
UDPNAGSYN-PWY: UDP-N-acetyl-D-glucosamine biosynthesis I|g__Streptococcus.s__Streptococcus_mitis	0	0	0	0	0	0	0	0	0	0	0	0	0	0	0	0	0.457557	0	0	0	0	0	0	0
UDPNAGSYN-PWY: UDP-N-acetyl-D-glucosamine biosynthesis I|g__Streptococcus.s__Streptococcus_mutans	13.0177	9.34657	14.0898	0	0	0	0	0	0	17.7973	21.6261	25.0796	6.02334	4.39864	6.57614	2.0074	0	0	0	0	0	11.9367	11.4571	14.7384
UDPNAGSYN-PWY: UDP-N-acetyl-D-glucosamine biosynthesis I|g__Streptococcus.s__Streptococcus_oralis	0	5.77811	9.08374	0	5.33164	3.45405	10.0551	1.01359	2.81622	2.2663	0	0	2.5466	2.95637	3.63808	7.19914	8.28362	5.0399	3.80874	4.1062	6.24091	0	3.42262	5.09124
UDPNAGSYN-PWY: UDP-N-acetyl-D-glucosamine biosynthesis I|g__Streptococcus.s__Streptococcus_parasanguinis	0	3.20571	3.2831	0	3.28736	3.14212	7.4529	4.55284	5.9079	4.39887	0	0	5.07764	6.40964	4.87642	4.28216	7.36627	4.40081	3.95016	7.98347	4.01778	0	3.04515	0.987625
UDPNAGSYN-PWY: UDP-N-acetyl-D-glucosamine biosynthesis I|g__Streptococcus.s__Streptococcus_salivarius	5.5473	4.48921	13.6822	12.6563	15.9148	14.8507	18.366	8.16103	21.9649	10.1603	8.98219	6.88242	14.3685	9.92173	14.8028	8.43502	7.00433	13.2947	10.5851	14.9764	11.3003	6.00303	8.81201	0
UDPNAGSYN-PWY: UDP-N-acetyl-D-glucosamine biosynthesis I|g__Veillonella.s__Veillonella_atypica	15.0052	14.8869	12.1673	11.9482	17.4385	17.3624	12.8173	14.4883	12.4099	8.36216	9.22262	9.2811	12.2848	11.8685	9.82332	12.324	5.85009	10.6313	10.5732	13.5971	12.7404	18.4911	18.0326	18.4461
UDPNAGSYN-PWY: UDP-N-acetyl-D-glucosamine biosynthesis I|g__Veillonella.s__Veillonella_dispar	0	0	0	0	0	0	0	0	1.90386	0	0	0	0	0	0	0	0	0	0	1.34299	0	0	0	0
UDPNAGSYN-PWY: UDP-N-acetyl-D-glucosamine biosynthesis I|g__Veillonella.s__Veillonella_infantium	0	0	0	0	0	0	0	0	0	0	0	0	0	0	0	0	1.20841	0	0	0	0	0	0	0
UDPNAGSYN-PWY: UDP-N-acetyl-D-glucosamine biosynthesis I|g__Veillonella.s__Veillonella_parvula	0	0	0	0	0	0	0	0.251571	0.362193	0.313015	0	0	0	0	0.371985	0.269583	0	0	0	0.324257	0.670157	0.887734	0	0.302746
UDPNAGSYN-PWY: UDP-N-acetyl-D-glucosamine biosynthesis I|unclassified	0	0	0	0	0	3.7066	0	2.34344	2.35789	0	3.25475	4.22128	3.46135	2.01378	0	0	2.70273	3.96796	2.94691	3.45816	0	5.7055	0	1.8156
VALSYN-PWY: L-valine biosynthesis	440.738	404.033	444.188	456.614	478.278	452.717	610.358	456.296	442.905	525.497	536.08	576.645	443.816	426.054	471.573	419.575	406.986	414.022	384.344	485.792	424.511	568.898	548.459	532.297
VALSYN-PWY: L-valine biosynthesis|g__Streptococcus.s__Streptococcus_cristatus	0	0	0	0	0	0	0.323136	0.368358	0	0	0	0	0	0	0	0	0	0	0	0	0	0	0	0
VALSYN-PWY: L-valine biosynthesis|g__Streptococcus.s__Streptococcus_infantis	0	0	0	1.07164	0	0	0	0.92151	1.4326	0	0	0	0	0	0	0	0	0.78098	0	0.305669	0	0	0	0
VALSYN-PWY: L-valine biosynthesis|g__Streptococcus.s__Streptococcus_mitis	0.367851	0	0	0	0	0	0	0.578872	1.74485	0	0.661757	0	0	0.328877	0.581337	0	0.31363	0.303278	0.559152	0.485985	0	0	0	0
VALSYN-PWY: L-valine biosynthesis|g__Streptococcus.s__Streptococcus_mutans	16.9182	19.1514	20.2131	2.19016	0	0	0	0	0	23.7075	28.5258	30.9558	8.62072	5.71168	5.01154	0	1.98574	0	0	0	0	60.8291	48.5081	46.8428
VALSYN-PWY: L-valine biosynthesis|g__Streptococcus.s__Streptococcus_oralis	4.44033	7.68225	6.0427	3.83159	3.12483	5.34787	3.64899	3.40362	5.8875	5.35541	5.87958	2.75528	6.11756	1.97992	4.51246	3.91497	4.02089	2.43314	3.81107	5.62485	4.46921	3.53164	4.34403	2.60355
VALSYN-PWY: L-valine biosynthesis|g__Streptococcus.s__Streptococcus_parasanguinis	10.8234	10.9723	8.82657	17.2014	14.8899	17.4016	23.6519	19.4842	21.3607	5.95177	4.56398	5.2155	12.3368	12.9591	14.74	20.6551	14.8966	18.8317	21.0495	22.4847	22.6124	7.09123	6.85643	2.54709
VALSYN-PWY: L-valine biosynthesis|g__Streptococcus.s__Streptococcus_salivarius	67.6178	56.3467	67.022	104.722	106.02	96.8928	130.031	92.4432	109.712	77.5489	63.7357	68.0031	81.6772	71.0989	95.7303	72.0525	72.634	68.1361	63.1762	70.0247	64.4007	50.4534	64.0958	57.072
VALSYN-PWY: L-valine biosynthesis|g__Streptococcus.s__Streptococcus_sp_HMSC071D03	0	0	0	0	0	0	0	0	0	0	0	0	0	0	0	0	0	0	0	0	1.25596	0	0	0
VALSYN-PWY: L-valine biosynthesis|g__Veillonella.s__Veillonella_atypica	32.08	30.2729	28.2831	22.0324	33.1779	25.3931	29.9525	22.0845	22.4234	19.942	21.0633	20.0599	22.4768	25.5663	21.0326	17.2829	19.7819	19.6007	22.4743	28.0456	25.0727	32.8718	30.2508	25.3407
VALSYN-PWY: L-valine biosynthesis|g__Veillonella.s__Veillonella_dispar	9.12037	9.03229	6.44274	8.6734	7.14806	4.68595	5.34821	4.83791	5.06712	5.10587	3.98684	5.48893	5.13607	6.35903	4.76851	5.51707	0.624215	3.72608	6.57484	5.57813	5.23672	7.27023	7.32771	7.15423
VALSYN-PWY: L-valine biosynthesis|g__Veillonella.s__Veillonella_infantium	0	0	0	0	0	0	0	0	0	0	0	0	0	0	0	0	1.24795	0	0	0	0	0	0	0
VALSYN-PWY: L-valine biosynthesis|g__Veillonella.s__Veillonella_parvula	1.57349	0	1.06012	0	0	1.12557	0	0	0.294869	0.389536	0	0.330381	0	0	0.307467	0.286391	0.369467	0.36234	0	0.447063	0.404987	0.497598	0	0.610164
VALSYN-PWY: L-valine biosynthesis|unclassified	0	0	0	0	4.15689	0	0	0	0	2.05756	0	0	2.60338	0	0	0	2.73312	2.84938	3.74193	0	2.53881	0	0	0
