# Supplementary material for: Tetramic Acids Mutanocyclin and Reutericyclin A, Produced by Streptococcus mutans Strain B04Sm5 Modulate the Ecology of an in vitro Oral Biofilm
Source: Front Oral Health. 2022 Jan 7;2:796140. doi: 10.3389/froh.2021.796140 (PMC8757879; doi:10.3389/froh.2021.796140)
Supplement: Supplementary file 6 [file Table_6.XLSX]

## Sheet: Table S6-HumanN3 Pathway Covera
Supplemenary Table S6: HumanN3 pathway coverage data from RNA sequencing of in-vitro biofilm community amended with S. mutans B04Sm5 [B], ∆mucD [D], ∆mucF [F], UA159 [U] or negative control [C]. S. mutans : community ratios are 1:2 [2] or 1:6 [6]
# Pathway	B2A	B2B	B2C	B6A	B6B	B6C	CA	CB	CC	D2A	D2B	D2C	D6A	D6B	D6C	F2A	F2B	F2C	F6A	F6B	F6C	U2A	U2B	U2C
UNMAPPED	29403.1	30842.1	31035.6	39709.5	32211.5	38763.4	34212.2	37599.8	37610.9	29865	32023.4	30674.2	30164.5	31941.3	29694.6	36385.8	33931.5	36185.6	33348.3	32292.2	34919.1	29708.1	29154.7	29136.9
UNINTEGRATED	29403.1	30842.1	31035.6	39709.5	32211.5	38763.4	34212.2	37599.8	37610.9	29865	32023.4	30674.2	30164.5	31941.3	29694.6	36385.8	33931.5	36185.6	33348.3	32292.2	34919.1	29708.1	29154.7	29136.9
UNINTEGRATED|g__Lactobacillus.s__Lactobacillus_fermentum	29403.1	30842.1	31035.6	39709.5	32211.5	38763.4	34212.2	37599.8	37610.9	29865	32023.4	30674.2	30164.5	31941.3	29694.6	36385.8	33931.5	36185.6	33348.3	32292.2	34919.1	29708.1	29154.7	29136.9
UNINTEGRATED|g__Streptococcus.s__Streptococcus_anginosus_group	29403.1	30842.1	31035.6	0	32211.5	0	0	37599.8	37610.9	29865	32023.4	30674.2	30164.5	31941.3	0	36385.8	33931.5	36185.6	33348.3	32292.2	34919.1	29708.1	29154.7	29136.9
UNINTEGRATED|g__Streptococcus.s__Streptococcus_cristatus	29403.1	30842.1	31035.6	39709.5	32211.5	38763.4	34212.2	37599.8	37610.9	29865	32023.4	30674.2	30164.5	31941.3	29694.6	36385.8	33931.5	36185.6	33348.3	0	34919.1	29708.1	29154.7	29136.9
UNINTEGRATED|g__Streptococcus.s__Streptococcus_infantis	0	0	0	39709.5	0	0	0	37599.8	37610.9	0	0	0	0	0	0	0	0	36185.6	0	32292.2	34919.1	0	0	0
UNINTEGRATED|g__Streptococcus.s__Streptococcus_mitis	29403.1	0	0	39709.5	0	0	0	37599.8	37610.9	0	32023.4	0	0	31941.3	29694.6	0	33931.5	36185.6	33348.3	32292.2	0	0	0	0
UNINTEGRATED|g__Streptococcus.s__Streptococcus_mutans	29403.1	30842.1	31035.6	39709.5	32211.5	38763.4	0	0	0	29865	32023.4	30674.2	30164.5	31941.3	29694.6	36385.8	33931.5	36185.6	33348.3	32292.2	34919.1	29708.1	29154.7	29136.9
UNINTEGRATED|g__Streptococcus.s__Streptococcus_oralis	29403.1	30842.1	31035.6	39709.5	32211.5	38763.4	34212.2	37599.8	37610.9	29865	32023.4	30674.2	30164.5	31941.3	29694.6	36385.8	33931.5	36185.6	33348.3	32292.2	34919.1	29708.1	29154.7	29136.9
UNINTEGRATED|g__Streptococcus.s__Streptococcus_parasanguinis	29403.1	30842.1	31035.6	39709.5	32211.5	38763.4	34212.2	37599.8	37610.9	29865	32023.4	30674.2	30164.5	31941.3	29694.6	36385.8	33931.5	36185.6	33348.3	32292.2	34919.1	29708.1	29154.7	29136.9
UNINTEGRATED|g__Streptococcus.s__Streptococcus_salivarius	29403.1	30842.1	31035.6	39709.5	32211.5	38763.4	34212.2	37599.8	37610.9	29865	32023.4	30674.2	30164.5	31941.3	29694.6	36385.8	33931.5	36185.6	33348.3	32292.2	34919.1	29708.1	29154.7	29136.9
UNINTEGRATED|g__Streptococcus.s__Streptococcus_sp_HMSC071D03	0	0	0	0	0	0	0	0	0	0	0	0	0	0	0	0	0	0	0	0	34919.1	0	0	0
UNINTEGRATED|g__Veillonella.s__Veillonella_atypica	29403.1	30842.1	31035.6	39709.5	32211.5	38763.4	34212.2	37599.8	37610.9	29865	32023.4	30674.2	30164.5	31941.3	29694.6	36385.8	33931.5	36185.6	33348.3	32292.2	34919.1	29708.1	29154.7	29136.9
UNINTEGRATED|g__Veillonella.s__Veillonella_dispar	29403.1	30842.1	31035.6	39709.5	32211.5	38763.4	34212.2	37599.8	37610.9	29865	32023.4	30674.2	30164.5	31941.3	29694.6	36385.8	33931.5	36185.6	33348.3	32292.2	34919.1	29708.1	29154.7	29136.9
UNINTEGRATED|g__Veillonella.s__Veillonella_infantium	0	0	0	0	0	0	0	0	0	0	0	0	0	0	0	0	33931.5	0	0	0	0	0	0	0
UNINTEGRATED|g__Veillonella.s__Veillonella_parvula	29403.1	30842.1	31035.6	0	32211.5	38763.4	0	37599.8	37610.9	29865	32023.4	30674.2	0	0	29694.6	36385.8	33931.5	36185.6	33348.3	32292.2	34919.1	29708.1	29154.7	29136.9
UNINTEGRATED|unclassified	29403.1	30842.1	31035.6	39709.5	32211.5	38763.4	34212.2	37599.8	37610.9	29865	32023.4	30674.2	30164.5	31941.3	29694.6	36385.8	33931.5	36185.6	33348.3	32292.2	34919.1	29708.1	29154.7	29136.9
1CMET2-PWY: folate transformations III (E. coli)	0	0	0	0	0	0	0	0	0	0	0	0	0	0	0	0	0	0	0	0	0	0	0	0
1CMET2-PWY: folate transformations III (E. coli)|g__Streptococcus.s__Streptococcus_oralis	0	0	0	0	0	0	0	0	0	0	0	0	0	0	0	0	0	0	0	0	0	0	0	0
1CMET2-PWY: folate transformations III (E. coli)|g__Streptococcus.s__Streptococcus_parasanguinis	0	0	0	0	0	0	0	0	0	0	0	0	0	0	0	0	0	0	0	0	0	0	0	0
1CMET2-PWY: folate transformations III (E. coli)|g__Streptococcus.s__Streptococcus_salivarius	0	0	0	0	0	0	0	0	0	0	0	0	0	0	0	0	0	0	0	0	0	0	0	0
1CMET2-PWY: folate transformations III (E. coli)|g__Veillonella.s__Veillonella_atypica	0	0	0	0	0	0	0	0	0	0	0	0	1.51e-05	0	0	0	0	0	0	0	0	0	0	0
1CMET2-PWY: folate transformations III (E. coli)|unclassified	0	0	0	0	0	0	0	0	64.3075	0	0	0	0	0	0	0	0	0	0	0	0	0	0	0
ANAEROFRUCAT-PWY: homolactic fermentation	0	0	0	0	0	0	0	0	0	0	0	0	0	0	0	0	0	0	0	0	0	0	0	0
ANAGLYCOLYSIS-PWY: glycolysis III (from glucose)	29403.1	30842.1	31035.6	39709.5	32211.5	38763.4	34212.2	37599.8	37610.9	29865	32023.4	30674.2	30164.5	31941.3	29694.6	36385.8	33931.5	36185.6	33348.3	32292.2	34919.1	29708.1	29154.7	29136.9
ANAGLYCOLYSIS-PWY: glycolysis III (from glucose)|g__Streptococcus.s__Streptococcus_anginosus_group	26129	22295.2	28177.9	0	29352.2	0	0	11382	35101.4	11717.3	2425.92	25842	27446.6	26677.3	0	34625	18567.3	34575.8	30747.1	25722.1	28437.2	24653.7	223.292	13725.6
ANAGLYCOLYSIS-PWY: glycolysis III (from glucose)|g__Streptococcus.s__Streptococcus_cristatus	271.882	9797.25	403.107	83.6963	2780.6	17.395	27906.3	6.38358	0.000560402	5629.16	36.7305	0	0.00875976	24422.7	1426.55	26278.7	54.5475	941.134	11100.6	0	57.1092	65.1012	1400.03	0.252579
ANAGLYCOLYSIS-PWY: glycolysis III (from glucose)|g__Streptococcus.s__Streptococcus_infantis	0	0	0	39633.8	0	0	0	37539.9	37566.6	0	0	0	0	0	0	0	0	36185.6	0	32292.2	34919	0	0	0
ANAGLYCOLYSIS-PWY: glycolysis III (from glucose)|g__Streptococcus.s__Streptococcus_mitis	29403.1	0	0	39709.5	0	0	0	37599.8	37610.9	0	32023.4	0	0	31941.3	29694.6	0	33931.5	36185.6	33348.3	32292.2	0	0	0	0
ANAGLYCOLYSIS-PWY: glycolysis III (from glucose)|g__Streptococcus.s__Streptococcus_mutans	0	0	0	0	0	0	0	0	0	0	0	0	0	0	0	0	0	0	0	0	0	0	0	0
ANAGLYCOLYSIS-PWY: glycolysis III (from glucose)|g__Streptococcus.s__Streptococcus_oralis	29403	30842.1	31035.6	39709.5	32211.5	38763.4	34212.2	37599.8	37610.9	29865	32023.4	30674.2	30164.5	31941.3	29694.6	36385.8	33931.3	36185.6	33339.2	32292.2	34919.1	29708.1	29154.7	29136.9
ANAGLYCOLYSIS-PWY: glycolysis III (from glucose)|g__Streptococcus.s__Streptococcus_parasanguinis	29387.9	30842.1	31029.1	39707.6	32211.5	38763.4	34212.2	37599.7	37610.9	29862.1	32014.9	29964.4	30164.5	31917.7	29694.6	36324.5	33931.4	36185.6	33348.3	32292.1	34918.6	29707.7	29154.5	29134.6
ANAGLYCOLYSIS-PWY: glycolysis III (from glucose)|g__Streptococcus.s__Streptococcus_salivarius	29403.1	30842.1	31035.6	39709.5	32211.5	38763.4	34211.8	37576.8	37610.7	29865	32023.4	30674.2	30164.5	31941.3	29694.6	36385.8	33931.5	36185.6	33348.3	32292.2	34881.9	29708.1	29154.7	29136.9
ANAGLYCOLYSIS-PWY: glycolysis III (from glucose)|g__Streptococcus.s__Streptococcus_sp_HMSC071D03	0	0	0	0	0	0	0	0	0	0	0	0	0	0	0	0	0	0	0	0	34911.8	0	0	0
ANAGLYCOLYSIS-PWY: glycolysis III (from glucose)|unclassified	0	0	1266.99	12753.5	0	8259.93	13399.7	15.7692	0	0	2178.26	274.044	2759.99	0	22446.3	0	26974.6	8677.77	0.00420522	919.453	0	16637.2	0	0
ARGSYN-PWY: L-arginine biosynthesis I (via L-ornithine)	0	0	0	0	0	0	0	0	0	0	0	0	0	0	0	0	0	0	0	0	0	0	0	0
ARGSYN-PWY: L-arginine biosynthesis I (via L-ornithine)|g__Lactobacillus.s__Lactobacillus_fermentum	0	0	0	0	0	0	0	0	0	0	0	0	0	0	0	0	0	0	0	0	0	0	0	0
ARGSYN-PWY: L-arginine biosynthesis I (via L-ornithine)|g__Streptococcus.s__Streptococcus_mutans	0	0	0	0	0	0	0	0	0	0	0	0	0	0	0	0	0	0	0	0	0	0	0	0
ARGSYNBSUB-PWY: L-arginine biosynthesis II (acetyl cycle)	0	0	0	0	0	0	0	0	0	0	0	0	0	0	0	0	0	0	0	0	0	0	0	0
ARGSYNBSUB-PWY: L-arginine biosynthesis II (acetyl cycle)|g__Lactobacillus.s__Lactobacillus_fermentum	0	0	0	0	0	0	0	0	0	0	0	0	0	0	0	0	0	0	0	0	0	0	0	0
ARGSYNBSUB-PWY: L-arginine biosynthesis II (acetyl cycle)|g__Streptococcus.s__Streptococcus_mutans	0	0	0	0	0	0	0	0	0	0	0	0	0	0	0	0	0	0	0	0	0	0	0	0
ARO-PWY: chorismate biosynthesis I	0	0	0	0	0	0	0	0	0	0	0	0	0	0	0	0	0	0	0	0	0	0	0	0
ARO-PWY: chorismate biosynthesis I|g__Streptococcus.s__Streptococcus_mutans	0	0	0	0	0	0	0	0	0	0	9.61e-06	0	0	0	0	0	0	0	0	0	0	0	0	0
ARO-PWY: chorismate biosynthesis I|g__Streptococcus.s__Streptococcus_oralis	0	0	2.80608	0.00138586	0	0	2.39e-05	0	0.0263427	0.071685	13.5563	0.54739	0.015589	0.00809711	0	0	0	1.45e-05	0	0	0	0.000115862	2.15724	6.402
ARO-PWY: chorismate biosynthesis I|g__Streptococcus.s__Streptococcus_parasanguinis	0	0	0	0	0	0	0	0	0	0	0	0	0	0	0	0	0	0	0	0	0	0	0	0
ARO-PWY: chorismate biosynthesis I|g__Streptococcus.s__Streptococcus_salivarius	0	0	0	0	0	0	0	0	0	0	0	0	0	0	0	0	0	0	0	0	0	0	0	0
ARO-PWY: chorismate biosynthesis I|unclassified	0	0	1932.46	0	0	0	0.779029	0	0	816.102	0	0	4932.21	0.100209	0	0	0	0	0	0	0	3.00499	0	0.00420446
ASPASN-PWY: superpathway of L-aspartate and L-asparagine biosynthesis	0	0	0	0	0	0	0	0	0	0	0	0	0	0	0	0	0	0	0	0	0	0	0	0
ASPASN-PWY: superpathway of L-aspartate and L-asparagine biosynthesis|g__Streptococcus.s__Streptococcus_mitis	0	0	0	0	0	0	0	0	0	0	0	0	0	0	0	0	0	0	0	0	0	0	0	0
ASPASN-PWY: superpathway of L-aspartate and L-asparagine biosynthesis|g__Streptococcus.s__Streptococcus_oralis	0.00495149	0	0	0	0	0	0	0	0	2.99e-06	8.01e-05	0.00160119	0	0.00627646	0	0	0	1.95971	0	0	0	0	0.000498545	0
ASPASN-PWY: superpathway of L-aspartate and L-asparagine biosynthesis|unclassified	4.20479	194.188	0	0	1.16219	1.62765	1779.12	5.38891	0	3463.07	0	1700.73	0	26713	22.1859	20.4369	0	0	0.0358194	0	0	6.40366	0	0
BRANCHED-CHAIN-AA-SYN-PWY: superpathway of branched chain amino acid biosynthesis	8061.57	8207.08	10556.9	0.000230315	8840.67	3651.58	8652.55	31.5297	0.00231683	380.398	0.00193421	16.8639	19579.6	879.772	26075.3	411.097	3.98283	611.747	1458.39	24237.7	3698.53	29264	26544.4	28766.4
BRANCHED-CHAIN-AA-SYN-PWY: superpathway of branched chain amino acid biosynthesis|g__Streptococcus.s__Streptococcus_infantis	0	0	0	0	0	0	0	0	0	0	0	0	0	0	0	0	0	1.09e-05	0	0	0	0	0	0
BRANCHED-CHAIN-AA-SYN-PWY: superpathway of branched chain amino acid biosynthesis|g__Streptococcus.s__Streptococcus_mitis	0	0	0	0	0	0	0	0	0	0	0	0	0	0	0	0	0	0	0	0	0	0	0	0
BRANCHED-CHAIN-AA-SYN-PWY: superpathway of branched chain amino acid biosynthesis|g__Streptococcus.s__Streptococcus_mutans	0	0	0	6.35e-05	0	0	0	0	0	0	0	0	0	0	0	0	0	0	0	0	0	0	0	0
BRANCHED-CHAIN-AA-SYN-PWY: superpathway of branched chain amino acid biosynthesis|g__Streptococcus.s__Streptococcus_oralis	0	0	0	0	0	0	0	0	0	0	0	0	0	0	0	0	0	0	0	0	0	0	0	0
BRANCHED-CHAIN-AA-SYN-PWY: superpathway of branched chain amino acid biosynthesis|g__Streptococcus.s__Streptococcus_parasanguinis	0	0	0	0	0	0	0	0	0	0	0	0	0	0	0	0	0	0	0	0	0	0	2.92e-06	0
BRANCHED-CHAIN-AA-SYN-PWY: superpathway of branched chain amino acid biosynthesis|g__Streptococcus.s__Streptococcus_salivarius	5.10105	1372.19	2262.1	0.00118731	5.15e-05	0.00276383	0.00307568	13.7192	4.51e-05	56.0989	2315.46	1857.88	0.0349667	1.2066	2.26348	1.46e-05	0.155257	0.307031	0.154509	0.131106	0.334228	792.859	1358.95	1278.12
BRANCHED-CHAIN-AA-SYN-PWY: superpathway of branched chain amino acid biosynthesis|g__Streptococcus.s__Streptococcus_sp_HMSC071D03	0	0	0	0	0	0	0	0	0	0	0	0	0	0	0	0	0	0	0	0	0.0157101	0	0	0
BRANCHED-CHAIN-AA-SYN-PWY: superpathway of branched chain amino acid biosynthesis|g__Veillonella.s__Veillonella_atypica	16633.5	11421.9	25023.8	135.199	17727.1	484.19	22160.2	0.0753802	26.2561	422.677	20260	23164.1	17109.1	7985.93	8572.14	3909.53	788.882	741.226	1114.44	19966	6753.81	17135.9	1987.59	20.4166
BRANCHED-CHAIN-AA-SYN-PWY: superpathway of branched chain amino acid biosynthesis|g__Veillonella.s__Veillonella_dispar	19474.9	27685.5	0	28704.2	22588.3	0	11605.9	14657.9	0	13922.3	21795.2	29077.9	0	20717.3	0	33657.1	0	20891.8	32238.9	21688.5	31245.3	25268.3	23119.3	22795.4
BRANCHED-CHAIN-AA-SYN-PWY: superpathway of branched chain amino acid biosynthesis|g__Veillonella.s__Veillonella_infantium	0	0	0	0	0	0	0	0	0	0	0	0	0	0	0	0	655.227	0	0	0	0	0	0	0
BRANCHED-CHAIN-AA-SYN-PWY: superpathway of branched chain amino acid biosynthesis|g__Veillonella.s__Veillonella_parvula	7298.4	0	337.927	0	0	413.089	0	0	0	0	0	0	0	0	0	0	0	0	0	2048.98	0	0	0	0
BRANCHED-CHAIN-AA-SYN-PWY: superpathway of branched chain amino acid biosynthesis|unclassified	0	0	0	0	0	0	0	0	0	0	0	0	68.3156	0	0	0	0	0	0.123375	0	0	0	0	0
CALVIN-PWY: Calvin-Benson-Bassham cycle	0	0	0	236.627	0.0167758	38551.2	62.8071	37599.8	37610.8	0	0	0	0.0862432	88.6344	0.752811	36385.8	33930.2	36185.6	33348.2	30580.7	34919.1	0	0	0
CITRULBIO-PWY: L-citrulline biosynthesis	0	0	0	0	0	0	0	0	0	0	0	0	0	0	0	0	0	0	0	0	0	0	0	0
CITRULBIO-PWY: L-citrulline biosynthesis|g__Lactobacillus.s__Lactobacillus_fermentum	0	0	0	0	0	0	0	0	0	0	0	0	0	0	0	0	0	0	0	0	0	0	0	0
COA-PWY-1: superpathway of coenzyme A biosynthesis III (mammals)	0.0988916	0	3.1e-05	0	0	0	0	0	0	28.3818	0	855.435	0	0	0	0	0	0	0	0	0	315.29	271.204	497.503
COA-PWY-1: superpathway of coenzyme A biosynthesis III (mammals)|g__Lactobacillus.s__Lactobacillus_fermentum	0	0	0	0	0	0	0	0	0	0	0	0	0	0	0	0	0	0	0	0	0	0	0	0
COA-PWY-1: superpathway of coenzyme A biosynthesis III (mammals)|g__Streptococcus.s__Streptococcus_mitis	0	0	0	0	0	0	0	0	0	0	110.707	0	0	0	0	0	0	0	0	0	0	0	0	0
COA-PWY-1: superpathway of coenzyme A biosynthesis III (mammals)|g__Streptococcus.s__Streptococcus_mutans	0	3.08e-06	0	0	0	0	0	0	0	0	0	0	0	0.0631032	0	0	0	0	0	0	0	0	0	0
COA-PWY-1: superpathway of coenzyme A biosynthesis III (mammals)|g__Streptococcus.s__Streptococcus_oralis	0	0	0	0	0	0	0	0	0	0	1.06373	0	0	0	0	0	0	0	0	0	0	0	0	0
COA-PWY-1: superpathway of coenzyme A biosynthesis III (mammals)|g__Streptococcus.s__Streptococcus_parasanguinis	0	0	0	0	0	0	0	0	0	0	0	0	0	0	0	0	0	0	0	0	0	0	0	0
COA-PWY-1: superpathway of coenzyme A biosynthesis III (mammals)|g__Streptococcus.s__Streptococcus_salivarius	0	0	0	0	0	0	0	0	0	0	0	0	0	0	0	0	0	0	0	0	0	0	0	0
COA-PWY-1: superpathway of coenzyme A biosynthesis III (mammals)|g__Veillonella.s__Veillonella_atypica	426.332	11828.2	248.846	0.0102649	180.912	8.77593	4759.33	1792.87	0.353512	34.9873	92.5174	541.054	1984.02	1108.04	326.012	1448.47	3230.45	1.04673	4012.28	0.232927	2894.65	212.136	22.3647	30.9906
COA-PWY-1: superpathway of coenzyme A biosynthesis III (mammals)|g__Veillonella.s__Veillonella_dispar	0	0	0	0	467.367	0	0	0	0	0	0	0	0	0	0	0	0	0	0	0	0	0	0	0
COA-PWY-1: superpathway of coenzyme A biosynthesis III (mammals)|unclassified	0	0	295.903	0	0	0	0.196617	0	0.354776	0	0	0	0	0	0	0	2.31395	0	0	11.5734	0	1.96721	5.83e-06	34.0119
COA-PWY: coenzyme A biosynthesis I (prokaryotic)	0	0	0	0	0	0	0	0	0	0	0	0	0	0	0	0	0	0	0	0	0	0	0	0
COA-PWY: coenzyme A biosynthesis I (prokaryotic)|g__Lactobacillus.s__Lactobacillus_fermentum	0	0	0	0	0	0	0	0	0	0	0	0	0	0	0	0	0	0	0	0	0	0	0	0
COA-PWY: coenzyme A biosynthesis I (prokaryotic)|g__Streptococcus.s__Streptococcus_mitis	0	0	0	0	0	0	0	0	0	0	110.707	0	0	0	0	0	0	0	0	0	0	0	0	0
COA-PWY: coenzyme A biosynthesis I (prokaryotic)|g__Streptococcus.s__Streptococcus_mutans	0	0	0	0	0	0	0	0	0	0	0	0	0	0	0	0	0	0	0	0	0	0	0	0
COA-PWY: coenzyme A biosynthesis I (prokaryotic)|g__Streptococcus.s__Streptococcus_oralis	0	0	0	0	0	0	0	0	0	0	1.06373	0	0	0	0	0	0	0	0	0	0	0	0	0
COA-PWY: coenzyme A biosynthesis I (prokaryotic)|g__Streptococcus.s__Streptococcus_parasanguinis	0	0	0	0	0	0	0	0	0	0	0	0	0	0	0	0	0	0	0	0	0	0	0	0
COA-PWY: coenzyme A biosynthesis I (prokaryotic)|g__Streptococcus.s__Streptococcus_salivarius	0	0	0	0	0	0	0	0	0	0	0	0	0	0	0	0	0	0	0	0	0	0	0	0
COA-PWY: coenzyme A biosynthesis I (prokaryotic)|g__Veillonella.s__Veillonella_atypica	285.607	9085.41	166.372	0.00684194	120.834	5.85107	3495.31	1218.78	0.235673	23.3346	61.7918	369.365	1352.56	772.432	219.491	985.762	2226.61	0.697824	2794.42	0.155283	1986.24	141.761	14.9138	20.6678
COA-PWY: coenzyme A biosynthesis I (prokaryotic)|g__Veillonella.s__Veillonella_dispar	0	0	0	0	459.131	0	0	0	0	0	0	0	0	0	0	0	0	0	0	0	0	0	0	0
COA-PWY: coenzyme A biosynthesis I (prokaryotic)|unclassified	0	0	0	6.6756	0.00334678	0	1.961	0	0.3544	0	0	0	278.797	0	1.52021	0	2.65379	0	0	6.22642	0	1.96721	0	113.069
COMPLETE-ARO-PWY: superpathway of aromatic amino acid biosynthesis	0	0	0	0	0	0	0	0	0	0	0	0	0	0	0	0	0	0	0	0	0	0	0	0
COMPLETE-ARO-PWY: superpathway of aromatic amino acid biosynthesis|g__Streptococcus.s__Streptococcus_mutans	0	0	0	0	0	0	0	0	0	0	1.28e-05	0	0	0	0	0	0	0	0	0	0	0	0	0
COMPLETE-ARO-PWY: superpathway of aromatic amino acid biosynthesis|g__Streptococcus.s__Streptococcus_oralis	0	3.08e-06	0	0	0	0	2.74e-05	0	0.0301075	0.0819258	15.4893	0	0.0178151	0.00868483	0	0	0	1.81e-05	0	0	0	0.000133686	2.45502	7.31634
COMPLETE-ARO-PWY: superpathway of aromatic amino acid biosynthesis|g__Streptococcus.s__Streptococcus_parasanguinis	0	0	0	0	0	0	0	0	0	0	0	0	0	0	0	0	0	0	0	0	0	0	0	0
COMPLETE-ARO-PWY: superpathway of aromatic amino acid biosynthesis|g__Streptococcus.s__Streptococcus_salivarius	0	0	0	0	0	0	0	0	0	0	0	0	0	0	0	0	0	0	0	0	0	0	0	0
COMPLETE-ARO-PWY: superpathway of aromatic amino acid biosynthesis|unclassified	0	0	2180.85	0	0	0	0.890314	0	0	928.74	0	0	0	0.114525	0	0	0	0	0	0	0	3.43419	0	0.00480468
DAPLYSINESYN-PWY: L-lysine biosynthesis I	0	0	0	0	0	0	0	0	0	0	0	0	0	0	0	0	0	0	0	0	0	0	0	0
DTDPRHAMSYN-PWY: dTDP-&beta;-L-rhamnose biosynthesis	0	0	0	0	0	0	0	0	0	0	0	0	0	0	0	0	0	0	0	0	0	0	0	0
DTDPRHAMSYN-PWY: dTDP-&beta;-L-rhamnose biosynthesis|g__Streptococcus.s__Streptococcus_anginosus_group	0	0.000730959	0	0	0	0	0	0	0	0.016811	0	0.0452629	8.75e-05	0	0	0	0	0	0	0	0	0.00115267	0	15.2642
DTDPRHAMSYN-PWY: dTDP-&beta;-L-rhamnose biosynthesis|g__Streptococcus.s__Streptococcus_cristatus	201.124	0	0	0	0	0	0	0	0	0	0	0	0	0	0.633118	0	0	0.0162727	0.0309539	0	18.1476	0	0	0
DTDPRHAMSYN-PWY: dTDP-&beta;-L-rhamnose biosynthesis|g__Streptococcus.s__Streptococcus_infantis	0	0	0	20.4272	0	0	0	3342.11	0	0	0	0	0	0	0	0	0	0.0484127	0	28.195	448.16	0	0	0
DTDPRHAMSYN-PWY: dTDP-&beta;-L-rhamnose biosynthesis|g__Streptococcus.s__Streptococcus_mitis	0.00424581	0	0	0	0	0	0	0	0	0	0	0	0	0	0	0	356.77	0	3.17413	0	0	0	0	0
DTDPRHAMSYN-PWY: dTDP-&beta;-L-rhamnose biosynthesis|g__Streptococcus.s__Streptococcus_mutans	0	0	0	0	0	0	0	0	0	0.00521145	0.000147308	1.23e-05	0	0	0	0	0	3.62e-06	0	0	0	0.00152997	0.000597671	0
DTDPRHAMSYN-PWY: dTDP-&beta;-L-rhamnose biosynthesis|g__Streptococcus.s__Streptococcus_oralis	0	0	0	0	0	0	0	0	3.76e-06	3.58e-05	0	0	0	0	0	0	0	0.000206258	0.000280126	0	0	0	0	0
DTDPRHAMSYN-PWY: dTDP-&beta;-L-rhamnose biosynthesis|g__Streptococcus.s__Streptococcus_parasanguinis	2.94e-06	0	0.0428322	0	0	0	1.71e-05	0	0	15.9635	0.000185736	0.0295515	0.105829	0	0	0	0	0	0	0	0	0.00021984	0.00574347	5.54e-05
DTDPRHAMSYN-PWY: dTDP-&beta;-L-rhamnose biosynthesis|g__Streptococcus.s__Streptococcus_salivarius	0	0	0.000164489	0	0	0	0	0	0	0.156361	0	3.07e-05	0	0.0377993	1.78e-05	0	0	0	1e-05	0.00323244	6.98e-06	0.00272423	1.19686	0.0197781
DTDPRHAMSYN-PWY: dTDP-&beta;-L-rhamnose biosynthesis|g__Streptococcus.s__Streptococcus_sp_HMSC071D03	0	0	0	0	0	0	0	0	0	0	0	0	0	0	0	0	0	0	0	0	11044.8	0	0	0
DTDPRHAMSYN-PWY: dTDP-&beta;-L-rhamnose biosynthesis|g__Veillonella.s__Veillonella_atypica	0	0	0	0	0	0	0	0	0	0	0	0	0	0	0	0	0	0	0	0	0	0	0	0
DTDPRHAMSYN-PWY: dTDP-&beta;-L-rhamnose biosynthesis|unclassified	0	4420.43	1978.25	0	11758.1	18320.4	31427.2	0	0	3367.84	0	5399.91	6067.85	157.208	2130.76	18856.6	212.06	0	0	0	0	10231.4	70.3347	0.0858985
FASYN-ELONG-PWY: fatty acid elongation -- saturated	0	0	0	0	0	0	0	0	0	0	0	0	0	0	0	0	0	0	0	0	0	0	0	0
FASYN-ELONG-PWY: fatty acid elongation -- saturated|g__Streptococcus.s__Streptococcus_infantis	0	0	0	0	0	0	0	23345.7	9635.97	0	0	0	0	0	0	0	0	0	0	15484	4908.39	0	0	0
FASYN-ELONG-PWY: fatty acid elongation -- saturated|g__Streptococcus.s__Streptococcus_oralis	0	0	0	0	0	0	0	0	0	0	0	0	0	0	0	0	0	0	0	0	0	0	0	0
FASYN-ELONG-PWY: fatty acid elongation -- saturated|unclassified	0	0	0	0	314.283	27.7641	211.676	0	0	0	0	0	530.918	0	6325.1	191.149	0	0	2.03511	0	0	0	5.04385	421.978
FASYN-INITIAL-PWY: superpathway of fatty acid biosynthesis initiation (E. coli)	29403.1	30842.1	31035.6	39709.5	32211.5	38763.4	34212.2	37599.8	37610.9	29865	32023.4	30674.2	30164.5	31941.3	29694.6	36385.8	33931.5	36185.6	33348.3	32292.2	34919.1	29708.1	29154.7	29136.9
FASYN-INITIAL-PWY: superpathway of fatty acid biosynthesis initiation (E. coli)|g__Lactobacillus.s__Lactobacillus_fermentum	25791.4	30839.9	31033.4	39709.5	32211.5	38763.4	34212.2	37599.8	37610.9	27853.1	19475.5	28132.1	30164.5	31941.3	29694.6	36385.8	33931.5	36185.6	33348.3	32292.2	34919.1	29644.3	29154.7	29135.4
FASYN-INITIAL-PWY: superpathway of fatty acid biosynthesis initiation (E. coli)|g__Streptococcus.s__Streptococcus_infantis	0	0	0	0	0	0	0	0	0	0	0	0	0	0	0	0	0	0	0	76.7242	4.42573	0	0	0
FASYN-INITIAL-PWY: superpathway of fatty acid biosynthesis initiation (E. coli)|g__Streptococcus.s__Streptococcus_mitis	0	0	0	0	0	0	0	0	0	0	0.0819351	0	0	0	0	0	0.0183162	0	0	0	0	0	0	0
FASYN-INITIAL-PWY: superpathway of fatty acid biosynthesis initiation (E. coli)|g__Streptococcus.s__Streptococcus_mutans	22452.3	0.00139098	436.303	20.4767	8.36486	554.926	0	0	0	1342.21	5680.08	18495.8	112.175	0.190699	122.505	948.188	0.0136914	0	0	0	0	0	0.00158018	0.0375021
FASYN-INITIAL-PWY: superpathway of fatty acid biosynthesis initiation (E. coli)|g__Streptococcus.s__Streptococcus_oralis	0	0.379488	0.909917	7.94e-06	0	104.263	0.00892254	0	3.76e-06	184.26	0	0	0.0715019	0	0	10.8503	3.39e-06	1.56009	0	0	2.06471	119.001	0.0277844	11.0929
FASYN-INITIAL-PWY: superpathway of fatty acid biosynthesis initiation (E. coli)|g__Streptococcus.s__Streptococcus_salivarius	0	0	0	0	0	0	0	0	0	0	0	0	0	0	0	0	0	0	0	0	0	0	0	0
FASYN-INITIAL-PWY: superpathway of fatty acid biosynthesis initiation (E. coli)|g__Veillonella.s__Veillonella_atypica	29397.9	30842.1	30950.3	39570.4	32168.7	38717.1	34211.5	37599.8	37116.2	29851.5	26817.7	30415.9	29877.1	31886	29571.2	36385.4	33918.9	36179.8	33332.8	32291.1	34902.2	29708.1	29128.1	29135.4
FASYN-INITIAL-PWY: superpathway of fatty acid biosynthesis initiation (E. coli)|g__Veillonella.s__Veillonella_dispar	15017.2	21319.7	3609.47	115.442	15291.2	32260.7	634.015	534.318	27518.4	5719.66	12947	16884.4	584.939	24140.7	14599.4	22357.4	668.115	21184.4	15113.8	9001.55	855.236	7.10381	25487	27518.4
FASYN-INITIAL-PWY: superpathway of fatty acid biosynthesis initiation (E. coli)|g__Veillonella.s__Veillonella_infantium	0	0	0	0	0	0	0	0	0	0	0	0	0	0	0	0	26683	0	0	0	0	0	0	0
FASYN-INITIAL-PWY: superpathway of fatty acid biosynthesis initiation (E. coli)|g__Veillonella.s__Veillonella_parvula	1770.61	0	5834.54	0	3830.44	0	0	0	0	0	0	3900.62	0	0	7535.18	0	8968.09	12020.7	0	0	24530.2	300.371	0	6041.32
FASYN-INITIAL-PWY: superpathway of fatty acid biosynthesis initiation (E. coli)|unclassified	4111.59	0	21504.5	1.38065	0.644797	0.140366	5864.83	35.2023	0	28147.9	10246.6	20335.9	0	8148.27	28432.7	5444.73	29330.8	1739.1	9469.47	5.93338	4287.18	27332.2	259.501	1018.3
FOLSYN-PWY: superpathway of tetrahydrofolate biosynthesis and salvage	0	0	0	0	0	0	0	0	0	0	0	0	0	0	0	0	0	0	0	0	0	0	0	0
FOLSYN-PWY: superpathway of tetrahydrofolate biosynthesis and salvage|g__Streptococcus.s__Streptococcus_mitis	8.82e-06	0	0	0	0	0	0	0	0	0	0	0	0	0	0	0	0	0	0	0	0	0	0	0
FOLSYN-PWY: superpathway of tetrahydrofolate biosynthesis and salvage|g__Streptococcus.s__Streptococcus_oralis	0	0	0	0	0	0	0	0	0	0	0	0	0	0	0	0	0	0	0	0	0	0	0	0
GLCMANNANAUT-PWY: superpathway of N-acetylglucosamine, N-acetylmannosamine and N-acetylneuraminate degradation	0	0	0	0	0	0	0	0	0	0	0	0	0	0	0	0	0	0	0	0	0	0	0	0
GLCMANNANAUT-PWY: superpathway of N-acetylglucosamine, N-acetylmannosamine and N-acetylneuraminate degradation|g__Streptococcus.s__Streptococcus_mitis	0	0	0	0	0	0	0	0	0.0986684	0	0	0	0	0	0	0	0	0	0	0	0	0	0	0
GLCMANNANAUT-PWY: superpathway of N-acetylglucosamine, N-acetylmannosamine and N-acetylneuraminate degradation|g__Streptococcus.s__Streptococcus_oralis	0	0	0	0	0	0	0	0	3.76e-06	0	0	0	0	0	0	0	0	0	0	0	0	0	0	0
GLCMANNANAUT-PWY: superpathway of N-acetylglucosamine, N-acetylmannosamine and N-acetylneuraminate degradation|unclassified	0	0	0	0	0	0	0	0	0	0	6.91897	0	0	0	0	0	0	0	0	0	0	0	0	0
GLUCONEO-PWY: gluconeogenesis I	0	0	0	0	0	0	0	0	0	0	0	0	0	0	0	0	0	0	0	0	0	0	0	0
GLUCONEO-PWY: gluconeogenesis I|unclassified	0	0	0	0	0	0	0	0	0	0	0	0	0	0	0	0	0	0	0.00373501	0	0	0	0	0
GLUTORN-PWY: L-ornithine biosynthesis I	0	0	0	0	0	0	0	0	0	0	0	0	0	0	0	0	0	0	0	0	0	0	0	0
GLUTORN-PWY: L-ornithine biosynthesis I|g__Lactobacillus.s__Lactobacillus_fermentum	0	0	0	0	0	0	0	0	0	0	0	0	0	0	0	0	0	0	0	0	0	0	0	0
GLUTORN-PWY: L-ornithine biosynthesis I|g__Streptococcus.s__Streptococcus_mutans	0	0	0	0	0	0	0	0	0	6.27e-05	0	3.07e-06	0	0	0	0	0	0	0	0	0	0	0	0
GLYCOGENSYNTH-PWY: glycogen biosynthesis I (from ADP-D-Glucose)	0	0	0	0	0	0	0	0	0	0	0	0	0	0	0	0	0	0	0	0	0	0	0	0
GLYCOGENSYNTH-PWY: glycogen biosynthesis I (from ADP-D-Glucose)|g__Streptococcus.s__Streptococcus_infantis	0	0	0	0	0	0	0	0	0	0	0	0	0	0	0	0	0	0.000513835	0	0.1773	0	0	0	0
GLYCOGENSYNTH-PWY: glycogen biosynthesis I (from ADP-D-Glucose)|g__Streptococcus.s__Streptococcus_mutans	0	0	0	0	0	0	0	0	0	0	0	0	0	0	0	0	0	0	0	0	0	0	0	0
GLYCOGENSYNTH-PWY: glycogen biosynthesis I (from ADP-D-Glucose)|g__Streptococcus.s__Streptococcus_oralis	5.88e-06	0	0.0102697	0.0597628	0	1.16e-05	0	0.173888	0.0192455	8.96e-06	43.4848	2.55698	0	6.46452	0	0.000145543	0	0.200001	0.0116119	0.0776465	0	5.94e-06	1.46e-05	25.9998
GLYCOGENSYNTH-PWY: glycogen biosynthesis I (from ADP-D-Glucose)|g__Streptococcus.s__Streptococcus_parasanguinis	2268.54	2744.99	6167.76	16005.4	1990.09	7042.85	21500.6	31420.7	7816.3	13507.7	3536.76	297.344	7413.15	11370.1	8563.46	0.952715	3354.48	366.468	293.996	23426.6	0.00524485	1550.62	15.002	3738.68
GLYCOGENSYNTH-PWY: glycogen biosynthesis I (from ADP-D-Glucose)|g__Streptococcus.s__Streptococcus_salivarius	0	0	0	0	0	0	0	0	0	0	0	0	0	0	0	0	0	0	0	0	0	0	0	0
GLYCOLYSIS-E-D: superpathway of glycolysis and the Entner-Doudoroff pathway	0	0	0	0	0	0	0	0	0	0	0	0	0	0	0	0	0	0	0	0	0	0	0	0
GLYCOLYSIS: glycolysis I (from glucose 6-phosphate)	0	0	0	0	0	0	0	0	0	0	0	0	0	0	0	0	0	0	0	0	0	2.38e-05	0	0
GOLPDLCAT-PWY: superpathway of glycerol degradation to 1,3-propanediol	0	0	0	0	0	0	0	0	0	0	0	0	0	0	0	0	0	0	0	0	0	0	0	0
HEME-BIOSYNTHESIS-II: heme b biosynthesis I (aerobic)	0	0	0	0	0	0	0	0	0	0	0	0	0	0	0	0	0	0	0	0	0	0	0	0
HEME-BIOSYNTHESIS-II: heme b biosynthesis I (aerobic)|g__Veillonella.s__Veillonella_atypica	0.0400853	1.51611	27.8069	0.00234683	103.953	0.000244209	373.308	1.22624	0.00129757	4.19951	0.0610366	0.0202941	57.4393	32.2401	1.40546	109.243	23.9547	3.62e-06	3.78073	40.79	2.2471	2.35932	0.287147	6.23451
HEME-BIOSYNTHESIS-II: heme b biosynthesis I (aerobic)|g__Veillonella.s__Veillonella_dispar	0	0	0	0	0	0	0	0	0	0	0	0	0	0	0	11969.5	586.716	0	0	0	0	0	0	0
HEMESYN2-PWY: heme b biosynthesis II (oxygen-independent)	0	0	0	0	0	0	0	0	0	0	0	0	0	0	0	0	0	0	0	0	0	0	0	0
HEMESYN2-PWY: heme b biosynthesis II (oxygen-independent)|g__Veillonella.s__Veillonella_atypica	92.666	391.636	31.4075	0.0023508	115.343	534.186	1549.88	2.84163	944.26	6.01853	24.1276	0.0203002	59.0662	32.4246	1.42059	128.379	71.74	3.62e-06	62.859	108.098	2.83547	113.445	0.287541	7.25144
HEMESYN2-PWY: heme b biosynthesis II (oxygen-independent)|unclassified	0.0766481	0	0	0	0	33.637	0	0	0	0	1196.99	0	0	0	0	0	0	0	0	0	0	0	0	0
HEXITOLDEGSUPER-PWY: superpathway of hexitol degradation (bacteria)	0	0	0	0	0	0	0	0	0	0	0	0	0	0	0	0	0	0	0	0	0	0	0	0
HISDEG-PWY: L-histidine degradation I	0	0	0	0	0	0	0	0	0	0	0	0	0	0	0	0	0	0	0	0	0	0	0	0
HISTSYN-PWY: L-histidine biosynthesis	0	0	0	0	0	0	0	0	0	0	0	0	0	0	0	0	0	0	0	0	0	0	0	0
HISTSYN-PWY: L-histidine biosynthesis|g__Streptococcus.s__Streptococcus_mutans	0	0	0	0	0	0	0	0	0	0	0	0	0	0	0	0	0	0	0	0	0	0	0	0
HISTSYN-PWY: L-histidine biosynthesis|g__Veillonella.s__Veillonella_atypica	0.176095	1314.75	35.4548	0.0187468	8124.6	0.000728752	5940.92	136.855	0.0843725	2012.78	50.1626	13117.1	39.6698	14623.6	6293.56	663.614	1015.38	138.108	2129.94	0.0045758	3567.33	29.6103	0.0679916	218.204
HOMOSER-METSYN-PWY: L-methionine biosynthesis I	0	0	0	0	0	0	0	0	0	0	0	0	0	0	0	0	0	0	0	0	0	0	0	0
HOMOSER-METSYN-PWY: L-methionine biosynthesis I|unclassified	0	0	0	0	0	0	3.42e-05	0	0	0	0	60.4001	0	0	0	0	0	0	0	0	0	0	0	0
HSERMETANA-PWY: L-methionine biosynthesis III	0	0	0	0	0	0	0	0	0	0	0	0	0	0	0	0	0	0	0	0	0	0	0	0
HSERMETANA-PWY: L-methionine biosynthesis III|g__Streptococcus.s__Streptococcus_mitis	0	0	0	0	0	0	0	0	0.00013916	0	0.00323757	0	0	0	0	0	0	0	0	0	0	0	0	0
HSERMETANA-PWY: L-methionine biosynthesis III|g__Streptococcus.s__Streptococcus_oralis	0	0	0	0	0	0	0	0	0	0	0	0	0	0	0	0	0	0	0	0	0	0	0	0
HSERMETANA-PWY: L-methionine biosynthesis III|g__Streptococcus.s__Streptococcus_salivarius	0	0	0	0	0	0	0	0	0	0	0	0	0	0	0	0	0	0	0	0	0	0	0	0
HSERMETANA-PWY: L-methionine biosynthesis III|unclassified	0	0	0	0	0	0.807527	0	0	0	0	0	74.0554	0	0	0	0	0	0	0.00203091	0	0	0	0	0
ILEUSYN-PWY: L-isoleucine biosynthesis I (from threonine)	28824.2	16014.2	17543.2	8.3623	25354.7	4038.92	17479.2	91.4919	0.00407702	29864.7	32023.4	30674.2	28390.8	10244.6	29620	4234.23	1626.98	19718	13053.6	29465.1	31111.9	29708.1	29027.4	29133.6
ILEUSYN-PWY: L-isoleucine biosynthesis I (from threonine)|g__Streptococcus.s__Streptococcus_infantis	0	0	0	0	0	0	0	0	0	0	0	0	0	0	0	0	0	0.00156684	0	0	0	0	0	0
ILEUSYN-PWY: L-isoleucine biosynthesis I (from threonine)|g__Streptococcus.s__Streptococcus_mitis	0	0	0	0	0	0	0	7.14e-05	0.650386	0	0	0	0	0	0	0	0	0	0	0	0	0	0	0
ILEUSYN-PWY: L-isoleucine biosynthesis I (from threonine)|g__Streptococcus.s__Streptococcus_mutans	12.6052	1277.48	3.20109	0.000790219	0	0	0	0	0	51.0763	1373.28	1261.82	0	0	0	0	0	0	0	0	0	28773.4	25843.9	5035.44
ILEUSYN-PWY: L-isoleucine biosynthesis I (from threonine)|g__Streptococcus.s__Streptococcus_oralis	0	0	0	0	0	0	0	0	7.52e-06	0.0196213	13.0449	0	0	0	0	0	0	0	0	0	0	0	0	0
ILEUSYN-PWY: L-isoleucine biosynthesis I (from threonine)|g__Streptococcus.s__Streptococcus_parasanguinis	0	0.000107948	0	0	0	0	0	0	0	0	1.6e-05	0	0	0	0	0	0	0	0	0	0	0.188872	8.75e-06	0
ILEUSYN-PWY: L-isoleucine biosynthesis I (from threonine)|g__Streptococcus.s__Streptococcus_salivarius	14944.4	8569.76	21119.6	34867.5	18554.5	1108.81	15887.9	698.859	25217.1	28794.2	29276.8	29709.6	4675.29	21024.2	20122.6	11686.8	11667.3	4491.88	17850.7	0.838379	1139.16	20653.4	29038.3	19089.2
ILEUSYN-PWY: L-isoleucine biosynthesis I (from threonine)|g__Streptococcus.s__Streptococcus_sp_HMSC071D03	0	0	0	0	0	0	0	0	0	0	0	0	0	0	0	0	0	0	0	0	19.5376	0	0	0
ILEUSYN-PWY: L-isoleucine biosynthesis I (from threonine)|g__Veillonella.s__Veillonella_atypica	19890.4	19940.2	25210.6	324.999	31700.8	8321.45	32164.8	13296.2	6426.3	16115.5	21836.7	24219.3	21069	29819.9	10087.7	6244.36	9543.87	3042.3	10731.1	23042.3	20936	21238.3	10023.2	1286.09
ILEUSYN-PWY: L-isoleucine biosynthesis I (from threonine)|g__Veillonella.s__Veillonella_dispar	28934.3	30531.4	0	37189.7	31314.5	0	11725.9	28686	0	21287.7	23547.5	29244.4	0	30391.4	0	35573.7	0	29818.1	33002.3	31126.4	32443.6	25486.5	23569	26272.8
ILEUSYN-PWY: L-isoleucine biosynthesis I (from threonine)|g__Veillonella.s__Veillonella_infantium	0	0	0	0	0	0	0	0	0	0	0	0	0	0	0	0	1110.93	0	0	0	0	0	0	0
ILEUSYN-PWY: L-isoleucine biosynthesis I (from threonine)|g__Veillonella.s__Veillonella_parvula	15607.3	0	6396	0	0	9648.79	0	0	0	0	0	0	0	0	0	0	0	0	0	4308.95	0	0	0	0
ILEUSYN-PWY: L-isoleucine biosynthesis I (from threonine)|unclassified	0	0	0	0	0	0	0	0	0	0	0	0	106.064	0	0	0	0	0	11.6702	0	0	0	0	0
LACTOSECAT-PWY: lactose and galactose degradation I	0.290283	0	0	0.000158838	14.1404	544.131	0	7.14e-05	0.00185422	0	0	0	0.0658792	0.0465576	138.701	0.235755	0.00202571	0	8.7478	0.197567	1.75554	0	0	0
LACTOSECAT-PWY: lactose and galactose degradation I|g__Streptococcus.s__Streptococcus_anginosus_group	0	0.652999	0	0	0	0	0	0	0	0	0	0	0	0	0	0	0	0	0	0	0	0	0	0
LACTOSECAT-PWY: lactose and galactose degradation I|g__Streptococcus.s__Streptococcus_cristatus	21012.3	30568.7	26938.6	39700.6	31990.4	38762.5	34112.7	37599.6	37597.8	29357.8	27122.3	96.672	30061.7	31941.2	29685.6	36385.7	33931.5	36179	33348.2	0	34919.1	22556.9	27213.8	15629.9
LACTOSECAT-PWY: lactose and galactose degradation I|g__Streptococcus.s__Streptococcus_infantis	0	0	0	439.169	0	0	0	24081.8	0.214378	0	0	0	0	0	0	0	0	14959	0	27512.8	4.47487	0	0	0
LACTOSECAT-PWY: lactose and galactose degradation I|g__Streptococcus.s__Streptococcus_mitis	10.6409	0	0	0	0	0	0	0.0001128	0	0	0	0	0	0	0.0106396	0	0.000800784	0.00320966	6.67e-06	0.0312588	0	0	0	0
LACTOSECAT-PWY: lactose and galactose degradation I|g__Streptococcus.s__Streptococcus_mutans	161.173	4431.95	2.25991	109.88	0.00103077	0	0	0	0	0	0	0	0	0	0	0	0	0	0	0	0	29708.1	29033	29136.9
LACTOSECAT-PWY: lactose and galactose degradation I|g__Streptococcus.s__Streptococcus_oralis	4650.96	400.881	8076.58	29527.6	1518.37	38647.5	33914.9	4829.8	61.6413	17618	11443.9	17182.8	18920.7	6142.52	12282	30001.3	23650.1	6582.59	7670.95	30831.6	32399.5	12123.1	1473.77	20633.3
LACTOSECAT-PWY: lactose and galactose degradation I|g__Streptococcus.s__Streptococcus_parasanguinis	29403.1	30842.1	31035.6	39709.5	32211.5	38763.4	34212.2	37599.8	37610.9	29865	32023.4	30653.3	30164.5	31941.3	29694.6	36385.8	33931.5	36185.6	33348.3	32292.2	34919.1	29708.1	29154.7	29136.9
LACTOSECAT-PWY: lactose and galactose degradation I|g__Streptococcus.s__Streptococcus_sp_HMSC071D03	0	0	0	0	0	0	0	0	0	0	0	0	0	0	0	0	0	0	0	0	18.5272	0	0	0
LACTOSECAT-PWY: lactose and galactose degradation I|unclassified	0.00562776	0	0	0	0	0	17727.4	18.5773	0	0	0	56.9056	0	0	24836.1	0	0	0	0	0	657.581	0.264277	0	0
MET-SAM-PWY: superpathway of S-adenosyl-L-methionine biosynthesis	0	0	0	0	0	0	0	0	0	0	0	0	0	0	0	0	0	0	0	0	0	0	0	0
MET-SAM-PWY: superpathway of S-adenosyl-L-methionine biosynthesis|unclassified	0	0	0	0	0	0	5.13e-05	0	0	0	0	0	0	0	0	0	0	0	0	0	0	0	0	0
METSYN-PWY: superpathway of L-homoserine and L-methionine biosynthesis	0	0	0	0	0	0	0	0	0	0	0	0	0	0	0	0	0	0	0	0	0	0	0	0
METSYN-PWY: superpathway of L-homoserine and L-methionine biosynthesis|unclassified	0	0	0	0	0	0	6.5e-05	0	0	0	0	0	0	0	0	0	0	0	0	0	0	0	0	0
NAD-BIOSYNTHESIS-II: NAD salvage pathway III (to nicotinamide riboside)	0	0	0	0	0	0	0	0	0	0	0	0	0	0	0	0	0	0	0	0	0	0	0	0
NAD-BIOSYNTHESIS-II: NAD salvage pathway III (to nicotinamide riboside)|g__Streptococcus.s__Streptococcus_oralis	0.000270509	4.18284	1456.04	485.14	0.00134644	0	3.42e-06	0.0187548	17.9344	3493.52	6.79524	46.282	5.65695	3167.21	1988.91	0	3.26711	4983.97	10.1437	3.26836	0	19285.5	0.0273879	15389.9
NAD-BIOSYNTHESIS-II: NAD salvage pathway III (to nicotinamide riboside)|g__Streptococcus.s__Streptococcus_parasanguinis	0	0	0	0	0	0	0	0	0	0	0	0	0	0	0	0	0	0	0	0	0	0	0	0
NONMEVIPP-PWY: methylerythritol phosphate pathway I	0	0	0	0	0	0	0	0	0	0	0	0	0	0	0	0	0	0	0	0	0	0	0	0
NONMEVIPP-PWY: methylerythritol phosphate pathway I|g__Veillonella.s__Veillonella_atypica	2.79534	4.12231	0.0011297	0.000547991	0.0434308	19.8298	1.50706	1.47984	21.9418	0.00779776	0.0301949	546.758	4.95968	0.00248823	0.0444083	74.1287	40.6634	0.75811	465.68	0	144.291	12.6022	2.33e-05	2.28146
NONMEVIPP-PWY: methylerythritol phosphate pathway I|unclassified	0	0	0	0	0	0	0.054955	0	0	0	0	0	0	0	0	0	0	0	0	13.8291	0	0	0	0
NONOXIPENT-PWY: pentose phosphate pathway (non-oxidative branch) I	16970.3	17801.7	17909.7	39709.3	32211.5	38763.4	34212.2	37599.8	37610.9	17233.8	2921.73	17711.1	30164.5	31940.9	29694.6	36385.7	33925.6	36185.6	33347.7	32292.2	34919.1	1.49e-05	0.55514	0
NONOXIPENT-PWY: pentose phosphate pathway (non-oxidative branch) I|g__Lactobacillus.s__Lactobacillus_fermentum	0	0	0	0	0	0	0	0	0	0	0	0	0	0	0	0	0	0	0	0	0	0	0	0
NONOXIPENT-PWY: pentose phosphate pathway (non-oxidative branch) I|g__Streptococcus.s__Streptococcus_infantis	0	0	0	0	0	0	0	0.0053091	9.4e-05	0	0	0	0	0	0	0	0	0	0	0	0	0	0	0
NONOXIPENT-PWY: pentose phosphate pathway (non-oxidative branch) I|g__Streptococcus.s__Streptococcus_mitis	0	0	0	0	0	0	0	0	65.7781	0	12.2423	0	0	0	8.91e-06	0	4.3665	0	0	50.7884	0	0	0	0
NONOXIPENT-PWY: pentose phosphate pathway (non-oxidative branch) I|g__Streptococcus.s__Streptococcus_mutans	0.000405763	65.0777	0.00023587	0	0	0	0	0	0	0.0195556	1.4574	294.207	0	0.00676836	0.000861143	0	0	0	0	0	0	0	0.108942	0.000973173
NONOXIPENT-PWY: pentose phosphate pathway (non-oxidative branch) I|g__Streptococcus.s__Streptococcus_oralis	24701.3	22475.6	30719.6	37625.6	22486.5	37834.5	24874	37139.6	37427.8	10123.5	26357	22573.5	20552.5	31068.9	26457.7	30503.5	15579.9	35922.9	28083.8	32142.6	34138	29331	29075.9	28800.6
NONOXIPENT-PWY: pentose phosphate pathway (non-oxidative branch) I|g__Streptococcus.s__Streptococcus_salivarius	13044.7	10571.5	15769.3	2351.11	1150.17	47.4218	7.99193	5666.84	899.642	1174.74	4676.58	14133.4	10.2759	4911.94	20111.4	7049.05	2292.21	2549.43	2813.37	6319.17	888.08	4207.05	27118.4	1630.98
NONOXIPENT-PWY: pentose phosphate pathway (non-oxidative branch) I|g__Streptococcus.s__Streptococcus_sp_HMSC071D03	0	0	0	0	0	0	0	0	0	0	0	0	0	0	0	0	0	0	0	0	3.14e-05	0	0	0
NONOXIPENT-PWY: pentose phosphate pathway (non-oxidative branch) I|unclassified	721.546	28657.8	29684.2	0	102.809	41.8046	0	0	13767.2	27222	26860.7	24984.2	12452.7	29396.4	25489	0.0132262	2485.75	24114.2	413.481	24512	18310.8	29689.8	27866.8	28930.3
OANTIGEN-PWY: O-antigen building blocks biosynthesis (E. coli)	0	0	0	0	0	0	0	0	0	0	0	0	0	0	0	0	0	0	0	0	0	0	0	0
OANTIGEN-PWY: O-antigen building blocks biosynthesis (E. coli)|g__Streptococcus.s__Streptococcus_oralis	0	0	0	0	0	0	0	0	0	0	0	0	0	0	0	0	0	0	0	0	0	0	0	0
OANTIGEN-PWY: O-antigen building blocks biosynthesis (E. coli)|g__Streptococcus.s__Streptococcus_parasanguinis	0	0	0	0	0	0	0	0	0	0	0	0	0	0	0	0	0	0	0	0	0	0	0	0
OANTIGEN-PWY: O-antigen building blocks biosynthesis (E. coli)|g__Streptococcus.s__Streptococcus_salivarius	0	0	0	0	0	0	0	0	0	0	0	0	0	0	0	0	0	0	0	0	0	0	0	0
OANTIGEN-PWY: O-antigen building blocks biosynthesis (E. coli)|unclassified	0	0	0	0	0	631.319	0	0	0	0	0	731.332	0	0	0	0	439.615	0	0	0	0	7112.56	0	0
P124-PWY: Bifidobacterium shunt	29403.1	30842.1	31035.6	39709.5	32211.5	38763.4	34212.2	37599.8	37610.9	29865	32023.4	30674.2	30164.5	31941.3	29694.6	36385.8	33931.5	36185.6	33348.3	32292.2	34919.1	29708.1	29154.7	29136.9
P124-PWY: Bifidobacterium shunt|g__Lactobacillus.s__Lactobacillus_fermentum	29403.1	30842.1	31035.6	39709.5	32211.5	38763.4	34212.2	37599.8	37610.9	29861.4	32020.6	23286.1	27526.6	31941.3	28650.6	36385.8	33931.5	36185.6	33348.3	32292.2	34919.1	29708.1	29154.7	29136.9
P125-PWY: superpathway of (R,R)-butanediol biosynthesis	0	0	0	0	0	0	0	0	0	0	0	0	0	0	0	0	0	0	0	0	0	0	0	0
P125-PWY: superpathway of (R,R)-butanediol biosynthesis|g__Streptococcus.s__Streptococcus_salivarius	0	0	0	0	0	0	0	0	0	0	0	0	0	0	0	0	0	0	0	0	0	0	0	0
P161-PWY: acetylene degradation (anaerobic)	0	0	0	0	0	0	0	0	0	0	0	0	0	0	0	0	0	0	0	0	0	0	0	0
P161-PWY: acetylene degradation (anaerobic)|g__Streptococcus.s__Streptococcus_infantis	0	0	0	0.0476315	0	0	0	0	0	0	0	0	0	0	0	0	0	0.0683256	0	1.38167	0	0	0	0
P161-PWY: acetylene degradation (anaerobic)|g__Streptococcus.s__Streptococcus_oralis	0	0	0	0	0	0	0	0	0	0	0	0	0	0	0	0	0	0	0	0	0	0	0	0
P161-PWY: acetylene degradation (anaerobic)|unclassified	0	0	0	0	0	0	2.13758	0	0	0	0	0	0	0	0	0	0	0	0	0	0	0	0	0
P185-PWY: formaldehyde assimilation III (dihydroxyacetone cycle)	0	0	0	0	0	0	0	0	0	0	0	0	0	0	0	0	0	0	0	0	0	0	0	0
P441-PWY: superpathway of N-acetylneuraminate degradation	0	0	0	0	0	0	0	0	0	0	0	0	0	0	0	0	0	0	0	0	0	0	0	0
P461-PWY: hexitol fermentation to lactate, formate, ethanol and acetate	0	0	0	0	0	0	0	0	0	0	0	0	0	0	0	0	0	0	0	0	0	0	0	0
P461-PWY: hexitol fermentation to lactate, formate, ethanol and acetate|g__Streptococcus.s__Streptococcus_mutans	0	0	0	0	0	0	0	0	0	0	0	0	0	0	0	0	0	0	0	0	0	0	0	0
PANTO-PWY: phosphopantothenate biosynthesis I	0	0	0	0	0	0	0	0	0	0	0	0	0	0	0	0	0	0	0	0	0	0	0	0
PANTO-PWY: phosphopantothenate biosynthesis I|unclassified	0.00234049	0	0	0	0	0	0	0	14682.1	38.1766	0	0	0	34.7622	0	0	0	155.891	0	0	9297.38	0	0	0
PANTOSYN-PWY: superpathway of coenzyme A biosynthesis I (bacteria)	0	0	0	0	0	0	0	0	0	0	0	0	0	0	0	0	0	0	0	0	0	0	0	0
PENTOSE-P-PWY: pentose phosphate pathway	0	0	0	0	0	0	0	0	0	0	0	0	0	0	0	0	0	0	0	0	0	0	0	0
PENTOSE-P-PWY: pentose phosphate pathway|g__Lactobacillus.s__Lactobacillus_fermentum	0	0	0	0	0	0	0	0	0	0	0	0	0	0	0	0	0	0	0	0	0	0	0	0
PEPTIDOGLYCANSYN-PWY: peptidoglycan biosynthesis I (meso-diaminopimelate containing)	29403.1	30842.1	31035.6	39709.5	32211.5	38763.4	34212.2	37599.8	37610.9	29865	32023.4	30674.2	30164.5	31941.3	29694.6	36385.8	33931.5	36185.6	33348.3	32292.2	34919.1	29708.1	29154.7	29136.9
PEPTIDOGLYCANSYN-PWY: peptidoglycan biosynthesis I (meso-diaminopimelate containing)|g__Lactobacillus.s__Lactobacillus_fermentum	0	0	0	0	0	0	0	0	0	0	0	0	0	0	0	0	0	0	0	0	0	0	0	0
PEPTIDOGLYCANSYN-PWY: peptidoglycan biosynthesis I (meso-diaminopimelate containing)|g__Streptococcus.s__Streptococcus_mutans	0	0	0.000108625	0	0	0	0	0	0	0.251084	6.4e-05	0.010147	8.75e-05	0	0	0	0	0	0	0	0	5.64e-05	0	0.922574
PEPTIDOGLYCANSYN-PWY: peptidoglycan biosynthesis I (meso-diaminopimelate containing)|g__Streptococcus.s__Streptococcus_oralis	0	0	0	0	0	0	0	0	0	0	0	0	0	0	0	0	0	0	0	0	0	0	0	0
PEPTIDOGLYCANSYN-PWY: peptidoglycan biosynthesis I (meso-diaminopimelate containing)|g__Streptococcus.s__Streptococcus_salivarius	0	0	0	0	0	0	0	0	0	0	0	0	0	0	0	0	0	0	0	0	0	0	0	0
PEPTIDOGLYCANSYN-PWY: peptidoglycan biosynthesis I (meso-diaminopimelate containing)|g__Veillonella.s__Veillonella_atypica	0.736431	169.552	705.672	3.01707	1.05543	0	561.318	452.156	4.06731	580.68	43.7398	368.964	1082.71	254.795	2.35383	1.09553	2888.9	1.2471	20.1517	4703.46	1991.08	5146.13	0.00269389	1969.85
PEPTIDOGLYCANSYN-PWY: peptidoglycan biosynthesis I (meso-diaminopimelate containing)|unclassified	0.745005	15570	0	0	0	6679.04	5246.65	0	0	5180.13	0	12269.8	0	18334.9	0	12201.5	7920.42	0	2268.29	0	0	6124.54	1197.19	0
PHOSLIPSYN-PWY: superpathway of phospholipid biosynthesis I (bacteria)	0	0	0	0	0	0	0	0	0	0	0	0	0	0	0	0	0	0	0	0	0	0	0	0
POLYISOPRENSYN-PWY: polyisoprenoid biosynthesis (E. coli)	0	0	0	0	0	0	0	0	0	0	0	0	0	0	0	0	0	0	0	0	0	0	0	0
PPGPPMET-PWY: ppGpp metabolism	78.5918	20.9178	0	0	0	0	0	0	0	0	0	0	0	0	0	0	0	0	0	0	0	85.8741	0	0
PWY-1042: glycolysis IV	29403.1	30842.1	31035.6	39709.5	32211.5	38763.4	34212.2	37599.8	37610.9	29865	32023.4	30674.2	30164.5	31941.3	29694.6	36385.8	33931.5	36185.6	33348.3	32292.2	34919.1	29708.1	29154.7	29136.9
PWY-1042: glycolysis IV|g__Streptococcus.s__Streptococcus_anginosus_group	24097.9	17756.8	30889.6	0	31321.1	0	0	27863.4	34696.2	6941.09	2866.27	20649.6	29771.7	31358	0	32063.4	13261.7	24318.1	26090.3	23533.1	29398.9	25520.6	23798	21507.3
PWY-1042: glycolysis IV|g__Streptococcus.s__Streptococcus_cristatus	0.130394	0.112719	269.908	9.75759	14.0081	3.49e-05	4.22065	4.25604	0	173.002	0.833989	0	2.41e-05	6354.22	966.515	1857.65	0.00848966	633.127	803.224	0	0	0	0	0.000151512
PWY-1042: glycolysis IV|g__Streptococcus.s__Streptococcus_infantis	0	0	0	39709.5	0	0	0	36786.1	37603.2	0	0	0	0	0	0	0	0	36185.6	0	32292.2	27281.6	0	0	0
PWY-1042: glycolysis IV|g__Streptococcus.s__Streptococcus_mitis	0	0	0	0.000615497	0	0	0	2.21125	515.315	0	7631.14	0	0	15.4875	168.134	0	0.322146	0.965594	6.67e-06	0.294324	0	0	0	0
PWY-1042: glycolysis IV|g__Streptococcus.s__Streptococcus_mutans	0	0	0	0	0	0	0	0	0	0	0	0	0	0	0	0	0	0	0.630126	0	0	0	0	0
PWY-1042: glycolysis IV|g__Streptococcus.s__Streptococcus_oralis	29403.1	30842.1	31035.6	39709.4	32211.5	38763.4	34212.2	37599.7	37610.9	29865	32023.4	30674.2	30164.4	31941.3	29669.1	36385.8	33929.8	36185.3	33125	32292	34917.8	29708.1	29154.7	29136.9
PWY-1042: glycolysis IV|g__Streptococcus.s__Streptococcus_parasanguinis	29380.2	30842.1	31025.9	39706.7	32211.5	38763.4	34212.2	37599.7	37610.9	29860.6	32010.7	29621.6	30164.5	31905.9	29694.6	36293.9	33931.4	36185.6	33348.3	32292.1	34918.4	29707.5	29154.4	29133.4
PWY-1042: glycolysis IV|g__Streptococcus.s__Streptococcus_salivarius	29403.1	30842.1	31035.6	39709.5	32211.5	38763.4	34212.2	37599.8	37610.9	29865	32023.4	30674.2	30164.5	31941.3	29694.6	36385.8	33931.5	36185.6	33348.3	32292.2	34919.1	29708.1	29154.7	29136.9
PWY-1042: glycolysis IV|g__Streptococcus.s__Streptococcus_sp_HMSC071D03	0	0	0	0	0	0	0	0	0	0	0	0	0	0	0	0	0	0	0	0	34897.1	0	0	0
PWY-1042: glycolysis IV|g__Veillonella.s__Veillonella_atypica	0	0	0.000285527	0	0	0	1.07591	0	0	5.97e-06	0	9.2e-06	6.03e-06	0	0	7.28e-06	0.000169658	0	0.00019342	0	0	0	0	0
PWY-1042: glycolysis IV|unclassified	0	0	10669.2	22516.6	0	0	33548.8	34232.4	37160.6	0	0	0	3563.34	0	9947.22	0	24063.2	0	0	1510.69	31039.7	0	0	0
PWY-2941: L-lysine biosynthesis II	0	0	0	0	0	0	0	0	0	0	0	0	0	0	0	0	0	0	0	0	0	0	0	0
PWY-2941: L-lysine biosynthesis II|g__Lactobacillus.s__Lactobacillus_fermentum	0	0	0	0	0	0	0	0	0	0	0	0	0	0	0	0	0	0	0	0	0	0	0	0
PWY-2941: L-lysine biosynthesis II|g__Streptococcus.s__Streptococcus_oralis	0	0	0	0	0	0	0	0	0	0	0	0	0	0	0	0	0	0	0	0	0	0	0	0
PWY-2941: L-lysine biosynthesis II|g__Streptococcus.s__Streptococcus_salivarius	0	0	0	0	0	0	0	0	0	0	0	0	0	0	0	0	0	0	0	0	0	0	0	0
PWY-2942: L-lysine biosynthesis III	0	0	0	0	0	0	0	0	0	0	0	0	0	0	0	0	0	0	0	0	0	0	0	0
PWY-2942: L-lysine biosynthesis III|g__Lactobacillus.s__Lactobacillus_fermentum	0	0	0	0	0	0	0	0	0	0	0	0	0	0	0	0	0	0	0	0	0	0	0	0
PWY-2942: L-lysine biosynthesis III|g__Streptococcus.s__Streptococcus_oralis	0	0	0	0	0	0	0	0	0	0	0	0	0	0	0	0	0	0	0	0	0	0	0	0
PWY-2942: L-lysine biosynthesis III|g__Streptococcus.s__Streptococcus_salivarius	0	0	0	0	0	0	0	0	0	0	0	0	0	0	0	0	0	0	0	0	0	0	0	0
PWY-2942: L-lysine biosynthesis III|g__Veillonella.s__Veillonella_atypica	2436.51	8830.54	538.956	0.00033356	0.00668067	0	2952.03	0.0533316	42.3574	31.4806	2.56e-05	117.058	38.6906	2.2087	43.359	4428.27	345.22	0.0444214	17.4198	4.93259	35.2326	249.927	3.02165	0.646752
PWY-2942: L-lysine biosynthesis III|g__Veillonella.s__Veillonella_dispar	0	0	0	0	0	0	0	0	0	0	0	0	0	0	0	0	0	0	0	1575.67	0	0	0	0
PWY-2942: L-lysine biosynthesis III|unclassified	0	0	0	0	0	0	0	0	0	233.331	0	0	0	0	0	0	0	0	0	0	0	0	0	0
PWY-3001: superpathway of L-isoleucine biosynthesis I	0	0	0	0	0	0	0	0	0	0	0	0	0	0	0	0	0	0	0	0	0	0	0	0
PWY-3001: superpathway of L-isoleucine biosynthesis I|g__Streptococcus.s__Streptococcus_mitis	0	0	0	0	0	0	0	0	0	0	0	0	0	0	0	0	0	0	0	0	0	0	0	0
PWY-3001: superpathway of L-isoleucine biosynthesis I|g__Streptococcus.s__Streptococcus_mutans	0	0	0	0	0	0	0	0	0	0	0	0	0	0	0	0	0	0	0	0	0	0	0	0
PWY-3001: superpathway of L-isoleucine biosynthesis I|g__Streptococcus.s__Streptococcus_oralis	0	0	0	0	0	0	0	0	0	2.99e-06	0	0	0	0	0	0	0	0	0	0	0	0	0	0
PWY-3001: superpathway of L-isoleucine biosynthesis I|g__Streptococcus.s__Streptococcus_parasanguinis	0	0	0	0	0	0	0	0	0	0	0	0	0	0	0	0	0	0	0	0	0	0	0	0
PWY-3001: superpathway of L-isoleucine biosynthesis I|g__Streptococcus.s__Streptococcus_salivarius	0	0	0	0	0	0	0	0	0	0	2.88e-05	0	0	0	0	0	0	0	0	0	0	0.000757557	0	0
PWY-3841: folate transformations II (plants)	29403.1	30842.1	31035.6	33487.2	31262.3	22955.7	34189.4	37588.4	30208	29865	32023.4	30674.2	30108.7	31818.4	29656.9	33115.3	25991.6	6670.69	26798	21817.5	3344.02	19827.5	29154.7	23410.1
PWY-3841: folate transformations II (plants)|g__Lactobacillus.s__Lactobacillus_fermentum	0	0	0	0	0	0	0	0	0	0	0	0	0	0	0	0	0	0	0	0	0	0	0	0
PWY-3841: folate transformations II (plants)|g__Streptococcus.s__Streptococcus_mitis	2.94e-06	0	0	0	0	0	0	0	0	0	0	0	0	0	0	0	0	0	0	0	0	0	0	0
PWY-3841: folate transformations II (plants)|g__Streptococcus.s__Streptococcus_mutans	0	0	0	0	0	0	0	0	0	0	0	0	0	0	0	0	0	0	0	0	0	0	0	0
PWY-3841: folate transformations II (plants)|g__Streptococcus.s__Streptococcus_oralis	0	0	0	0	0	0	0	0.000349679	0	0	0	0	0	0	0	0	0	0	0	0	0	0	0	0
PWY-3841: folate transformations II (plants)|g__Streptococcus.s__Streptococcus_parasanguinis	0.000149956	0.0907222	0	0	0	7.75e-06	0	0	7.9e-05	2.39e-05	0.00151791	0.000276068	0	0	0	0	6.79e-06	0	0	1.61e-05	0	0.0014349	0.0522539	1.75e-05
PWY-3841: folate transformations II (plants)|g__Streptococcus.s__Streptococcus_salivarius	0	0	0	0	0	0	0	0	0	0	0	0	0	0	0	0	0	0	0	0	0	0	0	0
PWY-3841: folate transformations II (plants)|g__Veillonella.s__Veillonella_atypica	0	0	0	0	0	0	0	0.0051023	0	0.42667	0	0	2.11e-05	0	0	0	0	0	0	0	0	0	0	0
PWY-3841: folate transformations II (plants)|unclassified	0	0	0	0	0	0	236.14	0	214.059	7577.31	1227.91	0	1414.89	827.662	0	0	0	0	0	0	0	911.427	10.8486	0
PWY-4041: &gamma;-glutamyl cycle	0	0	0	0	0	0	0	0	0	0	0	0	0	0	0	0	0	0	1.42862	0	9.82597	0	0	0
PWY-4041: &gamma;-glutamyl cycle|g__Streptococcus.s__Streptococcus_parasanguinis	0	0	0	0	0	0	0	0	0	0	0	0	0	0	0	0	0	0	0	0	0	0	0	0
PWY-4041: &gamma;-glutamyl cycle|g__Streptococcus.s__Streptococcus_salivarius	0	0	0	0	0	0	0	0	0	0	0	0	0	0	0	0	0	0	0	0	0	0	0	0
PWY-4242	0	0	0	0	0	0	0	0	0	0	0	0	0	0	0	0	0	0	0	0	0	0	0	0
PWY-4242|g__Lactobacillus.s__Lactobacillus_fermentum	0	0	0	0	0	0	0	0	0	0	0	0	0	0	0	0	0	0	0	0	0	0	0	0
PWY-4242|g__Streptococcus.s__Streptococcus_parasanguinis	0	0	0	0	0	0	0	0	0	0	0	0	0	0	0	0	0	0	0	0	0	0	0	0
PWY-4242|g__Streptococcus.s__Streptococcus_salivarius	0	0	0	0	0	0	0	0	0	0	0	0	0	0	0	0	0	0	0	0	0	0	0	0
PWY-4242|g__Veillonella.s__Veillonella_atypica	0	0	0	0	0.374224	0	0.0671654	0	0	0	0	0	0	0	0	0	0	0	0	0	0	0	0	0
PWY-4702: phytate degradation I	0	0	0	0	0	0	0	0	0	0	0	0	0	0	0	0	0	0	0	0	0	0	0	0
PWY-4702: phytate degradation I|unclassified	0	0	0	0	0	0	0.0241025	0	0	0	0	0	0	0	0	0	0	0	0	0	0	0	0	0
PWY-4981: L-proline biosynthesis II (from arginine)	29140.4	30842.1	31026	0.00233889	6215.71	0.00539974	247.93	0	0	29864.6	6284.41	30674.2	9333.87	30827.5	686.612	12.2779	31719.7	21194.3	31328	6148.17	25.1615	29708.1	29154.6	28128.4
PWY-4981: L-proline biosynthesis II (from arginine)|g__Lactobacillus.s__Lactobacillus_fermentum	0	0	0	0	0	0	0	0	0	0	0	0	0	0	0	0	0	0	0	0	0	0	0	0
PWY-4981: L-proline biosynthesis II (from arginine)|g__Streptococcus.s__Streptococcus_mitis	0	0	0	0	0	0	0	1.13e-05	0	0	7.52161	0	0	6.39e-06	0	0	0	0	1e-05	95.5556	0	0	0	0
PWY-4981: L-proline biosynthesis II (from arginine)|g__Streptococcus.s__Streptococcus_oralis	0	0	0	0	0	0	0	0	0	0	0	0	0	0	0	0	0	0	0	0	0	0	0	0
PWY-4981: L-proline biosynthesis II (from arginine)|g__Streptococcus.s__Streptococcus_parasanguinis	0	0	0	0	0	0	0	0	0	0	1.6e-05	0	0	0	0	0	0	0	0	0	0	0	0	0
PWY-4981: L-proline biosynthesis II (from arginine)|g__Streptococcus.s__Streptococcus_salivarius	0	0	0	0	0	0	0	0	0	0	0	0	0	0	0	0	0	0	0	0	0	0	0	0
PWY-4981: L-proline biosynthesis II (from arginine)|unclassified	0	0	0	0	0	0	0	0	0	0	0	0	0	0	20.4863	4.04618	0	0	0	0	0	0	0	0
PWY-4984: urea cycle	0	0	0	0	0	0	0	0	0	0	0	0	0	0	0	0	0	0	0	0	0	0	0	0
PWY-4984: urea cycle|g__Lactobacillus.s__Lactobacillus_fermentum	0	0	0	0	0	0	0	0	0	0	0	0	0	0	0	0	0	0	0	0	0	0	0	0
PWY-5097: L-lysine biosynthesis VI	0	0	0	0	0	0	0	0	0	0	0	0	0	0	0	0	0	0	0	0	0	0	0	0
PWY-5097: L-lysine biosynthesis VI|g__Lactobacillus.s__Lactobacillus_fermentum	0	0	0	0	0	0	0	0	0	0	0	0	0	0	0	0	0	0	0	0	0	0	0	0
PWY-5097: L-lysine biosynthesis VI|g__Veillonella.s__Veillonella_atypica	0.0725817	0.0388611	571.663	0	0.00779197	0	182.435	0.0544935	3.76e-06	7.17e-05	3.2e-05	0.107501	41.1707	0.800538	0.461694	356.445	155.003	0.0318433	0.470925	0	1.98267	0.29736	5.83e-06	0.351799
PWY-5097: L-lysine biosynthesis VI|g__Veillonella.s__Veillonella_dispar	0	0	0	0	0	0	0	0	0	0	0	0	0	0	0	0	0	0	0	42.216	0	0	0	0
PWY-5100: pyruvate fermentation to acetate and lactate II	0	0	0	0	0	0	0	0	0	0	0	0	0	0	0	0	0	0	0	0	0	0	0	0
PWY-5100: pyruvate fermentation to acetate and lactate II|g__Streptococcus.s__Streptococcus_infantis	0	0	0	0.0476315	0	0	0	0	0	0	0	0	0	0	0	0	0	0.0679891	0	1.38134	0	0	0	0
PWY-5100: pyruvate fermentation to acetate and lactate II|g__Streptococcus.s__Streptococcus_mitis	8.82e-05	0	0	0	0	0	0	0	0.000101549	0	0	0	0	0.00106045	0.210104	0	4.75e-05	0.0773105	0	0	0	0	0	0
PWY-5100: pyruvate fermentation to acetate and lactate II|g__Streptococcus.s__Streptococcus_oralis	0	0	0	0	0	0	0	0	0	0	0	0	0	0	0	0	0	0	0	0	0	0	0	0
PWY-5100: pyruvate fermentation to acetate and lactate II|g__Streptococcus.s__Streptococcus_parasanguinis	136.34	0	6.54492	0	0	0.0388874	2.34222	1.06217	0.00107567	2441.09	1798.48	0.00791701	1020.36	1.60707	2.97e-06	0	0.00600248	6.18906	9.32926	0.999084	0.284992	0.0044681	0.00277844	2.91e-06
PWY-5100: pyruvate fermentation to acetate and lactate II|g__Streptococcus.s__Streptococcus_salivarius	0	0	0	0	0	0	0	0	0	0	0	0	0	0	0	0	0	0	0	0	0	0	0	0
PWY-5100: pyruvate fermentation to acetate and lactate II|g__Streptococcus.s__Streptococcus_sp_HMSC071D03	0	0	0	0	0	0	0	0	0	0	0	0	0	0	0	0	0	0	0	0	0.0188354	0	0	0
PWY-5100: pyruvate fermentation to acetate and lactate II|g__Veillonella.s__Veillonella_atypica	112.5	32.79	340.567	29.4823	1863.98	8.27804	84.8889	0.0989515	75.6034	205.705	88.8487	551.819	568.32	1185.14	6.85463	8652.97	131.393	0.081034	42.6563	568.818	29.4627	1952.71	0.53158	6.27345
PWY-5100: pyruvate fermentation to acetate and lactate II|g__Veillonella.s__Veillonella_dispar	4788.08	815.79	2741.12	796.23	238.818	1113.03	1.20802	2303.02	43.0134	672.473	245.056	198.755	12.6238	3610.17	160.882	13630	13346.8	2383.82	4025.28	11.9145	41.2091	4662.87	0	1802.72
PWY-5100: pyruvate fermentation to acetate and lactate II|g__Veillonella.s__Veillonella_parvula	0	0	0	0	0	0	0	0	0	0	0	7125.97	0	0	3859.11	0	0	0	9792.49	0	0	0	0	0
PWY-5100: pyruvate fermentation to acetate and lactate II|unclassified	0	55.6524	373.881	0	0	0	2.13758	0	0	0	0	1647.37	0	0	0	0.752582	0	0	6.53747	2973.35	0	0	0.470291	1.79482
PWY-5103: L-isoleucine biosynthesis III	6494.94	6772.74	8908.24	0.000170751	7176.15	3058.42	7111.2	24.4945	0.00184293	286.21	0.00145066	12.6496	17614.5	668.33	25064.4	311.88	2.9879	461.412	1113.53	22577.4	2853.14	29119	25788.4	28645.4
PWY-5103: L-isoleucine biosynthesis III|g__Streptococcus.s__Streptococcus_infantis	0	0	0	0	0	0	0	0	0	0	0	0	0	0	0	0	0	1.09e-05	0	0	0	0	0	0
PWY-5103: L-isoleucine biosynthesis III|g__Streptococcus.s__Streptococcus_mitis	0	0	0	0	0	0	0	0	0	0	0	0	0	0	0	0	0	0	0	0	0	0	0	0
PWY-5103: L-isoleucine biosynthesis III|g__Streptococcus.s__Streptococcus_mutans	0	0	0	4.77e-05	0	0	0	0	0	0	0	0	0	0	0	0	0	0	0	0	0	0	0	0
PWY-5103: L-isoleucine biosynthesis III|g__Streptococcus.s__Streptococcus_oralis	0	0	0	0	0	0	0	0	0	0	0	0	0	0	0	0	0	0	0	0	0	0	0	0
PWY-5103: L-isoleucine biosynthesis III|g__Streptococcus.s__Streptococcus_parasanguinis	0	0	0	0	0	0	0	0	0	0	0	0	0	0	0	0	0	0	0	0	0	0	2.92e-06	0
PWY-5103: L-isoleucine biosynthesis III|g__Streptococcus.s__Streptococcus_salivarius	2.55303	1078.55	1746.32	0.000607555	3.87e-05	0.00137998	0.0023059	10.3501	2.63e-05	28.8101	1772.24	1415.68	0.019625	0.605635	1.14023	7.28e-06	0.116443	0.15702	0.115882	0.10317	0.250695	600.762	1031.29	934.542
PWY-5103: L-isoleucine biosynthesis III|g__Streptococcus.s__Streptococcus_sp_HMSC071D03	0	0	0	0	0	0	0	0	0	0	0	0	0	0	0	0	0	0	0	0	0.0157101	0	0	0
PWY-5103: L-isoleucine biosynthesis III|g__Veillonella.s__Veillonella_atypica	15002.9	9655.91	24136.3	105.861	15458.7	366.987	19951.9	0.0565351	19.7032	318.662	18718.5	21977	15391.2	6421.71	7551.01	3206.54	598.793	573.42	848.901	18592.5	5412.69	15434.2	1537.67	15.3385
PWY-5103: L-isoleucine biosynthesis III|g__Veillonella.s__Veillonella_dispar	17527.2	26807.2	0	26435	20603.7	0	10251.5	12402.7	0	12077.4	20326.6	28760.1	0	18619.4	0	32928	0	18579.7	31928.1	19610.4	30454.8	24507.9	22146.1	21481.3
PWY-5103: L-isoleucine biosynthesis III|g__Veillonella.s__Veillonella_infantium	0	0	0	0	0	0	0	0	0	0	0	0	0	0	0	0	593.774	0	0	0	0	0	0	0
PWY-5103: L-isoleucine biosynthesis III|g__Veillonella.s__Veillonella_parvula	6220.62	0	256.045	0	0	312.096	0	0	0	0	0	0	0	0	0	0	0	0	0	1638.45	0	0	0	0
PWY-5103: L-isoleucine biosynthesis III|unclassified	0	0	0	0	0	0	0	0	0	0	0	0	68.3156	0	0	0	0	0	0.0623647	0	0	0	0	0
PWY-5121: superpathway of geranylgeranyl diphosphate biosynthesis II (via MEP)	0	0	0	0	0	0	0	0	0	0	0	0	0	0	0	0	0	0	0	0	0	0	0	0
PWY-5154: L-arginine biosynthesis III (via N-acetyl-L-citrulline)	0	0	0	0	0	0	0	0	0	0	0	0	0	0	0	0	0	0	0	0	0	0	0	0
PWY-5154: L-arginine biosynthesis III (via N-acetyl-L-citrulline)|g__Lactobacillus.s__Lactobacillus_fermentum	0	0	0	0	0	0	0	0	0	0	0	0	0	0	0	0	0	0	0	0	0	0	0	0
PWY-5173	0	0	0	0	0	0	0	0	0	0	0	0	0	0	0	0	0	0	0	0	0	0	0	0
PWY-5173|unclassified	5763.91	28078.7	21155.5	0	10835.6	10663.5	16695.9	0	0	7642.23	7684.83	11659	22781.5	12991.9	0	20768.2	0	0	0	0	0	15305	0	13382.2
PWY-5188: tetrapyrrole biosynthesis I (from glutamate)	0	0	0	0	0	0	0	0	0	0	0	0	0	0	0	0	0	0	0	0	0	0	0	0
PWY-5188: tetrapyrrole biosynthesis I (from glutamate)|g__Veillonella.s__Veillonella_atypica	29308.6	25956.4	30362.8	35547.8	31964.3	38374.8	29268.4	36307.5	12932.3	27530.7	31458.8	29038.9	29908.6	31719.5	29494.1	36309.1	32596.8	28418.6	32518	27086.7	32290.6	29703.8	28787.9	28956.6
PWY-5188: tetrapyrrole biosynthesis I (from glutamate)|g__Veillonella.s__Veillonella_dispar	2209.77	17495.2	21781.3	16685.3	19895.9	20250.1	6665.22	0	10941.3	15118.9	18008.7	21684.9	10863.2	0	11691.3	0	22681.4	18146	26039.5	15581.8	21410.9	17856.1	19598	13790.6
PWY-5188: tetrapyrrole biosynthesis I (from glutamate)|g__Veillonella.s__Veillonella_infantium	0	0	0	0	0	0	0	0	0	0	0	0	0	0	0	0	346.756	0	0	0	0	0	0	0
PWY-5188: tetrapyrrole biosynthesis I (from glutamate)|g__Veillonella.s__Veillonella_parvula	3795.79	0	1574.72	0	0	6786.95	0	0	2787.21	2378.45	0	0	0	0	0	0	9046.22	20045.6	0	0	6055.08	0	1800.98	13795.8
PWY-5265: peptidoglycan biosynthesis II (staphylococci)	0	0	0	0	0	0	0	0	0	0	0	0	0	0	0	0	0	0	0	0	0	0	0	0
PWY-5347: superpathway of L-methionine biosynthesis (transsulfuration)	0	0	0	0	0	0	0	0	0	0	0	0	0	0	0	0	0	0	0	0	0	0	0	0
PWY-5347: superpathway of L-methionine biosynthesis (transsulfuration)|unclassified	0	0	0	0	0	0	7.53e-05	0	0	0	0	0	0	0	0	0	0	0	0	0	0	0	0	0
PWY-5367: petroselinate biosynthesis	0	0	0	0	0	0	0	0	0	0	0	0	0	0	0	0	0	0	0	0	0	0	0	0
PWY-5367: petroselinate biosynthesis|g__Streptococcus.s__Streptococcus_infantis	0	0	0	0	0	0	0	4580.36	0	0	0	0	0	0	0	0	0	0	0	3733.9	6342.6	0	0	0
PWY-5367: petroselinate biosynthesis|g__Streptococcus.s__Streptococcus_mitis	0.00417231	0	0	0	0	0	0	0.00562494	6.39e-05	0	79.5743	0	0	0.00666295	5.94e-06	0	0.0146516	0	0	5.17e-05	0	0	0	0
PWY-5367: petroselinate biosynthesis|g__Streptococcus.s__Streptococcus_oralis	0	0	2.82656	3.97e-06	0	0.00190716	0	0.00140999	0	0.000857126	6.4e-05	0.0161806	0	0	0	0	0	2.89e-05	0	0	0	0	0.0912016	5.83e-06
PWY-5367: petroselinate biosynthesis|unclassified	0	0	732.281	0	0	0	0	0	5686.87	0	0	3411.07	0	0	0	0	0	0	0	0	0	0	11.0668	0
PWY-5384: sucrose degradation IV (sucrose phosphorylase)	0	0	0	0	0	0	0	0	0	0	0	0	0	0	0	0	0	0	0	0	0	0	0	0
PWY-5384: sucrose degradation IV (sucrose phosphorylase)|g__Streptococcus.s__Streptococcus_mutans	0.156804	0.000962275	0.000887618	0	0	0	0	0	0	4.78e-05	1.6e-05	3.07e-05	3.02e-06	0	0	0	0	0	0	0	0	2287.34	1100.45	21.6771
PWY-5384: sucrose degradation IV (sucrose phosphorylase)|unclassified	0	0	0	0	0	0	0	0	0	13.0336	0	1374.37	0	0	15.304	0	0	0	0	0	0	268.008	0	0
PWY-5484: glycolysis II (from fructose 6-phosphate)	0	0	0	0	0	0	0	0	0	0	0	0	0	0	0	0	0	0	0	0	0	0	0	0
PWY-5514: UDP-N-acetyl-D-galactosamine biosynthesis II	0	0	0	0	0	0	0	0	0	0	0	0	0	0	0	0	0	0	0	0	0	0	0	0
PWY-5659: GDP-mannose biosynthesis	0	0	0	0	0	0	0	0	0	0	0	0	0	0	0	0	0	0	0	0	0	0	0	0
PWY-5659: GDP-mannose biosynthesis|unclassified	0	0	0	0	0	350.842	0	0	0	0	0	0	1632.66	0	5.8429	0	4512.56	0	0	5.37074	0	0	0	0
PWY-5667: CDP-diacylglycerol biosynthesis I	0	0	0	0	0	0	0	0	0	0	0	0	0	0	0	0	0	0	0	0	0	0	0	0
PWY-5667: CDP-diacylglycerol biosynthesis I|g__Streptococcus.s__Streptococcus_salivarius	0	0	0	0	0	0	0	0	0	0	0	0	0	0	0	0	0	0	0	0	0	0	0	0
PWY-5667: CDP-diacylglycerol biosynthesis I|unclassified	0	6.12758	0	0.00410993	0	106.797	0	231.309	3049.52	0	2847.91	0	0	0	1372.68	15.8384	0	6806.86	14.1856	0	2284.85	0	0	817.07
PWY-5686: UMP biosynthesis I	0	0	0	0	0	0	0	0	0	0	0	0	0	0	0	0	0	0	0	0	0	0	0	0
PWY-5686: UMP biosynthesis I|g__Streptococcus.s__Streptococcus_mitis	0	0	0	0	0	0	0	0	0	0	0	0	0	9.58e-06	0.017407	0	0	0	0	0	0	0	0	0
PWY-5686: UMP biosynthesis I|g__Streptococcus.s__Streptococcus_mutans	0	0	0	0	0	0	0	0	0	0	3.2e-06	0	0	0	0	0	0	0	0	0	0	0	0	0.00459198
PWY-5686: UMP biosynthesis I|g__Streptococcus.s__Streptococcus_oralis	7.27895	0	0.33402	0.000432833	2.58e-05	0	0	0	0.025707	0	0.000297818	0.000453978	0.194383	0.00240837	7.41395	0	0.22236	869.666	0	0	0	0.000300052	0.00224783	0.216143
PWY-5686: UMP biosynthesis I|g__Streptococcus.s__Streptococcus_parasanguinis	0	9.25e-06	0	0	0	0	0	0	0	0	0	0	0	0	0	0	0	0	0	0	0	4.75e-05	0	0
PWY-5686: UMP biosynthesis I|g__Streptococcus.s__Streptococcus_salivarius	0	0	0	0	0	0	0	0	0	0	0	0	0	0	0	0	0	0	0	0	0	0	0	0
PWY-5686: UMP biosynthesis I|g__Veillonella.s__Veillonella_atypica	0.000961483	0	0.000586572	0	1.50774	0	0	0	0	0	0	85.3456	490.583	0.000590914	4.75e-05	0.0395805	0.491345	0	0	0	0.0226904	0.00010992	0	0
PWY-5686: UMP biosynthesis I|unclassified	0.000861512	0	28.1106	0	0	0	0	0	0	0	0	0	0	0	359.332	0	0	0	1.04156	0.878079	0	0	72.2382	0
PWY-5695: inosine 5'-phosphate degradation	0	0	0	0	0	0	0	0	0	0	0	0	0	0	0	0	0	0	0	0	0	0	0	0
PWY-5695: inosine 5'-phosphate degradation|g__Streptococcus.s__Streptococcus_mitis	0.000217583	0	0	0	0	0	0	0	0	0	16.8076	0	0	0.0571781	2.08e-05	0	0	1.33261	0	0	0	0	0	0
PWY-5695: inosine 5'-phosphate degradation|g__Streptococcus.s__Streptococcus_oralis	0.000270509	4.18286	1456.2	486.278	0.00134644	0	3.42e-06	0.0187548	17.9344	3494.64	6812.23	46.2827	5.65697	3185.78	2013.93	0	3.26724	5041.68	10.5171	3.26943	0	19693.7	0.0273879	15392.4
PWY-5695: inosine 5'-phosphate degradation|g__Streptococcus.s__Streptococcus_salivarius	1735.83	11826.7	23458.6	29793.8	20572.5	15324.1	33756.3	15639	33440.9	1522.91	780.631	8772.76	19928.2	31681.7	15453.9	24868.3	27461.2	34730.2	28460.9	8931.91	21645	4540.28	1852.2	247.798
PWY-5695: inosine 5'-phosphate degradation|g__Veillonella.s__Veillonella_atypica	27532.4	30490.4	24374.2	10736.7	30227	30000.3	19930	4557.87	36158.8	19198.9	20953.3	15361.4	16086.3	29807.6	29108.3	36203	27418.6	29787.5	16586.8	880.11	32903.1	29699.3	1940	26522.3
PWY-5695: inosine 5'-phosphate degradation|unclassified	0	0	0	0	0.258655	0	0	0	0	2553.08	0	0	0	0	0	0	336.061	0	0	0	94.5486	0	0	0
PWY-5837: 2-carboxy-1,4-naphthoquinol biosynthesis	0	0	0	0	0	0	0	0	0	0	0	0	0	0	0	0	0	0	0	0	0	0	0	0
PWY-5837: 2-carboxy-1,4-naphthoquinol biosynthesis|g__Veillonella.s__Veillonella_atypica	0	0	0	0	0	0	0	0	0	0	0	0	0	0	0	0	0	0	0	0	0	0	0	0
PWY-5910: superpathway of geranylgeranyldiphosphate biosynthesis I (via mevalonate)	0	0	0	0	0	0	0	0	0	0	0	0	0	0	0	0	0	0	0	0	0	0	0	0
PWY-5913: partial TCA cycle (obligate autotrophs)	0	0	0	0	0	0	0	0	0	0	0	0	0	0	0	0	0	0	0	0	0	0	0	0
PWY-5973: cis-vaccenate biosynthesis	29403.1	30842.1	31035.6	39709.5	32211.5	38763.4	34212.2	37599.8	37610.9	29865	32023.4	30674.2	30164.5	31941.3	29694.6	36385.8	33931.5	36185.6	33348.3	32292.2	34919.1	29708.1	29154.7	29136.9
PWY-5973: cis-vaccenate biosynthesis|g__Lactobacillus.s__Lactobacillus_fermentum	28953.2	30841.8	31035	39709.5	32211.5	38763.4	34212.2	37599.8	37610.9	21428.8	3.38161	22003.1	29761.4	31941.3	29694.6	36385.8	33931.5	36185.6	33348.3	32292.2	34919.1	29708.1	28982.5	26648.6
PWY-5973: cis-vaccenate biosynthesis|g__Streptococcus.s__Streptococcus_anginosus_group	1430.4	0	0	0	0	0	0	0	0	0	0	0	0	0	0	5843.07	0	0	0	0	0	4.49439	0	0
PWY-5973: cis-vaccenate biosynthesis|g__Streptococcus.s__Streptococcus_cristatus	1850.62	470.786	0	0	0	0	0	0	0	0	0	0	0	2143.87	0	1722.33	0	0	0	0	3855.34	0	0	0
PWY-5973: cis-vaccenate biosynthesis|g__Streptococcus.s__Streptococcus_infantis	0	0	0	0	0	0	0	21465.6	6812.49	0	0	0	0	0	0	0	0	0	0	12863.9	7583	0	0	0
PWY-5973: cis-vaccenate biosynthesis|g__Streptococcus.s__Streptococcus_mitis	0.00521318	0	0	0	0	0	0	0.00703117	0	0	89.2243	0	0	0.00673003	5.94e-06	0	0	0	0	0	0	0	0	0
PWY-5973: cis-vaccenate biosynthesis|g__Streptococcus.s__Streptococcus_oralis	0	0	3.53299	3.97e-06	0	0.00238395	0	0.00176343	0	0.00107215	8.01e-05	0.0202266	0	0	0	0	0	3.62e-05	0	0	0	0	0.114001	5.83e-06
PWY-5973: cis-vaccenate biosynthesis|g__Streptococcus.s__Streptococcus_salivarius	0	0	0	0	0	0	0	0	0	0	0	0	0	0	0	0	0	0	0	0	0	0	0	0
PWY-5973: cis-vaccenate biosynthesis|g__Veillonella.s__Veillonella_atypica	5589.65	5375.35	13639.3	28676.7	9267.66	25482.4	12516.4	12515.4	25784.2	7500.63	5080.55	9624.41	10816.6	9939.56	8681.08	10713.1	9934.08	23987.5	7759.66	10668.3	3534.03	5924.64	19052.7	20648.1
PWY-5973: cis-vaccenate biosynthesis|unclassified	0	0	903.682	0	199.098	22.1404	136.667	0	6646.64	0	0	2484	378.68	0	6212.61	156.872	0	2341.28	1.27417	0	0	0	11.1358	310.039
PWY-5989: stearate biosynthesis II (bacteria and plants)	0	0	0	0	0	0	0	0	0	0	0	0	0	0	0	0	0	0	0	0	0	0	0	0
PWY-5989: stearate biosynthesis II (bacteria and plants)|g__Streptococcus.s__Streptococcus_infantis	0	0	0	0	0	0	0	6273.25	0	0	0	0	0	0	0	0	0	0	0	5135.78	3556.26	0	0	0
PWY-5989: stearate biosynthesis II (bacteria and plants)|g__Streptococcus.s__Streptococcus_oralis	0	0	0	0	0	0	0	0	0	0	0	0	0	0	0	0	0	0	0	0	0	0	0	0
PWY-5989: stearate biosynthesis II (bacteria and plants)|unclassified	0	0	0	0	0	0	0	0	0	0	0	0	0	0	0	0	0	0	0	0	0	0	3.5733	0
PWY-6121: 5-aminoimidazole ribonucleotide biosynthesis I	29403.1	30842.1	31035.6	39709.5	32211.5	38763.4	34212.2	37599.8	37610.9	29865	32023.4	30674.2	30164.5	31941.3	29694.6	36385.8	33931.5	36185.6	33348.3	32292.2	34919.1	29708.1	29154.7	29136.9
PWY-6121: 5-aminoimidazole ribonucleotide biosynthesis I|g__Lactobacillus.s__Lactobacillus_fermentum	0	0	0	0	0	0	0	0	0	7540.55	32023.4	0	0	0	0	0	0	0	0	0	0	0	0	0
PWY-6121: 5-aminoimidazole ribonucleotide biosynthesis I|g__Streptococcus.s__Streptococcus_anginosus_group	29403.1	30832	31035.6	0	29986.4	0	0	11412	28795.4	29865	32023.4	30674.2	30163.3	31940.1	0	33832.6	32728.6	35244.3	31760.4	25630.1	25919.2	29708.1	29154.7	29136.9
PWY-6121: 5-aminoimidazole ribonucleotide biosynthesis I|g__Streptococcus.s__Streptococcus_cristatus	0	125.373	0.00263182	0.00012707	1.16281	4.65e-05	1.37e-05	0	484.555	1374.7	2.13948	0.000616551	0	2372.33	0.0482715	3997.2	0.000943296	0.151574	4.93484	0	6965.03	377.387	19.4878	0.000661408
PWY-6121: 5-aminoimidazole ribonucleotide biosynthesis I|g__Streptococcus.s__Streptococcus_infantis	0	0	0	149.854	0	0	0	0.000496318	0	0	0	0	0	0	0	0	0	0	0	80.1735	35.8397	0	0	0
PWY-6121: 5-aminoimidazole ribonucleotide biosynthesis I|g__Streptococcus.s__Streptococcus_mitis	0.000832109	0	0	0	0	0	0	2.32553	0.0702496	0	179.506	0	0	0.00299609	0	0	0.0200739	0	2.33e-05	4.43623	0	0	0	0
PWY-6121: 5-aminoimidazole ribonucleotide biosynthesis I|g__Streptococcus.s__Streptococcus_mutans	0.00055866	0	0	39173	0	31082.3	0	0	0	0.0680505	42.6454	0.371609	0.00173747	0.00887009	27536	0	0.137161	0.00960365	0	0.013666	1.14014	24951.5	29089.6	28683.3
PWY-6121: 5-aminoimidazole ribonucleotide biosynthesis I|g__Streptococcus.s__Streptococcus_oralis	125.999	0	5824.07	43.6493	0	0.000104661	3.42e-06	17.8669	0.0882915	1486.84	333.348	40.6141	0.00115832	342.732	0.044723	2.17285	0.174201	74.297	2.6738	19955.5	3.49e-06	0.000433738	127.576	1.83555
PWY-6121: 5-aminoimidazole ribonucleotide biosynthesis I|g__Streptococcus.s__Streptococcus_parasanguinis	33.5099	0.00107639	0.00999656	3.97e-06	0	0.00152728	0	0	0	63.3888	352.394	314.665	1.81451	0	0.000475113	0	0	0	0	0	0	0.0764686	50.2596	1373.12
PWY-6121: 5-aminoimidazole ribonucleotide biosynthesis I|g__Streptococcus.s__Streptococcus_salivarius	5186.41	30351.5	13918.3	24360.9	17350.9	4152.52	30699.8	192.257	432.256	18118.8	31265.5	23821.3	24640.3	23262.2	16578.1	30314	4588.86	15705.1	1821.68	16432.2	31044.7	15864.8	28106.2	12673.1
PWY-6121: 5-aminoimidazole ribonucleotide biosynthesis I|g__Veillonella.s__Veillonella_atypica	25790.1	30751.4	30961.9	38118.9	32190.8	38482.7	34206.2	36568.9	35278.3	27502.9	30170.5	29238.4	29906.4	31890.5	29291.6	36348.6	33651.2	34252	33031.6	32276.9	34897.9	29700.9	28748.8	29092.8
PWY-6121: 5-aminoimidazole ribonucleotide biosynthesis I|unclassified	1341.97	0	0	4021.01	0	2469.9	12026.9	0	0	1334.45	5863.1	0	3478.07	0	9076.71	11589.9	0	8377.14	0	17072.3	1350.1	20.6375	0	8028.31
PWY-6122: 5-aminoimidazole ribonucleotide biosynthesis II	29403.1	30842.1	31035.6	39709.5	32211.5	38763.4	34212.2	37599.8	37610.9	29865	32023.4	30674.2	30164.5	31941.3	29694.6	36385.8	33931.5	36185.6	33348.3	32292.2	34919.1	29708.1	29154.7	29136.9
PWY-6122: 5-aminoimidazole ribonucleotide biosynthesis II|g__Lactobacillus.s__Lactobacillus_fermentum	0	0	0	0	0	0	0	0	0	6353.26	32023.4	0	0	0	0	0	0	0	0	0	0	0	0	0
PWY-6122: 5-aminoimidazole ribonucleotide biosynthesis II|g__Streptococcus.s__Streptococcus_anginosus_group	29403.1	30829.4	31035.6	0	29477.4	0	0	15258	27206.8	29865	32023.4	30674.2	30163	31939.8	0	33249.3	32441.1	35016.6	31386.8	24373	24476.4	29708.1	29154.7	29136.9
PWY-6122: 5-aminoimidazole ribonucleotide biosynthesis II|g__Streptococcus.s__Streptococcus_cristatus	0	100.38	0.00210732	9.93e-05	0.930256	3.88e-05	1.03e-05	0	388.646	1109.98	1.7116	0.000493855	0	1926.48	0.0386178	3269.59	0.00075328	0.121258	3.94799	0	5803.54	302.679	15.5923	0.000530292
PWY-6122: 5-aminoimidazole ribonucleotide biosynthesis II|g__Streptococcus.s__Streptococcus_infantis	0	0	0	119.974	0	0	0	0.000394798	0	0	0	0	0	0	0	0	0	0	0	64.1706	28.6776	0	0	0
PWY-6122: 5-aminoimidazole ribonucleotide biosynthesis II|g__Streptococcus.s__Streptococcus_mitis	0.000664511	0	0	0	0	0	0	1.86051	0.0562019	0	143.766	0	0	0.0023956	0	0	0.0160598	0	2e-05	3.54908	0	0	0	0
PWY-6122: 5-aminoimidazole ribonucleotide biosynthesis II|g__Streptococcus.s__Streptococcus_mutans	0.000446928	0	0	39041.2	0	29615.3	0	0	0	0.054438	34.1254	0.297288	0.00139058	0.00709735	27044.5	0	0.109731	0.00768582	0	0.0109309	0.912125	23991.2	29073.3	28572.1
PWY-6122: 5-aminoimidazole ribonucleotide biosynthesis II|g__Streptococcus.s__Streptococcus_oralis	100.975	0	4886.71	34.9425	0	8.53e-05	0	14.2959	0.0706445	1229.8	267.324	33.0456	0.000929066	274.81	0.035779	1.73841	0.139384	63.3765	2.16673	18652.8	3.49e-06	0.000347585	102.2	1.47616
PWY-6122: 5-aminoimidazole ribonucleotide biosynthesis II|g__Streptococcus.s__Streptococcus_parasanguinis	26.814	0.000860496	0.00799477	0	0	0.00122492	0	0	0	50.7325	282.537	252.25	1.45162	0	0.000380091	0	0	0	0	0	0	0.0611749	40.2253	1108.95
PWY-6122: 5-aminoimidazole ribonucleotide biosynthesis II|g__Streptococcus.s__Streptococcus_salivarius	4300.85	30231.3	12231.7	22214.3	15556.6	3394.75	29931.5	153.963	346.601	16496.7	31081.6	22561.2	23561.5	21782.5	14929.5	29100	3773.15	13758.4	1473.44	14635.3	30206.8	14209.5	27855.8	11104.4
PWY-6122: 5-aminoimidazole ribonucleotide biosynthesis II|g__Veillonella.s__Veillonella_atypica	26572.8	30730.1	30943.6	38048.8	32186	38414.1	34204.7	36320.2	35308.8	27179.7	29740.5	29378.2	30050	31878.2	29506.2	36339.4	33612.2	34675.7	32962.9	32273.1	34893.2	29704.4	28685.9	29092.4
PWY-6122: 5-aminoimidazole ribonucleotide biosynthesis II|unclassified	1099.4	21297.7	0	3283.43	0	2002.71	10349.1	0	0	1077.25	4868.76	0	2848.13	0	7734.19	10034.7	0	7027.63	0	15273.9	1758.3	24.1644	0	18915.1
PWY-6123: inosine-5'-phosphate biosynthesis I	29403.1	30842.1	31035.6	39709.5	32211.5	38763.4	34212.2	37599.8	37610.9	29865	32023.4	30674.2	30164.5	31941.3	29694.6	36385.8	33931.5	36185.6	33348.3	32292.2	34919.1	29708.1	29154.7	29136.9
PWY-6123: inosine-5'-phosphate biosynthesis I|g__Lactobacillus.s__Lactobacillus_fermentum	0	0	0	0	0	0	0	0	0	0	32023.4	0	0	0	0	0	0	0	0	0	0	0	0	0
PWY-6123: inosine-5'-phosphate biosynthesis I|g__Streptococcus.s__Streptococcus_anginosus_group	29378.4	30822.4	31035.6	0	9389.4	0	0	18400.4	16926.1	29865	32023.4	30674.2	30143.3	31858.1	0	36380.7	33790.5	32435.5	33336.2	22854.7	34140.5	29708.1	29154.7	29136.9
PWY-6123: inosine-5'-phosphate biosynthesis I|g__Streptococcus.s__Streptococcus_cristatus	1251.6	0.0615239	1.48333	5709.24	110.054	5491.87	4045.65	358.678	12929	104.075	0.11507	0.618757	9.05e-06	16.0565	22970.6	7962.74	413.123	0.645312	123.027	0	12332.6	32.2051	5.12778	0.0179396
PWY-6123: inosine-5'-phosphate biosynthesis I|g__Streptococcus.s__Streptococcus_infantis	0	0	0	22738.5	0	0	0	4077.69	2.85268	0	0	0	0	0	0	0	0	21817.6	0	11943.2	17673.5	0	0	0
PWY-6123: inosine-5'-phosphate biosynthesis I|g__Streptococcus.s__Streptococcus_mitis	0.520747	0	0	0	0	0	0	0.00659501	6847.37	0	155.775	0	0	2.81725	0.00173119	0	0.329265	2475.23	1475.11	12.8529	0	0	0	0
PWY-6123: inosine-5'-phosphate biosynthesis I|g__Streptococcus.s__Streptococcus_mutans	29397.2	30651.6	31021.3	39708.2	19799.3	27463.6	0	0	0	29865	32023.4	30674.2	29993.9	24551.9	29693.2	1291.26	29.8143	1.58007	7809.99	135.898	6264	29708.1	29154.7	29136.9
PWY-6123: inosine-5'-phosphate biosynthesis I|g__Streptococcus.s__Streptococcus_oralis	0.833479	3.08e-06	0.108954	122.355	0	8.50366	0	55.2171	0.000101549	0.202333	16.9827	0	0	52.5929	102.947	0	0	1.33719	6.67e-06	0.00357474	0	0.000151511	81.8753	174.481
PWY-6123: inosine-5'-phosphate biosynthesis I|g__Streptococcus.s__Streptococcus_parasanguinis	0	0	0	0	0	3.49e-05	0	0	0	0	3.2e-06	0	0	0	0.000293976	0	0	0	0	3.23e-06	0	0	0	0.903101
PWY-6123: inosine-5'-phosphate biosynthesis I|g__Streptococcus.s__Streptococcus_salivarius	29362.1	30766.6	29057.6	39704.4	32204.1	38763.4	34211.6	37599.8	37610.9	29862.6	32004.5	30663.7	30163.8	31941.3	29694.6	36385.8	33931.5	36185.6	33348	32292.2	34919.1	29694.9	26812.1	29105.9
PWY-6123: inosine-5'-phosphate biosynthesis I|g__Streptococcus.s__Streptococcus_sp_HMSC071D03	0	0	0	0	0	0	0	0	0	0	0	0	0	0	0	0	0	0	0	0	8665.88	0	0	0
PWY-6123: inosine-5'-phosphate biosynthesis I|g__Veillonella.s__Veillonella_atypica	28726.8	30661.2	31031.3	36359.9	32207.9	38567.9	34201.5	37594.1	37562.8	28328.1	30123.8	25755	28970.2	31064.6	20401.8	36111.5	33723.3	35437.3	33340.3	32268.6	34868.7	29703.8	28680.5	28745.9
PWY-6123: inosine-5'-phosphate biosynthesis I|g__Veillonella.s__Veillonella_dispar	0	729.249	0	0	8357.16	407.178	540.406	0	0	0	347.967	0	0	0	0	9655.01	0	0	2281.75	24.1483	0	631.897	53.9422	0
PWY-6123: inosine-5'-phosphate biosynthesis I|g__Veillonella.s__Veillonella_infantium	0	0	0	0	0	0	0	0	0	0	0	0	0	0	0	0	24.5337	0	0	0	0	0	0	0
PWY-6123: inosine-5'-phosphate biosynthesis I|g__Veillonella.s__Veillonella_parvula	0	1006.79	0	0	0	0	0	0	0	0	4525.08	0	0	0	0	0	0	0	9494.29	1770.61	0	121.617	1037.91	0
PWY-6123: inosine-5'-phosphate biosynthesis I|unclassified	0	842.239	820.61	2.16259	4042.56	15181.3	17738.7	0	1952.22	0	0	0	650.745	262.321	3388.47	1495.16	0	0	0	2976.52	11962	0	76.1317	17229.4
PWY-6124: inosine-5'-phosphate biosynthesis II	29403.1	30842.1	31035.6	39709.5	32211.5	38763.4	34212.2	37599.8	37610.9	29865	32023.4	30674.2	30164.5	31941.3	29694.6	36385.8	33931.5	36185.6	33348.3	32292.2	34919.1	29708.1	29154.7	29136.9
PWY-6124: inosine-5'-phosphate biosynthesis II|g__Lactobacillus.s__Lactobacillus_fermentum	0	0	0	0	0	0	0	0	0	0	32023.4	0	0	0	0	0	0	0	0	0	0	0	0	0
PWY-6124: inosine-5'-phosphate biosynthesis II|g__Streptococcus.s__Streptococcus_anginosus_group	27832.5	28824.1	18990	0	0.779229	0	0	259.732	15248.9	29842.7	31950.3	30671.2	20699.4	22774.3	0	36376.8	5534.08	26590.3	22282.4	473.833	33989.4	29708.1	10547.2	29136.8
PWY-6124: inosine-5'-phosphate biosynthesis II|g__Streptococcus.s__Streptococcus_cristatus	131.25	0	1.23612	0	0	0	0	0.0140059	0	2.72258	0.0958909	0	0	0	212.763	1739.45	0.193878	0.148477	0	0	1688.83	0.0337098	0	0.0149501
PWY-6124: inosine-5'-phosphate biosynthesis II|g__Streptococcus.s__Streptococcus_infantis	0	0	0	8.38626	0	0	0	3462.05	2.37727	0	0	0	0	0	0	0	0	20343.9	0	10607.8	27719.3	0	0	0
PWY-6124: inosine-5'-phosphate biosynthesis II|g__Streptococcus.s__Streptococcus_mitis	3.55527	0	0	0	0	0	0	0.0054971	0	0	0	0	0	0	0	0	0	0	0	0	0	0	0	0
PWY-6124: inosine-5'-phosphate biosynthesis II|g__Streptococcus.s__Streptococcus_mutans	0.00293149	0.00681303	0	130.689	6.44e-06	4.18214	0	0	0	4.10152	0.00940527	2397.37	1.02946	136.448	138.581	66.7163	3.32847	1.31675	6916.06	113.589	0	0.000710024	0	2.33e-05
PWY-6124: inosine-5'-phosphate biosynthesis II|g__Streptococcus.s__Streptococcus_oralis	0.0136401	0	0	0	0	0	0	0.00694845	0	0	0	0	0	0	0	0	0	1.11433	0	0	0	0	0	0
PWY-6124: inosine-5'-phosphate biosynthesis II|g__Streptococcus.s__Streptococcus_parasanguinis	0	0	0	0	0	2.71e-05	0	4646.45	0	0	3.2e-06	0	0	0	0.0490792	0	3.39e-06	0	71.9188	0.000442403	0	0	0	0.770531
PWY-6124: inosine-5'-phosphate biosynthesis II|g__Streptococcus.s__Streptococcus_salivarius	29218.8	29413.2	25849.1	39437.5	31681.6	38763.4	34208.2	37599.8	37583.3	29756.9	31800.7	30125.3	30128.5	30883.5	29694.5	36380.5	33865.5	36185.6	33346.1	32229	34911.6	21596.8	20448.4	27822.6
PWY-6124: inosine-5'-phosphate biosynthesis II|g__Streptococcus.s__Streptococcus_sp_HMSC071D03	0	0	0	0	0	0	0	0	0	0	0	0	0	0	0	0	0	0	0	0	0.421473	0	0	0
PWY-6124: inosine-5'-phosphate biosynthesis II|g__Veillonella.s__Veillonella_atypica	28595.3	30625.3	31030.5	35756.7	32207.2	38529.1	34199.4	37593	37553.2	28039.5	29770.7	24954.6	28742.6	30895	19200.1	36057.2	33682	35291.4	33338.7	32263.9	34858.6	29703	28587.5	28668.9
PWY-6124: inosine-5'-phosphate biosynthesis II|g__Veillonella.s__Veillonella_dispar	0	615.666	1144.48	5378.36	7504.64	342.067	5236.89	0.0315199	213.821	0	379.592	8523.71	2859.98	8472.75	0	9174.5	5103.6	0	5240.19	20.1439	0	530.308	140.247	1449.5
PWY-6124: inosine-5'-phosphate biosynthesis II|g__Veillonella.s__Veillonella_infantium	0	0	0	0	0	0	0	0	0	0	0	0	0	0	0	0	20.7193	0	0	0	0	0	0	0
PWY-6124: inosine-5'-phosphate biosynthesis II|g__Veillonella.s__Veillonella_parvula	2609.32	854.453	0	0	0	0	0	0	0	0	4064.59	0	0	0	0	0	0	0	8362.46	1494.19	0	101.417	870.28	0
PWY-6124: inosine-5'-phosphate biosynthesis II|unclassified	0	757.03	676.435	1.79492	3404.24	0.0861865	13646.7	7491.71	2621.02	0	0	0	3902.04	218.953	107.681	1271.99	0	0.00493933	39.0334	1297.21	10571.9	0	0.0899771	15959
PWY-6125: superpathway of guanosine nucleotides de novo biosynthesis II	0.00394296	0	0	0	0	0	0	0	0	0	0	0	0	0	0	0	0	0	0	0	0	0	0	0
PWY-6125: superpathway of guanosine nucleotides de novo biosynthesis II|g__Streptococcus.s__Streptococcus_anginosus_group	0	6.17e-06	0	0	0	0	0	0	0	0	0	0	0	0	0	0	0	0	0	0	0	0	0	0
PWY-6125: superpathway of guanosine nucleotides de novo biosynthesis II|g__Streptococcus.s__Streptococcus_mitis	0	0	0	0	0	0	0	0	0	0	0	0	0	0	0	0	0	7.24e-06	0	0	0	0	0	0
PWY-6125: superpathway of guanosine nucleotides de novo biosynthesis II|g__Streptococcus.s__Streptococcus_oralis	0	0	0	0	0	0	0	0	0.0114111	0.00417513	0.0900306	0	0	0.000689932	0	0	0	1.81e-05	0	0	0	0	0	2.91e-06
PWY-6125: superpathway of guanosine nucleotides de novo biosynthesis II|g__Streptococcus.s__Streptococcus_salivarius	0	0	0	0	0	0	0	0	0	0	0	0	0	0	0	0	0	0	0	0	0	0	0	0
PWY-6125: superpathway of guanosine nucleotides de novo biosynthesis II|g__Veillonella.s__Veillonella_atypica	16301.1	14042.7	20668.8	7688.74	29687.8	13792.4	21309	5627.38	9396.25	25192.3	12195.5	28588.4	27702.6	29216.1	25634.8	33944.1	19150.4	21581.3	12192.7	24850.9	24593	23483.6	10078.9	5520.56
PWY-6125: superpathway of guanosine nucleotides de novo biosynthesis II|g__Veillonella.s__Veillonella_dispar	1.01175	111.482	21.5892	245.559	0	14709.7	0	0	0	0	178.851	498.16	6.90172	188.793	81.87	0	0	0	2159.92	0	0	0	10.0919	6.21835
PWY-6125: superpathway of guanosine nucleotides de novo biosynthesis II|g__Veillonella.s__Veillonella_parvula	15928.4	0	0	0	0	0	0	0	0	0	0	0	0	0	0	7072.79	0	0	0	0	8198.84	0	6899.08	0
PWY-6125: superpathway of guanosine nucleotides de novo biosynthesis II|unclassified	0	0	0	0	0.452582	0	64.0763	0	0	0	0	0	0	0	0	61.4614	0	0	0	0	0	57.5217	0	0
PWY-6126: superpathway of adenosine nucleotides de novo biosynthesis II	55.0584	14.6454	0	0	0	0	0	0	0	0	0	0	0	0	0	0	0	0	0	0	0	60.1641	0	0
PWY-6126: superpathway of adenosine nucleotides de novo biosynthesis II|g__Streptococcus.s__Streptococcus_mitis	0	0	0	0	0	0	0	0	0	0	455.167	0	0	0	0	0	0	0	0	0.000368131	0	0	0	0
PWY-6126: superpathway of adenosine nucleotides de novo biosynthesis II|g__Streptococcus.s__Streptococcus_oralis	1937.09	4.91276	7607.73	47	2.58954	0	7.53e-05	7802.27	2842.74	0.00636723	286.784	0	0.0628235	4616.92	1499.66	170.12	3.85918	3.07249	0	1870.44	133.763	8.31456	0	63.4143
PWY-6126: superpathway of adenosine nucleotides de novo biosynthesis II|g__Streptococcus.s__Streptococcus_salivarius	0	0	0	0	0	0	0	0	0	0	0	0	0	0	0	0	0	0	0	0	0	0	0	0
PWY-6126: superpathway of adenosine nucleotides de novo biosynthesis II|g__Veillonella.s__Veillonella_atypica	16301.6	14067.3	20809.4	8615.82	29748.6	26438.8	22136.3	5672.82	9405.4	25358.1	12234.8	28940.9	28057	29585.6	26944.6	33974.5	21888.9	23362.4	12193.9	24864.1	24896.5	23497.6	10143	5521.64
PWY-6126: superpathway of adenosine nucleotides de novo biosynthesis II|g__Veillonella.s__Veillonella_dispar	2463.37	10488	6555.79	542.725	0	19749.7	0	11.2837	0	0	1376.02	2296.9	643.322	20714.8	2527.72	9957.02	0	6480.98	6269.25	0	15309.2	5648.45	7323.5	1915.12
PWY-6126: superpathway of adenosine nucleotides de novo biosynthesis II|g__Veillonella.s__Veillonella_infantium	0	0	0	0	0	0	0	0	0	0	0	0	0	0	0	0	6856.75	0	0	0	0	0	0	0
PWY-6126: superpathway of adenosine nucleotides de novo biosynthesis II|g__Veillonella.s__Veillonella_parvula	16187.7	2978.04	0	0	0	0	0	0	0	1878.58	9162.59	3247.56	0	0	0	0	0	0	6254.84	0	8069.4	147.836	2733.02	16278.2
PWY-6126: superpathway of adenosine nucleotides de novo biosynthesis II|unclassified	0	0	0	0	0	2422.54	0	0	0	0	0	0	0	0	25.4429	72.2311	0	1568.66	0	25719.1	18.5142	0	0	0
PWY-6147: 6-hydroxymethyl-dihydropterin diphosphate biosynthesis I	29197.1	28992.5	22382.5	0	0	0	0	0	0	29865	32023.4	30674.2	30139.6	31938.1	29694.6	1203.02	6449.25	7.15064	30.0093	0	0.0813755	8931.09	22422.8	28686.3
PWY-6147: 6-hydroxymethyl-dihydropterin diphosphate biosynthesis I|g__Lactobacillus.s__Lactobacillus_fermentum	0	0	0	0	0	0	0	0	0	0	0	0	0	0	0	0	0	0	0	0	0	0	0	0
PWY-6147: 6-hydroxymethyl-dihydropterin diphosphate biosynthesis I|g__Streptococcus.s__Streptococcus_mitis	679.167	0	0	381.538	0	0	0	7.77993	64.3654	0	23987.8	0	0	0.00120419	85.0917	0	21.6139	8.02492	0.000176746	72.3487	0	0	0	0
PWY-6147: 6-hydroxymethyl-dihydropterin diphosphate biosynthesis I|g__Streptococcus.s__Streptococcus_oralis	0.0545693	0	0.268883	1.99e-05	0	0	0	0.0093022	0.0399089	7.79283	399.076	0	0	10.9142	0.00054935	0	3.39e-06	596.222	3.33e-06	0	0	0	0.000215745	0
PWY-6147: 6-hydroxymethyl-dihydropterin diphosphate biosynthesis I|g__Streptococcus.s__Streptococcus_sp_HMSC071D03	0	0	0	0	0	0	0	0	0	0	0	0	0	0	0	0	0	0	0	0	0.0621909	0	0	0
PWY-6147: 6-hydroxymethyl-dihydropterin diphosphate biosynthesis I|unclassified	0	0	0	0	0.293099	0	0	0	0	0	0	0	3537.57	0	0	0	0	0	1.74238	0	0	12.3249	0.0703211	0
PWY-6151: S-adenosyl-L-methionine salvage I	29403.1	30842.1	31035.6	30259.6	32173.1	7287.82	7885.2	108.188	101.987	29865	32023.4	30674.2	30164.5	31939.9	29692.6	8699.28	24891	801.868	12128.6	17.0904	145.856	29708.1	29154.7	29136.9
PWY-6151: S-adenosyl-L-methionine salvage I|g__Lactobacillus.s__Lactobacillus_fermentum	0	0	0	0	0	0	0	0	0	0	0	0	0	0	0	0	0	0	0	0	0	0	0	0
PWY-6151: S-adenosyl-L-methionine salvage I|g__Streptococcus.s__Streptococcus_cristatus	0	0	0	0	0	0	0	0	0	3.14798	0	0	0	0	0	0	0	0	0	0	2.81267	0	0	0
PWY-6151: S-adenosyl-L-methionine salvage I|g__Streptococcus.s__Streptococcus_infantis	0	0	0	1135.91	0	0	0	1486.72	0	0	0	0	0	0	0	0	0	6.30761	0	8.83896	5.94e-05	0	0	0
PWY-6151: S-adenosyl-L-methionine salvage I|g__Streptococcus.s__Streptococcus_mitis	1785.68	0	0	3.99638	0	0	0	18.9316	5492.43	0	432.7	0	0	1140.74	58.8704	0	201.71	10.6037	21.9596	212.264	0	0	0	0
PWY-6151: S-adenosyl-L-methionine salvage I|g__Streptococcus.s__Streptococcus_mutans	0	0	0	0	0	0	0	0	0	0.00054653	0	0	0	0	0	0	0	0	0	0	0	0	0	0
PWY-6151: S-adenosyl-L-methionine salvage I|g__Streptococcus.s__Streptococcus_oralis	0	0.0388673	1889.59	0	8.7e-05	0.000127919	138.094	0	0.000236948	0.00213535	0	0	2.95837	0	0	0	0	0	0	0	0	1635.77	1267.76	0
PWY-6151: S-adenosyl-L-methionine salvage I|g__Streptococcus.s__Streptococcus_parasanguinis	0	0	0	0	0	0	0	0	0	0.00474555	0.00138341	0.00036809	0	0	0	0	0	0	0	0	0	0.000620899	4.08e-05	0
PWY-6151: S-adenosyl-L-methionine salvage I|g__Streptococcus.s__Streptococcus_salivarius	0	0	0	0	0	0	0	0	0	0	0	0	0	0	0	0	0	0	0	0	0	0	0	0
PWY-6151: S-adenosyl-L-methionine salvage I|g__Streptococcus.s__Streptococcus_sp_HMSC071D03	0	0	0	0	0	0	0	0	0	0	0	0	0	0	0	0	0	0	0	0	9.28606	0	0	0
PWY-6151: S-adenosyl-L-methionine salvage I|unclassified	64.1077	205.356	0	0	20921.1	2.50846	8647.06	4930.61	4320.2	0	0	0	27796.5	0	4822.69	20847	23896.3	1631.44	24187.4	527.287	30623.6	943.925	22.6413	0
PWY-6163: chorismate biosynthesis from 3-dehydroquinate	0	0	0	0	0	0	0	0	0	0	0	0	0	0	0	0	0	0	0	0	0	0	0	0
PWY-6163: chorismate biosynthesis from 3-dehydroquinate|g__Streptococcus.s__Streptococcus_mitis	0	0	0	0	0	0	0	0	0	0	0	0	0	0	5.58303	0	0	0	0	0	0	0	0	0
PWY-6163: chorismate biosynthesis from 3-dehydroquinate|g__Streptococcus.s__Streptococcus_mutans	0	0	0	0	0	0	0	0	0	0	6.4e-06	0	0	0	0	0	0	0	0	0	0	0	0	0
PWY-6163: chorismate biosynthesis from 3-dehydroquinate|g__Streptococcus.s__Streptococcus_oralis	0	0	2.0044	0.000992737	0	0	1.71e-05	0	0.0188167	0.0512036	9.68425	0.390995	0.0111337	0.00578456	0	0	0	1.09e-05	0	0	0	8.32e-05	1.54092	4.57315
PWY-6163: chorismate biosynthesis from 3-dehydroquinate|g__Streptococcus.s__Streptococcus_parasanguinis	0	0	0	0	0	0	0	0	0	0	0	0	0	0	0	0	0	0	0	0	0	0	0	0
PWY-6163: chorismate biosynthesis from 3-dehydroquinate|g__Streptococcus.s__Streptococcus_salivarius	0	0	0	0	0	0	0	0	0	0	0	0	0	0	0	0	0	0	0	0	0	0	0	0
PWY-6163: chorismate biosynthesis from 3-dehydroquinate|unclassified	0	0	1423.31	0	0	0	0.569356	0	0	1649.17	0	0	9377.1	16912.7	0	0	0	741.885	0	15952.4	2249.25	2.14656	0	122.65
PWY-6168: flavin biosynthesis III (fungi)	0	0	0	0	0	0	0	0	0	0	0	0	0	0	0	0	0	0	0	0	0	0	0	0
PWY-6168: flavin biosynthesis III (fungi)|g__Lactobacillus.s__Lactobacillus_fermentum	0	0	0	0	0	0	0	0	0	0	0	0	0	0	0	0	0	0	0	0	0	0	0	0
PWY-6168: flavin biosynthesis III (fungi)|g__Veillonella.s__Veillonella_atypica	1.87413	225.792	91.3404	0.0055077	149.619	30.3201	52.83	0.000120319	0.985491	0.00120356	0.00522302	0.0462966	52.0612	51.1279	0.00144316	0.0616048	29.6711	0.00112175	0	6.46e-06	578.225	8.12538	0.000131196	6.64058
PWY-6168: flavin biosynthesis III (fungi)|g__Veillonella.s__Veillonella_dispar	0	0	0	0	0	0	0	0	0	0	0	0	0	0	0	0	0	0	0	0	0	0	0	10615.5
PWY-6168: flavin biosynthesis III (fungi)|g__Veillonella.s__Veillonella_parvula	0	0	0	0	0	0	0	0	0	0	0	0	0	0	0	0	12565.4	0	0	0	0	0	0	0
PWY-6270: isoprene biosynthesis I	0	0	0	0	0	0	0	0	0	0	0	0	0	0	0	0	0	0	0	0	0	0	0	0
PWY-6277: superpathway of 5-aminoimidazole ribonucleotide biosynthesis	29403.1	30842.1	31035.6	39709.5	32211.5	38763.4	34212.2	37599.8	37610.9	29865	32023.4	30674.2	30164.5	31941.3	29694.6	36385.8	33931.5	36185.6	33348.3	32292.2	34919.1	29708.1	29154.7	29136.9
PWY-6277: superpathway of 5-aminoimidazole ribonucleotide biosynthesis|g__Lactobacillus.s__Lactobacillus_fermentum	0	0	0	0	0	0	0	0	0	6353.26	32023.4	0	0	0	0	0	0	0	0	0	0	0	0	0
PWY-6277: superpathway of 5-aminoimidazole ribonucleotide biosynthesis|g__Streptococcus.s__Streptococcus_anginosus_group	29403.1	30829.4	31035.6	0	29477.4	0	0	15258	27206.8	29865	32023.4	30674.2	30163	31939.8	0	33249.3	32441.1	35016.6	31386.8	24373	24476.4	29708.1	29154.7	29136.9
PWY-6277: superpathway of 5-aminoimidazole ribonucleotide biosynthesis|g__Streptococcus.s__Streptococcus_cristatus	0	100.38	0.00210732	9.93e-05	0.930256	3.88e-05	1.03e-05	0	388.646	1109.98	1.7116	0.000493855	0	1926.48	0.0386178	3269.59	0.00075328	0.121258	3.94799	0	5803.54	302.679	15.5923	0.000530292
PWY-6277: superpathway of 5-aminoimidazole ribonucleotide biosynthesis|g__Streptococcus.s__Streptococcus_infantis	0	0	0	119.974	0	0	0	0.000394798	0	0	0	0	0	0	0	0	0	0	0	64.1706	28.6776	0	0	0
PWY-6277: superpathway of 5-aminoimidazole ribonucleotide biosynthesis|g__Streptococcus.s__Streptococcus_mitis	0.000664511	0	0	0	0	0	0	1.86051	0.0562019	0	143.766	0	0	0.0023956	0	0	0.0160598	0	2e-05	3.54908	0	0	0	0
PWY-6277: superpathway of 5-aminoimidazole ribonucleotide biosynthesis|g__Streptococcus.s__Streptococcus_mutans	0.000446928	0	0	39041.2	0	29615.3	0	0	0	0.054438	34.1254	0.297288	0.00139058	0.00709735	27044.5	0	0.109731	0.00768582	0	0.0109309	0.912125	23991.2	29073.3	28572.1
PWY-6277: superpathway of 5-aminoimidazole ribonucleotide biosynthesis|g__Streptococcus.s__Streptococcus_oralis	100.975	0	4886.71	34.9425	0	8.53e-05	0	14.2959	0.0706445	1229.8	267.324	33.0456	0.000929066	274.81	0.035779	1.73841	0.139384	63.3765	2.16673	18652.8	3.49e-06	0.000347585	102.2	1.47616
PWY-6277: superpathway of 5-aminoimidazole ribonucleotide biosynthesis|g__Streptococcus.s__Streptococcus_parasanguinis	26.814	0.000860496	0.00799477	0	0	0.00122492	0	0	0	50.7325	282.537	252.25	1.45162	0	0.000380091	0	0	0	0	0	0	0.0611749	40.2253	1108.95
PWY-6277: superpathway of 5-aminoimidazole ribonucleotide biosynthesis|g__Streptococcus.s__Streptococcus_salivarius	4300.85	30231.3	12231.7	22214.3	15556.6	3394.75	29931.5	153.963	346.601	16496.7	31081.6	22561.2	23561.5	21782.5	14929.5	29100	3773.15	13758.4	1473.44	14635.3	30206.8	14209.5	27855.8	11104.4
PWY-6277: superpathway of 5-aminoimidazole ribonucleotide biosynthesis|g__Veillonella.s__Veillonella_atypica	26572.8	30730.1	30943.6	38048.8	32186	38414.1	34204.7	36320.2	35308.8	27179.7	29740.5	29378.2	30050	31878.2	29506.2	36339.4	33612.2	34675.7	32962.9	32273.1	34893.2	29704.4	28685.9	29092.4
PWY-6277: superpathway of 5-aminoimidazole ribonucleotide biosynthesis|unclassified	1099.4	21297.7	0	3283.43	0	2002.71	10349.1	0	0	1077.25	4868.76	0	2848.13	0	7734.19	10034.7	0	7027.63	0	15273.9	1758.3	24.1644	0	18915.1
PWY-6282: palmitoleate biosynthesis I (from (5Z)-dodec-5-enoate)	0	0	0	0	0	0	0	0	0	0	0	0	0	0	0	0	0	0	0	0	0	0	0	0
PWY-6282: palmitoleate biosynthesis I (from (5Z)-dodec-5-enoate)|g__Streptococcus.s__Streptococcus_infantis	0	0	0	0	0	0	0	22262.5	7887.16	0	0	0	0	0	0	0	0	0	0	13910	4819.6	0	0	0
PWY-6282: palmitoleate biosynthesis I (from (5Z)-dodec-5-enoate)|g__Streptococcus.s__Streptococcus_oralis	0	0	0	0	0	0	0	0	0	0	0	0	0	0	0	0	0	0	0	0	0	0	0	0
PWY-6282: palmitoleate biosynthesis I (from (5Z)-dodec-5-enoate)|unclassified	0	0	0	0	237.925	24.3276	162.213	0	0	0	0	0	434.12	0	5957.67	171.59	0	0	1.5281	0	0	0	5.09407	351.291
PWY-6284: superpathway of unsaturated fatty acids biosynthesis (E. coli)	0	0	0	0	0	0	0	0	0	0	0	0	0	0	0	0	0	0	0	0	0	0	0	0
PWY-6284: superpathway of unsaturated fatty acids biosynthesis (E. coli)|g__Streptococcus.s__Streptococcus_infantis	0	0	0	0	0	0	0	10584.2	0	0	0	0	0	0	0	0	0	0	0	8232.54	4543.06	0	0	0
PWY-6284: superpathway of unsaturated fatty acids biosynthesis (E. coli)|g__Streptococcus.s__Streptococcus_oralis	0	0	0	0	0	0	0	0	0	0	0	0	0	0	0	0	0	0	0	0	0	0	0	0
PWY-6284: superpathway of unsaturated fatty acids biosynthesis (E. coli)|unclassified	0	0	0	0	0	0	0	0	0	0	0	0	0	0	0	0	0	0	0	0	0	0	4.62267	0
PWY-6305: superpathway of putrescine biosynthesis	0	0	0	0	0	0	0	0	0	0	0	0	0	0	0	0	0	0	0	0	0	0	0	0
PWY-6317: D-galactose degradation I (Leloir pathway)	0	0	0	0	0	0	0	0	0	0	0	0	0	0	0	0	0	0	0	0	0	0	0	0
PWY-6317: D-galactose degradation I (Leloir pathway)|g__Streptococcus.s__Streptococcus_anginosus_group	0	0	0	0	0	0	0	0	0	0	0	421.294	0	0	0	0	0	0	0	0	0	0	0	0
PWY-6317: D-galactose degradation I (Leloir pathway)|g__Streptococcus.s__Streptococcus_parasanguinis	0	0	0	0	0	0	0	0	0	0	0	0	0	0	0	0	0	0	0	0	0	0	0	0
PWY-6317: D-galactose degradation I (Leloir pathway)|g__Streptococcus.s__Streptococcus_salivarius	0	0	0	0	0	0	0	0	0	0	0	0	0	0	0	0	0	0	0	0	0	0	0	0
PWY-6317: D-galactose degradation I (Leloir pathway)|unclassified	0	0	0	211.744	0	0	0.0601313	0	0	194.758	0	0	0	0	66.708	0	0	0	0	0	0	0	0	0
PWY-6353: purine nucleotides degradation II (aerobic)	0	0	0	0	0	0	0	0	0	0	0	0	0	0	0	0	0	0	0	0	0	0	0	0
PWY-6385: peptidoglycan biosynthesis III (mycobacteria)	29403.1	30842.1	31035.6	39709.5	32211.5	38763.4	34212.2	37599.8	37610.9	29865	32023.4	30674.2	30164.5	31941.3	29694.6	36385.8	33931.5	36185.6	33348.3	32292.2	34919.1	29708.1	29154.7	29136.9
PWY-6385: peptidoglycan biosynthesis III (mycobacteria)|g__Lactobacillus.s__Lactobacillus_fermentum	0	0	0	0	0	0	0	0	0	0	0	0	0	0	0	0	0	0	0	0	0	0	0	0
PWY-6385: peptidoglycan biosynthesis III (mycobacteria)|g__Streptococcus.s__Streptococcus_oralis	0	0	0	0	0	0	0	0	0	0.00974795	0	9.51e-05	0	0	0	0	0	0	0	0	0	0	2.92e-06	0
PWY-6385: peptidoglycan biosynthesis III (mycobacteria)|g__Streptococcus.s__Streptococcus_salivarius	0	0	0	0	0	0	0	0	0	0	0	0	0	0	0	0	0	0	0	0	0	0	0	0
PWY-6385: peptidoglycan biosynthesis III (mycobacteria)|g__Veillonella.s__Veillonella_atypica	0.0146016	0.0198716	0.00155488	1.61712	0.443546	0	0.13937	119.525	0.245501	136.475	10.5611	0.00521768	48.0334	7.27442	0.00350099	0.0418255	0.0117132	0.0121258	4.67e-05	2.12438	0.00138629	0.726624	0	0.709437
PWY-6385: peptidoglycan biosynthesis III (mycobacteria)|unclassified	0.745005	15570	0	0	0	6679.04	5246.65	0	0	5180.13	0	12272.3	0	18518.9	0	12201.5	18466.5	0	3840.47	0	0	6124.55	1197.19	0
PWY-6386: UDP-N-acetylmuramoyl-pentapeptide biosynthesis II (lysine-containing)	29403.1	30842.1	31035.6	39709.5	32211.5	38763.4	34212.2	37599.8	37610.9	29865	32023.4	30674.2	30164.5	31941.3	29694.6	36385.8	33931.5	36185.6	33348.3	32292.2	34919.1	29708.1	29154.7	29136.9
PWY-6386: UDP-N-acetylmuramoyl-pentapeptide biosynthesis II (lysine-containing)|g__Lactobacillus.s__Lactobacillus_fermentum	0	0	0	0	0	0	0	0	0	0	0	0	0	0	0	0	0	0	4e-05	3.23e-06	0	0	0	0
PWY-6386: UDP-N-acetylmuramoyl-pentapeptide biosynthesis II (lysine-containing)|g__Streptococcus.s__Streptococcus_infantis	0	0	0	0	0	0	0	0.369689	0	0	0	0	0	0	0	0	0	0	0	37.8833	0	0	0	0
PWY-6386: UDP-N-acetylmuramoyl-pentapeptide biosynthesis II (lysine-containing)|g__Streptococcus.s__Streptococcus_mitis	0	0	0	0	0	0	0	0	0	0	0	0	0	0	0	0	0	0	0	0	0	0	0	0
PWY-6386: UDP-N-acetylmuramoyl-pentapeptide biosynthesis II (lysine-containing)|g__Streptococcus.s__Streptococcus_mutans	6.92997	1.47832	0.117153	0	0	0	0	0	0	74.189	1.24942	35.516	0.000159872	0.160901	0	0	0	0	0	0	0	0.111702	0.454268	3.14164
PWY-6386: UDP-N-acetylmuramoyl-pentapeptide biosynthesis II (lysine-containing)|g__Streptococcus.s__Streptococcus_oralis	0.204405	0	0	0	0	0	0	0	0	0.0520338	0	0.00342017	0	2.24e-05	0.000264282	0	0	21.9357	0	0	0	0	1.39977	0.0117276
PWY-6386: UDP-N-acetylmuramoyl-pentapeptide biosynthesis II (lysine-containing)|g__Streptococcus.s__Streptococcus_parasanguinis	0	0	0	0	0	0	0	0	0	0	0	0	0	0	0	0	0	0	0	0	0	0	0	0
PWY-6386: UDP-N-acetylmuramoyl-pentapeptide biosynthesis II (lysine-containing)|g__Streptococcus.s__Streptococcus_salivarius	0	0	0	0	0	0	0	0	0	0	0	0	0	0	0	0	0	0	0	0	0	0	0	0
PWY-6386: UDP-N-acetylmuramoyl-pentapeptide biosynthesis II (lysine-containing)|g__Veillonella.s__Veillonella_atypica	0.0140429	0.000444127	0.00149281	1.34956	0.444435	0	0.13379	106.088	0.000372348	131.842	9.64232	0.0050091	46.2872	8.55226	0.00336143	0.0403082	0.0112449	0.0116083	4.67e-05	2.03925	0.00133042	0.697534	0	0.0394222
PWY-6386: UDP-N-acetylmuramoyl-pentapeptide biosynthesis II (lysine-containing)|unclassified	0.596011	17662.2	0	16304.2	0	5666.74	11491.8	0	0	7516.34	0	23758.3	12609.3	19138	0	12201	17047.1	0	3174	0	0	5146.25	7727.03	7.2339
PWY-6387: UDP-N-acetylmuramoyl-pentapeptide biosynthesis I (meso-diaminopimelate containing)	29403.1	30842.1	31035.6	39709.5	32211.5	38763.4	34212.2	37599.8	37610.9	29865	32023.4	30674.2	30164.5	31941.3	29694.6	36385.8	33931.5	36185.6	33348.3	32292.2	34919.1	29708.1	29154.7	29136.9
PWY-6387: UDP-N-acetylmuramoyl-pentapeptide biosynthesis I (meso-diaminopimelate containing)|g__Lactobacillus.s__Lactobacillus_fermentum	0	0	0	0	0	0	0	0	0	0	0	0	0	0	0	0	0	0	0	0	0	0	0	0
PWY-6387: UDP-N-acetylmuramoyl-pentapeptide biosynthesis I (meso-diaminopimelate containing)|g__Streptococcus.s__Streptococcus_infantis	0	0	0	0	0	0	0	0	0	0	0	0	0	0	0	0	0	0	0	0.000703969	0	0	0	0
PWY-6387: UDP-N-acetylmuramoyl-pentapeptide biosynthesis I (meso-diaminopimelate containing)|g__Streptococcus.s__Streptococcus_mutans	0	0	8.69e-05	0	0	0	0	0	0	0.200869	5.12e-05	0.00811946	6.94e-05	0	0	0	0	0	0	0	0	4.46e-05	0.000192421	0.738082
PWY-6387: UDP-N-acetylmuramoyl-pentapeptide biosynthesis I (meso-diaminopimelate containing)|g__Streptococcus.s__Streptococcus_oralis	0	0	0	0	0	0	0	0	0	0.00779776	0	7.67e-05	0	0	0	0	0	0	0	0	0	0	2.92e-06	0
PWY-6387: UDP-N-acetylmuramoyl-pentapeptide biosynthesis I (meso-diaminopimelate containing)|g__Streptococcus.s__Streptococcus_parasanguinis	0	0	0	0	0	0	0	0	0	0	0	0	0	0	0	0	0	0	0	0	0	0	0	0
PWY-6387: UDP-N-acetylmuramoyl-pentapeptide biosynthesis I (meso-diaminopimelate containing)|g__Streptococcus.s__Streptococcus_salivarius	0	0	0	0	0	0	0	0	0	0	0	0	0	0	0	0	0	0	0	0	0	0	0	0
PWY-6387: UDP-N-acetylmuramoyl-pentapeptide biosynthesis I (meso-diaminopimelate containing)|g__Veillonella.s__Veillonella_atypica	0.589148	135.803	567.116	2.4137	0.844351	0	450.541	364.128	3.25394	468.731	35.015	295.964	875.314	204.208	1.8831	0.876433	2351.65	0.997687	16.1233	3878.84	1614.67	4271.03	0.00215453	1598.36
PWY-6387: UDP-N-acetylmuramoyl-pentapeptide biosynthesis I (meso-diaminopimelate containing)|unclassified	0.596008	13899.7	0	0	0	5608.26	11489.4	0	0	4379.3	0	16558	0	16874.8	0	10625.4	17132.1	0	3149.99	0	0	5112.79	3218.2	0
PWY-6396: superpathway of 2,3-butanediol biosynthesis	0	0	0	0	0	0	0	0	0	0	0	0	0	0	0	0	0	0	0	0	0	0	0	0
PWY-6470: peptidoglycan biosynthesis V (&beta;-lactam resistance)	29347.2	30835.3	31023.3	242.672	16802.3	36.0817	34167.7	1.75488	0.00454339	29666.3	31058.6	30674.2	26692.5	31941.2	28742.4	12313	31323.1	3993.86	22098.2	4536.92	3411.84	29684.8	29154.7	27193.2
PWY-6470: peptidoglycan biosynthesis V (&beta;-lactam resistance)|g__Lactobacillus.s__Lactobacillus_fermentum	0	0	0	0	0	0	0	0	0	0	0	0	0	0	0	0	0	0	0	0	0	0	0	0
PWY-6471: peptidoglycan biosynthesis IV (Enterococcus faecium)	29347.2	30835.3	31023.3	242.672	16802.3	36.0817	34167.7	1.75488	0.00454339	29666.3	31058.6	30674.2	26692.5	31941.2	28742.4	12313	31323.1	3993.86	22098.2	4536.92	3411.84	29684.8	29154.7	27193.2
PWY-6471: peptidoglycan biosynthesis IV (Enterococcus faecium)|g__Lactobacillus.s__Lactobacillus_fermentum	0	0	0	0	0	0	0	0	0	0	0	0	0	0	0	0	0	0	0	0	0	0	0	0
PWY-6471: peptidoglycan biosynthesis IV (Enterococcus faecium)|g__Streptococcus.s__Streptococcus_oralis	0	0	0	0	0	0	0	0	0	0	0	0	0	0	0	0	0	0	0	0	0	0	0	0
PWY-6471: peptidoglycan biosynthesis IV (Enterococcus faecium)|unclassified	0.0895326	0.371142	0	0	0	0	420.708	0	0	0	0	0	0	0	0	369.344	433.312	0	2.23285	0	0	0	43.0251	0
PWY-6507: 4-deoxy-L-threo-hex-4-enopyranuronate degradation	0	0	0	0	0	0	0	0	0	0	0	0	0	0	0	0	0	0	0	0	0	0	0	0
PWY-6527: stachyose degradation	0	0	0	0	0	0	0	0	0	0	0	0	0	0	0	0	0	0	0	0	0	0	0	0
PWY-6527: stachyose degradation|g__Lactobacillus.s__Lactobacillus_fermentum	0	0	0	0	0	0	0	0	0	0	0	0	0	0	0	0	0	0	0	0	0	0	0	0
PWY-6527: stachyose degradation|g__Streptococcus.s__Streptococcus_mutans	0.270871	0	0	0.00938732	0.000164279	0	0	0	0	0.0621462	0.0269797	0.0090765	0	9.58e-06	0	1.42841	0	0	0	0	0	13611.7	13231.9	3.50569
PWY-6527: stachyose degradation|g__Streptococcus.s__Streptococcus_oralis	0	0	0	0	0	0	0	0	0	0	0	0	0	0	0	0	0	0	0	0	0	0	0	0
PWY-6527: stachyose degradation|g__Streptococcus.s__Streptococcus_parasanguinis	0	0	0	0	0	0	0	0	0	0	0	0	0	0	0	0	0	0	0	0	0	0	0	0
PWY-6588: pyruvate fermentation to acetone	0	0	0	0	0	0	0	0	0	0	0	0	0	0	0	0	0	0	0	0	0	0	0	0
PWY-6606: guanosine nucleotides degradation II	0	0	0	0	0	0	0	0	0	0	0	0	0	0	0	0	0	0	0	0	0	0	0	0
PWY-6608: guanosine nucleotides degradation III	0	0	0	0	0	0	0	0	0	0	0	0	0	0	0	0	0	0	0	0	0	0	0	0
PWY-6609: adenine and adenosine salvage III	29403.1	30842.1	31035.6	39709.5	32211.5	38763.4	34212.2	37599.8	37610.9	29865	32023.4	30674.2	30164.5	31941.3	29694.6	36385.8	33931.5	36185.6	33348.3	32292.2	34919.1	29708.1	29154.7	29136.9
PWY-6609: adenine and adenosine salvage III|g__Lactobacillus.s__Lactobacillus_fermentum	0	0	0	0	0	0	0	0	0	0	0	0	0	0	0	0	0	0	0	0	0	0	0	0
PWY-6609: adenine and adenosine salvage III|g__Streptococcus.s__Streptococcus_cristatus	7842.88	0	0	0	0	0	1514.66	0	0	0	0	0	0	0	0	0	0	0	0	0	0	0	0	0
PWY-6609: adenine and adenosine salvage III|g__Streptococcus.s__Streptococcus_infantis	0	0	0	0	0	0	0	35075.8	0.97074	0	0	0	0	0	0	0	0	5322.18	0	5601.54	0	0	0	0
PWY-6609: adenine and adenosine salvage III|g__Streptococcus.s__Streptococcus_mitis	0.00177889	0	0	0	0	0	0	0.0970151	0.00204227	0	0	0	0	0.471287	0	0	0	0	0	0	0	0	0	0
PWY-6609: adenine and adenosine salvage III|g__Streptococcus.s__Streptococcus_mutans	29403.1	30842.1	31035.6	38665.8	32210.7	38763.4	0	0	0	29865	32023.4	30674.2	30164.5	31941.3	29694.6	36384.9	33859.2	33327.8	0	12434	5444.17	29708.1	29154.7	29136.9
PWY-6609: adenine and adenosine salvage III|g__Streptococcus.s__Streptococcus_oralis	785.945	3853.96	721.785	38137.3	0.000467067	13.8628	0	23935.4	3434.54	27918.3	21125.2	1394.93	11.9837	2859.07	0.677595	26.5621	3842.35	27558.1	54.508	0	2.90548	42.3547	27.3814	15335.4
PWY-6609: adenine and adenosine salvage III|g__Streptococcus.s__Streptococcus_parasanguinis	0	0	0	0	0	0	0	0	0	0	0	0	0	0	0	0	0	0	0	0	0	0	0	0
PWY-6609: adenine and adenosine salvage III|g__Streptococcus.s__Streptococcus_salivarius	5135.9	6.17e-06	0.47967	231.252	0	12082.5	16.8153	967.866	1150.66	0.997919	0.69307	0.0046134	6.81039	9043.1	3.84849	11988.1	0.187618	8420.31	42.2928	3372.81	824.276	14467.4	8323.69	501.563
PWY-6609: adenine and adenosine salvage III|g__Streptococcus.s__Streptococcus_sp_HMSC071D03	0	0	0	0	0	0	0	0	0	0	0	0	0	0	0	0	0	0	0	0	30057.1	0	0	0
PWY-6609: adenine and adenosine salvage III|g__Veillonella.s__Veillonella_atypica	25960.5	5820.01	1127.32	0.456071	0.0161058	10845.2	0.00121453	155.835	3.76e-05	417.329	2249.63	11025.7	7637.56	0.820175	10375	14446.8	8443.87	1122.57	1579.8	202.995	0.000687906	44.377	1319	561.878
PWY-6609: adenine and adenosine salvage III|unclassified	0.0174978	30826.8	31035.6	32817.1	18115.1	27467.1	34212.2	37598.4	37610.9	29864.8	31996	21625.7	30102.2	25396.7	29691.6	955.027	279.241	32267	22443.2	25197.2	1503.77	411.223	10544	14338.8
PWY-6612: superpathway of tetrahydrofolate biosynthesis	0	0	0	0	0	0	0	0	0	0	0	0	0	0	0	0	0	0	0	0	0	0	0	0
PWY-6612: superpathway of tetrahydrofolate biosynthesis|g__Streptococcus.s__Streptococcus_mitis	0.00399589	0	0	0	0	0	0	0	0	0	0	0	0	0	0	0	0	0	0	0	0	0	0	0
PWY-6612: superpathway of tetrahydrofolate biosynthesis|g__Streptococcus.s__Streptococcus_oralis	2.94e-06	0	1.61177	0	0	3.88e-06	0	0	0	0	0	0	6.03e-06	0.037975	0.00322483	0	0	0.0200468	0	0	0	0	0.00130321	0
PWY-6700: queuosine biosynthesis I (de novo)	0	0	0	0	0	0	0	0	0	0	0	0	0	0	0	0	0	0	0	0	0	0	0	0
PWY-6700: queuosine biosynthesis I (de novo)|g__Streptococcus.s__Streptococcus_infantis	0	0	0	0.0237423	0	0	0	30.7227	0	0	0	0	0	0	0	0	0	0.0504427	0	0.00247358	0	0	0	0
PWY-6700: queuosine biosynthesis I (de novo)|g__Streptococcus.s__Streptococcus_mitis	0	0	0	0	0	0	0	0	8.29351	0	27.4909	0	0	1.92e-05	0	0	0.000407178	0	0	0	0	0	0	0
PWY-6700: queuosine biosynthesis I (de novo)|g__Streptococcus.s__Streptococcus_mutans	0	0	0	0	0	0	0	0	0	0	0	0	0	0	0	0	0	0	0	0	0	0	0	0
PWY-6700: queuosine biosynthesis I (de novo)|g__Streptococcus.s__Streptococcus_oralis	0	0	0	0	0	0	0	0	0	0	0	0	0	0	0	0	0	0	0	0	0	0	0	0
PWY-6700: queuosine biosynthesis I (de novo)|g__Streptococcus.s__Streptococcus_salivarius	0	0	0	0	0	0	0	0	0	0	0	0	0	0	0	0	0	0	0	0	0	0	0	0
PWY-6700: queuosine biosynthesis I (de novo)|g__Streptococcus.s__Streptococcus_sp_HMSC071D03	0	0	0	0	0	0	0	0	0	0	0	0	0	0	0	0	0	0	0	0	0.774132	0	0	0
PWY-6700: queuosine biosynthesis I (de novo)|g__Veillonella.s__Veillonella_atypica	0	0	0	0	0	0	0	0	0	0	0	3.99e-05	0	0	0	0	0	0	0	0	0	0	0	0
PWY-6700: queuosine biosynthesis I (de novo)|unclassified	0	12.9861	235.337	0	0	0	0.000106058	0	0	0	0	0	0	675.411	8.96853	0	0	0	0.202915	0	0	0	0	1.93864
PWY-6703: preQ0 biosynthesis	0	0	0	0	0	0	0	0	0	0	0	0	0	0	0	0	0	0	0	0	0	0	0	0
PWY-6703: preQ0 biosynthesis|g__Streptococcus.s__Streptococcus_infantis	0	0	0	435.655	0	0	0	147.715	0.483371	0	0	0	0	0	0	0	0	35.6553	0	3952.6	165.517	0	0	0
PWY-6703: preQ0 biosynthesis|g__Streptococcus.s__Streptococcus_mitis	21341.2	0	0	5.79031	0	0	0	34945.5	37588.4	0	21134.9	0	0	18512.1	16124.1	0	14646.3	24202.5	5316.04	24196.1	0	0	0	0
PWY-6703: preQ0 biosynthesis|g__Streptococcus.s__Streptococcus_mutans	0	0	0	0	0	0	0	0	0	0	0	0	0	0	0	0	0	0	0	0	0	0	0	0
PWY-6703: preQ0 biosynthesis|g__Streptococcus.s__Streptococcus_oralis	46.2499	243.991	30680	0.00220785	996.879	22350.9	0.13938	0.00842612	316.037	13587.5	55.8352	7480.37	133.423	6225.61	0.00192124	0.779341	0.082535	6001.41	0.0968769	1.61e-05	1.40355	12541.5	280.296	28541.8
PWY-6703: preQ0 biosynthesis|g__Streptococcus.s__Streptococcus_salivarius	0	0	0	0	0	0	0	0	0	0	0	0	0	0	0	0	0	0	0	0	0	0	0	0
PWY-6703: preQ0 biosynthesis|g__Streptococcus.s__Streptococcus_sp_HMSC071D03	0	0	0	0	0	0	0	0	0	0	0	0	0	0	0	0	0	0	0	0	3307.77	0	0	0
PWY-6703: preQ0 biosynthesis|g__Veillonella.s__Veillonella_atypica	0.0415143	240.582	37.5065	0	23397.1	1.55e-05	22.0538	3.01e-05	229.925	178.551	0.0244339	359.047	0.103078	0.000389684	0.00337924	3.76028	23.118	0.00135696	0	0	0.0498575	0	9.04e-05	0
PWY-6737: starch degradation V	0	0	0	0	0	0	0	0	0	0	0	0	0	0	0	0	0	0	0	0	0	0	0	0
PWY-6737: starch degradation V|g__Streptococcus.s__Streptococcus_cristatus	0	0	0	0	0	0	0	0	500.284	0	0	0	0	0	0	0	0	0	0	0	0	0	0	0
PWY-6737: starch degradation V|g__Streptococcus.s__Streptococcus_infantis	0	0	0	552.812	0	0	0	10742.8	10.788	0	0	0	0	0	0	0	0	2482.9	0	420.796	972.134	0	0	0
PWY-6737: starch degradation V|g__Streptococcus.s__Streptococcus_mitis	0	0	0	0.0829491	0	0	0	62.3553	0.940069	0	0	0	0	0	0.127128	0	965.052	0.0595832	0	421.994	0	0	0	0
PWY-6737: starch degradation V|g__Streptococcus.s__Streptococcus_parasanguinis	0	0	0	0	0	0	0	0	0	0	0	0	0	0	0	0	0	0	0	0	0	0.00209442	0	0
PWY-6737: starch degradation V|g__Streptococcus.s__Streptococcus_salivarius	0	0	0	0	0	0	0	0	0	0	0	0	0	0	0	0	0	0	0	0	0	0	0	0
PWY-6737: starch degradation V|g__Streptococcus.s__Streptococcus_sp_HMSC071D03	0	0	0	0	0	0	0	0	0	0	0	0	0	0	0	0	0	0	0	0	197.688	0	0	0
PWY-6737: starch degradation V|unclassified	0	0	0	0	0	0	0.836392	0	0	6117.84	0	0	0	1071.82	0	0.0494592	0	0	541.47	0	0	72.325	0	0
PWY-6797: 6-hydroxymethyl-dihydropterin diphosphate biosynthesis II (Methanocaldococcus)	0	0	0	0	0	0	0	0	0	0	0	0	0	0	0	0	0	0	0	0	0	0	0	0
PWY-6797: 6-hydroxymethyl-dihydropterin diphosphate biosynthesis II (Methanocaldococcus)|g__Lactobacillus.s__Lactobacillus_fermentum	0	0	0	0	0	0	0	0	0	0	0	0	0	0	0	0	0	0	0	0	0	0	0	0
PWY-6859: all-trans-farnesol biosynthesis	0	0	0	0	0	0	0	0	0	0	0	0	0	0	0	0	0	0	0	0	0	0	0	0
PWY-6859: all-trans-farnesol biosynthesis|g__Streptococcus.s__Streptococcus_cristatus	0	0	0	0	0	0	0	0	1006.34	0	0	0	0	0	0	0	0	0	0	0	0	0	0	0
PWY-6897: thiamine diphosphate salvage II	0	0	0	0	0	0	0	0	0	0	0	0	0	0	0	0	0	0	0	0	0	0	0	0
PWY-6897: thiamine diphosphate salvage II|g__Lactobacillus.s__Lactobacillus_fermentum	0	0	0	0	0	0	0	0	0	0	0	0	0	0	0	0	0	0	0	0	0	0	0	0
PWY-6897: thiamine diphosphate salvage II|g__Streptococcus.s__Streptococcus_oralis	0	0	0	0	0	0	0	0	0	0	0	0	0	0	0	0	0	0	0	0	0	0	0	0
PWY-6936: seleno-amino acid biosynthesis (plants)	0	0	0	0	0	0	0	0	0	0	0	0	0	0	0	0	0	0	0	0	0	0	0.00653356	0
PWY-6936: seleno-amino acid biosynthesis (plants)|g__Lactobacillus.s__Lactobacillus_fermentum	0	0	0	0	0	0	0	0	0	0	0	0	0	0	0	0	0	0	0	0	0	0	0	0
PWY-6936: seleno-amino acid biosynthesis (plants)|g__Streptococcus.s__Streptococcus_anginosus_group	0	0	0	0	0	0	0	0	0	0	0	0	0	0	0	0	0	0.000162835	0	0	0	0	0	0
PWY-6936: seleno-amino acid biosynthesis (plants)|g__Streptococcus.s__Streptococcus_cristatus	0	0	0	0	0	0	0	0	0	0	0	0	0	0	0	0	0	0	0	0	20.1533	0	0	0
PWY-6936: seleno-amino acid biosynthesis (plants)|g__Streptococcus.s__Streptococcus_infantis	0	0	0	0	0	0	0	0	0	0	0	0	0	0	0	0	0	0	0	0.000158232	0	0	0	0
PWY-6936: seleno-amino acid biosynthesis (plants)|g__Streptococcus.s__Streptococcus_mitis	0	0	0	0	0	0	0	0	9.4e-05	0	0	0	0	0	0	0	0	0	0	0	0	0	0	0
PWY-6936: seleno-amino acid biosynthesis (plants)|g__Streptococcus.s__Streptococcus_oralis	0	0	0	0	0	0	0	0	0	0	0	0	0	0	0	0	0	0	0	0	0	0	0	0
PWY-6936: seleno-amino acid biosynthesis (plants)|g__Streptococcus.s__Streptococcus_parasanguinis	0	0	0	0	0	0	0	0	0	0	0	0	0	0	0	0	0	0	0	0	0	0	0	0
PWY-6936: seleno-amino acid biosynthesis (plants)|g__Streptococcus.s__Streptococcus_salivarius	0	0	0	0	0	0	0	0	0	0	0	0	0	0	0	0	0	0	0	0	0	0	0	0
PWY-6936: seleno-amino acid biosynthesis (plants)|g__Streptococcus.s__Streptococcus_sp_HMSC071D03	0	0	0	0	0	0	0	0	0	0	0	0	0	0	0	0	0	0	0	0	0.0647295	0	0	0
PWY-6936: seleno-amino acid biosynthesis (plants)|g__Veillonella.s__Veillonella_atypica	0	0	0	0	0	0	0	0	0	0	0	0	0	0	0	0	0	0	0	0	0	0	0	0
PWY-6936: seleno-amino acid biosynthesis (plants)|g__Veillonella.s__Veillonella_dispar	0	0	0	0	0	0	0	0	0	0	0	0	0	0	0	0	0	0	0	0	0	1.75128	0	0
PWY-6936: seleno-amino acid biosynthesis (plants)|unclassified	0	0	0	0	78.2253	0.373892	0.0093194	0	542.45	137.374	0	0	0	0	53.447	0	523.583	31.7088	0	363.495	41.0764	0	0.0709012	0
PWY-7003: glycerol degradation to butanol	0	0	0	0	0	0	0	0	0	0	0	0	0	0	0	0	0	0	0	0	0	0	0	0
PWY-7111: pyruvate fermentation to isobutanol (engineered)	28824.2	16014.2	17543.2	8.3623	25354.7	4038.92	17479.2	91.4919	0.00407702	29864.7	32023.4	30674.2	28390.8	10244.6	29620	4234.23	1626.98	19718	13053.6	29465.1	31111.9	29708.1	29027.4	29133.6
PWY-7111: pyruvate fermentation to isobutanol (engineered)|g__Streptococcus.s__Streptococcus_cristatus	0.0791974	6.5395	0	0	0	0	0	0.000206799	0	0	0	0	0	0	0	7.20758	0	0.744583	0.00715321	0	0	0	0	0
PWY-7111: pyruvate fermentation to isobutanol (engineered)|g__Streptococcus.s__Streptococcus_infantis	0	0	0	40.7129	0	0	0	2228.03	1.14284	0	0	0	0	0	0	0	0	26.4591	0	28133.1	26.138	0	0	0
PWY-7111: pyruvate fermentation to isobutanol (engineered)|g__Streptococcus.s__Streptococcus_mitis	79.7682	0	0	0	0	0	0	4086.28	106.885	0	28.3278	0	0	111.27	30.4185	0	6.5693	55.3609	0.330315	0.000962306	0	0	0	0
PWY-7111: pyruvate fermentation to isobutanol (engineered)|g__Streptococcus.s__Streptococcus_mutans	12.6052	1277.48	3.20109	3.97e-05	0	0	0	0	0	51.0763	1373.28	1261.82	2.0599	6.73053	0	0	3.73e-05	0	0	0	0	28773.4	25843.9	5035.44
PWY-7111: pyruvate fermentation to isobutanol (engineered)|g__Streptococcus.s__Streptococcus_oralis	2.94e-06	0	0.0571768	0	0	0	0	0	0.0520534	5340.7	13.9284	0.00984642	0	0	0.0108118	0	0	0.0203146	0.00873059	0.00368776	3.49e-06	0	0.00694464	0.0689
PWY-7111: pyruvate fermentation to isobutanol (engineered)|g__Streptococcus.s__Streptococcus_parasanguinis	70.703	135.889	0.000980724	0.00754877	0.199331	54.6948	2901.2	74.0214	330.063	715.907	31.9406	466.579	24.078	2.60696	8.70739	4.3912	1.25169	87.4524	3832.97	10188.4	1835.85	12.2323	0.163488	0.171037
PWY-7111: pyruvate fermentation to isobutanol (engineered)|g__Streptococcus.s__Streptococcus_salivarius	29403.1	30842.1	31035.6	39709.5	32211.5	38763.4	34212.2	37599.8	37610.9	29865	32023.4	30674.2	30164.5	31941.3	29694.6	36385.8	33931.5	36185.6	33348.3	32292.2	34919.1	29708.1	29154.7	29136.9
PWY-7111: pyruvate fermentation to isobutanol (engineered)|g__Streptococcus.s__Streptococcus_sp_HMSC071D03	0	0	0	0	0	0	0	0	0	0	0	0	0	0	0	0	0	0	0	0	6020.57	0	0	0
PWY-7111: pyruvate fermentation to isobutanol (engineered)|g__Veillonella.s__Veillonella_atypica	13366.4	8240.74	22958.8	84.738	13711.3	295.144	18096.6	0.0452289	15.7651	255.612	16973.1	20543.1	13712.4	5375.12	6562.3	2635.36	480.822	461.963	682.597	17251.1	4485.9	13781.2	1244.03	12.2722
PWY-7111: pyruvate fermentation to isobutanol (engineered)|g__Veillonella.s__Veillonella_dispar	28934.3	30538	23232.9	37189.5	31314.5	30096.6	11750.8	28689.3	31837.7	21294.3	23593.2	29245.3	19145.6	30391.2	22275.8	35573.7	861.617	29818.4	33002.4	31127.5	32443.6	25486.5	23569	26272.8
PWY-7111: pyruvate fermentation to isobutanol (engineered)|g__Veillonella.s__Veillonella_infantium	0	0	0	0	0	0	0	0	0	0	0	0	0	0	0	0	741.429	0	0	0	0	0	0	0
PWY-7111: pyruvate fermentation to isobutanol (engineered)|g__Veillonella.s__Veillonella_parvula	5471.4	0	205.754	0	0	250.467	0	0	0	0	0	0	0	0	0	891.75	0	0	0	1329.51	0	0	0	0
PWY-7111: pyruvate fermentation to isobutanol (engineered)|unclassified	18693.8	1.15561	50.5012	22587.8	22738.5	7519.76	34114.8	29.9859	47.0531	3775.23	22373.5	30644.1	30149.7	28649.8	28311.5	36081.6	29933.4	25870.7	22770.6	8396.38	29579.8	6152.25	118.916	16537.7
PWY-7115: C4 photosynthetic carbon assimilation cycle, NAD-ME type	0	0	0	0	0	0	0	0	0	0	0	0	0	0	0	0	0	0	0	0	0	0	0	0
PWY-7117: C4 photosynthetic carbon assimilation cycle, PEPCK type	0	0	0	0	0	0	0	0	0	0	0	0	0	0	0	0	0	0	0	0	0	0	0	0
PWY-7184: pyrimidine deoxyribonucleotides de novo biosynthesis I	35.4184	9.41651	0	0	0	0	0	0	0	0	0	0	0	0	0	0	0	0	0	0	0	38.6937	0	0
PWY-7184: pyrimidine deoxyribonucleotides de novo biosynthesis I|unclassified	0	0	0	0	0	0	0	0	0	0	255.075	0	0	0	0	0	0	0	0	0	0	0	0	0
PWY-7196: superpathway of pyrimidine ribonucleosides salvage	0	0	0	0	0	0	0	0	0	0	0	0	0	0	0	0	0	0	0	0	0	0	0	0
PWY-7197: pyrimidine deoxyribonucleotide phosphorylation	20.999	5.58085	0	0	0	0	0	0	0	0	0	0	0	0	0	0	0	0	0	0	0	22.9484	0	0
PWY-7197: pyrimidine deoxyribonucleotide phosphorylation|g__Streptococcus.s__Streptococcus_mitis	0	0	0	0	0	0	0	0	0	0	226.424	0	0	0	0	0	1.70045	12569.1	0	11177.8	0	0	0	0
PWY-7197: pyrimidine deoxyribonucleotide phosphorylation|g__Streptococcus.s__Streptococcus_oralis	1.47e-05	2.31741	3827.75	0.00243816	0.179093	0.267917	1.01891	7.52e-06	8866.12	0.00242504	543.931	0	0.0248465	0.00223589	8.36227	10.3843	3.39e-06	0.0168227	0	0.000797616	0.414511	3.1632	0	24.1845
PWY-7197: pyrimidine deoxyribonucleotide phosphorylation|g__Streptococcus.s__Streptococcus_salivarius	0	0	0	0	0	0	0	0	0	0	0	0	0	0	0	0	0	0	0	0	0	0	0	0
PWY-7197: pyrimidine deoxyribonucleotide phosphorylation|g__Veillonella.s__Veillonella_atypica	0.246528	9.65062	4.40422	0.110797	133.905	30.9853	7371.11	84.8931	0.416525	932.519	3.2e-06	11.3809	14134.4	4.57728	55.5568	473.574	0.0585488	141.538	4.93577	7.80577	5.72655	425.212	0.598368	0.409411
PWY-7197: pyrimidine deoxyribonucleotide phosphorylation|g__Veillonella.s__Veillonella_dispar	0	0	0	0	0	0	0	0	0	0	11861.9	0	0	0	0	0	0	0	0	0	0	0	0	1021.39
PWY-7197: pyrimidine deoxyribonucleotide phosphorylation|g__Veillonella.s__Veillonella_infantium	0	0	0	0	0	0	0	0	0	0	0	0	0	0	0	0	1622.98	0	0	0	0	0	0	0
PWY-7197: pyrimidine deoxyribonucleotide phosphorylation|g__Veillonella.s__Veillonella_parvula	0	0	0	0	0	0	0	0	0	0	8682.56	0	0	0	0	0	0	32104.7	0	0	0	0	0	10485.9
PWY-7197: pyrimidine deoxyribonucleotide phosphorylation|unclassified	27840.8	0	0	1.59e-05	6493.04	967.849	2312.66	0	0	7985.18	159.237	7360.05	22196.1	0.418894	29676.7	38.7602	0	35885.2	32905.5	27417.4	18466.6	15501.1	26081.2	2767.57
PWY-7198: pyrimidine deoxyribonucleotides de novo biosynthesis IV	36.7285	9.76515	0	0	0	0	0	0	0	0	0	0	0	0	0	0	0	0	0	0	0	40.121	0	0
PWY-7198: pyrimidine deoxyribonucleotides de novo biosynthesis IV|unclassified	0	0	0	0	0	0	0	0	0	0	260.323	0	0	0	0	0	0	0	0	0	0	0	0	0
PWY-7199: pyrimidine deoxyribonucleosides salvage	29403.1	30746.5	31035.6	22189.1	31572.4	26393.5	34197	37592.2	32329.1	29394.6	32021.4	30466.2	30127.3	31859.2	29669.5	34138.1	28190.4	9161.58	28675.5	24462.5	4786.82	22299.7	29151.7	25051.4
PWY-7199: pyrimidine deoxyribonucleosides salvage|g__Streptococcus.s__Streptococcus_mitis	0	0	0	0	0	0	0	0	0	0	0	0	0	0	6.83e-05	0	0	0	0	0	0	0	0	0
PWY-7199: pyrimidine deoxyribonucleosides salvage|g__Streptococcus.s__Streptococcus_mutans	0	0	0	0	0	0	0	0	0	0	0	0	0	0	0	0	0	0	0	0	0	0	0	0
PWY-7199: pyrimidine deoxyribonucleosides salvage|g__Streptococcus.s__Streptococcus_oralis	0	0	0	0	0	0	0	0	0.0542875	0	0	0.000236191	0	0	0	0	0	0	0	0	0	0	0	0
PWY-7199: pyrimidine deoxyribonucleosides salvage|g__Streptococcus.s__Streptococcus_parasanguinis	0	0	0	0	0	0	0	0	0	0	0.00861429	0	0	0	0	0	0	0	0	0	0	0.548524	0.0113324	0
PWY-7199: pyrimidine deoxyribonucleosides salvage|g__Streptococcus.s__Streptococcus_salivarius	0	0	0	0	0	0	0	0	0	0	0	0	0	0	0	0	0	0	0	0	0	0	0	0
PWY-7199: pyrimidine deoxyribonucleosides salvage|g__Streptococcus.s__Streptococcus_sp_HMSC071D03	0	0	0	0	0	0	0	0	0	0	0	0	0	0	0	0	0	0	0	0	220.875	0	0	0
PWY-7199: pyrimidine deoxyribonucleosides salvage|unclassified	0.114684	17.3337	25631.5	0	11.1632	3.51387	0	0	0	2614.72	0	0	0	0	0	0	161.045	0	5738.92	0	0	0	0	0
PWY-7208: superpathway of pyrimidine nucleobases salvage	31.4872	8.37051	0	0	0	0	0	0	0	0	0	0	0	0	0	0	0	0	0	0	0	34.4093	0	0
PWY-7208: superpathway of pyrimidine nucleobases salvage|g__Streptococcus.s__Streptococcus_anginosus_group	0	0	0	0	0	0	0	0	0	0	0	3.15377	0	0.000990179	0	0	0	0	0.187508	0	0	0	0	2.96149
PWY-7208: superpathway of pyrimidine nucleobases salvage|g__Streptococcus.s__Streptococcus_mitis	0	0	0	0	0	0	0	0	0	0	0	0	0	0	0	0	1.02979	0.000130268	0	0.0431003	0	0	0	0
PWY-7208: superpathway of pyrimidine nucleobases salvage|g__Streptococcus.s__Streptococcus_oralis	0.0164746	0.151601	2151.45	14.2467	0	0.0195174	0.0203597	0	2.69832	0.00363756	0	0	0.0192811	4.70153	0.0373944	1.82e-05	0.184173	1.74918	0	0.804314	0.158218	1.78624	0	1.26855
PWY-7208: superpathway of pyrimidine nucleobases salvage|g__Streptococcus.s__Streptococcus_salivarius	0	0	0	0	0	0	0	0	0	0	0	0	0	0	0	0	0	0	0	0	0	0	0	0
PWY-7208: superpathway of pyrimidine nucleobases salvage|g__Veillonella.s__Veillonella_atypica	26966.3	29286.7	23288.7	5257.03	25471.2	4.7976	19474.6	32710.1	35845.6	26909.4	24430.8	21559.5	28241.6	22079.2	11439.2	35151.7	27955	26442.4	24260.7	26102.8	26264	25925.9	7246.13	16162.4
PWY-7208: superpathway of pyrimidine nucleobases salvage|g__Veillonella.s__Veillonella_dispar	1425.52	65.7671	12.9185	2.4549	0	16733.4	0	0	0	0	107.498	5016.52	5151.23	111.616	67.612	8536.27	0	7195.12	579.626	0	357.579	1.95686	0	3.95035
PWY-7208: superpathway of pyrimidine nucleobases salvage|g__Veillonella.s__Veillonella_infantium	0	0	0	0	0	0	0	0	0	0	0	0	0	0	0	0	128.82	0	0	0	0	0	0	0
PWY-7208: superpathway of pyrimidine nucleobases salvage|g__Veillonella.s__Veillonella_parvula	15033.1	16024.4	3870.03	0	0	16496	0	0	0	637.431	4509.43	1674.28	0	0	17623	0	0	4344.23	6825.94	0	15755	393.774	12514.6	18953.9
PWY-7208: superpathway of pyrimidine nucleobases salvage|unclassified	0	0	0	0	0	0	0	0	0	0	5.722	0	74.4539	0	0	0	0	0	0.000663632	0	0	0	0.064114	0
PWY-7210: pyrimidine deoxyribonucleotides biosynthesis from CTP	39.3485	10.4624	0	0	0	0	0	0	0	0	0	0	0	0	0	0	0	0	0	0	0	42.9992	0	0
PWY-7210: pyrimidine deoxyribonucleotides biosynthesis from CTP|unclassified	0	0	0	0	0	0	0	0	0	0	354.608	0	0	0	0	0	0	0	0	0	0	0	0	0
PWY-7219: adenosine ribonucleotides de novo biosynthesis	29403.1	30842.1	31035.6	39709.5	32211.5	38763.4	34212.2	37599.8	37610.9	29865	32023.4	30674.2	30164.5	31941.3	29694.6	36385.8	33931.5	36185.6	33348.3	32292.2	34919.1	29708.1	29154.7	29136.9
PWY-7219: adenosine ribonucleotides de novo biosynthesis|g__Lactobacillus.s__Lactobacillus_fermentum	27412.2	7695.95	20798	0	0	0	0	0	0	29865	32023.4	30674.2	0	4171.07	0	0	0	0	0	0	0	29708.1	29154.7	29136.9
PWY-7219: adenosine ribonucleotides de novo biosynthesis|g__Streptococcus.s__Streptococcus_anginosus_group	0.0521494	0.0095148	1.19005	0	0.00166856	0	0	2419.07	25.5	137.077	3.52e-05	14123.5	12.8296	1185.64	0	1399.61	561.901	97.1104	45.9701	111.679	125.852	381.59	2.09085	75.3361
PWY-7219: adenosine ribonucleotides de novo biosynthesis|g__Streptococcus.s__Streptococcus_cristatus	314.443	2849.42	70.7743	34.1784	7.73e-05	0	4.72946	184.549	6472.26	1.86312	435.675	0	16.9582	1726.21	150.725	1258.47	81.1184	16.0649	300.378	0	32584.6	0.022489	0.00877847	0.0994938
PWY-7219: adenosine ribonucleotides de novo biosynthesis|g__Streptococcus.s__Streptococcus_infantis	0	0	0	399.97	0	0	0	19838.5	687.788	0	0	0	0	0	0	0	0	19542.7	0	578.116	692.867	0	0	0
PWY-7219: adenosine ribonucleotides de novo biosynthesis|g__Streptococcus.s__Streptococcus_mitis	28520.5	0	0	20015.3	0	0	0	37466.2	32696.3	0	22780.2	0	0	18480	23316.6	0	33768.2	30810.3	32087.5	18756.9	0	0	0	0
PWY-7219: adenosine ribonucleotides de novo biosynthesis|g__Streptococcus.s__Streptococcus_mutans	9977.51	20949.6	7383.84	0.085558	0.0579389	16.1045	0	0	0	29645.1	31878.4	30443.9	745.179	21932.1	34.3642	93.8547	2.04376	1158.18	0	0	0	3918.2	6293.56	6068.55
PWY-7219: adenosine ribonucleotides de novo biosynthesis|g__Streptococcus.s__Streptococcus_oralis	2791.27	6977.21	11567.5	5454.47	7958.8	819.869	10377.6	23743.1	2855.97	11639.3	10573.5	1348.37	7066.66	7484.17	1605.43	3760.84	10566	22533.3	11082	14406.9	12153	13241	17448.9	20322.4
PWY-7219: adenosine ribonucleotides de novo biosynthesis|g__Streptococcus.s__Streptococcus_parasanguinis	65.4671	202.697	35.8628	8.11277	35.5566	67.5231	10.4364	3.90811	0.0854857	2982.16	18703.3	2724.73	0.000603289	199.2	25.3114	0	0.870194	0.000329289	3.56193	291.296	0.55822	463.11	2531.18	5165.38
PWY-7219: adenosine ribonucleotides de novo biosynthesis|g__Streptococcus.s__Streptococcus_salivarius	28467.1	29096.5	14675.7	39709.3	32202.8	37744.6	34207.6	37599.5	37594.9	29137.3	26829	12945.4	30141.2	31850.2	29663.7	36077.9	33904.5	36185.6	33347.9	32291.9	34919.1	19315.9	18726.9	5831.53
PWY-7219: adenosine ribonucleotides de novo biosynthesis|g__Streptococcus.s__Streptococcus_sp_HMSC071D03	0	0	0	0	0	0	0	0	0	0	0	0	0	0	0	0	0	0	0	0	27389.1	0	0	0
PWY-7219: adenosine ribonucleotides de novo biosynthesis|g__Veillonella.s__Veillonella_atypica	29403.1	30842.1	31035.6	39709.5	32211.5	38763.4	34212.2	37599.8	37610.9	29865	32023.4	30674.2	30164.5	31941.3	29694.6	36385.8	33931.5	36185.6	33348.3	32292.2	34919.1	29708.1	29154.7	29136.9
PWY-7219: adenosine ribonucleotides de novo biosynthesis|g__Veillonella.s__Veillonella_dispar	28490.8	29619.8	23994.6	39002.6	32187.8	37202.6	27751.9	28885.1	36715.2	28791	31451.5	28745.9	25592.9	30646.6	25463.6	36206.4	5607.2	27970.6	32784.1	32021.8	33982.9	29694.4	28863	28198.7
PWY-7219: adenosine ribonucleotides de novo biosynthesis|g__Veillonella.s__Veillonella_infantium	0	0	0	0	0	0	0	0	0	0	0	0	0	0	0	0	28932.1	0	0	0	0	0	0	0
PWY-7219: adenosine ribonucleotides de novo biosynthesis|g__Veillonella.s__Veillonella_parvula	25649.4	29086.6	20943.4	0	28605.6	24476.8	0	2746.08	0	19815.6	12317.3	8467.81	0	0	22107.2	27807.8	9245.33	31125.5	29401.8	23938.2	31487.5	11542.3	21302.1	28487.1
PWY-7219: adenosine ribonucleotides de novo biosynthesis|unclassified	0	25507.1	0	62.2637	1191.16	38608.8	34075	14.9821	12181.8	2450.52	0	6635.27	439.497	0	12861.4	15155.2	0	13408.3	0.196285	32233.1	33679.7	18783.4	0	28003.6
PWY-7220: adenosine deoxyribonucleotides de novo biosynthesis II	23.6217	6.27831	0	0	0	0	0	0	0	0	0	0	0	0	0	0	0	0	0	0	0	25.8145	0	0
PWY-7220: adenosine deoxyribonucleotides de novo biosynthesis II|g__Streptococcus.s__Streptococcus_anginosus_group	0	3.08e-06	0	0	0	0	0	0	0.0427711	0	0	0.000147236	0	0.0106716	0	0	0	0	143.947	0.412855	0	0	0	0
PWY-7220: adenosine deoxyribonucleotides de novo biosynthesis II|g__Streptococcus.s__Streptococcus_mitis	0	0	0	0	0	0	0	0	0	0	253.053	0	0	0	0	0	1.913	13655.3	0	12059.6	0	0	0	0
PWY-7220: adenosine deoxyribonucleotides de novo biosynthesis II|g__Streptococcus.s__Streptococcus_oralis	4708.32	2.6513	11033.6	16978.6	288.509	6453.98	1.14635	6091.4	9122.73	0.00272966	632.691	0	0.0282189	9486.14	10548.6	510.409	97.0866	1.31697	0	7007.24	3558.05	3.565	0	27.4618
PWY-7220: adenosine deoxyribonucleotides de novo biosynthesis II|g__Streptococcus.s__Streptococcus_salivarius	0	0	0	0	0	0	0	0	0	0	0	0	0	0	0	0	0	0	0	0	0	0	0	0
PWY-7220: adenosine deoxyribonucleotides de novo biosynthesis II|g__Veillonella.s__Veillonella_atypica	10226.2	8154.04	14457.7	4215.1	26996.3	18567.5	15052.3	2660.59	4702.92	21110.5	6707.95	26913.2	25666.1	26936.8	23983.1	31216.3	14858	15865.9	6606.32	19028.1	18005.8	18375.7	5425.65	2653.79
PWY-7220: adenosine deoxyribonucleotides de novo biosynthesis II|g__Veillonella.s__Veillonella_dispar	1174.02	14517.5	17657.5	236.568	0	13107.4	0	21269.1	0	0	2164.75	1045.94	298.004	15336.2	6370.25	18206.3	0	3689.69	3543.97	0	10387.4	4390.82	4037.7	857.614
PWY-7220: adenosine deoxyribonucleotides de novo biosynthesis II|g__Veillonella.s__Veillonella_infantium	0	0	0	0	0	0	0	0	0	0	0	0	0	0	0	0	3793.95	0	0	0	0	0	0	0
PWY-7220: adenosine deoxyribonucleotides de novo biosynthesis II|g__Veillonella.s__Veillonella_parvula	12405.6	13541	14378.4	0	0	17611.6	0	925.428	0	11203.1	13883.4	3372.01	0	0	1426.77	21029.7	0	1957.67	3572.23	0	4600.23	12304.8	4617.08	11444
PWY-7220: adenosine deoxyribonucleotides de novo biosynthesis II|unclassified	18352.5	0	0	1.59e-05	7125.09	1085.43	2579.94	0	0	8692.78	179.03	8038.89	18450.5	0.471252	29634.1	43.5994	0	35918.3	32954.1	27885.1	19486.8	16161.7	17929.8	3060.7
PWY-7221: guanosine ribonucleotides de novo biosynthesis	31.4872	8.37051	0	0	0	0	0	0	0	0	0	0	0	0.00023956	0	205.976	549.184	0.0102695	7.57209	0	14408.8	34.4093	0	0
PWY-7221: guanosine ribonucleotides de novo biosynthesis|g__Streptococcus.s__Streptococcus_anginosus_group	1.47e-05	3.7e-05	0.00217249	0	1.32714	0	0	0.00636565	0.0388182	22.6893	0	0.271319	0	0	0	0	0.00355942	0.00272116	3e-05	0	0.000646003	0	0.000408165	0
PWY-7221: guanosine ribonucleotides de novo biosynthesis|g__Streptococcus.s__Streptococcus_cristatus	81.4137	0	0	0	0	0	1.86729	0.0387654	0	0	0	0	0	0	5.40761	485.539	0.000115367	7.6e-05	61.4934	0	0	0	3.00166	0
PWY-7221: guanosine ribonucleotides de novo biosynthesis|g__Streptococcus.s__Streptococcus_infantis	0	0	0	0.0767425	0	0	0	21.5015	7.52e-06	0	0	0	0	0	0	0	0	0	0	5.33829	0	0	0	0
PWY-7221: guanosine ribonucleotides de novo biosynthesis|g__Streptococcus.s__Streptococcus_mitis	0	0	0	0	0	0	0	0	0	0	308.743	0	0	2.87e-05	0	0	2.48916	0.112515	0	1.88155	0	0	0	0
PWY-7221: guanosine ribonucleotides de novo biosynthesis|g__Streptococcus.s__Streptococcus_mutans	52.4832	47.1215	0.283941	7098.62	0.000331779	137.588	0	0	0	33.2535	19.4452	1791.3	0.0149797	889.222	0.00102743	2776	75.6252	527.726	0	723.919	2541.05	3.37827	58.3321	4.97671
PWY-7221: guanosine ribonucleotides de novo biosynthesis|g__Streptococcus.s__Streptococcus_oralis	0	0	0.000254492	50.1002	0	0	0	0.0538543	0.0210245	0.0793424	14.5387	4.91e-05	0	0.0333403	0.0466116	0	3.39e-06	0.0368622	0	3.23e-06	0	0.000101008	0	0.00849341
PWY-7221: guanosine ribonucleotides de novo biosynthesis|g__Streptococcus.s__Streptococcus_salivarius	0.0715584	0	8.2595	0	0	0	0	0	0	0	6.71298	0	0	0.0495601	5.94e-06	0	0.020118	0	3.33e-06	1.53203	0	0	2.92e-06	0
PWY-7221: guanosine ribonucleotides de novo biosynthesis|g__Streptococcus.s__Streptococcus_sp_HMSC071D03	0	0	0	0	0	0	0	0	0	0	0	0	0	0	0	0	0	0	0	0	35.7529	0	0	0
PWY-7221: guanosine ribonucleotides de novo biosynthesis|g__Veillonella.s__Veillonella_atypica	29403.1	30691.1	31006.5	39652.7	32152.4	38723.5	34208.3	34441	37606.6	29721.3	31601.4	30319.6	30140.8	31939.2	27547.4	36328.2	33793.7	34034.7	33333.8	32275.1	34070.4	29708.1	29109.6	29132.4
PWY-7221: guanosine ribonucleotides de novo biosynthesis|g__Veillonella.s__Veillonella_dispar	1145.26	3036.82	630.397	1968.88	0	19179.3	0.399807	2.47455	1301.75	455.697	3856.81	6041.97	110.365	4114.01	79.9631	4541.81	145.833	5268.29	3506.94	6167.8	4625.1	2.4554	144.684	28.4278
PWY-7221: guanosine ribonucleotides de novo biosynthesis|g__Veillonella.s__Veillonella_infantium	0	0	0	0	0	0	0	0	0	0	0	0	0	0	0	0	29350.5	0	0	0	0	0	0	0
PWY-7221: guanosine ribonucleotides de novo biosynthesis|g__Veillonella.s__Veillonella_parvula	25344.8	28416.3	5259.63	0	0	11344	0	11368.7	0	16269.8	16338.6	22340.8	0	0	9919.08	9476.2	0	24480.1	25154.7	0	25833.9	24300.6	14461.9	19114
PWY-7221: guanosine ribonucleotides de novo biosynthesis|unclassified	0	0	0	0	1040.62	206.945	2965.24	0	0	219.906	219.428	0	919.413	0	21170.5	187.558	0	0	29626.7	1.94018	16.9721	15140.3	1834.32	10.5223
PWY-7222: guanosine deoxyribonucleotides de novo biosynthesis II	23.6217	6.27831	0	0	0	0	0	0	0	0	0	0	0	0	0	0	0	0	0	0	0	25.8145	0	0
PWY-7222: guanosine deoxyribonucleotides de novo biosynthesis II|g__Streptococcus.s__Streptococcus_anginosus_group	0	3.08e-06	0	0	0	0	0	0	0.0427711	0	0	0.000147236	0	0.0106716	0	0	0	0	143.947	0.412855	0	0	0	0
PWY-7222: guanosine deoxyribonucleotides de novo biosynthesis II|g__Streptococcus.s__Streptococcus_mitis	0	0	0	0	0	0	0	0	0	0	253.053	0	0	0	0	0	1.913	13655.3	0	12059.6	0	0	0	0
PWY-7222: guanosine deoxyribonucleotides de novo biosynthesis II|g__Streptococcus.s__Streptococcus_oralis	4708.32	2.6513	11033.6	16978.6	288.509	6453.98	1.14635	6091.4	9122.73	0.00272966	632.691	0	0.0282189	9486.14	10548.6	510.409	97.0866	1.31697	0	7007.24	3558.05	3.565	0	27.4618
PWY-7222: guanosine deoxyribonucleotides de novo biosynthesis II|g__Streptococcus.s__Streptococcus_salivarius	0	0	0	0	0	0	0	0	0	0	0	0	0	0	0	0	0	0	0	0	0	0	0	0
PWY-7222: guanosine deoxyribonucleotides de novo biosynthesis II|g__Veillonella.s__Veillonella_atypica	10226.2	8154.04	14457.7	4215.1	26996.3	18567.5	15052.3	2660.59	4702.92	21110.5	6707.95	26913.2	25666.1	26936.8	23983.1	31216.3	14858	15865.9	6606.32	19028.1	18005.8	18375.7	5425.65	2653.79
PWY-7222: guanosine deoxyribonucleotides de novo biosynthesis II|g__Veillonella.s__Veillonella_dispar	1174.02	14517.5	17657.5	236.568	0	13107.4	0	21269.1	0	0	2164.75	1045.94	298.004	15336.2	6370.25	18206.3	0	3689.69	3543.97	0	10387.4	4390.82	4037.7	857.614
PWY-7222: guanosine deoxyribonucleotides de novo biosynthesis II|g__Veillonella.s__Veillonella_infantium	0	0	0	0	0	0	0	0	0	0	0	0	0	0	0	0	3793.95	0	0	0	0	0	0	0
PWY-7222: guanosine deoxyribonucleotides de novo biosynthesis II|g__Veillonella.s__Veillonella_parvula	12405.6	13541	14378.4	0	0	17611.6	0	925.428	0	11203.1	13883.4	3372.01	0	0	1426.77	21029.7	0	1957.67	3572.23	0	4600.23	12304.8	4617.08	11444
PWY-7222: guanosine deoxyribonucleotides de novo biosynthesis II|unclassified	18352.5	0	0	1.59e-05	7125.09	1085.43	2579.94	0	0	8692.78	179.03	8038.89	18450.5	0.471252	29634.1	43.5994	0	35918.3	32954.1	27885.1	19486.8	16161.7	17929.8	3060.7
PWY-7228: superpathway of guanosine nucleotides de novo biosynthesis I	31.4872	8.37051	0	0	0	0	0	0	0	0	0	0	0	0	0	0	0	0	0	0	0	34.4093	0	0
PWY-7228: superpathway of guanosine nucleotides de novo biosynthesis I|g__Streptococcus.s__Streptococcus_anginosus_group	0	3.39e-05	0.000117935	0	0	0	0	0.00403822	0.0434443	0.00138574	0	0.00029754	0	0	0	0	0	0	4.67e-05	0	0	0	0	0
PWY-7228: superpathway of guanosine nucleotides de novo biosynthesis I|g__Streptococcus.s__Streptococcus_mitis	0	0	0	0	0	0	0	0	0	0	316.902	0	0	0	0	0	2.50932	0.16877	0	2.82214	0	0	0	0
PWY-7228: superpathway of guanosine nucleotides de novo biosynthesis I|g__Streptococcus.s__Streptococcus_oralis	0	0	0.000381738	75.0547	0	0	0	0.0807795	0.0315367	0.00532195	21.6202	0	0	0.0500105	0.0699159	0	3.39e-06	0.0547162	0	6.46e-06	0	0.000151511	0	0.0127387
PWY-7228: superpathway of guanosine nucleotides de novo biosynthesis I|g__Streptococcus.s__Streptococcus_salivarius	0	0	0	0	0	0	0	0	0	0	0	0	0	0	0	0	0	0	0	0	0	0	0	0
PWY-7228: superpathway of guanosine nucleotides de novo biosynthesis I|g__Veillonella.s__Veillonella_atypica	29399.5	30618.1	30329.8	17293.8	32065.2	25102.7	30011.8	34645.1	37273.5	29382.3	31544.3	29896.8	29234.7	30956	26865	36323.7	22384.8	28331.8	33333.2	32246.4	33833.2	29655.8	27976.3	29068.8
PWY-7228: superpathway of guanosine nucleotides de novo biosynthesis I|g__Veillonella.s__Veillonella_dispar	1251.81	4138.82	930.433	436.069	0	16050.9	0	3.71163	0	0	3059.04	1839.93	145.298	5526.12	119.34	6077.16	0	4556.31	3772.37	0	5719	3.68218	213.777	42.1024
PWY-7228: superpathway of guanosine nucleotides de novo biosynthesis I|g__Veillonella.s__Veillonella_infantium	0	0	0	0	0	0	0	0	0	0	0	0	0	0	0	0	6753.71	0	0	0	0	0	0	0
PWY-7228: superpathway of guanosine nucleotides de novo biosynthesis I|g__Veillonella.s__Veillonella_parvula	18546.9	18453.5	6810.77	0	0	13278.4	0	1741.19	0	14113.1	16159.9	5887.48	0	0	2554.9	11815.5	0	3654.05	6313.71	0	18409.1	16662.7	10134.2	14514.6
PWY-7228: superpathway of guanosine nucleotides de novo biosynthesis I|unclassified	0	0	0	0	1474.23	289.524	3084.86	0	0	326.462	225.366	0	1346.38	0	23399.9	75.4696	0	0	30686.7	2.91018	25.4483	15998.9	2626.8	15.7624
PWY-7229: superpathway of adenosine nucleotides de novo biosynthesis I	94.2598	25.0979	0	0	0	0	0	0	0	0	0	0	0	0	0	0	0	0	0	0	0	102.989	0	0
PWY-7229: superpathway of adenosine nucleotides de novo biosynthesis I|g__Streptococcus.s__Streptococcus_mitis	0	0	0	0	0	0	0	0	0	0	631.494	0	0	0	0	0	0	0	0	0.000316463	0	0	0	0
PWY-7229: superpathway of adenosine nucleotides de novo biosynthesis I|g__Streptococcus.s__Streptococcus_oralis	1787.4	6.98377	7495.77	40.306	2.22384	0	6.5e-05	9022.79	2594.2	0.0109157	272.019	0	0.102969	4367.04	1317.94	156.924	3.33625	5.2663	0	1693.05	115.524	14.2459	0	107.526
PWY-7229: superpathway of adenosine nucleotides de novo biosynthesis I|g__Streptococcus.s__Streptococcus_salivarius	0	0	0	0	0	0	0	0	0	0	0	0	0	0	0	0	0	0	0	0	0	0	0	0
PWY-7229: superpathway of adenosine nucleotides de novo biosynthesis I|g__Veillonella.s__Veillonella_atypica	20018.2	18189.4	24121	12788.1	30727.5	30476.2	25953.3	8778.78	13680	27059.6	16477.3	29638.7	28898.2	30523.5	28026	34939.3	25687.6	27409.6	16574.8	27499.8	28278.4	25739.7	13927.1	8337.13
PWY-7229: superpathway of adenosine nucleotides de novo biosynthesis I|g__Veillonella.s__Veillonella_dispar	3781.45	10112.9	5992.44	908.644	0	22074.3	0	9.67256	0	0	1360.3	3432.28	1022.97	23458.3	2351.2	9304.63	0	7667.35	8333.71	0	17010.8	6260.98	9478.98	3061.97
PWY-7229: superpathway of adenosine nucleotides de novo biosynthesis I|g__Veillonella.s__Veillonella_infantium	0	0	0	0	0	0	0	0	0	0	0	0	0	0	0	0	9371.18	0	0	0	0	0	0	0
PWY-7229: superpathway of adenosine nucleotides de novo biosynthesis I|g__Veillonella.s__Veillonella_parvula	18016.6	2658.85	0	0	0	0	0	0	0	1662.08	8927.32	3474.34	0	0	0	0	0	0	8391.21	0	10791.5	126.998	2661.71	18306.1
PWY-7229: superpathway of adenosine nucleotides de novo biosynthesis I|unclassified	0	0	0	0	0	3946.06	0	0	0	0	0	0	0	0	21.8109	95.9681	0	1353.04	0	25656.1	15.8719	0	0	0
PWY-7234: inosine-5'-phosphate biosynthesis III	29403.1	30842.1	31035.6	39709.5	32211.5	38763.4	34212.2	37599.8	37610.9	29865	32023.4	30674.2	30164.5	31941.3	29694.6	36385.8	33931.5	36185.6	33348.3	32292.2	34919.1	29708.1	29154.7	29136.9
PWY-7234: inosine-5'-phosphate biosynthesis III|g__Lactobacillus.s__Lactobacillus_fermentum	0	0	0	0	0	0	0	0	0	0	32023.4	0	0	0	0	0	0	0	0	0	0	0	0	0
PWY-7234: inosine-5'-phosphate biosynthesis III|g__Streptococcus.s__Streptococcus_anginosus_group	28071.2	29133.1	20303.3	0	0.935039	0	0	310.996	6190.83	29846.4	31962.4	30671.7	21836.1	23895.1	0	36375.8	6428.58	26636	23583.9	564.889	9244.09	29708.1	11802.7	29136.8
PWY-7234: inosine-5'-phosphate biosynthesis III|g__Streptococcus.s__Streptococcus_cristatus	148.372	0	0.014596	0	0	0	0	0.0168034	0	3.21673	0	0	0	0	254.607	1877.07	0.232587	0.156561	0	0	1906.66	0.0404238	0	0
PWY-7234: inosine-5'-phosphate biosynthesis III|g__Streptococcus.s__Streptococcus_infantis	0	0	0	10.0621	0	0	0	34.2021	0.00234316	0	0	0	0	0	0	0	0	291.343	0	4658.5	1003.53	0	0	0
PWY-7234: inosine-5'-phosphate biosynthesis III|g__Streptococcus.s__Streptococcus_mitis	0	0	0	0	0	0	0	0	0	0	0	0	0	0	0	0	0	0	0	0	0	0	0	0
PWY-7234: inosine-5'-phosphate biosynthesis III|g__Streptococcus.s__Streptococcus_mutans	0.00351956	0.00817317	0	156.724	9.66e-06	5.01833	0	0	0	4.92169	0.0112882	2832.57	1.23535	163.472	166.142	77.6804	3.7432	0.549163	3307.19	36.9681	0	0.000852622	0	2.62e-05
PWY-7234: inosine-5'-phosphate biosynthesis III|g__Streptococcus.s__Streptococcus_oralis	0.01621	0	0	0	0	0	0	0.00833589	0	0	0	0	0	0	0	0	0	0.00180928	0	0	0	0	0	0
PWY-7234: inosine-5'-phosphate biosynthesis III|g__Streptococcus.s__Streptococcus_parasanguinis	0	0	0	0	0	0	0	0	0	0	0	0	0	0	0	0	0	0	0	0	0	0	0	0.000125289
PWY-7234: inosine-5'-phosphate biosynthesis III|g__Streptococcus.s__Streptococcus_salivarius	29248.9	29622	26588	39480	31767.1	38744.7	34208.8	36287.3	37587.9	29774.9	31837.6	30215.3	30134.2	31054.9	29694.5	36381.4	33876.5	36185.4	33346.4	32239.5	34912.8	22626.5	21511.9	28028.9
PWY-7234: inosine-5'-phosphate biosynthesis III|g__Streptococcus.s__Streptococcus_sp_HMSC071D03	0	0	0	0	0	0	0	0	0	0	0	0	0	0	0	0	0	0	0	0	0.505751	0	0	0
PWY-7234: inosine-5'-phosphate biosynthesis III|unclassified	0	0	0	0.250992	1487.25	0	0	0	0	0	0	0	0	0	21.7547	109.438	0	0	0	48.18	375.781	0	0	566.989
PWY-724: superpathway of L-lysine, L-threonine and L-methionine biosynthesis II	0	0	0	0	0	0	0	0	0	0	0	0	0	0	0	0	0	0	0	0	0	0	0	0
PWY-724: superpathway of L-lysine, L-threonine and L-methionine biosynthesis II|g__Lactobacillus.s__Lactobacillus_fermentum	0	0	0	0	0	0	0	0	0	0	0	0	0	0	0	0	0	0	0	0	0	0	0	0
PWY-7282: 4-amino-2-methyl-5-diphosphomethylpyrimidine biosynthesis II	0	0	0	0	0	0	0	0	0	0	0	0	0	0	0	0	0	0	0	0	0	0	0	0
PWY-7282: 4-amino-2-methyl-5-diphosphomethylpyrimidine biosynthesis II|g__Streptococcus.s__Streptococcus_salivarius	0	0	0	0	0	0	0	0	0	0	0	0	0	0	0	0	0	0	0	0	0	0	0	0
PWY-7357: thiamine phosphate formation from pyrithiamine and oxythiamine (yeast)	0	0	0	0	0	0	0	0	0	0	0	0	0	0	0	0	0	0	0	0	0	0	0	0
PWY-7357: thiamine phosphate formation from pyrithiamine and oxythiamine (yeast)|g__Lactobacillus.s__Lactobacillus_fermentum	0	0	0	0	0	0	0	0	0	0	0	0	0	0	0	0	0	0	0	0	0	0	0	0
PWY-7357: thiamine phosphate formation from pyrithiamine and oxythiamine (yeast)|g__Streptococcus.s__Streptococcus_mitis	0	0	0	0	0	0	0	0	0.021788	0	0	0	0	0	0	0	0	0	0	0	0	0	0	0
PWY-7357: thiamine phosphate formation from pyrithiamine and oxythiamine (yeast)|g__Streptococcus.s__Streptococcus_oralis	0	0	0	0	0	0	0	0	0	0	0	0	0	0	0	0	0	0	0	0	0	0	0	0
PWY-7383: anaerobic energy metabolism (invertebrates, cytosol)	0	0	0	0	0	0	0	0	0	0	0	0	0	0	0	0	0	0	0	0	0	0	0	0
PWY-7383: anaerobic energy metabolism (invertebrates, cytosol)|unclassified	0	0	0	0	0	0	0	0	0	0	0	0	0	0	0	0	0	0	0.0583095	0	0	0	0	0
PWY-7388: octanoyl-[acyl-carrier protein] biosynthesis (mitochondria, yeast)	0	0	0	0	0	0	0	0	0	0	0	0	0	0	0	0	0	0	0	0	0	0	0	0
PWY-7388: octanoyl-[acyl-carrier protein] biosynthesis (mitochondria, yeast)|g__Streptococcus.s__Streptococcus_infantis	0	0	0	0	0	0	0	20428.3	0	0	0	0	0	0	0	0	0	0	0	15585.8	13.5435	0	0	0
PWY-7388: octanoyl-[acyl-carrier protein] biosynthesis (mitochondria, yeast)|g__Streptococcus.s__Streptococcus_oralis	0	0	0	0	0	0	0	0	0	0	0.0914012	5.21e-05	0	0	0	0	0	0	0	0	0	0	0	0
PWY-7388: octanoyl-[acyl-carrier protein] biosynthesis (mitochondria, yeast)|g__Streptococcus.s__Streptococcus_salivarius	0	0	0	0	0	0	0	0	0	0	0	0	0	0	0	0	0	0	0	0	0	0	0	0
PWY-7388: octanoyl-[acyl-carrier protein] biosynthesis (mitochondria, yeast)|unclassified	0	0	0	0	0.901272	0.196061	2518.58	0	0	0	0	0	0	0	9364.67	321.416	0	0	1.78676	0	0	0	37.865	440.232
PWY-7392: taxadiene biosynthesis (engineered)	0	0	0	0	0	0	0	0	0	0	0	0	0	0	0	0	0	0	0	0	0	0	0	0
PWY-7400: L-arginine biosynthesis IV (archaebacteria)	0	0	0	0	0	0	0	0	0	0	0	0	0	0	0	0	0	0	0	0	0	0	0	0
PWY-7400: L-arginine biosynthesis IV (archaebacteria)|g__Lactobacillus.s__Lactobacillus_fermentum	0	0	0	0	0	0	0	0	0	0	0	0	0	0	0	0	0	0	0	0	0	0	0	0
PWY-7400: L-arginine biosynthesis IV (archaebacteria)|g__Streptococcus.s__Streptococcus_mutans	0	0	0	0	0	0	0	0	0	0	0	0	0	0	0	0	0	0	0	0	0	0	0	0
PWY-7539: 6-hydroxymethyl-dihydropterin diphosphate biosynthesis III (Chlamydia)	0	0	0	0	0	0	0	0	0	0	0	0	0	0	0	0	0	0	0	0	0	0	0	0
PWY-7539: 6-hydroxymethyl-dihydropterin diphosphate biosynthesis III (Chlamydia)|g__Lactobacillus.s__Lactobacillus_fermentum	0	0	0	0	0	0	0	0	0	0	0	0	0	0	0	0	0	0	0	0	0	0	0	0
PWY-7539: 6-hydroxymethyl-dihydropterin diphosphate biosynthesis III (Chlamydia)|unclassified	0	0	0	0	0	0	0	0	0	0	0	0	0	0	0	0	0	0	0	0	0	0	0.0698867	0
PWY-7560: methylerythritol phosphate pathway II	0	0	0	0	0	0	0	0	0	0	0	0	0	0	0	0	0	0	0	0	0	0	0	0
PWY-7560: methylerythritol phosphate pathway II|unclassified	0	0	0	0	0	0	0.054955	0	0	0	0	0	0	0	0	0	0	0	0	13.8291	0	0	0	0
PWY-7663: gondoate biosynthesis (anaerobic)	29403.1	30842.1	31035.6	39709.5	32211.5	38763.4	34212.2	37599.8	37610.9	29865	32023.4	30674.2	30164.5	31941.3	29694.6	36385.8	33931.5	36185.6	33348.3	32292.2	34919.1	29708.1	29154.7	29136.9
PWY-7663: gondoate biosynthesis (anaerobic)|g__Lactobacillus.s__Lactobacillus_fermentum	28842.9	30841.7	31034.8	39709.5	32211.5	38763.4	34212.2	37599.8	37610.9	20015.3	2.70534	20550.7	29662.3	31941.3	29694.6	36385.8	33931.5	36185.6	33348.3	32292.2	34919.1	29708.1	28939.8	26091.5
PWY-7663: gondoate biosynthesis (anaerobic)|g__Streptococcus.s__Streptococcus_anginosus_group	1202.72	0	0	0	0	0	0	0	2.01602	0	0	0	0	0	0	4964.03	0	5006.75	0	0	0	3.59749	0	0
PWY-7663: gondoate biosynthesis (anaerobic)|g__Streptococcus.s__Streptococcus_cristatus	1534.22	3088.71	0	0	0	0	0	0	0	0	0	0	0	1748.86	0	1396.67	0	0	0	0	3161.12	0	0	0
PWY-7663: gondoate biosynthesis (anaerobic)|g__Streptococcus.s__Streptococcus_infantis	0	0	0	0	0	0	0	24052.9	25934.3	0	0	0	0	0	0	0	0	1185.44	0	20635	13198.4	0	0	0
PWY-7663: gondoate biosynthesis (anaerobic)|g__Streptococcus.s__Streptococcus_mitis	0	0	0	0	0	0	0	0.000120319	0	0	0	0	0	0	0	0	0	0	0	0	0	0	0	0
PWY-7663: gondoate biosynthesis (anaerobic)|g__Streptococcus.s__Streptococcus_oralis	0	0	0	0	0	0	0	0	0	0	0.0759691	3.07e-05	0	0	0	0	0	0	0	0	0	0	0	0
PWY-7663: gondoate biosynthesis (anaerobic)|g__Streptococcus.s__Streptococcus_salivarius	0	0	0	0	0	0	0	0	0	0	0	0	0	0	0	0	0	0	0	0	0	0	0	0
PWY-7663: gondoate biosynthesis (anaerobic)|g__Streptococcus.s__Streptococcus_sp_HMSC071D03	0	0	0	0	0	0	0	0	0	0	0	0	0	0	0	0	0	0	0	0	12989.5	0	0	0
PWY-7663: gondoate biosynthesis (anaerobic)|g__Veillonella.s__Veillonella_atypica	4648.45	4455.59	11962.9	26814.2	7866.81	23471.9	10803.6	10726.4	23904.9	6317.85	4197.63	8215.04	9321.83	8479.37	7376.14	9106.78	8441.55	22123.1	6510.72	9138.44	2885.64	4936.61	17533.9	19246.3
PWY-7663: gondoate biosynthesis (anaerobic)|unclassified	0.09828	6768.11	757.315	0	6441.06	32.1498	1710.6	0	1857.14	5038.18	0	2710.7	1323.5	1655.61	6423.21	194.505	1561.12	1925.24	294.742	6437.33	0.00300653	396.386	22.8305	722.331
PWY-7664: oleate biosynthesis IV (anaerobic)	0	0	0	0	0	0	0	0	0	0	0	0	0	0	0	0	0	0	0	0	0	0	0	0
PWY-7664: oleate biosynthesis IV (anaerobic)|g__Streptococcus.s__Streptococcus_infantis	0	0	0	0	0	0	0	23248	8844.64	0	0	0	0	0	0	0	0	0	0	14949.4	4504.17	0	0	0
PWY-7664: oleate biosynthesis IV (anaerobic)|g__Streptococcus.s__Streptococcus_oralis	0	0	0	0	0	0	0	0	0	0	0	0	0	0	0	0	0	0	0	0	0	0	0	0
PWY-7664: oleate biosynthesis IV (anaerobic)|unclassified	0	0	0	0	222.481	23.4967	185.405	0	0	0	0	0	475.912	0	5860.4	166.716	0	0	1.42656	0	0	0	4.41348	335.246
PWY-841: superpathway of purine nucleotides de novo biosynthesis I	0	0	0	0	0	0	0	0	0	0	0	0	0	0	0	0	0	0	0	0	0	0	0	0
PWY-841: superpathway of purine nucleotides de novo biosynthesis I|g__Streptococcus.s__Streptococcus_oralis	0	0	0	0	0	0	0	0	0	0	0	0	0	0	0	0	0	6.15e-05	0	0	0	0	0	0
PWY-841: superpathway of purine nucleotides de novo biosynthesis I|g__Veillonella.s__Veillonella_atypica	20441.4	19101.5	25039.6	13453.4	30883.5	23205.5	26735.4	10109	15357.7	26300	17758	28221.4	28714	30209.2	25120.9	34958.4	25370.2	26518.5	18199	28249.5	28901.6	26370.4	14143.2	9507.85
PWY-841: superpathway of purine nucleotides de novo biosynthesis I|unclassified	0	0	0	0	0	0	0	0	0	0	0	0	0	0	48.4516	106.978	0	0	0	10.3471	0	0	0	0
PWY-922: mevalonate pathway I (eukaryotes and bacteria)	0	0	0	0	0	0	0	0	0	0	0	0	0	0	0	0	0	0	0	0	0	0	0	0
PWY-922: mevalonate pathway I (eukaryotes and bacteria)|g__Streptococcus.s__Streptococcus_mitis	0	0	0	0	0	0	0	0	0.089307	0	0	0	0	0	0.063879	0	0	0	0	3.23e-06	0	0	0	0
PWY0-1241: ADP-L-glycero-&beta;-D-manno-heptose biosynthesis	0	0	0	0	0	0	0	0	0	0	0	0	0	0	0	0	0	0	0	0	0	0	0	0
PWY0-1241: ADP-L-glycero-&beta;-D-manno-heptose biosynthesis|g__Veillonella.s__Veillonella_atypica	12895.8	21508.9	13321.1	2682.95	25285.3	9549.4	8170.16	18059.4	2773.51	11378.4	2365.31	4924.25	19349.4	25893.5	11236.5	34119.7	602.633	6246.48	6618.55	5080.3	1936.75	25217.4	10896.3	12446.2
PWY0-1296: purine ribonucleosides degradation	29387.6	26578.4	18651	3.97e-06	32211.5	2.84037	0.664767	22057.6	34712.2	27259.5	0.152002	26.5104	1.91225	10714.8	0.211224	11314.6	325.605	25495.8	14734	29971.2	32511	28206.6	21562.8	24878.2
PWY0-1296: purine ribonucleosides degradation|g__Lactobacillus.s__Lactobacillus_fermentum	0	0	0	0	0	0	0	0	0	0	0	0	0	0	0	0	0	0	0	0	0	0	0	0
PWY0-1296: purine ribonucleosides degradation|g__Streptococcus.s__Streptococcus_cristatus	0	4127.54	0	18531.2	1554.29	0	3614.34	6356.76	0	0	0	0	2.45101	5361.44	8472.93	29017.9	1114.3	11279.7	13672.2	0	32529.6	0	0	0
PWY0-1296: purine ribonucleosides degradation|g__Streptococcus.s__Streptococcus_infantis	0	0	0	14943.5	0	0	0	30829.4	112.89	0	0	0	0	0	0	0	0	12021.7	0	30532.3	19910.6	0	0	0
PWY0-1296: purine ribonucleosides degradation|g__Streptococcus.s__Streptococcus_mitis	29403.1	0	0	39698.7	0	0	0	37599.8	37610.9	0	32023.4	0	0	31941.3	29694.6	0	33931.5	36185.6	33348.3	32292.2	0	0	0	0
PWY0-1296: purine ribonucleosides degradation|g__Streptococcus.s__Streptococcus_mutans	29402.8	28144.8	31034	24011.9	23304.3	34761.6	0	0	0	29865	32023.4	30674.1	22248.6	13812.9	4336.16	210.785	0.00221912	59.0911	0	0	0	29412.9	29154.7	28790.4
PWY0-1296: purine ribonucleosides degradation|g__Streptococcus.s__Streptococcus_oralis	29403.1	30842.1	31035.6	39709.5	32211.5	38763.4	34212.2	37599.8	37610.8	29865	31983.5	30674.2	30164.5	31941.2	29681.7	36385.8	33926.1	36185.6	33341.7	32292.2	34919.1	29708.1	29154.7	29136.9
PWY0-1296: purine ribonucleosides degradation|g__Streptococcus.s__Streptococcus_parasanguinis	25282.1	30781.4	7088.83	23511.7	32210.8	38756.1	33416.7	37586.4	36419	27579.6	21502.1	10746.9	28529	31696.9	27600.2	26706.3	30186.5	36182.4	33348.3	32291.8	34917.5	19517	6735.96	3942.03
PWY0-1296: purine ribonucleosides degradation|g__Streptococcus.s__Streptococcus_salivarius	16174.8	26491.2	4945.1	19059.9	2347.5	4277.12	4704.1	15683.4	4888.75	14907.7	9038.79	14759.7	576.519	11311.3	3243.55	7878.28	12226	30552.2	3046.4	22915.3	3591.37	19752.8	8199.17	322.292
PWY0-1296: purine ribonucleosides degradation|g__Streptococcus.s__Streptococcus_sp_HMSC071D03	0	0	0	0	0	0	0	0	0	0	0	0	0	0	0	0	0	0	0	0	0.00335572	0	0	0
PWY0-1296: purine ribonucleosides degradation|g__Veillonella.s__Veillonella_atypica	26801.6	30342.1	22327.5	8179.5	29449.4	27350.4	16905.6	3324.43	35570.3	16681.6	18252.1	12691.3	13405.8	28979.1	28874	36125.3	25338.4	27689.3	13648.6	621.156	32108.6	29695.5	1385.67	25542.5
PWY0-1296: purine ribonucleosides degradation|unclassified	0.0183711	30673.3	30848.7	0	18498.4	27730.6	29247.1	37590.6	37608.5	29820.5	31740.1	10603.5	30088	25646.8	28199.3	1001.39	293.07	24190.1	14838.5	25372.8	1575.56	431.484	3938.56	14106
PWY0-1297: superpathway of purine deoxyribonucleosides degradation	0	0	0	0	0	0	0	0	0	0	0	0	0	0	0	0	0	0	0	0	0	0	0	0
PWY0-1297: superpathway of purine deoxyribonucleosides degradation|g__Streptococcus.s__Streptococcus_infantis	0	0	0	16160.7	0	0	0	31296.3	144.978	0	0	0	0	0	0	0	0	12588.9	0	30899.4	21494.3	0	0	0
PWY0-1297: superpathway of purine deoxyribonucleosides degradation|g__Streptococcus.s__Streptococcus_mutans	0	0	0	0	0	0	0	0	0	0	0	0	0	0	0	0	0	0	0	0	0	0	0	0
PWY0-1297: superpathway of purine deoxyribonucleosides degradation|g__Streptococcus.s__Streptococcus_oralis	0	0.0540663	2047.46	0	0	0	0.522872	0	0.00576951	750.406	0	41.7675	0.000165905	6.39e-06	0	1.15376	0	0.000238825	0	0	0.0626588	0.26505	384.099	805.444
PWY0-1297: superpathway of purine deoxyribonucleosides degradation|g__Streptococcus.s__Streptococcus_parasanguinis	0	0	0	0	0	0	0	0	0	0	0	0	0	0	0	0	0	0	0	0	0	0	0	0
PWY0-1297: superpathway of purine deoxyribonucleosides degradation|g__Streptococcus.s__Streptococcus_salivarius	0	0	0	0	0	0	0	0	0	0	0	0	0	0	0	0	0	0	0	0	0	0	0	0
PWY0-1297: superpathway of purine deoxyribonucleosides degradation|unclassified	0	0	0	0	0	28734	13.3564	0	0	0	0	0	0	38.4204	16.2014	0	0	0	0	0	0	0	0	0
PWY0-1298: superpathway of pyrimidine deoxyribonucleosides degradation	0	0	0	0	0	0	0	0	0	0	0	0	0	0	0	0	0	0	0	0	0	0	0	0
PWY0-1298: superpathway of pyrimidine deoxyribonucleosides degradation|g__Streptococcus.s__Streptococcus_infantis	0	0	0	0	0	0	0	24841.2	158.402	0	0	0	0	0	0	0	0	0	0	0.00199566	0	0	0	0
PWY0-1298: superpathway of pyrimidine deoxyribonucleosides degradation|g__Streptococcus.s__Streptococcus_mitis	0	0	0	0	0	0	0	0.0039931	0	0	0.105322	0	0	3.19e-06	0	0	0	0	0	3.23e-05	0	0	0	0
PWY0-1298: superpathway of pyrimidine deoxyribonucleosides degradation|g__Streptococcus.s__Streptococcus_oralis	14334.2	21901.6	30807.6	32818.2	19695.5	35262.7	10302.1	37305.6	37511.6	23906.8	27776.4	28891	13885.8	29890	24997.2	24403.7	29300	36147.4	32739	31627.6	34568.6	17862.5	16999.6	11802
PWY0-1298: superpathway of pyrimidine deoxyribonucleosides degradation|unclassified	0.189186	17.1685	1267.8	0	175.464	30116.4	446.276	12.0552	0	524.649	1699.37	0	0	49.3717	678.647	6.06985	0	154.565	4.85402	126.594	0	17.1106	0	0
PWY0-1319: CDP-diacylglycerol biosynthesis II	0	0	0	0	0	0	0	0	0	0	0	0	0	0	0	0	0	0	0	0	0	0	0	0
PWY0-1319: CDP-diacylglycerol biosynthesis II|g__Streptococcus.s__Streptococcus_mitis	0	0	0	0	0	0	0	0.377908	0	0	0	0	0	0	0	0	0	0	0	0	0	0	0	0
PWY0-1319: CDP-diacylglycerol biosynthesis II|g__Streptococcus.s__Streptococcus_oralis	0	0	0	0	0	0	0	0	0	0	0	0	0	0	0	0	0	0	0	0	0	0	0	0
PWY0-1319: CDP-diacylglycerol biosynthesis II|g__Streptococcus.s__Streptococcus_salivarius	0	0	0	0	0	0	0	0	0	0	0	0	0	0	0	0	0	0	0	0	0	0	0	0
PWY0-1319: CDP-diacylglycerol biosynthesis II|unclassified	0	6.12758	0	0.00410993	0	106.797	0	231.309	3049.52	0	2847.91	0	0	0	1372.68	15.8384	0	6806.86	14.1856	0	2284.85	0	0	817.07
PWY0-1586: peptidoglycan maturation (meso-diaminopimelate containing)	0	0	0	0	3.22e-06	0	0	0	0	0	0	0	589.895	0	0.0520012	0	0	0	0	0	0	0	0	0
PWY0-1586: peptidoglycan maturation (meso-diaminopimelate containing)|g__Lactobacillus.s__Lactobacillus_fermentum	0	0	0	0	0	0	0	0	0	0	0	0	0	0	0	0	0	0	0	0	0	0	0	0
PWY0-1586: peptidoglycan maturation (meso-diaminopimelate containing)|g__Streptococcus.s__Streptococcus_infantis	0	0	0	0	0	0	0	5410.57	0	0	0	0	0	0	0	0	0	0	0	0	6394.53	0	0	0
PWY0-1586: peptidoglycan maturation (meso-diaminopimelate containing)|g__Streptococcus.s__Streptococcus_oralis	0	0	0	39377.2	31910.7	0	0.106167	1.70974	0	0	0	0	0.00355941	18455.4	0	0	0	0	5003.3	0	123.899	0	0	0.103043
PWY0-1586: peptidoglycan maturation (meso-diaminopimelate containing)|g__Streptococcus.s__Streptococcus_parasanguinis	0	0	0	0	0	0	0	0	0	0	0	0	0	0	0	0	0	0	0	0	0	0	0	0
PWY0-1586: peptidoglycan maturation (meso-diaminopimelate containing)|g__Streptococcus.s__Streptococcus_salivarius	0	0	0	0	0	0	0	0	0	0	0	0	0	0	0	0	0	0	0	0	0	0	0	0
PWY0-1586: peptidoglycan maturation (meso-diaminopimelate containing)|g__Veillonella.s__Veillonella_atypica	0	0	0	0	0	0	0	0	0	0	0.00101834	0.000343551	0	0.00040246	2.97e-05	0	0	0	3e-05	0	0	0	0	0.000501155
PWY0-1586: peptidoglycan maturation (meso-diaminopimelate containing)|unclassified	9771.71	0.246984	950.232	20940.5	39.9865	6088.92	29117	1144.41	34185.1	29858	22719.6	24815.2	30101.9	0	1903.05	398.264	31992.2	36159.7	32876.9	27934.1	29520.9	20808	545.169	29048
PWY0-162: superpathway of pyrimidine ribonucleotides de novo biosynthesis	0	0	0	0	0	0	0	0	0	0	0	0	0	0	0	0	0	0	0	0	0	0	0	0
PWY0-862: (5Z)-dodecenoate biosynthesis I	0	0	0	0	0	0	0	0	0	0	0	0	0	0	0	0	0	0	0	0	0	0	0	0
PWY0-862: (5Z)-dodecenoate biosynthesis I|g__Streptococcus.s__Streptococcus_infantis	0	0	0	0	0	0	0	23119.1	7971.76	0	0	0	0	0	0	0	0	0	0	14291.6	4058.53	0	0	0
PWY0-862: (5Z)-dodecenoate biosynthesis I|g__Streptococcus.s__Streptococcus_oralis	0	0	0	0	0	0	0	0	0	0	0	0	0	0	0	0	0	0	0	0	0	0	0	0
PWY0-862: (5Z)-dodecenoate biosynthesis I|unclassified	0	0	0	0	160.119	19.5003	159.081	0	0	0	0	0	418.148	0	5337.55	142.44	0	0	1.01992	0	0	0	3.78308	263.134
PWY4FS-7: phosphatidylglycerol biosynthesis I (plastidic)	0	0	0	0	0	0	0	0	0	0	0	0	0	0	0	0	0	0	0	0	0	0	0	0
PWY4FS-7: phosphatidylglycerol biosynthesis I (plastidic)|g__Streptococcus.s__Streptococcus_salivarius	0	0	0	0	0	0	0	0	0	0	0	0	0	0	0	0	0	0	0	0	0	0	0	0
PWY4FS-8: phosphatidylglycerol biosynthesis II (non-plastidic)	0	0	0	0	0	0	0	0	0	0	0	0	0	0	0	0	0	0	0	0	0	0	0	0
PWY4FS-8: phosphatidylglycerol biosynthesis II (non-plastidic)|g__Streptococcus.s__Streptococcus_salivarius	0	0	0	0	0	0	0	0	0	0	0	0	0	0	0	0	0	0	0	0	0	0	0	0
PWY4LZ-257: superpathway of fermentation (Chlamydomonas reinhardtii)	0	0	0	0	0	0	0	0	0	0	0	0	0	0	0	0	0	0	0	0	0	0	0	0
PWY66-399: gluconeogenesis III	0	0	0	0	0	0	0	0	0	0	0	0	0	0	0	0	0	0	0	0	0	0	0	0
PWY66-409: superpathway of purine nucleotide salvage	0	0	0	0	0	0	0	0	0	0	0	0	0	0	0	0	0	0	0	0	0	0	0	0
PWY66-409: superpathway of purine nucleotide salvage|g__Streptococcus.s__Streptococcus_salivarius	0	0	0	0	0	0	0	0	0	0	0	0	0	0	0	0	0	0	0	0	0	0	0	0
PWY66-422	0	0	0	0	0	0	0	0	0	0	0	0	0	0	0	0	0	0	0	0	0	0	0	0
PWY66-422|g__Streptococcus.s__Streptococcus_anginosus_group	0	0	0	0	0	0	0	0	0	0	0	421.294	0	0	0	0	0	0	0	0	0	0	0	0
PWY66-422|g__Streptococcus.s__Streptococcus_salivarius	0	0	0	0	0	0	0	0	0	0	0	0	0	0	0	0	0	0	0	0	0	0	0	0
PWY66-422|unclassified	0	0	0	211.744	0	0	0.0601313	0	0	0	0	0	0	0	66.708	0	0	0	0	0	0	0	0	0
RIBOSYN2-PWY: flavin biosynthesis I (bacteria and plants)	0	0	0	0	0	0	0	0	0	0	0	0	0	0	0	0	0	0	0	0	0	0	0	0
RIBOSYN2-PWY: flavin biosynthesis I (bacteria and plants)|g__Lactobacillus.s__Lactobacillus_fermentum	0	0	0	0	0	0	0	0	0	0	0	0	0	0	0	0	0	0	0	0	0	0	0	0
RIBOSYN2-PWY: flavin biosynthesis I (bacteria and plants)|g__Veillonella.s__Veillonella_atypica	2.0303	244.459	98.9279	0.00596436	162.025	32.8446	57.2251	0.000131599	1.06761	0.0013051	0.00565853	0.0501554	56.3916	55.3812	0.0015649	0.0667352	32.1414	0.00121222	0	6.46e-06	625.547	8.80229	0.000142858	7.19382
RIBOSYN2-PWY: flavin biosynthesis I (bacteria and plants)|g__Veillonella.s__Veillonella_dispar	0	0	0	0	0	0	0	0	0	0	0	0	0	0	0	0	0	0	0	0	0	0	0	10956.1
RIBOSYN2-PWY: flavin biosynthesis I (bacteria and plants)|g__Veillonella.s__Veillonella_parvula	0	0	0	0	0	0	0	0	0	0	0	0	0	0	0	0	11860.8	0	0	0	0	0	0	0
RIBOSYN2-PWY: flavin biosynthesis I (bacteria and plants)|unclassified	0	0	0	0	0	0	0	0	0	0	0	0	0	0	0	0	0	0	0	0	0	0	0.273841	0
SALVADEHYPOX-PWY: adenosine nucleotides degradation II	0	0	0	0	0	0	0	0	0	0	0	0	0	0	0	0	0	0	0	0	0	0	0	0
SER-GLYSYN-PWY: superpathway of L-serine and glycine biosynthesis I	0	0	0	0	0	0	0	0	0	0	0	0	0	0	0	0	0	0	0	0	0	0	0	0
SER-GLYSYN-PWY: superpathway of L-serine and glycine biosynthesis I|g__Lactobacillus.s__Lactobacillus_fermentum	0	0	0	0	0	0	0	0	0	0	0	0	0	0	0	0	0	0	0	0	0	0	0	0
SER-GLYSYN-PWY: superpathway of L-serine and glycine biosynthesis I|g__Streptococcus.s__Streptococcus_salivarius	0	0	0	0	0	0	0	0	0	0	0	0	0	0	0	0	0	0	0	0	0	0	0	0
SER-GLYSYN-PWY: superpathway of L-serine and glycine biosynthesis I|unclassified	0	0	0	0	0	0	0	0	0	744.017	0	0	0	0	0	0	0	0	0	0	0	0	0	0
THISYNARA-PWY: superpathway of thiamine diphosphate biosynthesis III (eukaryotes)	0	0	0	0	0	0	0	0	0	0	0	0	0	0	0	0	0	0	0	0	0	0	0	0
THRESYN-PWY: superpathway of L-threonine biosynthesis	0	0	0	0	0	0	0	0	0	0	0	0	0	0	0	0	0	0	0	0	0	0	0	0
THRESYN-PWY: superpathway of L-threonine biosynthesis|g__Streptococcus.s__Streptococcus_infantis	0	0	0	0	0	0	0	0	0	0	0	0	0	0	0	0	0	0	0	3.23e-06	0	0	0	0
THRESYN-PWY: superpathway of L-threonine biosynthesis|g__Streptococcus.s__Streptococcus_mitis	0	0	0	0	0	0	0	8.53767	0	0	0.510953	0	0	0	0.00402362	0	0.00031217	0	0	0	0	0	0	0
THRESYN-PWY: superpathway of L-threonine biosynthesis|g__Streptococcus.s__Streptococcus_mutans	0	0	0	0	0	0	0	0	0	0	0	0	0	0	0	0	0	0	0	0	0	0	0	0
THRESYN-PWY: superpathway of L-threonine biosynthesis|g__Streptococcus.s__Streptococcus_oralis	4.12e-05	0	0.00275596	0	0	0	0	0	0	0.000537571	0	0	0	0.000408848	0	0	0	0	0	0	0	0	5.83e-06	0
THRESYN-PWY: superpathway of L-threonine biosynthesis|g__Streptococcus.s__Streptococcus_parasanguinis	0	0	0	0	0	0	0	0	0	0	0.00694908	0	0	0	0	0	0	0	0	0	0	0.0016696	0	0
THRESYN-PWY: superpathway of L-threonine biosynthesis|g__Streptococcus.s__Streptococcus_salivarius	0	0	0	0	0	0	0	0	0	0	1.6e-05	0	0	0	0	0	0	0	0	0	0	0.000454534	0	0
THRESYN-PWY: superpathway of L-threonine biosynthesis|unclassified	0	843.86	16571.6	0	0	0.296269	0.00322279	0	0	677.372	0	0	0	0	28.51	0	0	19.4627	0	0	0	9.56853	0	0
TRNA-CHARGING-PWY: tRNA charging	0.000711556	0.903265	6.52e-05	0	0	0	0	0	0	0	0	10.9768	0	0.0204935	0	0	0	0	0	0	0	0	4.66e-05	0
TRNA-CHARGING-PWY: tRNA charging|g__Lactobacillus.s__Lactobacillus_fermentum	0	0	0	0	0	0	0	0	0	0	0	0	0	0	0	0	0	0	0	0	0	0	0	0
TRNA-CHARGING-PWY: tRNA charging|g__Streptococcus.s__Streptococcus_infantis	0	0	0	0	0	0	0	0	0	0	0	0	0	0	0	0	0	0.000647722	0	0	0	0	0	0
TRNA-CHARGING-PWY: tRNA charging|g__Streptococcus.s__Streptococcus_mitis	0	0	0	0	0	0	0	1.88e-05	0	0	0	0	0	0	1.78e-05	0	0	0	0	0	0	0	0	0
TRNA-CHARGING-PWY: tRNA charging|g__Streptococcus.s__Streptococcus_mutans	0	0	0	0	0	0	0	0	0	0	0	0	0	0	0	0	0	0	0	0	0	0	0	0
TRNA-CHARGING-PWY: tRNA charging|g__Streptococcus.s__Streptococcus_oralis	0	0	0	0	0	0	0	0	0	0	0	0	0	0	0	0	0	0	0	0	0	0	0	0
TRNA-CHARGING-PWY: tRNA charging|g__Streptococcus.s__Streptococcus_parasanguinis	0	0	0	0	0	0	0	0	0	0	0	0	0	0	0	0	0	0	0	0	0	0	0	0
TRNA-CHARGING-PWY: tRNA charging|g__Streptococcus.s__Streptococcus_salivarius	0	0	0	0	0	0	0	0	0	0	0	0	0	0	0	0	0	0	0	0	0	0	0	0
TRPSYN-PWY: L-tryptophan biosynthesis	0	0	0	0	0	0	0	0	0	0	0	0	0	0	0	0	0	0	0	0	0	0	0	0
TRPSYN-PWY: L-tryptophan biosynthesis|g__Streptococcus.s__Streptococcus_mutans	0	0	0	0	0	0	0	0	0	0	0	0	0	0	0	0	0	0	0	0	0	0	0	0
TRPSYN-PWY: L-tryptophan biosynthesis|g__Streptococcus.s__Streptococcus_salivarius	0	0	0	0	0	0	0	0	0	0	0	0	0	0	0	0	0	0	0	0	0	0	0	0
TRPSYN-PWY: L-tryptophan biosynthesis|g__Veillonella.s__Veillonella_atypica	0	0	0	0	0	0	0	0	0	0	0	0	0	0	0	0	0	0	0	0	0	0	0	0
UDPNACETYLGALSYN-PWY: UDP-N-acetyl-D-glucosamine biosynthesis II	29403.1	30842.1	31035.6	39708.7	32211.5	32571.4	34212.2	37523.3	37598.8	29865	32023.4	30674.2	30164.5	31941.3	29694.6	36385.8	33931.5	36185.6	33348.3	32291	34916.6	29708.1	29154.7	29136.9
UDPNACETYLGALSYN-PWY: UDP-N-acetyl-D-glucosamine biosynthesis II|g__Lactobacillus.s__Lactobacillus_fermentum	0	0	0	0	0	0	0	0	0.00264028	0	0	0	3.02e-06	4.68547	3.56e-05	9743.91	440.781	0.293498	24.9826	10.5106	9.45877	0	0.0049767	0
UDPNAGSYN-PWY: UDP-N-acetyl-D-glucosamine biosynthesis I	29403.1	30842.1	31035.6	39709.5	32211.5	38763.4	34212.2	37599.8	37610.9	29865	32023.4	30674.2	30164.5	31941.3	29694.6	36385.8	33931.5	36185.6	33348.3	32292.2	34919.1	29708.1	29154.7	29136.9
UDPNAGSYN-PWY: UDP-N-acetyl-D-glucosamine biosynthesis I|g__Lactobacillus.s__Lactobacillus_fermentum	17349.4	30596.4	30760.3	39709.5	32211.5	37826.8	34167.1	37525	37592	29674.1	31890.5	15311.2	7245.83	31941.3	27150.1	36385.8	32024.3	35830	20673	32292.2	34199.7	12838.5	29147.7	0.652451
UDPNAGSYN-PWY: UDP-N-acetyl-D-glucosamine biosynthesis I|g__Streptococcus.s__Streptococcus_infantis	0	0	0	0	0	0	0	0.000789597	0	0	0	0	0	0	0	0	0	0.000238825	0	0	1.75e-05	0	0	0
UDPNAGSYN-PWY: UDP-N-acetyl-D-glucosamine biosynthesis I|g__Streptococcus.s__Streptococcus_mitis	0	0	0	0	0	0	0	0	0	0	0	0	0	0	0	0	0	0	0	0	0	0	0	0
UDPNAGSYN-PWY: UDP-N-acetyl-D-glucosamine biosynthesis I|g__Streptococcus.s__Streptococcus_mutans	4.22	0.0026956	0.117138	0	0	0	0	0	0	0.460865	15.3268	90.8567	0.00926652	0.148003	0.0555111	0.0423713	0	0	0	0	0	0	0	0
UDPNAGSYN-PWY: UDP-N-acetyl-D-glucosamine biosynthesis I|g__Streptococcus.s__Streptococcus_oralis	0	0	0.00220973	0	0	0	0	0	0	0	0	0	0	0	0	0	8.82e-05	7.24e-06	0	0	0	0	0	0
UDPNAGSYN-PWY: UDP-N-acetyl-D-glucosamine biosynthesis I|g__Streptococcus.s__Streptococcus_parasanguinis	0	0	0	0	0	0	0	0	0	0	0	0	0	0	0	0	0	0	0	0	0	0	0	0
UDPNAGSYN-PWY: UDP-N-acetyl-D-glucosamine biosynthesis I|g__Streptococcus.s__Streptococcus_salivarius	0	0	0	0	0	0	0	0	0	0	0	0	0	0	0	0	0	0	0	0	0	0	0	0
UDPNAGSYN-PWY: UDP-N-acetyl-D-glucosamine biosynthesis I|g__Veillonella.s__Veillonella_atypica	0.0759807	92.2684	1.70033	0.000841841	1120.22	2.84478	52.0854	11.9577	0.0538851	0.00640605	4.6144	61.936	180.097	201.654	1.8542	93.2533	0	0.00103129	0.107542	0.0172117	1.48552	1.14975	2.055	2.29677
UDPNAGSYN-PWY: UDP-N-acetyl-D-glucosamine biosynthesis I|g__Veillonella.s__Veillonella_dispar	0	0	0	0	0	0	0	0	6290.11	0	0	0	0	0	0	0	0	0	0	1889.35	0	0	0	0
UDPNAGSYN-PWY: UDP-N-acetyl-D-glucosamine biosynthesis I|g__Veillonella.s__Veillonella_infantium	0	0	0	0	0	0	0	0	0	0	0	0	0	0	0	0	380.723	0	0	0	0	0	0	0
UDPNAGSYN-PWY: UDP-N-acetyl-D-glucosamine biosynthesis I|g__Veillonella.s__Veillonella_parvula	0	0	0	0	0	0	0	207.788	2493.84	535.097	0	0	0	0	4443.69	1127.63	0	0	0	2394.19	13160.7	2434.64	0	2686.63
UDPNAGSYN-PWY: UDP-N-acetyl-D-glucosamine biosynthesis I|unclassified	0	0	0	0	0	375.964	0	1.08151	742.002	0	9927.3	6266.77	1965.25	51.5332	0	0	1459.61	8642.43	2.50984	92.9365	0	10942.1	0	4.19478
VALSYN-PWY: L-valine biosynthesis	28824.2	16014.2	17543.2	8.3623	25354.7	4038.92	17479.2	91.4919	0.00407702	29864.7	32023.4	30674.2	28390.8	10244.6	29620	4234.23	1626.98	19718	13053.6	29465.1	31111.9	29708.1	29027.4	29133.6
VALSYN-PWY: L-valine biosynthesis|g__Streptococcus.s__Streptococcus_cristatus	0	0	0	0	0	0	0	7.9e-05	0	0	0	0	0	0	0	0	0	0	0	0	0	0	0	0
VALSYN-PWY: L-valine biosynthesis|g__Streptococcus.s__Streptococcus_infantis	0	0	0	0.519209	0	0	0	0.00331631	0	0	0	0	0	0	0	0	0	0.00156684	0	0	0	0	0	0
VALSYN-PWY: L-valine biosynthesis|g__Streptococcus.s__Streptococcus_mitis	0	0	0	0	0	0	0	7.14e-05	0.650386	0	9.25112	0	0	0	0	0	0	0	0	0	0	0	0	0
VALSYN-PWY: L-valine biosynthesis|g__Streptococcus.s__Streptococcus_mutans	12.6052	1277.48	3.20109	0.000790219	0	0	0	0	0	51.0763	1373.28	1261.82	2.0599	6.73053	0	0	3.73e-05	0	0	0	0	28773.4	25843.9	5035.44
VALSYN-PWY: L-valine biosynthesis|g__Streptococcus.s__Streptococcus_oralis	0	0	0	0	0	0	0	0	7.52e-06	0.0196213	13.0449	0	0	0	0	0	0	0	0	0	0	0	0	0
VALSYN-PWY: L-valine biosynthesis|g__Streptococcus.s__Streptococcus_parasanguinis	0	0.000107948	0	0	0	0	0	0	0	0	1.6e-05	0	0	0	0	0	0	0	0	0	0	0.188872	8.75e-06	0
VALSYN-PWY: L-valine biosynthesis|g__Streptococcus.s__Streptococcus_salivarius	14944.4	8569.76	21119.6	34867.5	18554.5	1108.81	15887.9	698.859	25217.1	28794.2	29276.8	29709.6	4675.29	21024.2	20122.6	11686.8	11667.3	4491.88	17850.7	0.838379	1139.16	20653.4	29038.3	19089.2
VALSYN-PWY: L-valine biosynthesis|g__Streptococcus.s__Streptococcus_sp_HMSC071D03	0	0	0	0	0	0	0	0	0	0	0	0	0	0	0	0	0	0	0	0	19.5376	0	0	0
VALSYN-PWY: L-valine biosynthesis|g__Veillonella.s__Veillonella_atypica	19890.4	19940.2	25210.6	324.999	31700.8	8321.45	32164.8	13296.2	6426.3	16115.5	21836.7	24219.3	21069	29819.9	10087.7	6244.36	9543.87	3042.3	10731.1	23042.3	20936	21238.3	10023.2	1286.09
VALSYN-PWY: L-valine biosynthesis|g__Veillonella.s__Veillonella_dispar	28934.3	30531.4	23233	37189.7	31314.5	30096.6	11725.9	28686	31837.7	21287.7	23547.5	29244.4	19009.5	30391.4	22259.8	35573.7	861.613	29818.1	33002.3	31126.4	32443.6	25486.5	23569	26272.8
VALSYN-PWY: L-valine biosynthesis|g__Veillonella.s__Veillonella_infantium	0	0	0	0	0	0	0	0	0	0	0	0	0	0	0	0	1110.93	0	0	0	0	0	0	0
VALSYN-PWY: L-valine biosynthesis|g__Veillonella.s__Veillonella_parvula	15607.3	0	6396	0	0	9648.79	0	0	1485	1409.02	0	1517.88	0	0	3124.7	891.75	9642.17	7186.77	0	4308.95	7046.48	231.988	0	10311.8
VALSYN-PWY: L-valine biosynthesis|unclassified	0	0	0	0	159.622	0	0	0	0	169.13	0	0	106.064	0	0	0	107.38	691.162	11.6702	0	79.0992	0	0	0
