# Supplementary material for: Tetramic Acids Mutanocyclin and Reutericyclin A, Produced by Streptococcus mutans Strain B04Sm5 Modulate the Ecology of an in vitro Oral Biofilm
Source: Front Oral Health. 2022 Jan 7;2:796140. doi: 10.3389/froh.2021.796140 (PMC8757879; doi:10.3389/froh.2021.796140)
Supplement: Supplementary file 7 [file Table_7.XLSX]

## Sheet: featurecounts-10-13
Geneid	Chr	Start	End	Strand	Length	gene	product	gene_biotype	B2A-PE-B10I7-B10I5-1_S10_R1_001.sorted.bam	B2B-PE-C10I7-C10I5-1_S11_R1_001.sorted.bam	B2C-PE-D10I7-D10I5-1_S12_R1_001.sorted.bam	B6A-PE-G9I7-G9I5-1_S7_R1_001.sorted.bam	B6B-PE-D8I7-D8I5-1_S8_R1_001.sorted.bam	B6C-PE-A10I7-A10I5-1_S9_R1_001.sorted.bam	C1-PE-A9I7-A9I5-1_S1_R1_001.sorted.bam	C2-PE-B9I7-B9I5-1_S2_R1_001.sorted.bam	C3-PE-C9I7-C9I5-1_S3_R1_001.sorted.bam	D2A-PE-E8I7-E8I5-1_S16_R1_001.sorted.bam	D2B-PE-A11I7-A11I5-1_S17_R1_001.sorted.bam	D2C-PE-B11I7-B11I5-1_S18_R1_001.sorted.bam	D6A-PE-E10I7-E10I5-1_S13_R1_001.sorted.bam	D6B-PE-F10I7-F10I5-1_S14_R1_001.sorted.bam	D6C-PE-G10I7-G10I5-1_S15_R1_001.sorted.bam	F2A-PE-C11I7-C11I5-1_S19_R1_001.sorted.bam	F2B-PE-D11I7-D11I5-1_S20_R1_001.sorted.bam	F2C-PE-E11I7-E11I5-1_S21_R1_001.sorted.bam	F6A-PE-F11I7-F11I5-1_S22_R1_001.sorted.bam	F6B-PE-G11I7-G11I5-1_S23_R1_001.sorted.bam	F6C-PE-F8I7-F8I5-1_S24_R1_001.sorted.bam	U2A-PE-D9I7-D9I5-1_S4_R1_001.sorted.bam	U2B-PE-E9I7-E9I5-1_S5_R1_001.sorted.bam	U2C-PE-F9I7-F9I5-1_S6_R1_001.sorted.bam
IBL27_RS00005	NZ_CP061071.1	1	1359	+	1359	dnaA	NA	protein_coding	2226	999	1419	649	789	572	551	428	576	3324	3759	4188	1029	1116	1476	717	864	808	569	880	733	4085	2270	3498
IBL27_RS00010	NZ_CP061071.1	1515	2651	+	1137	dnaN	NA	protein_coding	10100	6224	7050	7073	5829	10239	8275	10143	10321	14726	16159	20392	7430	8999	10666	10946	11826	10684	11350	8172	14155	18498	9434	13886
IBL27_RS00015	NZ_CP061071.1	2924	3115	+	192	NA	NA	protein_coding	534	350	534	152	92	97	24	34	20	1439	1525	1994	321	256	548	153	178	126	44	96	62	1084	783	1022
IBL27_RS00020	NZ_CP061071.1	3279	4394	+	1116	ychF	NA	protein_coding	4358	3848	4736	7509	8484	7591	12090	7161	8241	6218	5515	6027	5894	6954	8008	7041	7229	7004	6599	9720	7611	4672	4840	4990
IBL27_RS00025	NZ_CP061071.1	4481	5050	+	570	NA	NA	protein_coding	265	209	220	21	23	101	6	11	20	499	533	853	157	154	175	151	105	71	22	28	40	683	289	689
IBL27_RS00030	NZ_CP061071.1	5043	8540	+	3498	mfd	NA	protein_coding	6400	3817	5973	1184	897	2259	421	279	247	13063	14040	18888	3337	3262	4604	1487	1526	1194	494	643	416	13403	6380	9623
IBL27_RS00035	NZ_CP061071.1	8670	8942	+	273	NA	NA	protein_coding	1558	642	1139	348	271	769	272	313	165	2498	2755	4156	816	806	1323	479	577	351	288	439	367	3632	1059	2258
IBL27_RS00040	NZ_CP061071.1	8929	9300	+	372	NA	NA	protein_coding	2684	1191	1564	194	131	697	12	18	18	3547	4222	5857	874	871	1684	406	422	286	73	99	133	5751	1507	3469
IBL27_RS00045	NZ_CP061071.1	9300	9419	+	120	NA	NA	protein_coding	9	4	1	2	0	61	0	1	0	18	4	13	1	6	4	8	0	0	0	0	1	10	0	11
IBL27_RS00050	NZ_CP061071.1	9429	10664	+	1236	NA	NA	protein_coding	9094	6594	8138	1367	1139	2050	21	25	4	19563	22905	27709	3975	4577	5758	1715	1647	1180	303	582	350	28534	13289	20358
IBL27_RS00055	NZ_CP061071.1	10661	11932	+	1272	tilS	NA	protein_coding	8016	4768	6139	822	656	1875	1	18	2	12684	15447	20904	2805	3415	4447	1084	1234	853	221	279	329	20537	7396	13962
IBL27_RS00060	NZ_CP061071.1	11936	12478	+	543	hpt	NA	protein_coding	4864	3198	3477	1260	1302	1884	1183	976	1011	8080	8161	10543	2258	2177	3107	1470	1523	1270	801	1182	1018	9067	4702	6695
IBL27_RS00065	NZ_CP061071.1	12500	14470	+	1971	ftsH	NA	protein_coding	45523	37817	45029	33712	36899	30798	41774	28222	29496	93180	101103	112061	34943	39204	42024	37057	32906	32718	37419	40045	35230	85475	68442	73704
IBL27_RS00070	NZ_CP061071.1	14958	16373	+	1416	NA	NA	protein_coding	437	172	284	14	1	138	0	0	0	785	853	973	190	157	234	41	83	38	32	10	22	1289	363	701
IBL27_RS00075	NZ_CP061071.1	16685	18241	+	1557	NA	NA	rRNA	5612376	5616903	6156569	5288300	5343761	4474193	4132040	4088103	4412429	8167416	7082742	8911111	5846326	6322123	6093978	6348617	5096607	4538171	5323462	5162855	4838668	5950119	6898062	5966703
IBL27_RS00080	NZ_CP061071.1	18301	18373	+	73	NA	NA	tRNA	1641	1808	1837	1910	1663	1610	2044	1556	1585	1260	1036	1727	1796	2620	1768	2098	1941	1766	1893	1874	1844	1829	2227	1851
IBL27_RS00085	NZ_CP061071.1	18630	21530	+	2901	NA	NA	rRNA	10775461	10749309	11197682	11404264	12190647	8990900	12277707	9322881	10094605	12599589	11611295	13685189	10666877	12952089	12775865	12890348	12327492	11613035	12864313	13899972	11948018	11954367	12615536	10336232
IBL27_RS00090	NZ_CP061071.1	21713	21828	+	116	rrf	NA	rRNA	1685	1689	1842	1772	1893	1451	1994	1356	1440	1639	1415	2287	1427	1711	1577	1593	1413	1389	1606	1604	1521	2441	2908	2228
IBL27_RS00095	NZ_CP061071.1	21833	21905	+	73	NA	NA	tRNA	3138	2994	3532	3517	3556	2993	3359	2321	2537	2866	2620	4225	2897	3551	3159	3143	3064	2463	3019	3292	3158	3611	4837	3659
IBL27_RS00100	NZ_CP061071.1	21935	22007	+	73	NA	NA	tRNA	21	24	5	4	19	3	16	17	12	19	28	8	10	18	17	11	18	13	12	16	14	25	21	20
IBL27_RS00105	NZ_CP061071.1	22035	22107	+	73	NA	NA	tRNA	793	987	875	886	878	718	877	612	675	786	582	1053	829	945	1011	854	923	756	812	918	842	1022	1231	946
IBL27_RS00110	NZ_CP061071.1	22117	22198	+	82	NA	NA	tRNA	26	13	9	7	5	23	22	13	23	16	9	10	10	7	14	18	13	28	18	17	15	16	26	24
IBL27_RS00115	NZ_CP061071.1	22213	22285	+	73	NA	NA	tRNA	311	247	242	266	270	236	281	175	175	250	240	393	186	266	283	274	220	184	214	288	241	294	390	312
IBL27_RS00120	NZ_CP061071.1	22288	22359	+	72	NA	NA	tRNA	1739	1837	2204	2211	2395	1920	2112	1530	1561	1586	1262	2186	1573	1729	1909	1718	1631	1469	1841	1785	1807	2373	2408	2274
IBL27_RS00125	NZ_CP061071.1	22367	22452	+	86	NA	NA	tRNA	1532	1305	1457	1577	1393	1316	1519	928	1162	1072	751	1254	1061	1246	1096	1316	1155	1036	1309	1318	1237	1512	1598	1476
IBL27_RS00130	NZ_CP061071.1	22466	22539	+	74	NA	NA	tRNA	13	20	10	21	28	6	10	58	25	18	30	24	13	28	14	24	16	19	15	26	12	27	25	16
IBL27_RS00135	NZ_CP061071.1	22592	22665	+	74	NA	NA	tRNA	693	776	829	670	773	721	729	547	635	624	517	918	696	785	827	673	724	772	714	699	749	787	974	808
IBL27_RS00140	NZ_CP061071.1	22671	22744	+	74	NA	NA	tRNA	740	685	711	753	776	723	646	496	468	602	466	663	615	708	702	579	582	502	651	694	710	733	842	714
IBL27_RS00145	NZ_CP061071.1	22768	22841	+	74	NA	NA	tRNA	3100	3038	3286	3804	3399	3129	2843	2330	2255	3289	2703	4251	3208	3315	3148	3590	3045	2762	3642	3687	3322	3741	4863	4015
IBL27_RS00150	NZ_CP061071.1	22856	22945	+	90	NA	NA	tRNA	878	773	880	989	862	795	837	579	624	1020	858	1368	887	930	874	859	868	766	948	991	877	1342	1490	1263
IBL27_RS00155	NZ_CP061071.1	22958	23031	+	74	NA	NA	tRNA	3081	3275	3679	3759	3970	3280	3656	2440	2564	3471	2901	4620	3436	3284	3551	3635	3257	2977	3792	3885	3362	4383	5592	4653
IBL27_RS00160	NZ_CP061071.1	23041	23113	+	73	NA	NA	tRNA	2675	2607	2689	2946	2704	2822	2877	1985	1988	2350	2029	2945	2346	3010	2318	2849	2608	2221	2628	2648	2550	3310	4122	2944
IBL27_RS00165	NZ_CP061071.1	23120	23190	+	71	NA	NA	tRNA	203	201	185	227	263	224	246	181	119	164	135	236	199	220	223	256	207	158	191	216	223	297	302	211
IBL27_RS00170	NZ_CP061071.1	23225	23298	+	74	NA	NA	tRNA	4500	4410	4986	5150	4397	4145	5268	3859	4132	3281	2722	4361	4327	6484	4538	5067	4874	4149	4750	4939	4568	4981	5948	4741
IBL27_RS00175	NZ_CP061071.1	23308	23395	+	88	NA	NA	tRNA	222	189	160	193	219	355	257	127	140	156	190	242	210	148	237	178	162	198	218	212	199	184	283	199
IBL27_RS00180	NZ_CP061071.1	23460	24278	+	819	mreC	NA	protein_coding	228	78	63	30	45	52	6	0	6	243	454	410	49	74	174	38	28	41	2	21	24	282	159	258
IBL27_RS00185	NZ_CP061071.1	24280	24786	+	507	mreD	NA	protein_coding	194	37	57	1	2	59	2	4	2	178	115	303	53	32	111	26	30	44	17	0	40	253	40	159
IBL27_RS00190	NZ_CP061071.1	24896	26191	+	1296	NA	NA	protein_coding	5482	4690	5820	3107	3737	2653	2913	2148	2509	14509	15478	16595	4880	5848	5343	5628	5367	4493	4347	4355	3404	12920	12957	11523
IBL27_RS00195	NZ_CP061071.1	26316	27284	+	969	NA	NA	protein_coding	7000	6632	6696	9360	10914	9896	15035	10023	10704	7814	7764	8818	7790	8747	9105	9519	8337	8332	9017	12309	8992	7784	6996	7131
IBL27_RS00200	NZ_CP061071.1	27373	28548	+	1176	NA	NA	protein_coding	1208	853	823	901	968	1089	1402	793	1333	1410	1687	1816	961	1095	1236	868	986	910	714	1153	955	1587	1409	1689
IBL27_RS00205	NZ_CP061071.1	28538	29293	+	756	recO	NA	protein_coding	596	240	496	28	139	167	36	23	15	537	736	987	203	187	268	109	177	184	38	43	35	1257	431	824
IBL27_RS00210	NZ_CP061071.1	29501	30499	+	999	plsX	NA	protein_coding	2413	2123	2640	1915	2591	1764	2685	1464	1550	4425	4383	5220	1926	2109	2447	1787	1965	1613	1669	2164	1695	5357	4127	4908
IBL27_RS00215	NZ_CP061071.1	30501	30749	+	249	NA	NA	protein_coding	198	156	249	37	61	65	0	0	0	603	488	733	113	136	174	72	134	62	7	23	11	658	341	575
IBL27_RS00220	NZ_CP061071.1	30929	31543	+	615	NA	NA	protein_coding	79	76	63	4	11	35	0	0	0	121	157	189	20	4	53	8	29	14	0	0	4	172	108	65
IBL27_RS00225	NZ_CP061071.1	31679	32386	+	708	NA	NA	protein_coding	2416	1886	1842	1425	1486	1875	2388	1256	1324	3151	3349	3567	1559	1574	1927	1690	1654	1871	1063	1854	1571	4037	2290	3147
IBL27_RS00230	NZ_CP061071.1	32396	36121	+	3726	NA	NA	protein_coding	71038	62612	73799	52536	58670	48937	70209	38937	41203	129367	143718	146577	54878	61315	67181	46314	42929	41764	37277	61058	39479	109921	100564	96158
IBL27_RS00235	NZ_CP061071.1	36143	36763	+	621	NA	NA	protein_coding	12238	7778	8770	1430	1490	2334	77	38	48	18936	21437	25642	3518	3703	5278	1701	1937	1364	591	513	579	16778	7275	12301
IBL27_RS00240	NZ_CP061071.1	36789	38228	+	1440	NA	NA	protein_coding	48985	40204	53096	20640	25455	20109	21931	11470	12319	112713	128874	130584	31486	34372	36048	18135	17895	16503	12470	19977	12994	79397	69273	66954
IBL27_RS00245	NZ_CP061071.1	38287	39309	+	1023	NA	NA	protein_coding	43094	37366	44921	23713	26411	21412	27324	13654	15099	94042	110471	111449	29402	32041	35000	19280	18986	17699	13653	24014	15024	74162	66417	63616
IBL27_RS00250	NZ_CP061071.1	39309	39854	+	546	purN	NA	protein_coding	20268	15644	20943	9649	10412	9408	10751	5922	6551	40191	47648	49119	12094	13950	14780	8388	8109	7016	6139	9397	6435	32324	28715	27812
IBL27_RS00255	NZ_CP061071.1	39900	40799	+	900	NA	NA	protein_coding	39426	24590	32168	5233	4396	8231	8	0	12	65329	74719	91820	12873	12942	17848	4884	5360	3989	1116	1261	1365	0	1	0
IBL27_RS00260	NZ_CP061071.1	41135	42685	+	1551	purH	NA	protein_coding	98190	85264	103860	61862	75884	53477	76413	42140	47482	223022	256412	266083	75684	88783	89697	55601	53911	48861	45265	72042	47674	124594	119276	108191
IBL27_RS00265	NZ_CP061071.1	42868	43410	-	543	NA	NA	protein_coding	320	289	511	77	145	282	131	73	69	885	1019	978	258	216	299	113	131	151	104	59	98	877	708	594
IBL27_RS00270	NZ_CP061071.1	43578	44087	+	510	NA	NA	protein_coding	672	571	598	100	66	238	31	22	16	834	939	1151	245	219	259	151	113	156	49	103	78	708	426	371
IBL27_RS00275	NZ_CP061071.1	44582	45439	+	858	NA	NA	protein_coding	366	119	145	63	16	23	0	1	0	400	436	654	118	149	134	46	74	80	45	16	23	202	108	112
IBL27_RS00280	NZ_CP061071.1	45515	46894	+	1380	NA	NA	protein_coding	9768	5049	5405	768	624	3071	0	6	10	14263	16497	23747	3135	3595	5652	1580	2249	1216	282	418	354	20093	5737	12368
IBL27_RS00285	NZ_CP061071.1	46905	49304	+	2400	NA	NA	protein_coding	31169	15377	16428	2171	1719	7722	114	139	304	40220	44344	65773	9330	9857	16716	4324	5211	3130	794	789	1375	51537	14751	32028
IBL27_RS00290	NZ_CP061071.1	49306	49941	+	636	NA	NA	protein_coding	8398	4304	4323	681	428	2168	14	36	59	10514	12462	18271	2491	2577	4290	987	1244	739	148	171	327	11956	3231	7135
IBL27_RS00295	NZ_CP061071.1	49941	50549	+	609	NA	NA	protein_coding	13579	7176	7770	900	611	3332	2	8	55	16589	18063	28025	3725	3891	6749	1585	2037	1063	320	286	354	18516	4283	11357
IBL27_RS00300	NZ_CP061071.1	50773	52032	+	1260	purD	NA	protein_coding	5938	5491	6145	5562	5852	4512	6527	3844	4359	10463	12692	12262	5005	5933	6077	4328	4090	4280	4042	6076	4321	13774	13975	12896
IBL27_RS00305	NZ_CP061071.1	52092	53273	+	1182	NA	NA	protein_coding	7208	5494	6711	1854	2097	2008	1034	562	694	13145	13742	15530	2933	3323	3827	1530	1604	1298	927	951	992	19184	15098	16117
IBL27_RS00310	NZ_CP061071.1	53586	54086	+	501	purE	NA	protein_coding	3700	3055	4310	3162	3439	2951	4026	2222	2828	7244	7537	8657	3046	4019	3648	2947	2665	2484	2614	4002	2720	8348	8023	7194
IBL27_RS00315	NZ_CP061071.1	54073	55164	+	1092	purK	NA	protein_coding	9945	9815	10700	8314	9220	7758	10577	5548	6280	21895	23964	24808	8716	10382	10757	6847	6458	6284	6129	10291	6182	26654	25015	23644
IBL27_RS00320	NZ_CP061071.1	55247	56689	+	1443	NA	NA	protein_coding	7139	3845	4193	449	402	2713	0	0	0	7723	8239	15282	1901	2210	4364	1174	1432	806	147	177	364	0	0	0
IBL27_RS00325	NZ_CP061071.1	56762	57454	+	693	NA	NA	protein_coding	6695	5160	6896	1802	1790	1418	161	116	199	17557	20840	22760	3876	3770	4378	1646	1471	1360	434	751	455	20298	17862	17293
IBL27_RS00330	NZ_CP061071.1	57548	58159	+	612	NA	NA	protein_coding	8460	5242	7239	1256	1046	1913	10	0	8	16567	18265	22756	3544	3520	4799	1630	1660	1256	348	522	348	0	0	18
IBL27_RS00335	NZ_CP061071.1	58270	59664	+	1395	NA	NA	protein_coding	19190	10245	10597	1329	981	6012	0	60	0	26101	26835	42595	6258	6921	10009	2875	4167	2475	604	683	1046	11	0	0
IBL27_RS00340	NZ_CP061071.1	59624	60532	+	909	NA	NA	protein_coding	20827	12752	13858	2487	1827	4608	0	5	8	33580	38572	49420	7593	7586	10639	3596	3897	2661	743	931	995	0	0	0
IBL27_RS00345	NZ_CP061071.1	60587	61885	+	1299	purB	NA	protein_coding	43001	38322	46929	25467	29256	22387	28028	16457	18003	111172	124459	132007	34438	38234	39673	23746	22139	21471	18119	27427	19436	75821	72996	69289
IBL27_RS00350	NZ_CP061071.1	61905	62591	+	687	NA	NA	protein_coding	3397	2586	3740	687	921	948	0	0	16	8159	10239	11294	1709	1703	1999	803	643	535	144	283	165	8222	5504	6485
IBL27_RS00355	NZ_CP061071.1	62977	63891	+	915	NA	NA	protein_coding	8080	3923	5660	735	662	1481	0	0	0	10992	12252	17307	2895	2662	4064	1234	1233	1018	238	277	391	11878	4503	7848
IBL27_RS00360	NZ_CP061071.1	64425	66269	-	1845	NA	NA	protein_coding	299	390	389	98	188	72	4	0	8	934	1113	1097	211	202	144	100	114	62	26	30	0	1324	900	1124
IBL27_RS00365	NZ_CP061071.1	66605	67600	+	996	ruvB	NA	protein_coding	938	922	1249	994	1104	792	1777	1325	1032	942	884	1044	677	919	928	986	922	832	1037	1345	941	1578	1408	1248
IBL27_RS00370	NZ_CP061071.1	67638	68063	+	426	NA	NA	protein_coding	267	153	141	60	33	86	0	0	0	382	400	424	103	88	89	27	53	10	5	2	6	620	354	474
IBL27_RS00375	NZ_CP061071.1	68128	68511	+	384	NA	NA	protein_coding	245	187	120	22	5	18	0	0	0	364	396	451	104	93	40	40	35	29	16	10	2	587	427	566
IBL27_RS00380	NZ_CP061071.1	68508	70298	+	1791	NA	NA	protein_coding	6732	5056	6571	1335	1011	866	2	0	0	9789	10713	12870	1932	2234	2185	762	946	713	169	147	134	15999	8864	12788
IBL27_RS00385	NZ_CP061071.1	70981	72465	+	1485	NA	NA	protein_coding	1180	1155	1153	460	744	998	750	376	475	2474	2756	2881	572	798	1110	692	599	534	317	722	541	3240	2512	2594
IBL27_RS00390	NZ_CP061071.1	72920	74221	+	1302	NA	NA	protein_coding	101	190	100	32	91	56	0	0	7	424	411	528	92	67	132	53	75	20	23	13	29	631	281	474
IBL27_RS00395	NZ_CP061071.1	74579	74845	+	267	NA	NA	protein_coding	291	244	246	74	64	43	8	23	29	370	278	398	64	35	92	78	55	49	16	31	45	523	341	581
IBL27_RS00400	NZ_CP061071.1	74865	76202	+	1338	NA	NA	protein_coding	5253	4370	5239	3794	5238	3730	5389	3364	3636	8662	9110	9785	3796	4589	4721	3836	3900	3654	3678	4985	3611	10515	9756	8989
IBL27_RS00405	NZ_CP061071.1	76275	76985	+	711	NA	NA	protein_coding	1403	1168	1308	143	381	296	175	96	81	2209	2556	2957	633	714	483	341	405	382	223	175	200	3259	3131	3087
IBL27_RS00410	NZ_CP061071.1	76969	77718	+	750	NA	NA	protein_coding	1497	994	1315	318	167	265	2	7	11	2306	2114	2561	535	521	644	284	378	243	102	46	62	3011	2312	2937
IBL27_RS00415	NZ_CP061071.1	77722	78309	+	588	NA	NA	protein_coding	952	486	1051	251	190	301	0	0	1	1586	1572	2059	469	446	449	244	205	180	45	104	44	2111	1493	1602
IBL27_RS00420	NZ_CP061071.1	78926	83197	+	4272	NA	NA	protein_coding	1795	1697	1999	1298	1415	1516	1831	1042	1104	4623	4262	4094	1666	1539	1870	1270	1252	1198	1053	1597	1175	9037	6472	6967
IBL27_RS00425	NZ_CP061071.1	83268	84827	+	1560	NA	NA	pseudogene	152	151	101	98	114	9	2	2	0	291	455	347	66	63	75	75	34	33	16	8	0	836	508	762
IBL27_RS00430	NZ_CP061071.1	85002	86036	+	1035	hrcA	NA	protein_coding	10806	7730	10118	1716	1714	2395	0	12	3	12634	14135	17030	2514	2224	2677	1470	1261	1001	350	439	240	43677	22971	35090
IBL27_RS00435	NZ_CP061071.1	86079	86618	+	540	grpE	NA	protein_coding	33493	28963	32327	44942	46853	43404	76575	45306	44131	43895	47181	50067	33244	38856	46318	41772	36674	39263	40449	60956	39952	51981	41986	42421
IBL27_RS00440	NZ_CP061071.1	86992	88830	+	1839	dnaK	NA	protein_coding	675473	624554	662281	942640	1056747	888385	1706346	966302	1001789	841475	861308	922643	764771	916774	1026703	911755	850897	869048	893905	1395552	936499	932773	874009	822823
IBL27_RS00445	NZ_CP061071.1	89358	90491	+	1134	dnaJ	NA	protein_coding	64447	59733	67163	65305	76386	62600	118146	65174	66330	93838	95217	103980	58698	63248	73766	57439	56530	55491	53455	89830	55272	103419	95125	92227
IBL27_RS00450	NZ_CP061071.1	90794	91543	+	750	truA	NA	protein_coding	3595	2868	3649	710	654	605	37	44	28	5683	6609	7281	978	1090	996	432	413	308	254	230	128	4194	2730	3231
IBL27_RS00455	NZ_CP061071.1	91533	92300	+	768	NA	NA	protein_coding	2666	2645	2851	651	610	808	0	9	6	4686	4879	6102	827	848	814	329	373	233	141	73	114	3725	2608	3117
IBL27_RS00460	NZ_CP061071.1	92287	92751	+	465	NA	NA	protein_coding	1808	1349	1443	237	304	300	4	1	0	2285	2592	3430	603	596	594	214	156	244	97	48	67	1979	1009	1607
IBL27_RS00465	NZ_CP061071.1	92797	93360	+	564	NA	NA	protein_coding	2272	1794	2537	536	717	373	0	0	0	4780	5134	5425	997	895	1018	288	343	329	153	149	124	2745	2229	2150
IBL27_RS00470	NZ_CP061071.1	93531	94388	-	858	NA	NA	protein_coding	156	254	279	36	53	91	0	0	0	507	756	887	142	241	161	77	131	75	14	34	24	645	438	659
IBL27_RS00475	NZ_CP061071.1	94614	95423	-	810	NA	NA	protein_coding	466	202	333	98	139	214	32	32	26	611	922	939	218	270	201	101	120	85	78	85	103	728	419	373
IBL27_RS00480	NZ_CP061071.1	95661	96944	+	1284	NA	NA	protein_coding	3859	3137	3723	3864	4159	3907	5711	3522	3953	6521	6119	6501	4095	4094	4863	4046	3900	3407	3329	5128	3640	8050	7022	6828
IBL27_RS00485	NZ_CP061071.1	97155	97865	-	711	NA	NA	protein_coding	350	181	191	60	6	39	0	0	6	326	275	480	88	106	225	60	73	59	20	9	4	0	0	0
IBL27_RS00490	NZ_CP061071.1	97843	98462	-	620	NA	NA	pseudogene	146	105	113	11	55	128	4	4	10	262	235	333	49	72	99	10	36	36	4	0	6	0	0	0
IBL27_RS00495	NZ_CP061071.1	98506	99519	-	1014	gap	NA	protein_coding	141	297	339	22	90	59	2	3	0	501	530	524	127	86	111	49	33	41	19	23	21	0	0	6
IBL27_RS00500	NZ_CP061071.1	99544	100020	-	477	NA	NA	protein_coding	78	34	40	26	0	0	0	0	0	132	124	170	25	54	31	19	3	17	0	0	0	0	0	0
IBL27_RS00505	NZ_CP061071.1	100021	100944	-	924	NA	NA	protein_coding	137	150	121	8	0	99	0	0	0	149	163	277	38	47	45	15	6	2	18	0	0	0	0	0
IBL27_RS00510	NZ_CP061071.1	101071	101544	+	474	NA	NA	protein_coding	10	6	6	0	0	2	0	0	0	18	15	37	2	4	0	0	4	6	1	2	2	0	0	0
IBL27_RS00515	NZ_CP061071.1	101537	102709	+	1173	NA	NA	protein_coding	124	116	1	4	6	74	18	14	6	76	51	144	38	54	83	28	116	29	6	38	70	0	0	0
IBL27_RS00520	NZ_CP061071.1	103112	103621	+	510	NA	NA	protein_coding	30	59	38	10	0	23	0	0	0	123	146	210	54	11	31	30	54	0	0	0	6	0	0	0
IBL27_RS00525	NZ_CP061071.1	103803	104394	+	592	NA	NA	pseudogene	0	0	11	14	0	4	20	6	2	14	11	35	9	14	36	0	9	6	6	0	8	0	0	0
IBL27_RS00530	NZ_CP061071.1	104381	104602	+	222	NA	NA	protein_coding	0	0	12	0	0	0	0	0	0	8	4	2	3	0	0	2	0	0	0	0	0	0	0	0
IBL27_RS00535	NZ_CP061071.1	104690	105951	+	1262	NA	NA	pseudogene	6763	4745	4956	6730	7035	9776	10156	7828	8146	7179	6472	8129	5410	6588	9751	6425	6958	6936	5689	8880	7476	6801	4410	5327
IBL27_RS00540	NZ_CP061071.1	106424	107008	+	585	NA	NA	protein_coding	8491	6141	6871	8051	8794	6866	12649	8657	8121	14768	15289	15107	6800	7814	9656	8572	8042	7542	7463	9794	7840	11786	10309	9908
IBL27_RS00545	NZ_CP061071.1	107142	108752	+	1611	NA	NA	protein_coding	4172	3689	5858	1665	2141	2047	1638	1118	1116	9914	10258	10883	2581	2941	2941	1845	1819	1553	1099	1937	1123	9149	6665	7489
IBL27_RS00550	NZ_CP061071.1	109709	109794	+	86	NA	NA	tRNA	27	94	8	18	5	65	55	13	41	25	32	64	32	42	14	47	28	19	6	44	46	69	33	10
IBL27_RS00555	NZ_CP061071.1	109951	110832	+	882	NA	NA	protein_coding	444667	434956	438326	594361	728852	580520	892868	548874	591092	424631	430646	477591	457654	593636	665171	668074	568933	569506	618597	835391	650372	437648	448774	384411
IBL27_RS00560	NZ_CP061071.1	111339	111411	+	73	NA	NA	tRNA	154	89	120	116	52	169	112	65	113	130	133	109	68	130	124	150	115	55	47	112	84	209	191	200
IBL27_RS00565	NZ_CP061071.1	111489	111635	-	147	NA	NA	pseudogene	0	0	0	0	0	0	0	0	0	0	0	2	3	0	0	0	0	0	0	0	0	308	135	278
IBL27_RS00570	NZ_CP061071.1	111724	113079	-	1356	NA	NA	protein_coding	26	13	4	10	2	20	0	0	0	39	18	56	29	16	14	38	18	2	0	2	6	430	296	287
IBL27_RS00575	NZ_CP061071.1	113695	114537	-	843	fghA	NA	protein_coding	185	158	276	41	59	77	0	6	0	414	352	618	58	89	104	24	58	13	4	6	0	497	465	454
IBL27_RS00580	NZ_CP061071.1	114548	115666	-	1119	NA	NA	protein_coding	277	137	335	22	64	59	0	0	0	417	690	465	131	66	69	45	53	29	12	4	10	633	530	739
IBL27_RS00585	NZ_CP061071.1	116124	116312	+	189	NA	NA	protein_coding	932	828	766	1082	1208	1264	1685	1556	1567	746	749	850	1074	1182	1374	1520	1478	1449	1750	1866	1772	903	852	687
IBL27_RS00590	NZ_CP061071.1	116365	117693	-	1329	NA	NA	protein_coding	191	194	357	40	58	20	2	2	2	544	543	715	145	69	120	104	79	98	8	36	37	432	303	306
IBL27_RS00595	NZ_CP061071.1	117926	122323	+	4398	NA	NA	protein_coding	16833	13490	15767	6230	6437	4762	5152	3141	3305	28370	31411	32539	7099	8794	8640	4904	4538	4096	3939	5642	3942	20892	17399	17301
IBL27_RS00600	NZ_CP061071.1	122547	122975	+	429	NA	NA	protein_coding	2171	1694	2079	362	264	496	0	0	0	2526	2930	3518	498	561	831	200	274	205	61	49	72	2548	1435	1957
IBL27_RS00605	NZ_CP061071.1	123054	123608	+	555	NA	NA	protein_coding	4523	3436	4291	931	981	1058	25	2	0	7529	8813	9636	1498	1606	1738	646	750	403	97	202	172	5448	3305	4506
IBL27_RS00610	NZ_CP061071.1	123984	124979	+	996	NA	NA	protein_coding	1948	1630	2002	1462	1534	1245	968	807	998	3614	4304	4567	1197	1442	1409	1059	1200	1002	917	1411	810	2610	1763	1677
IBL27_RS00615	NZ_CP061071.1	125129	126124	+	996	NA	NA	protein_coding	4380	3784	4662	3149	3461	3099	4687	2261	2391	7987	8902	9516	2964	3382	3868	2312	2223	2566	1867	3209	2179	5570	3879	4099
IBL27_RS00620	NZ_CP061071.1	126224	127591	+	1368	NA	NA	protein_coding	6090	4884	6338	3035	3634	2828	2370	1908	1729	12498	13352	14604	4171	3638	4261	2122	1933	2112	1385	2181	1534	6525	4757	4671
IBL27_RS00625	NZ_CP061071.1	127665	129410	+	1746	lpdA	NA	protein_coding	10219	8551	10291	5352	5867	5456	5550	3043	3179	21259	22684	25536	6827	6569	7635	4124	3588	3974	3085	4905	3248	11843	10451	11322
IBL27_RS00630	NZ_CP061071.1	129516	130505	+	990	NA	NA	protein_coding	5007	4150	5032	1458	1497	2085	615	403	246	10772	10775	13525	2808	2646	2681	1169	1177	1075	536	626	535	5734	4401	5225
IBL27_RS00635	NZ_CP061071.1	130770	131906	+	1137	NA	NA	protein_coding	2142	1655	2340	496	774	660	255	56	49	5677	6015	7020	1457	1146	1362	625	643	380	130	191	195	2713	2372	2984
IBL27_RS00640	NZ_CP061071.1	132023	133423	-	1401	NA	NA	protein_coding	188	92	298	68	22	52	0	0	0	428	416	584	22	107	133	34	49	24	2	18	4	751	525	465
IBL27_RS00645	NZ_CP061071.1	133604	134227	+	624	NA	NA	protein_coding	257	135	44	6	6	12	0	2	0	115	143	146	34	59	97	10	22	6	4	6	4	356	213	399
IBL27_RS00650	NZ_CP061071.1	134492	135385	-	894	NA	NA	protein_coding	520	485	502	111	28	342	0	0	2	1387	1384	1650	276	416	650	251	218	230	44	34	49	2286	1024	1866
IBL27_RS00655	NZ_CP061071.1	135575	135928	-	354	NA	NA	protein_coding	187	110	70	1	12	31	2	0	0	247	318	424	58	114	104	84	44	34	23	20	23	564	267	364
IBL27_RS00660	NZ_CP061071.1	136043	137665	+	1623	NA	NA	protein_coding	6531	4790	5784	4063	4378	4578	6183	3909	4315	4094	3504	3923	2689	3440	3774	3733	3338	3033	3215	4389	2774	3708	3282	2819
IBL27_RS00665	NZ_CP061071.1	137821	138765	+	945	NA	NA	protein_coding	3695	3436	3632	1048	1055	606	4	6	2	586	1021	999	135	129	208	106	111	53	12	58	27	735	642	580
IBL27_RS00670	NZ_CP061071.1	138886	140070	+	1185	NA	NA	protein_coding	6599	5408	8128	1530	2048	1711	0	0	0	4890	6092	6228	989	932	1057	297	259	189	157	195	148	1925	1579	1387
IBL27_RS00675	NZ_CP061071.1	140088	141449	+	1362	NA	NA	protein_coding	10153	7650	10620	2058	2290	1875	28	0	0	6553	7888	7850	1090	1329	1189	321	374	398	275	158	169	2572	3017	2002
IBL27_RS00680	NZ_CP061071.1	141433	142153	+	721	NA	NA	pseudogene	4403	3445	4269	766	893	657	2	0	0	2554	3775	3306	508	640	651	201	148	121	118	87	32	1552	987	1168
IBL27_RS00685	NZ_CP061071.1	142317	142931	-	615	NA	NA	protein_coding	1152	870	1024	469	471	414	218	95	180	2002	2265	2522	746	811	830	682	601	408	317	519	339	1573	1354	1534
IBL27_RS00690	NZ_CP061071.1	143006	143653	-	648	NA	NA	protein_coding	343	238	231	67	85	96	0	0	0	675	938	927	214	184	168	132	204	184	52	107	32	1070	450	635
IBL27_RS00695	NZ_CP061071.1	143758	144942	+	1185	NA	NA	protein_coding	72	34	44	18	22	50	0	0	20	226	131	230	65	39	35	24	15	22	24	2	20	39	74	61
IBL27_RS00700	NZ_CP061071.1	145142	147811	+	2670	adhE	NA	protein_coding	31377	23380	33971	8461	8702	6690	4229	2229	1918	44674	50712	54373	9269	11225	11737	4906	4267	3887	2829	3956	2933	25139	20890	20067
IBL27_RS00705	NZ_CP061071.1	147986	148454	+	469	tnpA	NA	pseudogene	2674	1987	2859	530	662	640	0	0	0	3916	5139	5145	786	841	1000	199	249	110	84	114	65	1991	1638	1525
IBL27_RS00710	NZ_CP061071.1	148598	148693	-	96	NA	NA	protein_coding	117	132	113	10	7	35	0	0	0	102	86	101	18	34	8	7	12	4	0	0	17	77	53	27
IBL27_RS00715	NZ_CP061071.1	148961	149164	+	204	NA	NA	protein_coding	543	395	575	88	55	125	0	0	0	805	1028	1082	152	142	174	59	28	13	6	5	1	349	267	242
IBL27_RS00720	NZ_CP061071.1	149194	149409	+	216	NA	NA	protein_coding	569	435	539	101	86	149	0	0	0	878	1115	1191	196	195	236	81	31	43	6	8	2	372	289	295
IBL27_RS00725	NZ_CP061071.1	149604	150023	+	420	NA	NA	protein_coding	469	286	559	48	92	125	2	0	0	711	732	1114	190	197	193	100	90	83	12	28	1	261	90	152
IBL27_RS00730	NZ_CP061071.1	150675	150983	+	309	NA	NA	protein_coding	705	538	645	66	221	156	0	0	2	1421	1647	1990	340	236	349	148	172	111	8	74	51	812	574	640
IBL27_RS00735	NZ_CP061071.1	151363	151632	+	270	rpsO	NA	protein_coding	11020	9420	10169	10891	14561	10921	15740	11097	12993	12816	10535	14313	13062	14657	16332	15825	14993	14645	15391	18904	15983	10440	10922	9983
IBL27_RS00740	NZ_CP061071.1	152379	154571	+	2193	pnp	NA	protein_coding	1112	1203	1223	808	744	653	1096	668	643	1895	1994	2309	757	911	882	589	605	598	588	879	633	1360	1357	1586
IBL27_RS00745	NZ_CP061071.1	154561	155301	+	741	NA	NA	protein_coding	283	163	274	44	21	58	0	0	0	343	468	663	86	60	70	7	46	46	3	0	18	249	216	293
IBL27_RS00750	NZ_CP061071.1	155312	155929	+	618	cysE	NA	protein_coding	635	390	567	329	420	345	402	287	247	835	1015	1020	276	390	365	162	255	264	261	386	310	694	734	597
IBL27_RS00755	NZ_CP061071.1	156003	157346	+	1344	cysS	NA	protein_coding	1554	1207	1526	844	803	950	1162	830	957	2573	2694	2718	1085	1273	1428	969	960	886	900	1168	1006	2097	1608	1442
IBL27_RS00760	NZ_CP061071.1	157339	157758	+	420	NA	NA	protein_coding	205	376	488	187	261	232	286	193	167	890	748	832	269	284	283	203	232	176	137	251	115	612	370	392
IBL27_RS00765	NZ_CP061071.1	157937	158842	+	906	NA	NA	protein_coding	704	722	811	207	87	125	0	18	2	1907	1952	2460	317	488	488	153	91	55	64	45	26	1218	930	984
IBL27_RS00770	NZ_CP061071.1	158821	159558	+	738	NA	NA	protein_coding	600	293	591	141	106	95	0	0	0	1159	1369	1254	252	233	253	45	62	47	6	29	18	554	605	568
IBL27_RS00775	NZ_CP061071.1	159555	160585	-	1031	NA	NA	pseudogene	625	484	513	62	49	212	4	4	0	1157	1394	1696	240	282	219	129	104	93	7	12	32	2160	1274	1722
IBL27_RS00780	NZ_CP061071.1	160774	161328	-	555	NA	NA	protein_coding	412	425	331	66	72	128	2	16	0	902	803	893	181	203	219	135	52	34	6	8	42	1148	732	635
IBL27_RS00785	NZ_CP061071.1	161641	162387	+	747	rlmB	NA	protein_coding	483	398	322	70	157	114	52	97	55	942	896	958	177	159	249	156	113	114	67	65	97	741	584	703
IBL27_RS00790	NZ_CP061071.1	162411	163271	+	861	NA	NA	protein_coding	627	449	531	104	218	104	0	0	0	1406	1465	1616	381	271	382	166	72	91	29	4	59	1514	994	918
IBL27_RS00795	NZ_CP061071.1	163403	163918	+	516	NA	NA	protein_coding	16546	12859	14974	2584	2586	3555	27	2	0	19131	21548	25065	4134	3676	4422	1078	991	616	344	309	195	28533	16254	24756
IBL27_RS00800	NZ_CP061071.1	163918	164364	+	447	NA	NA	protein_coding	8339	6126	6863	1016	1303	1581	0	0	0	8486	8398	11281	1869	1912	2047	456	425	325	152	120	123	10432	6401	8601
IBL27_RS00805	NZ_CP061071.1	164361	164555	+	195	NA	NA	protein_coding	2674	2147	2352	397	455	399	1	0	0	3280	3198	4284	775	662	717	175	142	143	63	55	49	3172	2338	3010
IBL27_RS00810	NZ_CP061071.1	164948	165394	+	447	rplM	NA	protein_coding	8548	7948	8243	13394	14836	12584	22576	13466	13476	11138	10459	11714	10429	12964	13310	12815	12917	12790	13760	18598	14157	9301	9334	7928
IBL27_RS00815	NZ_CP061071.1	165419	165811	+	393	rpsI	NA	protein_coding	6780	6388	6231	10335	11974	10104	16261	10565	10927	9402	9272	10497	9267	10451	11538	10212	10433	9592	10230	14850	11145	6656	6886	6221
IBL27_RS00820	NZ_CP061071.1	166133	166378	+	246	NA	NA	protein_coding	4099	2774	3169	719	664	806	0	0	0	7213	8226	8826	1389	1546	1809	999	964	721	219	285	179	9059	4988	6604
IBL27_RS00825	NZ_CP061071.1	166372	166704	+	333	NA	NA	protein_coding	6500	4780	5411	1143	1469	1275	0	6	5	14651	16067	17334	2981	3075	3214	1851	1642	1372	387	559	394	14131	8810	10636
IBL27_RS00830	NZ_CP061071.1	166902	167693	-	792	NA	NA	protein_coding	505	313	709	23	58	130	0	0	0	956	1259	1333	166	194	203	157	295	176	42	140	27	1463	752	1142
IBL27_RS00835	NZ_CP061071.1	168076	168231	+	156	NA	NA	protein_coding	15	36	55	10	0	30	0	0	0	108	140	154	24	35	35	12	20	19	6	31	6	179	79	126
IBL27_RS00840	NZ_CP061071.1	168395	169615	+	1221	NA	NA	protein_coding	317	218	185	59	49	183	0	0	0	498	467	600	117	146	180	81	71	45	6	33	36	641	257	449
IBL27_RS00845	NZ_CP061071.1	169593	170441	+	849	NA	NA	protein_coding	366	241	356	126	66	99	0	0	0	820	787	857	143	181	227	140	108	80	33	39	4	798	446	797
IBL27_RS00850	NZ_CP061071.1	170583	171185	+	603	NA	NA	protein_coding	262	325	326	95	69	35	2	0	6	646	738	729	88	91	65	38	13	45	18	28	13	1053	881	757
IBL27_RS00855	NZ_CP061071.1	171187	173598	+	2412	NA	NA	protein_coding	4104	3156	4327	966	1246	911	316	171	230	7051	7807	8363	1516	1741	1643	643	465	582	342	499	306	6542	5846	5345
IBL27_RS00860	NZ_CP061071.1	173804	174802	+	999	mvk	NA	protein_coding	759	994	906	247	364	303	0	2	0	3044	2825	3125	617	650	768	509	417	248	88	106	95	2722	2039	2826
IBL27_RS00865	NZ_CP061071.1	175024	175746	+	723	NA	NA	protein_coding	739	748	740	176	86	281	0	2	1	1133	1356	1665	294	245	299	81	115	90	16	21	18	3108	1348	1858
IBL27_RS00870	NZ_CP061071.1	175743	176582	+	840	NA	NA	protein_coding	5581	3769	4607	1737	1909	3053	2054	1845	1495	6279	6466	9138	1978	2621	3388	1787	1754	1728	1236	1928	1586	9986	3879	7025
IBL27_RS00875	NZ_CP061071.1	176629	177549	+	921	NA	NA	protein_coding	9938	6631	8282	3430	3497	4322	4166	2704	3107	11217	12795	14507	3916	5154	5562	3941	3903	3258	2842	3974	3421	16941	8905	11129
IBL27_RS00880	NZ_CP061071.1	177733	178386	+	654	NA	NA	protein_coding	7219	5882	7507	1459	1483	2071	0	8	61	12654	13709	16462	2872	3205	3491	1113	1300	891	350	424	246	12985	9107	10535
IBL27_RS00885	NZ_CP061071.1	178566	179543	-	978	dusB	NA	protein_coding	881	577	884	301	482	170	93	154	149	1735	1821	1878	391	514	587	323	341	294	226	295	275	1313	1037	1242
IBL27_RS00890	NZ_CP061071.1	179530	180402	-	873	hslO	NA	protein_coding	569	367	363	205	206	115	75	174	58	1000	1071	1288	267	311	320	204	140	129	179	170	122	977	718	541
IBL27_RS00895	NZ_CP061071.1	180888	182444	+	1557	NA	NA	rRNA	5567909	5580049	6100992	5251189	5300646	4443488	4099628	4063365	4379807	8106417	7025213	8844947	5804672	6274869	6049136	6305824	5052395	4500420	5280719	5127366	4806166	5909179	6846257	5921369
IBL27_RS00900	NZ_CP061071.1	182504	182576	+	73	NA	NA	tRNA	1665	1730	1948	1923	1607	1525	1963	1536	1649	1270	1007	1711	1775	2549	1785	2014	1892	1668	1907	1924	1794	1866	2251	1819
IBL27_RS00905	NZ_CP061071.1	182833	185733	+	2901	NA	NA	rRNA	10694007	10658000	11109427	11304992	12096435	8920766	12185851	9249182	10008615	12510843	11520067	13580046	10583651	12871017	12674286	12793095	12223815	11526344	12766478	13795301	11852852	11866736	12514504	10261741
IBL27_RS00910	NZ_CP061071.1	185916	186031	+	116	rrf	NA	rRNA	620	645	628	519	546	471	513	488	517	641	539	820	624	500	591	506	512	607	531	545	460	1049	1178	993
IBL27_RS00915	NZ_CP061071.1	186037	186110	+	74	NA	NA	tRNA	29	34	12	9	10	3	6	12	34	24	8	13	24	9	25	12	13	16	5	12	11	8	20	15
IBL27_RS00920	NZ_CP061071.1	186622	187104	+	483	NA	NA	protein_coding	73	48	49	12	16	8	0	0	0	119	338	188	68	27	32	54	44	35	4	4	0	90	114	89
IBL27_RS00925	NZ_CP061071.1	187251	188099	+	849	NA	NA	protein_coding	90	63	230	24	5	17	0	0	0	214	111	173	24	70	81	53	35	30	4	16	2	339	191	176
IBL27_RS00930	NZ_CP061071.1	188734	189180	+	447	NA	NA	protein_coding	89	2	44	17	37	6	0	0	0	111	51	135	5	5	2	0	10	11	0	0	0	156	95	97
IBL27_RS00935	NZ_CP061071.1	189183	189893	+	711	NA	NA	protein_coding	422	346	462	350	551	306	415	315	345	525	709	804	360	483	486	353	319	313	356	512	479	757	630	703
IBL27_RS00940	NZ_CP061071.1	189883	190695	+	813	NA	NA	protein_coding	529	344	373	117	132	116	97	25	53	567	532	790	138	178	201	143	85	55	44	50	62	757	381	724
IBL27_RS00945	NZ_CP061071.1	190852	192108	-	1257	NA	NA	protein_coding	418	189	322	218	234	245	245	272	139	600	773	867	181	282	207	236	236	157	94	272	190	1471	816	1205
IBL27_RS00950	NZ_CP061071.1	192276	194630	+	2355	pbp1b	NA	protein_coding	4460	3489	4819	595	1249	1336	56	6	20	9487	11098	11721	1752	1935	2164	1045	1114	792	309	378	346	10407	7884	9159
IBL27_RS00955	NZ_CP061071.1	194894	198457	+	3564	rpoB	NA	protein_coding	19595	19505	20300	18368	20128	16375	25485	15452	15464	23508	26097	25977	15262	18387	19947	15670	14142	14181	13716	23061	15893	31135	30333	28079
IBL27_RS00960	NZ_CP061071.1	198665	202321	+	3657	rpoC	NA	protein_coding	38359	35358	40293	38182	44186	35541	61393	32387	36487	51087	53777	55882	32035	39587	42644	33275	30312	30176	27928	49210	31693	64525	61805	55225
IBL27_RS00965	NZ_CP061071.1	202449	202832	+	384	NA	NA	protein_coding	215	229	154	51	66	22	0	0	0	1077	981	1156	304	254	303	289	268	209	60	78	52	550	437	529
IBL27_RS00970	NZ_CP061071.1	202964	203905	+	942	tadA	NA	protein_coding	52	66	24	0	0	2	2	0	2	62	112	74	28	24	14	14	26	9	24	4	19	149	2	39
IBL27_RS00975	NZ_CP061071.1	203895	204872	+	978	NA	NA	protein_coding	76	0	82	12	0	48	0	11	0	119	113	137	38	4	55	8	24	10	0	4	4	188	99	84
IBL27_RS00980	NZ_CP061071.1	204872	205186	+	315	NA	NA	protein_coding	2	2	29	0	0	2	0	7	0	22	16	12	2	13	16	3	0	4	0	4	0	22	0	27
IBL27_RS00985	NZ_CP061071.1	205146	205577	+	432	NA	NA	protein_coding	19	27	27	0	8	14	4	0	0	41	14	45	6	16	32	6	12	25	8	0	6	32	12	24
IBL27_RS00990	NZ_CP061071.1	205549	205842	+	294	NA	NA	protein_coding	16	22	4	0	0	4	0	0	0	2	19	12	0	0	0	0	2	4	0	0	0	23	0	19
IBL27_RS00995	NZ_CP061071.1	205829	206263	+	435	NA	NA	protein_coding	16	3	4	0	0	0	0	0	0	31	54	75	10	24	19	5	6	4	0	5	0	10	41	43
IBL27_RS01000	NZ_CP061071.1	206241	206630	+	390	NA	NA	protein_coding	45	1	22	2	2	15	0	0	0	51	48	85	15	17	25	4	5	7	0	9	21	17	53	36
IBL27_RS01005	NZ_CP061071.1	206685	207638	+	954	NA	NA	protein_coding	693	256	617	64	76	165	10	8	10	784	934	1108	302	239	265	185	163	140	59	93	101	2571	1049	1622
IBL27_RS01010	NZ_CP061071.1	207697	208896	+	1200	NA	NA	protein_coding	1825	1297	1980	869	994	822	672	354	378	4416	4479	4791	1121	1155	1177	878	888	734	432	588	551	4805	3851	4394
IBL27_RS01015	NZ_CP061071.1	209449	209694	+	246	NA	NA	protein_coding	673	502	685	120	177	208	0	0	0	1297	1334	1825	293	358	469	186	183	152	40	81	22	6804	3472	5557
IBL27_RS01020	NZ_CP061071.1	209663	210103	+	441	NA	NA	protein_coding	3832	2861	2903	655	535	930	0	0	0	5417	5240	7222	1127	1145	1446	354	438	299	130	76	131	20617	10039	16516
IBL27_RS01025	NZ_CP061071.1	210156	210818	+	663	NA	NA	protein_coding	7115	3865	4550	741	758	1908	0	0	6	8208	8354	11821	1759	2113	2644	662	778	533	261	173	198	25629	11118	19604
IBL27_RS01030	NZ_CP061071.1	210903	211673	-	771	NA	NA	protein_coding	595	508	520	78	51	137	0	2	0	1073	996	1318	179	240	189	119	106	54	9	30	13	1998	1356	1818
IBL27_RS01035	NZ_CP061071.1	211729	212796	-	1068	pepA	NA	protein_coding	4595	4459	4269	4967	6091	4100	7443	3932	4964	3592	3891	3619	3506	4955	4646	5580	4868	4605	5396	7869	6101	6848	5566	5635
IBL27_RS01040	NZ_CP061071.1	212856	213164	+	309	NA	NA	protein_coding	29	68	4	2	23	0	0	0	0	65	91	55	3	0	8	7	18	0	6	13	0	118	76	106
IBL27_RS01045	NZ_CP061071.1	213142	213471	+	330	NA	NA	protein_coding	38	93	34	1	30	10	0	0	0	29	122	59	2	19	11	4	5	4	3	19	0	133	100	73
IBL27_RS01050	NZ_CP061071.1	213468	214094	+	627	NA	NA	protein_coding	684	469	437	243	276	197	443	166	159	464	683	561	255	380	275	233	289	192	190	443	304	1007	834	790
IBL27_RS01055	NZ_CP061071.1	214192	214614	+	423	NA	NA	protein_coding	27	45	44	0	0	0	0	0	0	35	43	31	11	6	30	18	12	8	10	0	0	56	93	95
IBL27_RS01060	NZ_CP061071.1	214614	214970	+	357	NA	NA	protein_coding	60	120	95	5	6	9	0	0	0	115	176	135	33	17	34	22	13	1	6	6	3	169	76	87
IBL27_RS01065	NZ_CP061071.1	215057	215452	+	396	NA	NA	protein_coding	141	144	185	28	47	89	63	82	20	302	373	404	84	41	102	41	51	56	31	34	83	335	228	130
IBL27_RS01070	NZ_CP061071.1	215868	216830	+	963	NA	NA	protein_coding	2	0	8	2	0	0	2	0	0	99	146	81	4	4	10	32	3	3	2	0	2	105	30	142
IBL27_RS01075	NZ_CP061071.1	216830	218152	+	1323	NA	NA	protein_coding	160	42	116	6	27	56	12	0	6	131	217	217	27	32	33	19	33	31	4	8	14	352	200	223
IBL27_RS01080	NZ_CP061071.1	218152	218832	+	681	NA	NA	protein_coding	97	124	49	7	56	24	48	20	34	182	224	256	102	65	89	88	26	38	37	34	30	321	151	204
IBL27_RS01085	NZ_CP061071.1	218825	220132	+	1308	NA	NA	protein_coding	246	290	308	21	54	91	0	4	2	481	816	993	94	168	153	71	92	51	26	42	34	708	392	835
IBL27_RS01090	NZ_CP061071.1	220198	220401	+	204	NA	NA	pseudogene	15	9	9	2	0	18	2	2	6	8	22	22	2	22	6	4	9	6	0	7	2	17	34	5
IBL27_RS01095	NZ_CP061071.1	220434	220865	+	432	NA	NA	protein_coding	305	275	429	54	139	60	0	1	0	1309	1396	1356	189	167	203	100	125	197	44	43	31	6376	4110	4416
IBL27_RS01100	NZ_CP061071.1	220883	221377	+	495	NA	NA	protein_coding	1232	750	1189	262	363	226	15	14	3	4021	4550	4743	650	767	912	562	518	462	145	144	131	19602	10518	14025
IBL27_RS01105	NZ_CP061071.1	221751	222602	+	852	NA	NA	protein_coding	8327	7393	8480	5002	5739	4996	5259	4131	4080	19770	22502	21635	7008	7486	8170	6244	5479	5095	5075	5427	5362	60090	43318	48622
IBL27_RS01110	NZ_CP061071.1	222604	223440	+	837	NA	NA	protein_coding	11864	9479	10188	5838	6581	6624	7696	4186	4976	25672	29746	30825	7610	8235	10045	7754	6645	6385	5810	6858	5885	78301	46008	65111
IBL27_RS01115	NZ_CP061071.1	223464	223760	+	297	NA	NA	protein_coding	2379	1892	1889	490	588	868	509	378	501	4691	5286	6096	1429	1516	1818	1155	1139	853	618	536	718	18397	7512	14167
IBL27_RS01120	NZ_CP061071.1	223882	224169	+	288	groES	NA	protein_coding	11718	8377	10459	2944	2991	2951	2008	1157	1118	15611	17286	20465	3857	4002	4235	3131	2656	2407	1507	2012	1553	44212	25683	33376
IBL27_RS01125	NZ_CP061071.1	224281	225909	+	1629	groL	NA	protein_coding	272994	240575	283228	180749	207647	169371	251304	144182	146484	383720	420820	460599	161814	190769	208216	165470	153013	145781	141928	205662	145982	570036	486835	468042
IBL27_RS01130	NZ_CP061071.1	226552	228242	+	1691	NA	NA	pseudogene	3028	2192	2275	454	669	561	0	2	0	6158	6457	8475	1288	1372	1615	556	584	377	124	176	193	10055	5784	8619
IBL27_RS01135	NZ_CP061071.1	228262	229128	-	867	NA	NA	protein_coding	419	235	530	63	58	112	0	0	1	740	771	981	83	121	102	40	61	77	26	26	0	941	950	898
IBL27_RS01140	NZ_CP061071.1	229172	231448	+	2277	pbp2a	NA	protein_coding	1422	1044	1277	495	191	374	60	26	38	2660	2948	3707	667	572	561	282	331	274	62	136	161	4697	3044	3601
IBL27_RS01145	NZ_CP061071.1	231499	231651	+	153	rpmG	NA	protein_coding	314	268	205	185	103	300	218	190	160	190	193	294	92	167	194	125	186	222	105	198	199	595	206	464
IBL27_RS01150	NZ_CP061071.1	231663	231839	+	177	secE	NA	protein_coding	137	132	167	10	2	24	0	0	5	161	219	346	47	67	88	37	68	45	2	38	20	573	204	407
IBL27_RS01155	NZ_CP061071.1	231997	232533	+	537	nusG	NA	protein_coding	1804	1553	1662	1193	1188	1693	1840	1592	1678	1238	1194	1491	951	1363	1468	1566	1600	1546	1495	1738	1831	1925	1423	1823
IBL27_RS01160	NZ_CP061071.1	232750	233439	-	690	NA	NA	protein_coding	379	141	422	63	22	88	0	0	0	568	799	810	120	103	142	49	75	32	8	38	5	581	389	802
IBL27_RS01165	NZ_CP061071.1	233432	234196	-	765	NA	NA	protein_coding	206	131	233	60	62	54	0	2	0	656	742	780	93	136	137	66	93	55	10	8	10	763	634	913
IBL27_RS01170	NZ_CP061071.1	234597	237098	+	2502	NA	NA	protein_coding	4217	4326	4104	4853	5271	4142	7487	4614	4877	5125	5086	5474	4076	5297	4982	4793	4434	4306	4828	6643	5099	5734	5204	4471
IBL27_RS01175	NZ_CP061071.1	237400	238203	+	804	NA	NA	protein_coding	184	79	176	30	0	6	2	0	2	432	513	604	93	74	149	74	49	47	12	8	20	865	473	759
IBL27_RS01180	NZ_CP061071.1	238370	239212	+	843	NA	NA	protein_coding	485	403	373	96	86	142	0	0	0	1054	1095	1149	138	152	366	134	61	65	14	58	38	2883	1463	2542
IBL27_RS01185	NZ_CP061071.1	239407	240780	+	1374	NA	NA	protein_coding	255	203	184	45	19	78	21	64	37	220	413	372	79	84	58	58	38	42	17	34	40	1112	773	842
IBL27_RS01190	NZ_CP061071.1	240773	241837	+	1065	NA	NA	protein_coding	100	141	204	120	71	76	165	88	94	187	263	233	126	114	118	55	95	45	52	76	95	796	444	655
IBL27_RS01195	NZ_CP061071.1	241839	242528	+	690	NA	NA	protein_coding	163	97	93	7	28	28	0	0	0	239	216	345	36	41	9	40	20	20	2	6	4	753	425	661
IBL27_RS01200	NZ_CP061071.1	242596	243372	+	777	NA	NA	protein_coding	117	130	69	82	36	23	50	32	8	292	350	539	82	94	112	60	78	19	38	38	24	880	648	715
IBL27_RS01205	NZ_CP061071.1	243496	244341	+	846	NA	NA	protein_coding	220	187	125	142	62	49	32	91	74	266	222	426	112	96	176	92	84	73	78	60	56	612	404	566
IBL27_RS01210	NZ_CP061071.1	244351	244896	+	546	NA	NA	protein_coding	83	65	35	2	0	3	0	13	0	116	148	167	10	35	66	6	23	13	4	8	4	490	357	468
IBL27_RS01215	NZ_CP061071.1	244925	246601	+	1677	NA	NA	protein_coding	305	415	508	101	180	78	21	10	44	793	1057	836	174	242	140	91	43	34	23	10	26	1257	1361	1482
IBL27_RS01220	NZ_CP061071.1	246594	247427	+	834	NA	NA	protein_coding	329	124	219	24	2	78	0	2	0	191	365	496	36	98	123	12	48	26	18	20	2	974	462	872
IBL27_RS01225	NZ_CP061071.1	247651	248364	-	714	rsmG	NA	protein_coding	265	221	284	28	32	117	0	0	0	399	611	620	98	146	153	108	53	52	6	20	18	765	623	617
IBL27_RS01230	NZ_CP061071.1	248452	249012	+	561	NA	NA	protein_coding	401	412	321	481	197	282	780	399	309	440	466	544	252	276	407	217	282	323	289	537	317	723	762	654
IBL27_RS01235	NZ_CP061071.1	249022	249921	+	900	htpX	NA	protein_coding	458	342	484	247	108	108	308	166	91	653	744	921	114	145	152	142	147	96	120	110	75	1155	855	716
IBL27_RS01240	NZ_CP061071.1	250058	252670	-	2613	NA	NA	protein_coding	679	769	440	76	151	217	10	2	22	1093	2016	1839	264	248	283	185	202	157	63	63	48	1167	836	1122
IBL27_RS01245	NZ_CP061071.1	252672	253379	-	708	NA	NA	protein_coding	237	89	131	96	56	53	21	42	15	379	489	453	152	107	81	75	87	44	39	28	30	533	236	465
IBL27_RS01250	NZ_CP061071.1	253487	254062	+	576	NA	NA	protein_coding	367	190	202	19	42	176	0	6	2	534	492	833	105	121	214	165	139	52	24	38	39	703	325	494
IBL27_RS01255	NZ_CP061071.1	254055	254591	+	537	NA	NA	protein_coding	734	338	376	33	49	223	10	20	12	1070	1058	1549	186	233	290	190	162	154	60	80	70	967	387	658
IBL27_RS01260	NZ_CP061071.1	254947	255639	+	693	NA	NA	protein_coding	3794	2707	2834	484	611	729	59	135	62	3659	3791	4528	686	782	1057	589	674	309	239	196	265	6411	4459	6021
IBL27_RS01265	NZ_CP061071.1	256007	256498	+	492	nrdR	NA	protein_coding	954	723	660	450	358	535	588	338	364	831	881	1072	331	435	603	433	424	405	470	634	379	1766	894	1263
IBL27_RS01270	NZ_CP061071.1	256485	257654	+	1170	NA	NA	protein_coding	1884	1471	1647	380	211	430	16	8	34	2400	2664	2946	480	619	740	260	343	327	63	103	122	3914	2167	3040
IBL27_RS01275	NZ_CP061071.1	257655	258554	+	900	dnaI	NA	protein_coding	3028	2138	2897	439	587	664	8	0	0	4706	5012	5545	896	953	921	303	392	279	137	160	47	5851	4629	4587
IBL27_RS01280	NZ_CP061071.1	258567	259877	+	1311	der	NA	protein_coding	5270	4407	5624	1809	1930	1313	897	424	481	9121	10399	11524	2431	2448	2355	1205	1285	924	757	1219	716	12340	10108	10189
IBL27_RS01285	NZ_CP061071.1	259952	260578	+	627	NA	NA	protein_coding	2800	1719	2367	408	345	513	0	0	0	3686	4099	4888	836	979	879	256	420	300	86	86	67	4413	3293	3678
IBL27_RS01290	NZ_CP061071.1	260626	261264	+	639	NA	NA	protein_coding	2820	1731	2506	446	347	564	0	2	0	3728	3988	4890	987	737	932	464	345	305	44	81	76	4936	2242	4222
IBL27_RS01295	NZ_CP061071.1	261735	262487	+	753	NA	NA	protein_coding	661	563	554	104	177	94	4	2	2	1344	1264	1325	302	252	345	100	82	85	24	32	54	836	532	716
IBL27_RS01300	NZ_CP061071.1	262484	263809	+	1326	NA	NA	protein_coding	1799	864	1084	146	259	438	0	2	0	2386	2709	3187	556	527	685	259	152	115	33	63	64	2058	1210	1910
IBL27_RS01305	NZ_CP061071.1	263978	264109	-	132	NA	NA	protein_coding	88	26	64	0	5	32	0	0	0	102	112	148	8	19	30	5	1	7	0	6	0	142	26	146
IBL27_RS01310	NZ_CP061071.1	264376	264606	+	231	NA	NA	protein_coding	245	260	213	28	12	163	0	0	0	460	437	644	89	99	79	17	52	35	16	2	23	1037	446	813
IBL27_RS01315	NZ_CP061071.1	264737	265138	+	402	NA	NA	protein_coding	266	381	247	29	14	132	0	0	0	405	401	641	145	121	150	41	79	41	18	4	46	1238	288	975
IBL27_RS01320	NZ_CP061071.1	266518	266937	+	420	NA	NA	protein_coding	314	149	277	12	17	108	0	0	2	561	473	728	82	82	197	50	93	84	16	9	36	1703	521	922
IBL27_RS01325	NZ_CP061071.1	267084	267488	+	405	NA	NA	protein_coding	686	206	564	88	33	100	0	0	0	841	760	973	149	141	386	45	132	78	5	46	10	1853	816	1672
IBL27_RS01330	NZ_CP061071.1	268263	268427	+	165	NA	NA	protein_coding	246	76	163	13	0	60	0	0	0	203	237	369	58	68	122	58	52	48	6	8	6	734	211	538
IBL27_RS01335	NZ_CP061071.1	268832	269044	+	213	NA	NA	protein_coding	335	196	159	38	61	44	0	0	0	438	461	768	105	123	162	103	45	53	11	4	10	1360	895	1005
IBL27_RS01340	NZ_CP061071.1	269208	269396	+	189	NA	NA	protein_coding	199	63	95	26	25	92	0	0	0	161	223	390	50	46	99	40	40	18	6	9	12	688	270	432
IBL27_RS01345	NZ_CP061071.1	269882	270904	+	1023	NA	NA	protein_coding	614	457	550	93	167	301	0	0	4	1287	1601	1961	285	253	440	144	205	240	71	51	17	2320	1276	1608
IBL27_RS01350	NZ_CP061071.1	271195	271338	+	144	NA	NA	protein_coding	46	15	63	28	1	18	0	0	0	116	90	161	20	36	29	1	12	26	2	7	14	418	94	126
IBL27_RS01355	NZ_CP061071.1	271600	272613	-	1014	NA	NA	protein_coding	66	26	60	2	0	32	10	2	2	41	56	95	2	44	74	10	60	14	8	14	22	1266	585	900
IBL27_RS01360	NZ_CP061071.1	272626	274416	-	1791	NA	NA	pseudogene	97	35	14	14	0	20	4	0	0	160	214	139	24	17	71	0	12	4	10	4	2	468	288	380
IBL27_RS01365	NZ_CP061071.1	274472	275689	-	1218	NA	NA	pseudogene	1267	1150	1126	3134	2767	3390	5093	4562	4051	1337	1067	1495	1863	2627	2758	3880	3909	3869	4466	4429	4914	1999	1382	1712
IBL27_RS01370	NZ_CP061071.1	275747	276103	-	357	NA	NA	pseudogene	71	14	23	15	8	9	0	17	0	141	131	115	19	12	64	27	18	2	2	9	11	157	53	32
IBL27_RS01375	NZ_CP061071.1	276536	276790	+	255	NA	NA	protein_coding	162	150	157	39	65	32	0	0	0	352	451	460	28	29	80	70	82	23	6	35	17	1402	798	976
IBL27_RS01380	NZ_CP061071.1	276835	276996	+	162	NA	NA	protein_coding	121	93	73	30	58	24	0	0	0	151	283	264	16	16	67	56	55	15	6	16	0	1142	578	774
IBL27_RS01385	NZ_CP061071.1	277134	277319	+	186	NA	NA	protein_coding	10	15	13	0	0	1	0	0	0	34	66	87	2	1	28	8	23	17	3	2	6	260	93	275
IBL27_RS01390	NZ_CP061071.1	277620	277814	+	195	NA	NA	protein_coding	18046	13620	17808	2701	4216	2921	28	15	0	40604	41400	46577	7236	7090	7488	2609	2197	1792	744	954	616	56	29	65
IBL27_RS01395	NZ_CP061071.1	277854	278018	+	165	NA	NA	protein_coding	16912	12596	16325	2423	3729	2732	28	0	0	34648	35997	40317	6027	5824	6542	2308	1991	1611	691	812	534	0	1	16
IBL27_RS01400	NZ_CP061071.1	278433	278696	+	264	NA	NA	protein_coding	2062	989	1284	313	352	392	0	0	0	3542	3223	4395	579	701	707	445	471	214	76	103	119	1618	1783	2241
IBL27_RS01405	NZ_CP061071.1	279379	280659	-	1281	serS	NA	protein_coding	2223	2324	2725	2135	2646	1708	3128	1958	2034	3295	4301	4154	2019	2172	2336	2371	2013	2161	1985	3037	2120	4329	4686	3731
IBL27_RS01410	NZ_CP061071.1	280932	281118	+	187	NA	NA	pseudogene	115	33	38	6	10	0	0	22	0	176	215	206	24	14	33	28	28	5	10	3	0	304	114	274
IBL27_RS01415	NZ_CP061071.1	281182	282255	+	1074	NA	NA	protein_coding	330	124	144	7	68	40	4	0	2	561	804	733	116	161	122	80	61	70	18	19	65	1740	778	1089
IBL27_RS01420	NZ_CP061071.1	282491	282859	-	369	NA	NA	protein_coding	46	50	30	20	22	0	0	0	0	74	151	104	23	3	42	13	21	15	5	0	8	429	116	245
IBL27_RS01425	NZ_CP061071.1	283199	284125	-	927	NA	NA	protein_coding	3610	3375	3803	3251	4175	3274	5741	3452	3786	6109	7028	6850	3244	3602	3985	3520	3065	3529	3295	4742	3358	7052	5701	6229
IBL27_RS01430	NZ_CP061071.1	284140	284958	-	819	NA	NA	protein_coding	2228	1711	2157	1451	1905	1851	2200	1515	1673	3771	4468	4258	1614	1817	2135	1415	1229	1463	1216	1898	1441	4020	3543	3807
IBL27_RS01435	NZ_CP061071.1	284993	285985	-	993	NA	NA	protein_coding	1446	1541	1976	1742	1800	2005	2787	1379	1964	2550	2669	2776	1525	1812	2165	1875	1515	1670	1455	2140	1747	3406	2943	3053
IBL27_RS01440	NZ_CP061071.1	286862	287332	-	471	NA	NA	protein_coding	465	279	267	99	10	116	4	0	0	824	694	1058	223	144	277	200	294	262	70	22	35	1206	526	1164
IBL27_RS01445	NZ_CP061071.1	287431	289794	-	2364	NA	NA	protein_coding	227	204	274	58	60	37	28	3	66	917	785	1119	229	209	164	124	67	116	75	36	67	720	450	690
IBL27_RS01450	NZ_CP061071.1	289880	290467	-	588	lepB	NA	protein_coding	148	45	101	12	12	2	0	0	0	390	376	402	72	53	130	92	42	62	15	28	11	478	593	562
IBL27_RS01455	NZ_CP061071.1	290487	291398	-	912	NA	NA	protein_coding	134	93	42	4	31	18	4	2	6	70	76	193	29	50	38	36	117	52	32	28	22	443	178	219
IBL27_RS01460	NZ_CP061071.1	291594	291899	+	306	NA	NA	protein_coding	498	423	466	73	89	133	0	0	0	939	1366	1669	285	238	385	293	303	152	66	91	85	2297	926	1805
IBL27_RS01465	NZ_CP061071.1	291896	292441	+	546	NA	NA	protein_coding	1207	877	993	136	64	243	0	0	0	2068	1704	3364	503	661	862	434	669	327	70	93	111	3062	976	2358
IBL27_RS01470	NZ_CP061071.1	292844	293590	+	747	NA	NA	protein_coding	110	66	39	14	58	14	0	0	0	135	231	254	50	43	86	26	22	0	14	4	5	0	0	0
IBL27_RS01475	NZ_CP061071.1	293809	296139	+	2331	NA	NA	protein_coding	1472	876	1488	396	616	543	242	100	50	3268	3558	3508	801	918	851	457	425	356	267	238	216	6924	6688	6758
IBL27_RS01480	NZ_CP061071.1	296214	296528	+	315	trxA	NA	protein_coding	2287	2061	2397	3050	3519	2478	3028	2912	3419	2858	2550	2994	3545	4123	3890	5040	4019	3851	4579	4933	4795	2528	2763	2628
IBL27_RS01485	NZ_CP061071.1	296626	297675	+	1050	NA	NA	protein_coding	543	516	798	129	128	82	0	26	24	1100	1627	1475	297	225	309	247	226	142	41	76	79	2976	2897	2358
IBL27_RS01490	NZ_CP061071.1	297863	299008	-	1146	mutY	NA	protein_coding	650	395	585	102	114	183	0	0	1	1351	1609	1991	320	404	411	368	267	124	82	78	96	1555	1145	1431
IBL27_RS01495	NZ_CP061071.1	300085	300255	-	171	NA	NA	protein_coding	234	166	176	58	22	75	0	0	0	463	530	823	101	99	170	39	30	46	26	13	22	683	367	480
IBL27_RS01500	NZ_CP061071.1	300560	300805	+	246	NA	NA	protein_coding	347	135	241	30	18	52	0	10	4	265	475	605	108	97	133	76	75	58	9	17	27	644	266	369
IBL27_RS01505	NZ_CP061071.1	300961	301251	+	291	NA	NA	protein_coding	17967	16207	16690	22518	23819	20223	31144	21002	22045	21372	21169	24080	17896	22845	24071	22336	20756	20094	21374	30275	22080	19131	18858	16763
IBL27_RS01510	NZ_CP061071.1	301269	301763	+	495	NA	NA	protein_coding	12381	11603	12698	14261	15180	14664	23320	14005	13977	13251	15521	16601	9596	10573	12184	11941	11308	10609	11101	16196	10284	15372	14265	12118
IBL27_RS01515	NZ_CP061071.1	301793	302032	+	240	NA	NA	protein_coding	11437	9824	11544	12987	14611	13091	22454	12803	15595	14532	13459	15701	12329	15289	15399	15598	14667	14004	15682	21082	15080	12648	12007	10648
IBL27_RS01520	NZ_CP061071.1	302351	303070	+	720	NA	NA	protein_coding	2039	1394	1604	271	388	332	0	0	0	4597	5595	6510	874	1265	1136	580	499	318	82	173	193	6090	4551	5325
IBL27_RS01525	NZ_CP061071.1	303078	303764	-	687	NA	NA	protein_coding	430	252	274	59	14	69	0	0	0	561	583	761	143	180	227	99	92	95	22	11	25	1080	493	923
IBL27_RS01530	NZ_CP061071.1	303761	304117	-	357	NA	NA	protein_coding	80	37	87	15	23	23	0	0	0	101	209	209	63	23	67	33	17	15	6	4	0	467	161	201
IBL27_RS01535	NZ_CP061071.1	304256	304918	-	663	NA	NA	protein_coding	861	676	853	208	147	170	0	0	0	2914	3432	3445	697	627	712	258	203	202	70	101	70	2426	1613	2267
IBL27_RS01540	NZ_CP061071.1	305200	306144	-	945	NA	NA	protein_coding	692	437	546	323	311	318	189	108	166	1415	1599	1560	417	322	435	279	206	169	149	168	176	1407	936	853
IBL27_RS01545	NZ_CP061071.1	306544	306765	-	222	NA	NA	protein_coding	39	22	32	0	8	26	0	6	0	23	82	65	27	29	16	5	3	1	2	0	0	110	73	38
IBL27_RS01550	NZ_CP061071.1	306815	309646	+	2832	uvrA	NA	protein_coding	1119	1292	1541	979	1425	1160	1449	933	1068	2456	2193	2246	877	1185	1304	971	871	902	953	1244	973	2922	2663	2828
IBL27_RS01555	NZ_CP061071.1	309636	310700	+	1065	NA	NA	protein_coding	779	583	591	209	300	338	232	193	90	1331	1721	1502	334	402	346	250	227	99	178	143	167	1477	1000	1388
IBL27_RS01560	NZ_CP061071.1	310862	311314	+	453	NA	NA	protein_coding	404	534	428	330	398	366	533	220	227	1254	1200	1346	426	409	413	349	352	224	212	410	305	1077	923	1300
IBL27_RS01565	NZ_CP061071.1	311362	312066	-	705	NA	NA	protein_coding	349	161	223	46	36	120	0	0	0	559	592	955	146	237	342	62	145	84	13	44	32	970	303	657
IBL27_RS01570	NZ_CP061071.1	312206	312766	+	561	efp	NA	protein_coding	2953	2387	2704	3311	3119	2648	4467	2384	3168	4513	4256	4542	2459	3067	3330	3232	2795	2721	2593	4050	2865	6250	4242	4581
IBL27_RS01575	NZ_CP061071.1	312809	313198	+	390	NA	NA	protein_coding	963	736	598	246	238	139	0	0	0	1789	1736	2087	303	426	337	309	321	245	148	135	91	2489	1791	1762
IBL27_RS01580	NZ_CP061071.1	313191	313619	+	429	nusB	NA	protein_coding	829	548	595	87	178	138	0	0	0	1462	1320	1543	336	305	354	231	217	160	57	70	70	2383	1070	1818
IBL27_RS01585	NZ_CP061071.1	313813	314775	-	963	NA	NA	protein_coding	1394	694	1130	221	127	285	0	2	0	3015	3563	3895	838	602	874	415	569	290	87	158	164	3722	2417	3355
IBL27_RS01590	NZ_CP061071.1	314778	316217	-	1440	NA	NA	protein_coding	1072	769	1175	420	472	412	70	71	121	2943	2679	3505	713	540	890	657	597	632	215	342	182	4126	2375	2821
IBL27_RS01595	NZ_CP061071.1	316413	318407	+	1995	NA	NA	protein_coding	1921	1377	1817	315	505	337	0	14	0	3125	3525	4176	796	820	620	362	381	301	135	167	179	3525	2888	3351
IBL27_RS01600	NZ_CP061071.1	318607	319488	+	882	NA	NA	protein_coding	4014	2405	2878	1239	1389	1042	1316	856	986	5128	5965	6904	1775	1821	2020	1545	1633	1212	644	1198	888	9719	6449	8104
IBL27_RS01605	NZ_CP061071.1	319657	320607	+	951	manA	NA	protein_coding	6842	5761	7924	2482	2476	2060	1948	1295	1526	13294	13822	16113	3883	3688	3952	2762	2618	2091	1523	2220	1671	22043	15986	17003
IBL27_RS01610	NZ_CP061071.1	320784	323303	+	2520	secA	NA	protein_coding	28725	24832	28905	16900	17163	15207	18040	10408	11001	47269	50196	54178	16652	18432	20480	12513	12106	11805	9692	15715	9661	58243	48488	50405
IBL27_RS01615	NZ_CP061071.1	323323	324354	+	1032	NA	NA	protein_coding	12257	9170	12829	3787	4243	3735	3154	1691	1930	22665	25482	27304	5715	6109	6215	2874	2818	2359	1563	2865	1748	27674	20728	22077
IBL27_RS01620	NZ_CP061071.1	324356	325390	+	1035	NA	NA	protein_coding	17464	12368	15810	3088	3779	4128	748	520	442	31360	34120	40977	7915	7868	8488	3373	3193	2438	1175	1773	1213	37235	24517	29505
IBL27_RS01625	NZ_CP061071.1	325564	325923	+	360	NA	NA	protein_coding	5705	3695	4607	702	645	1216	3	1	2	8480	9225	11089	1804	1751	2440	659	876	570	252	188	175	9454	4748	7318
IBL27_RS01630	NZ_CP061071.1	325920	327035	+	1116	NA	NA	protein_coding	18847	15316	19966	4341	4714	4000	941	451	318	38709	42309	45854	8196	8034	8530	3140	3017	2398	929	1404	1026	34677	27993	28762
IBL27_RS01635	NZ_CP061071.1	327208	329223	+	2016	recG	NA	protein_coding	3298	2221	2439	709	573	733	427	166	202	4752	4024	5760	1188	1114	1139	389	640	473	280	366	448	10209	6306	8014
IBL27_RS01640	NZ_CP061071.1	329366	329530	-	165	NA	NA	protein_coding	99	96	164	25	0	41	0	0	1	293	294	452	35	77	41	39	34	24	3	17	2	488	228	346
IBL27_RS01645	NZ_CP061071.1	329556	330515	-	960	NA	NA	protein_coding	923	1148	1102	236	266	263	0	56	20	2211	2168	2896	609	583	492	160	139	131	76	116	72	3926	3342	3320
IBL27_RS01650	NZ_CP061071.1	330573	331973	+	1401	NA	NA	protein_coding	2292	1629	2047	320	309	424	0	0	14	3763	4198	4978	809	638	933	288	257	139	80	66	69	8658	5541	6719
IBL27_RS01655	NZ_CP061071.1	332251	332700	-	450	NA	NA	protein_coding	8498	5757	8100	1861	2371	1849	64	57	43	14806	14877	18335	3100	3544	3562	2434	2236	1612	610	890	675	13584	12326	11870
IBL27_RS01660	NZ_CP061071.1	332799	333335	-	537	NA	NA	protein_coding	668	557	522	81	26	101	0	0	0	1236	1606	1798	321	382	354	83	61	48	12	56	29	231	88	206
IBL27_RS01665	NZ_CP061071.1	333512	334726	+	1215	NA	NA	protein_coding	1373	838	908	1176	1128	1266	1083	1001	910	1455	1454	1588	842	858	1077	846	738	628	713	1065	744	2279	1404	1761
IBL27_RS01670	NZ_CP061071.1	334835	335620	+	786	codY	NA	protein_coding	654	538	446	382	319	272	202	370	169	1320	1358	1724	481	430	610	450	515	424	418	427	342	1974	1027	1176
IBL27_RS01675	NZ_CP061071.1	335622	336173	+	552	NA	NA	protein_coding	827	743	803	440	326	272	195	177	197	1960	2160	2271	504	653	599	395	294	320	171	284	261	1551	1601	1679
IBL27_RS01680	NZ_CP061071.1	336431	338182	+	1752	aspS	NA	protein_coding	2665	2193	2669	814	1058	759	403	176	297	5990	6563	7400	1272	1502	1363	566	467	445	395	558	532	4486	4183	3737
IBL27_RS01685	NZ_CP061071.1	338309	338611	+	303	gatC	NA	protein_coding	540	445	488	144	131	224	0	0	13	1202	1383	1854	257	279	262	98	124	46	43	20	9	1377	812	1211
IBL27_RS01690	NZ_CP061071.1	338611	340077	+	1467	gatA	NA	protein_coding	6897	4851	6569	2590	2989	2700	2059	1444	1368	16788	17046	19477	3981	5093	5284	2649	2313	2024	1848	2421	2133	12288	9548	10226
IBL27_RS01695	NZ_CP061071.1	340077	341516	+	1440	gatB	NA	protein_coding	9895	8257	11154	3367	3679	3236	2404	1461	1467	28374	32128	34570	6715	7332	7628	3285	2954	2403	2208	2626	2213	21316	15516	16321
IBL27_RS01700	NZ_CP061071.1	341781	341942	+	162	NA	NA	protein_coding	753	641	860	103	183	192	18	0	0	2523	3327	3399	444	514	709	134	161	119	42	51	39	2845	2111	2166
IBL27_RS01705	NZ_CP061071.1	342067	342447	+	381	NA	NA	protein_coding	135	82	85	18	21	19	0	0	0	215	280	306	131	53	51	14	5	8	0	0	0	566	448	482
IBL27_RS01710	NZ_CP061071.1	342502	342612	+	111	NA	NA	protein_coding	4	13	25	0	8	17	0	0	0	31	41	31	12	8	13	0	0	0	0	0	0	32	8	28
IBL27_RS01715	NZ_CP061071.1	342655	343014	+	360	NA	NA	pseudogene	105	82	113	11	41	20	0	0	0	244	307	295	118	40	91	16	14	14	0	0	0	282	148	172
IBL27_RS01720	NZ_CP061071.1	343119	343817	+	699	NA	NA	protein_coding	276	134	276	39	72	8	0	0	0	578	719	837	142	161	115	34	43	37	10	18	0	669	286	580
IBL27_RS01725	NZ_CP061071.1	343835	345214	+	1380	NA	NA	protein_coding	1472	743	1041	254	178	279	0	2	10	2154	2594	2607	467	360	585	281	240	79	14	80	52	2184	1213	1923
IBL27_RS01730	NZ_CP061071.1	345793	347049	-	1257	NA	NA	protein_coding	4887	4663	5141	7791	8338	8379	13248	8190	9186	8102	6804	7252	7002	7373	9638	7306	7107	6965	6709	10731	7846	8632	7174	7058
IBL27_RS01735	NZ_CP061071.1	347324	347482	+	159	NA	NA	protein_coding	209	216	307	40	28	67	0	0	0	740	763	703	81	116	142	58	65	83	17	37	1	0	0	0
IBL27_RS01740	NZ_CP061071.1	347509	347661	+	153	NA	NA	protein_coding	84	44	112	41	7	7	0	0	0	290	283	414	27	64	44	13	10	35	11	8	1	0	0	0
IBL27_RS01745	NZ_CP061071.1	347701	347856	+	156	NA	NA	protein_coding	77	170	136	7	9	17	0	0	0	226	288	263	10	25	42	27	22	25	1	6	1	0	0	0
IBL27_RS01750	NZ_CP061071.1	348050	348211	+	162	NA	NA	protein_coding	17	0	0	0	0	0	0	0	0	16	19	7	17	1	0	0	10	0	0	2	0	0	0	0
IBL27_RS01755	NZ_CP061071.1	348229	351013	+	2785	NA	NA	pseudogene	194	103	189	78	42	18	0	4	2	288	406	347	47	82	39	27	46	22	4	0	10	0	0	0
IBL27_RS01760	NZ_CP061071.1	351036	353108	+	2073	NA	NA	protein_coding	148	89	168	32	49	16	0	0	4	227	203	284	54	34	52	4	34	30	11	0	8	0	0	0
IBL27_RS01765	NZ_CP061071.1	353223	354131	+	909	NA	NA	protein_coding	91	53	76	4	23	10	0	4	0	244	166	227	43	83	25	26	4	14	11	7	6	181	119	76
IBL27_RS01770	NZ_CP061071.1	354133	354885	+	753	NA	NA	protein_coding	58	65	44	14	42	70	0	0	0	154	247	218	27	35	48	15	9	10	7	2	0	99	55	79
IBL27_RS01775	NZ_CP061071.1	354885	355616	+	732	NA	NA	protein_coding	188	85	246	14	54	97	0	0	0	294	432	335	104	131	59	18	14	16	0	8	4	220	185	182
IBL27_RS01780	NZ_CP061071.1	355994	356089	+	96	NA	NA	protein_coding	0	12	17	10	0	10	6	0	0	23	2	60	12	9	5	0	0	2	0	0	4	6	12	29
IBL27_RS01785	NZ_CP061071.1	356184	357092	+	909	NA	NA	protein_coding	156	115	62	24	10	18	0	0	0	205	279	326	58	54	48	32	34	39	0	4	2	190	140	150
IBL27_RS01790	NZ_CP061071.1	357123	358292	-	1170	NA	NA	protein_coding	1264	613	906	71	269	372	0	0	0	2892	2450	3728	767	731	694	286	289	292	122	128	77	721	597	744
IBL27_RS01795	NZ_CP061071.1	358270	358920	-	651	NA	NA	protein_coding	387	246	407	20	74	101	2	0	2	735	812	1233	201	260	163	115	182	67	36	0	12	303	126	249
IBL27_RS01800	NZ_CP061071.1	359276	359893	+	618	NA	NA	protein_coding	812	496	416	131	62	238	0	0	0	1276	1132	1793	353	304	544	158	268	169	20	26	88	2859	1093	2100
IBL27_RS01805	NZ_CP061071.1	359998	360525	+	528	NA	NA	protein_coding	138	114	188	20	47	22	4	2	4	214	318	462	57	103	99	53	18	28	23	19	3	482	308	494
IBL27_RS01810	NZ_CP061071.1	360526	361632	+	1107	yqeH	NA	protein_coding	507	319	481	156	475	177	241	184	224	1115	1155	1548	364	299	365	252	174	232	156	231	188	2201	1532	1625
IBL27_RS01815	NZ_CP061071.1	361689	361997	+	309	yhbY	NA	protein_coding	194	228	202	90	112	65	120	100	80	407	426	570	134	122	149	109	150	109	96	192	128	580	509	543
IBL27_RS01820	NZ_CP061071.1	362024	362656	+	633	NA	NA	protein_coding	601	443	570	260	245	191	134	191	129	1239	1128	1505	337	385	371	232	278	185	128	220	107	1890	1253	1339
IBL27_RS01825	NZ_CP061071.1	362653	363246	+	594	yqeK	NA	protein_coding	669	521	672	274	375	205	163	134	78	1115	1259	1806	473	356	439	249	221	245	195	239	171	1967	1114	1493
IBL27_RS01830	NZ_CP061071.1	363247	363600	+	354	rsfS	NA	protein_coding	316	279	459	84	108	72	3	0	0	825	936	1161	267	194	174	59	65	98	25	34	23	1210	683	958
IBL27_RS01835	NZ_CP061071.1	363811	364617	+	807	NA	NA	protein_coding	588	625	396	540	753	554	793	346	766	672	779	786	366	581	611	540	533	590	746	822	579	963	980	811
IBL27_RS01840	NZ_CP061071.1	364678	364908	+	231	NA	NA	protein_coding	88	45	16	13	8	0	0	0	0	65	118	106	7	23	20	0	3	1	0	0	1	200	116	79
IBL27_RS01845	NZ_CP061071.1	364905	365259	+	355	NA	NA	pseudogene	162	136	31	9	30	4	0	0	0	161	183	230	26	24	50	0	13	3	0	0	0	270	215	228
IBL27_RS01850	NZ_CP061071.1	365302	366402	+	1101	NA	NA	protein_coding	644	620	539	643	621	638	603	412	405	1302	1345	1297	514	731	525	720	459	542	604	715	536	1132	1067	1058
IBL27_RS01855	NZ_CP061071.1	366506	367222	+	717	NA	NA	protein_coding	395	247	431	63	58	72	45	17	15	836	914	1207	160	135	268	67	86	80	15	15	9	1094	570	572
IBL27_RS01860	NZ_CP061071.1	367368	368084	+	717	NA	NA	protein_coding	6144	5733	5830	9648	9168	8742	14603	9198	8600	8459	8863	8625	7116	8188	9651	7661	6958	7386	6653	10883	7466	7660	7699	8069
IBL27_RS01865	NZ_CP061071.1	368277	368624	+	348	traF	NA	protein_coding	37	9	103	0	2	35	0	2	0	68	53	84	2	6	13	25	46	18	2	6	4	134	87	100
IBL27_RS01870	NZ_CP061071.1	368799	369182	+	384	yajC	NA	protein_coding	119	45	139	84	4	29	0	0	0	105	120	158	28	26	20	116	31	56	2	16	12	223	255	182
IBL27_RS01875	NZ_CP061071.1	369294	370043	+	750	NA	NA	protein_coding	234	148	156	162	156	58	182	134	55	388	460	587	115	130	198	104	87	110	96	94	80	354	221	308
IBL27_RS01880	NZ_CP061071.1	370058	370852	+	795	NA	NA	protein_coding	394	370	411	149	190	201	92	94	104	756	726	1127	287	238	295	280	245	146	103	205	147	1108	600	939
IBL27_RS01885	NZ_CP061071.1	370868	372127	+	1260	NA	NA	protein_coding	1414	1106	1092	849	874	638	1300	501	700	2216	1994	2230	935	1118	1277	746	854	688	684	846	789	2285	1630	1885
IBL27_RS01890	NZ_CP061071.1	372154	374004	+	1851	NA	NA	protein_coding	2118	2053	2060	1133	1036	1300	1326	573	1115	4378	4202	4788	1416	1896	1717	1206	1278	930	821	1211	855	4306	3136	4029
IBL27_RS01895	NZ_CP061071.1	374339	375895	+	1557	NA	NA	rRNA	5585353	5587711	6115829	5263617	5315061	4452792	4113683	4073723	4397084	8131919	7038081	8865269	5822111	6293570	6068036	6325429	5065147	4521801	5303817	5147472	4817662	5925049	6863652	5935485
IBL27_RS01900	NZ_CP061071.1	375955	376027	+	73	NA	NA	tRNA	1694	1758	1969	1874	1641	1627	2000	1568	1601	1266	1049	1775	1707	2577	1874	2049	1990	1685	1940	1976	1840	1859	2344	1992
IBL27_RS01905	NZ_CP061071.1	376284	379184	+	2901	NA	NA	rRNA	10720887	10697127	11151093	11335455	12120814	8942967	12217527	9272700	10044531	12542781	11549927	13606932	10612112	12892618	12696846	12821566	12261025	11548856	12794828	13818618	11874916	11902899	12555783	10298688
IBL27_RS01910	NZ_CP061071.1	379367	379482	+	116	rrf	NA	rRNA	1564	1509	1577	1597	1614	1359	1667	1192	1306	1527	1327	2141	1229	1559	1507	1509	1362	1253	1360	1481	1348	2153	2605	2011
IBL27_RS01915	NZ_CP061071.1	379487	379559	+	73	NA	NA	tRNA	2310	2337	2580	2568	2607	2174	2525	1800	1943	2482	2241	3553	2311	3079	2721	2698	2654	2067	2506	2585	2492	2751	3722	2733
IBL27_RS01920	NZ_CP061071.1	379589	379661	+	73	NA	NA	tRNA	21	11	5	2	21	9	14	10	11	16	9	13	10	15	19	3	12	13	5	27	13	27	22	20
IBL27_RS01925	NZ_CP061071.1	379689	379761	+	73	NA	NA	tRNA	577	623	663	648	651	539	582	394	484	616	399	788	555	658	720	592	678	546	607	706	613	746	936	631
IBL27_RS01930	NZ_CP061071.1	379771	379852	+	82	NA	NA	tRNA	12	6	2	6	2	8	13	8	13	7	3	6	5	4	4	8	1	10	5	11	4	7	5	14
IBL27_RS01935	NZ_CP061071.1	379867	379939	+	73	NA	NA	tRNA	95	108	127	95	103	92	95	78	82	113	134	136	103	114	142	144	118	94	88	109	101	129	150	137
IBL27_RS01940	NZ_CP061071.1	379946	380010	+	65	NA	NA	tRNA	445	505	569	654	549	490	533	442	410	403	368	562	344	450	451	391	395	335	436	415	400	621	621	514
IBL27_RS01945	NZ_CP061071.1	380249	380569	-	321	NA	NA	protein_coding	108	112	155	45	57	49	0	0	0	412	578	626	131	129	102	61	78	53	7	29	22	627	268	450
IBL27_RS01950	NZ_CP061071.1	380627	381160	-	534	NA	NA	protein_coding	7315	6795	6774	8713	7935	10570	13187	11557	12233	10687	11179	11999	7346	8183	9917	9217	10477	9968	9838	10857	11672	12871	8401	10480
IBL27_RS01955	NZ_CP061071.1	381246	382022	-	777	recX	NA	protein_coding	450	306	422	71	75	160	12	39	15	1194	1223	1356	181	348	281	178	238	132	35	65	69	1376	862	877
IBL27_RS01960	NZ_CP061071.1	382058	383437	+	1380	rlmD	NA	protein_coding	327	265	307	99	163	59	74	78	88	598	611	812	222	155	266	198	201	180	95	119	147	842	453	793
IBL27_RS01965	NZ_CP061071.1	383447	383908	+	462	nrdI	NA	protein_coding	104	236	149	33	83	86	6	4	14	484	629	710	157	90	179	112	114	89	82	33	49	865	312	800
IBL27_RS01970	NZ_CP061071.1	384000	384070	-	71	NA	NA	tRNA	83	143	144	20	46	67	5	10	11	274	285	344	91	60	94	42	49	63	25	26	25	198	100	166
IBL27_RS01975	NZ_CP061071.1	384225	384479	+	255	NA	NA	protein_coding	1705	1526	1626	246	475	354	0	16	2	5346	5464	5880	1307	1211	1491	569	595	395	156	185	140	3442	2633	3688
IBL27_RS01980	NZ_CP061071.1	384722	384964	+	243	NA	NA	protein_coding	56	32	22	21	16	28	0	0	0	198	191	188	50	39	48	10	24	21	2	6	2	0	0	0
IBL27_RS01985	NZ_CP061071.1	384968	385549	+	582	NA	NA	protein_coding	356	262	197	123	46	67	0	0	0	826	807	918	167	243	254	51	119	37	10	9	20	0	0	0
IBL27_RS01990	NZ_CP061071.1	385819	387804	+	1986	NA	NA	protein_coding	2955	1904	2263	473	582	967	56	42	31	6580	7387	9277	1619	1272	2156	656	777	511	195	266	317	18	8	0
IBL27_RS01995	NZ_CP061071.1	387797	388807	+	1011	NA	NA	protein_coding	1999	1359	1577	558	425	453	1	4	23	5648	6175	6616	1071	1010	1256	606	343	346	180	219	58	36	22	15
IBL27_RS02000	NZ_CP061071.1	388800	389873	+	1074	NA	NA	protein_coding	2441	1928	2140	469	575	689	6	82	17	6589	6950	8074	1183	1470	1627	608	626	410	205	152	130	0	48	3
IBL27_RS02005	NZ_CP061071.1	389857	390384	+	528	NA	NA	protein_coding	1069	578	532	38	145	155	35	34	0	1744	1757	2280	395	484	671	196	305	143	69	73	48	45	0	2
IBL27_RS02010	NZ_CP061071.1	390402	391376	+	975	NA	NA	protein_coding	2640	1426	1742	220	237	617	0	0	0	5089	5958	7964	1059	1265	2037	626	851	505	55	183	127	0	0	0
IBL27_RS02015	NZ_CP061071.1	391591	394596	+	3006	NA	NA	protein_coding	15107	9034	10253	1912	1634	3528	114	78	42	29932	33435	43444	6168	6873	9541	2925	3053	2190	545	754	803	93	128	66
IBL27_RS02020	NZ_CP061071.1	394614	397265	+	2652	NA	NA	protein_coding	26449	23334	28684	20646	26186	18723	29272	15967	17569	65657	75818	78092	22883	29018	29712	23037	21006	18612	19509	27925	19337	117658	109944	97299
IBL27_RS02025	NZ_CP061071.1	397409	398984	+	1576	NA	NA	pseudogene	1239	465	580	14	61	306	0	4	2	1028	1163	2318	257	404	591	121	273	108	25	29	80	0	0	0
IBL27_RS02030	NZ_CP061071.1	399035	399790	+	756	NA	NA	protein_coding	1376	754	624	98	75	531	0	0	6	1573	1792	3222	322	549	856	143	277	104	40	24	62	0	0	0
IBL27_RS02035	NZ_CP061071.1	400774	400926	+	153	NA	NA	protein_coding	851	526	488	42	26	124	0	0	4	1330	1624	1761	223	301	355	60	144	117	40	15	5	0	0	0
IBL27_RS02040	NZ_CP061071.1	401364	402920	+	1557	NA	NA	rRNA	5559937	5566229	6101980	5250873	5298079	4442563	4094243	4060345	4374511	8100161	7026690	8839145	5803199	6273360	6048086	6303695	5050241	4501527	5284895	5121586	4802915	5903821	6845368	5915694
IBL27_RS02045	NZ_CP061071.1	402980	403052	+	73	NA	NA	tRNA	1663	1826	1918	1933	1695	1598	1916	1516	1590	1245	1069	1714	1745	2617	1880	2120	1981	1695	1928	1990	1824	1879	2325	1836
IBL27_RS02050	NZ_CP061071.1	403309	406209	+	2901	NA	NA	rRNA	10686903	10662096	11106062	11297632	12088235	8925359	12175711	9240182	10007720	12507619	11519038	13572832	10577314	12848982	12669464	12790353	12219187	11521397	12756015	13781096	11838031	11868196	12518474	10259855
IBL27_RS02055	NZ_CP061071.1	406392	406507	+	116	rrf	NA	rRNA	1700	1653	1827	1816	1842	1496	2008	1434	1501	1549	1406	2221	1423	1695	1545	1579	1443	1321	1556	1789	1478	2345	2785	2153
IBL27_RS02060	NZ_CP061071.1	406512	406584	+	73	NA	NA	tRNA	3102	3215	3575	3494	3609	2961	3395	2378	2533	2816	2658	4127	2773	3493	3208	3232	2980	2559	3007	3364	3080	3580	4845	3609
IBL27_RS02065	NZ_CP061071.1	406614	406686	+	73	NA	NA	tRNA	19	17	1	8	23	4	12	14	12	17	27	11	13	15	23	14	9	16	10	23	15	16	22	30
IBL27_RS02070	NZ_CP061071.1	406714	406786	+	73	NA	NA	tRNA	828	1016	900	879	881	745	811	587	672	810	639	999	794	985	924	838	928	808	828	957	859	994	1172	993
IBL27_RS02075	NZ_CP061071.1	406796	406877	+	82	NA	NA	tRNA	9	17	6	9	4	2	8	10	16	19	5	8	12	8	11	15	4	9	6	18	4	12	11	23
IBL27_RS02080	NZ_CP061071.1	406892	406964	+	73	NA	NA	tRNA	281	239	256	243	288	235	259	154	206	245	254	380	193	249	240	282	248	174	226	285	224	294	369	343
IBL27_RS02085	NZ_CP061071.1	406967	407038	+	72	NA	NA	tRNA	1691	1933	2086	2196	2234	1895	2043	1463	1436	1492	1307	2051	1586	1703	1891	1739	1619	1539	1794	1871	1734	2232	2488	2120
IBL27_RS02090	NZ_CP061071.1	407046	407131	+	86	NA	NA	tRNA	818	740	711	739	882	680	710	511	591	626	469	806	516	661	672	686	598	643	648	642	681	757	846	767
IBL27_RS02095	NZ_CP061071.1	407145	407218	+	74	NA	NA	tRNA	16	8	8	12	7	5	4	46	14	23	25	17	5	7	12	21	6	16	3	21	9	18	21	9
IBL27_RS02100	NZ_CP061071.1	407271	407344	+	74	NA	NA	tRNA	511	569	430	492	452	528	538	411	442	496	420	733	516	521	606	565	523	548	541	505	509	585	769	525
IBL27_RS02105	NZ_CP061071.1	407597	408461	+	865	NA	NA	pseudogene	200	282	421	140	236	149	126	161	193	486	538	513	298	303	248	318	103	141	138	128	122	2345	1165	1709
IBL27_RS02110	NZ_CP061071.1	408667	410025	-	1359	NA	NA	protein_coding	659	386	681	229	98	265	211	173	60	1557	1576	1634	378	399	524	329	353	376	117	211	198	1255	1022	1145
IBL27_RS02115	NZ_CP061071.1	410124	410768	+	645	NA	NA	protein_coding	269	110	315	68	26	239	40	96	181	194	158	280	23	96	198	33	179	80	22	74	62	808	345	570
IBL27_RS02120	NZ_CP061071.1	410930	411721	+	792	NA	NA	protein_coding	751	664	725	136	212	223	16	4	20	1174	1151	1629	399	350	280	182	284	186	52	99	87	4908	3462	4680
IBL27_RS02125	NZ_CP061071.1	412050	412484	+	435	NA	NA	protein_coding	427	346	395	74	37	77	0	0	0	600	471	837	82	109	158	43	68	58	11	23	4	287	147	159
IBL27_RS02130	NZ_CP061071.1	412484	413461	+	978	NA	NA	protein_coding	2545	1411	2100	1462	1498	2647	1830	1488	1468	2845	2765	3551	1529	1487	2131	1745	1671	1417	1452	1916	1476	2259	1554	2398
IBL27_RS02135	NZ_CP061071.1	413521	413745	+	225	NA	NA	protein_coding	3564	2825	2812	3931	3696	4762	4555	4711	4717	4032	3324	4565	4010	4320	5023	5178	5450	4654	5524	5028	6045	3281	2655	3406
IBL27_RS02140	NZ_CP061071.1	413848	414813	+	966	fabK	NA	protein_coding	4696	4017	4016	2779	3432	3026	3305	2223	2393	5167	5650	6969	2299	2589	3295	3800	2954	2705	2962	3244	2780	6725	5728	5986
IBL27_RS02145	NZ_CP061071.1	414816	415736	+	921	fabD	NA	protein_coding	4291	3193	4112	2963	3197	2887	3295	2035	2556	5671	5810	6563	2628	2987	3227	3280	3097	2822	2893	3394	3000	7949	5899	6883
IBL27_RS02150	NZ_CP061071.1	415751	416485	+	735	fabG	NA	protein_coding	4324	3393	3225	1921	2398	2038	1927	1101	1487	5514	5678	6192	1805	2141	2891	1774	1720	1644	1206	1922	1329	7441	5227	6415
IBL27_RS02155	NZ_CP061071.1	416534	417766	+	1233	fabF	NA	protein_coding	10809	9743	10463	10297	12375	8721	13719	9137	9066	14759	14656	16820	8630	9911	10689	10973	9496	9775	11665	13571	10965	17551	14241	15035
IBL27_RS02160	NZ_CP061071.1	417769	418257	+	489	NA	NA	protein_coding	3081	2382	3000	1940	2244	1972	3183	1835	1939	4233	5024	5043	1701	1931	2309	2217	1905	2155	2461	2480	2083	4892	4352	4352
IBL27_RS02165	NZ_CP061071.1	418254	418676	+	423	fabZ	NA	protein_coding	5176	3924	4873	4076	4624	4039	5514	3888	3628	6003	6634	7962	3814	3826	4171	4473	4299	4105	4776	5427	4452	8114	5310	6434
IBL27_RS02170	NZ_CP061071.1	418844	420214	+	1371	accC	NA	protein_coding	11961	8644	11002	2443	3249	3675	2512	1293	1210	15878	18849	21558	4593	4919	4830	3276	3561	2805	2083	2881	1978	19062	12413	15552
IBL27_RS02175	NZ_CP061071.1	420223	421089	+	867	NA	NA	protein_coding	8528	6380	7804	3918	4006	3880	5817	3115	3480	11837	13058	15234	4637	4958	5290	3972	3737	3463	3262	5067	3159	12053	9239	10392
IBL27_RS02180	NZ_CP061071.1	421086	421856	+	771	NA	NA	protein_coding	7080	4805	6086	1258	1669	1237	438	296	343	10654	11265	13181	2587	2649	2843	1433	1550	1327	501	617	512	10338	7319	8854
IBL27_RS02185	NZ_CP061071.1	421972	425064	+	3093	NA	NA	protein_coding	887	455	831	138	202	243	25	46	24	1502	1272	1856	330	409	408	154	213	222	61	126	89	4289	2135	3410
IBL27_RS02190	NZ_CP061071.1	425126	425716	+	591	NA	NA	protein_coding	649	495	682	152	140	144	0	4	3	1850	2039	1997	381	406	582	188	228	271	94	48	78	2642	1766	2395
IBL27_RS02195	NZ_CP061071.1	425733	427064	+	1332	NA	NA	protein_coding	4832	3383	4200	3362	3512	3279	4721	2923	3447	8996	8855	9827	3640	4168	4515	2945	2942	3019	2377	3844	2675	15000	9760	10856
IBL27_RS02200	NZ_CP061071.1	427117	427608	+	492	NA	NA	protein_coding	953	469	955	153	123	177	1	0	7	1809	2109	2461	336	434	505	281	263	230	84	100	84	2584	1185	1848
IBL27_RS02205	NZ_CP061071.1	427704	429626	+	1923	mltG	NA	protein_coding	20135	13096	16298	3312	2555	4104	6	6	21	47208	53283	61189	9377	9890	12584	5090	4597	3423	1118	1675	1308	49023	25674	36927
IBL27_RS02210	NZ_CP061071.1	429762	430244	+	483	greA	NA	protein_coding	5319	3860	4642	1324	1086	1464	710	386	441	13898	16086	17009	2939	3072	3749	1444	1578	1440	910	1037	816	12598	7430	9723
IBL27_RS02215	NZ_CP061071.1	430657	431589	-	933	yidC2	NA	protein_coding	433	169	437	151	33	110	6	2	0	968	1107	1123	222	305	201	264	88	149	68	34	45	1409	967	1222
IBL27_RS02220	NZ_CP061071.1	431681	431959	-	279	NA	NA	protein_coding	37	56	31	8	9	10	2	4	8	26	62	60	14	34	45	34	11	32	34	37	13	145	33	72
IBL27_RS02225	NZ_CP061071.1	431992	432732	+	741	NA	NA	protein_coding	108	79	85	23	2	67	41	4	26	104	134	224	52	53	53	60	78	47	11	37	8	614	316	394
IBL27_RS02230	NZ_CP061071.1	432767	433270	+	504	NA	NA	protein_coding	3342	2230	3081	626	701	602	29	0	16	5472	5764	6601	1263	1217	1208	456	531	421	142	126	125	6427	4304	5926
IBL27_RS02235	NZ_CP061071.1	433290	433979	+	690	NA	NA	protein_coding	5591	3319	4039	741	850	1349	4	3	26	7002	6740	10075	1856	1437	1772	943	1204	799	186	228	202	8990	4439	8030
IBL27_RS02240	NZ_CP061071.1	434168	435418	+	1251	NA	NA	protein_coding	1701	1039	1006	293	235	284	52	0	0	2321	2965	3079	671	493	504	231	340	183	81	98	80	1674	1053	1391
IBL27_RS02245	NZ_CP061071.1	435790	436038	+	249	NA	NA	protein_coding	378	151	218	53	52	65	0	0	16	635	629	768	169	125	227	105	147	107	39	30	34	738	419	745
IBL27_RS02250	NZ_CP061071.1	436091	436885	+	795	racE	NA	protein_coding	1168	803	944	462	649	406	497	422	187	1868	2082	2406	642	635	934	743	594	605	501	552	469	2598	1195	1960
IBL27_RS02255	NZ_CP061071.1	436882	437859	+	978	NA	NA	protein_coding	1645	712	1465	616	378	584	227	76	104	2650	3051	3247	765	561	837	598	573	467	205	212	209	3070	2008	2276
IBL27_RS02260	NZ_CP061071.1	437841	438359	+	519	NA	NA	protein_coding	872	846	1037	231	226	166	44	31	29	1842	2147	2552	522	472	481	374	275	217	124	127	138	1890	1090	1416
IBL27_RS02265	NZ_CP061071.1	438356	438817	+	462	NA	NA	protein_coding	1025	645	564	232	111	163	0	0	0	1668	1578	2137	326	403	413	310	271	139	55	66	100	1520	736	1060
IBL27_RS02270	NZ_CP061071.1	438814	439551	+	738	xerD	NA	protein_coding	1580	928	1003	242	174	573	16	0	8	2958	3036	3863	684	642	943	439	536	305	72	134	151	2510	1016	1844
IBL27_RS02275	NZ_CP061071.1	439551	440258	+	708	NA	NA	protein_coding	2831	2469	2494	1161	1656	1711	1936	718	866	5545	5939	6706	1884	1962	2058	1417	1715	1414	978	1636	981	4763	2777	3673
IBL27_RS02280	NZ_CP061071.1	440255	440851	+	597	NA	NA	protein_coding	2371	1595	1767	346	326	512	20	3	0	4230	5219	6455	1047	1196	1331	548	697	431	232	190	197	4226	2037	2958
IBL27_RS02285	NZ_CP061071.1	440841	441563	+	723	NA	NA	protein_coding	7305	5934	6753	4059	5392	4435	5581	3567	3576	13391	15542	17448	5175	6510	6159	5105	4708	5004	4730	5851	4888	9922	7946	7651
IBL27_RS02290	NZ_CP061071.1	441563	441817	+	255	yidD	NA	protein_coding	1163	940	1294	121	277	262	58	33	80	2934	3689	4014	755	743	938	393	415	393	150	250	208	2269	1177	1438
IBL27_RS02295	NZ_CP061071.1	441884	443323	-	1440	NA	NA	protein_coding	494	331	425	127	74	121	0	7	25	780	979	1006	254	221	208	48	106	94	16	76	49	1239	648	980
IBL27_RS02300	NZ_CP061071.1	443330	444685	-	1356	trkA	NA	protein_coding	244	252	298	152	124	111	154	101	90	414	529	612	231	230	206	175	131	183	76	216	128	753	552	713
IBL27_RS02305	NZ_CP061071.1	445151	445699	+	549	NA	NA	protein_coding	70	82	79	16	72	12	0	0	5	306	364	384	116	73	116	40	48	10	18	17	24	284	304	349
IBL27_RS02310	NZ_CP061071.1	445876	446703	-	828	NA	NA	protein_coding	838	444	696	107	81	120	0	4	0	1255	1432	2008	321	291	396	222	152	90	25	22	74	979	538	925
IBL27_RS02315	NZ_CP061071.1	446700	447296	-	597	NA	NA	protein_coding	174	195	129	35	77	93	0	0	4	509	535	706	75	86	191	40	68	59	15	21	24	288	198	341
IBL27_RS02320	NZ_CP061071.1	447283	447609	-	327	NA	NA	protein_coding	94	9	79	12	0	5	0	0	0	79	114	110	24	37	37	24	25	23	19	2	3	81	27	36
IBL27_RS02325	NZ_CP061071.1	448068	448694	+	627	NA	NA	protein_coding	1203	817	820	233	252	494	60	70	57	1660	1545	2283	422	383	411	255	206	117	169	129	145	1769	966	1749
IBL27_RS02330	NZ_CP061071.1	448684	449334	+	651	NA	NA	protein_coding	987	652	705	160	180	211	18	2	2	1044	1303	1801	308	361	345	81	140	159	14	35	22	1256	730	773
IBL27_RS02335	NZ_CP061071.1	449500	449862	+	363	NA	NA	protein_coding	629	292	258	49	55	106	0	0	0	547	527	844	109	154	98	80	71	72	11	6	14	1022	401	558
IBL27_RS02340	NZ_CP061071.1	449859	450554	+	696	NA	NA	protein_coding	1278	1128	1148	209	259	306	2	0	0	1991	2267	2385	426	424	300	116	146	131	20	43	16	2297	1011	1885
IBL27_RS02345	NZ_CP061071.1	450659	451591	+	933	NA	NA	protein_coding	2636	2226	3327	765	1181	831	438	202	360	4133	4955	5295	1220	1226	1284	828	486	524	306	500	369	3742	3128	3156
IBL27_RS02350	NZ_CP061071.1	451588	452133	+	546	NA	NA	protein_coding	1297	1094	1279	180	328	375	48	8	2	2421	2429	2771	608	494	586	197	258	178	96	98	62	1463	773	1266
IBL27_RS02355	NZ_CP061071.1	452267	453049	-	783	NA	NA	protein_coding	722	496	697	223	137	151	0	0	0	2533	2670	2631	605	580	553	465	343	244	50	117	94	2898	2347	2215
IBL27_RS02360	NZ_CP061071.1	453126	454220	+	1095	NA	NA	protein_coding	92	116	204	6	17	164	2	4	26	220	308	315	79	72	108	50	47	58	16	8	25	457	147	272
IBL27_RS02365	NZ_CP061071.1	454256	455593	+	1338	NA	NA	protein_coding	1452	1188	1212	434	427	631	649	408	400	2279	2820	3037	938	665	979	455	674	699	361	638	419	2372	1655	2224
IBL27_RS02370	NZ_CP061071.1	455668	456459	+	792	pflA	NA	protein_coding	3316	2740	2903	1937	1844	1768	2053	1713	1448	5800	6060	7636	2026	2226	2655	2986	2859	2441	2718	2524	2532	6091	3839	4592
IBL27_RS02375	NZ_CP061071.1	457133	457264	+	132	NA	NA	protein_coding	620	487	351	1231	1266	1119	1659	1542	1452	473	435	548	789	897	1156	1576	1459	1603	1749	1816	1911	590	402	516
IBL27_RS02380	NZ_CP061071.1	457274	458824	+	1551	dltA	NA	protein_coding	7943	5968	7045	2516	2374	2387	1433	926	818	16127	19594	20758	4183	4111	4999	2214	2199	1829	1091	1987	1258	19607	12401	14854
IBL27_RS02385	NZ_CP061071.1	458821	460083	+	1263	dltB	NA	protein_coding	7571	5260	5552	2677	2630	2994	2976	2388	2098	10634	12108	15120	3573	3884	5147	3039	3372	2494	2164	3356	2706	14808	7104	10557
IBL27_RS02390	NZ_CP061071.1	460098	460337	+	240	dltC	NA	protein_coding	1255	733	749	601	863	635	1060	596	613	1283	1613	1965	621	911	878	888	813	737	814	902	937	1641	870	1329
IBL27_RS02395	NZ_CP061071.1	460330	461595	+	1266	dltD	NA	protein_coding	6370	4406	5014	898	1140	1590	0	2	7	13280	14534	16614	2597	2634	3262	1298	1200	962	255	497	274	13445	6944	10093
IBL27_RS02400	NZ_CP061071.1	461657	462589	+	933	NA	NA	protein_coding	9216	7417	8867	3129	2775	2903	2357	1286	1411	19978	22083	24527	4439	5244	4956	2397	2336	1830	1750	2261	1650	23339	18629	18539
IBL27_RS02405	NZ_CP061071.1	462797	463447	+	651	NA	NA	protein_coding	668	402	478	135	178	131	0	0	0	728	861	1133	200	246	206	131	177	136	23	36	45	1697	907	787
IBL27_RS02410	NZ_CP061071.1	463510	464433	+	924	NA	NA	protein_coding	1117	994	1126	153	86	263	2	0	2	1515	1684	2001	385	414	401	290	241	154	69	85	120	2612	1400	1507
IBL27_RS02415	NZ_CP061071.1	464497	465072	+	576	NA	NA	protein_coding	63	9	12	0	0	18	0	0	0	68	28	35	0	9	16	13	0	0	0	0	0	62	44	45
IBL27_RS02420	NZ_CP061071.1	465133	465507	+	375	NA	NA	protein_coding	1566	1034	1392	277	275	269	0	0	0	2226	2803	2855	559	449	486	130	86	132	23	99	33	3839	3046	3292
IBL27_RS02425	NZ_CP061071.1	465511	466128	+	618	NA	NA	protein_coding	4618	3499	3591	626	665	959	0	0	0	6457	8088	8889	1307	1315	1414	557	397	448	125	169	117	9662	5995	7671
IBL27_RS02430	NZ_CP061071.1	466154	466663	+	510	NA	NA	protein_coding	3398	2398	2513	436	726	692	0	0	0	4565	5166	6225	996	1023	1115	377	444	268	60	137	91	6757	4055	5453
IBL27_RS02435	NZ_CP061071.1	466839	467858	-	1020	NA	NA	protein_coding	7387	5109	7016	1096	963	1547	2	0	6	10350	12367	14315	2419	2374	2822	857	1192	806	320	243	288	13848	7376	11647
IBL27_RS02440	NZ_CP061071.1	468092	469543	-	1452	NA	NA	protein_coding	6765	4460	5713	1964	1323	1700	1017	642	646	9406	11220	12327	2249	2935	3071	1242	1637	1234	776	1207	871	11642	7050	9738
IBL27_RS02445	NZ_CP061071.1	469632	471266	+	1635	NA	NA	protein_coding	4185	3894	4421	661	693	1049	122	12	55	6692	7513	9484	1779	1613	2043	531	611	398	96	154	175	8599	5219	6732
IBL27_RS02450	NZ_CP061071.1	471493	472587	+	1095	NA	NA	protein_coding	1241	1146	1434	256	428	429	9	36	36	2560	2981	3068	631	550	647	104	169	189	98	97	19	907	527	537
IBL27_RS02455	NZ_CP061071.1	472602	473765	+	1164	NA	NA	protein_coding	1281	740	1356	339	207	342	11	37	36	2429	2535	2774	567	494	549	224	242	177	33	99	17	434	367	477
IBL27_RS02460	NZ_CP061071.1	474078	474707	+	630	upp	NA	protein_coding	1978	1684	2046	2211	2168	2243	3581	2127	2902	4034	3852	4357	1923	2598	3083	2503	2450	2750	2178	3247	2370	3906	3142	3453
IBL27_RS02465	NZ_CP061071.1	475040	475630	+	591	NA	NA	protein_coding	5298	4157	4714	5894	6624	6310	10683	5667	6889	7986	7253	8383	5364	5595	6692	5578	4979	5351	4681	7636	5015	8526	7324	7418
IBL27_RS02470	NZ_CP061071.1	475753	476193	+	441	NA	NA	protein_coding	263	222	241	54	80	97	0	0	0	651	669	899	101	109	247	139	114	138	78	38	62	1063	600	986
IBL27_RS02475	NZ_CP061071.1	476200	476448	+	249	NA	NA	protein_coding	226	277	185	49	65	60	12	0	0	668	621	897	174	215	225	85	107	101	46	73	34	921	565	847
IBL27_RS02480	NZ_CP061071.1	476551	477723	+	1173	NA	NA	protein_coding	4123	2841	3714	755	1078	1174	87	56	50	9228	10193	11585	2089	2406	2123	1487	1489	1090	303	505	359	8674	6292	6806
IBL27_RS02485	NZ_CP061071.1	477807	478676	+	870	NA	NA	protein_coding	1295	1209	1684	342	477	542	420	320	308	2996	2677	3282	638	874	863	397	434	487	237	212	252	2821	1439	2084
IBL27_RS02490	NZ_CP061071.1	478680	479636	+	957	NA	NA	protein_coding	2108	1556	2010	417	380	633	93	46	88	3149	3230	4022	808	736	939	403	470	380	122	171	136	2859	1903	2614
IBL27_RS02495	NZ_CP061071.1	479636	480400	+	765	NA	NA	protein_coding	1624	1285	1743	414	644	545	248	150	229	2979	3494	3648	644	854	830	392	404	255	201	372	239	2957	1356	2013
IBL27_RS02500	NZ_CP061071.1	480400	481110	+	711	NA	NA	protein_coding	1615	1550	2227	341	408	294	164	62	112	3486	3976	4735	835	816	995	320	297	273	162	308	145	2871	1892	2324
IBL27_RS02505	NZ_CP061071.1	481226	481885	+	660	NA	NA	protein_coding	1091	623	1047	1128	1073	1142	1454	731	1372	1913	2027	2128	1089	1239	1510	969	817	1174	898	1406	1211	3720	2407	2507
IBL27_RS02510	NZ_CP061071.1	481962	482600	+	639	NA	NA	protein_coding	32	59	53	24	37	65	0	9	13	124	165	127	76	31	33	52	61	40	14	18	10	318	166	168
IBL27_RS02515	NZ_CP061071.1	482613	483488	+	876	NA	NA	protein_coding	372	330	270	134	98	186	214	202	102	621	923	834	209	227	391	223	157	197	94	205	150	845	519	597
IBL27_RS02520	NZ_CP061071.1	483485	484291	+	807	NA	NA	protein_coding	560	336	366	92	106	86	0	0	0	911	955	1249	296	126	263	105	126	158	40	44	57	967	720	661
IBL27_RS02525	NZ_CP061071.1	484284	484616	+	333	yabA	NA	protein_coding	158	160	101	38	89	18	0	0	0	346	304	423	123	83	46	76	58	39	33	17	10	343	180	287
IBL27_RS02530	NZ_CP061071.1	484622	485488	+	867	rsmI	NA	protein_coding	569	322	310	259	390	231	152	149	183	1208	1357	1293	446	574	664	523	561	447	311	347	291	1051	997	612
IBL27_RS02535	NZ_CP061071.1	485795	487030	+	1236	NA	NA	protein_coding	146	32	69	2	7	6	1	1	0	152	161	234	11	31	40	8	15	14	0	10	0	372	167	139
IBL27_RS02540	NZ_CP061071.1	487046	487387	+	342	NA	NA	protein_coding	40	7	16	26	59	0	2	57	42	38	67	60	13	28	49	10	24	26	22	21	68	64	46	24
IBL27_RS02545	NZ_CP061071.1	487607	488698	+	1092	serC	NA	protein_coding	641	818	967	321	338	418	179	44	143	1208	1374	1427	370	345	367	184	209	212	106	279	179	1719	1297	1730
IBL27_RS02550	NZ_CP061071.1	488816	488956	+	141	NA	NA	protein_coding	218	353	318	114	24	60	0	0	0	495	492	576	73	90	82	8	43	28	7	10	1	618	673	664
IBL27_RS02555	NZ_CP061071.1	489107	489661	+	555	NA	NA	protein_coding	707	830	811	247	249	276	0	0	5	1701	1505	1837	271	258	276	141	166	76	37	20	13	1842	1414	1643
IBL27_RS02560	NZ_CP061071.1	489747	490928	+	1182	NA	NA	protein_coding	2277	1869	2329	375	507	541	93	22	80	3672	4026	4656	830	697	844	382	368	428	161	235	122	4210	2457	3504
IBL27_RS02565	NZ_CP061071.1	491017	491511	+	495	NA	NA	protein_coding	973	648	1128	170	146	227	0	0	0	1511	1679	1903	256	337	421	156	120	126	54	38	40	1813	996	1346
IBL27_RS02570	NZ_CP061071.1	491548	491901	+	354	NA	NA	protein_coding	516	378	551	94	100	105	0	0	0	1344	1367	1602	382	333	193	139	164	137	34	32	16	949	746	816
IBL27_RS02575	NZ_CP061071.1	491966	492589	+	624	nth	NA	protein_coding	682	464	640	72	145	194	0	0	4	1284	1268	1703	257	226	431	354	340	300	152	196	142	80	17	133
IBL27_RS02580	NZ_CP061071.1	492654	493481	-	828	xth	NA	protein_coding	314	434	394	519	657	297	674	277	338	870	925	930	431	557	661	537	446	377	479	628	577	759	578	644
IBL27_RS02585	NZ_CP061071.1	493714	493959	+	246	NA	NA	protein_coding	75	30	92	28	25	0	0	0	0	205	126	266	27	37	66	22	27	19	2	18	2	130	60	40
IBL27_RS02590	NZ_CP061071.1	494078	494356	+	279	NA	NA	protein_coding	199	198	240	68	151	87	24	41	34	349	384	443	105	132	189	85	106	114	48	64	68	383	248	307
IBL27_RS02595	NZ_CP061071.1	494346	494984	+	639	NA	NA	protein_coding	1785	1240	1968	272	496	599	75	62	35	3379	3774	4028	790	697	833	256	322	267	143	157	173	2510	1416	2705
IBL27_RS02600	NZ_CP061071.1	495110	495991	-	882	tehB	NA	protein_coding	1062	769	964	206	128	306	4	0	0	2239	2646	3390	494	563	714	394	397	283	35	101	94	2906	1377	2331
IBL27_RS02605	NZ_CP061071.1	496133	496936	+	804	NA	NA	protein_coding	4357	2709	2884	680	561	1335	0	20	2	9461	10781	13898	2142	2081	3072	878	840	906	204	313	180	15222	6419	11225
IBL27_RS02610	NZ_CP061071.1	497311	497766	+	456	NA	NA	pseudogene	1452	841	1206	298	335	610	0	0	1	3326	3678	5141	697	773	807	314	246	235	39	160	107	4786	2797	3967
IBL27_RS02615	NZ_CP061071.1	497763	498395	+	633	NA	NA	protein_coding	2433	1941	2363	424	502	627	0	0	6	7012	7970	9024	1398	1624	1723	429	469	512	130	120	155	7843	4896	6520
IBL27_RS02620	NZ_CP061071.1	498468	498668	+	201	NA	NA	protein_coding	953	864	783	285	261	202	12	10	6	3542	3446	3879	684	719	824	462	383	346	114	167	119	3571	2708	3304
IBL27_RS02625	NZ_CP061071.1	498769	498977	-	209	NA	NA	pseudogene	15	31	16	29	4	0	0	0	0	64	84	150	6	49	31	26	0	12	0	0	0	151	117	150
IBL27_RS02630	NZ_CP061071.1	499240	501249	+	2010	metG	NA	protein_coding	5152	3871	5459	3158	3443	2568	3796	2087	2522	6708	7814	7811	2878	3346	3420	2921	2414	2301	2380	3684	2527	5956	5680	4848
IBL27_RS02635	NZ_CP061071.1	501510	502574	+	1065	dcm	NA	pseudogene	1503	863	887	220	85	247	0	0	0	1661	1988	2325	497	344	473	148	169	117	18	52	32	600	500	533
IBL27_RS02640	NZ_CP061071.1	502599	503393	+	795	NA	NA	protein_coding	971	527	737	59	64	183	2	0	0	1386	1320	2195	383	466	609	207	127	107	14	17	23	0	0	0
IBL27_RS02645	NZ_CP061071.1	503411	503824	+	414	NA	NA	protein_coding	625	352	451	30	56	96	0	0	0	885	1125	1454	255	257	463	102	149	67	8	12	25	0	0	0
IBL27_RS02650	NZ_CP061071.1	504117	504590	+	474	NA	NA	protein_coding	798	506	649	70	217	202	4	0	0	1842	2375	2470	546	437	516	240	298	164	45	86	48	992	659	867
IBL27_RS02655	NZ_CP061071.1	504629	506008	+	1380	glmU	NA	protein_coding	973	762	1332	284	253	179	272	50	89	2128	2479	2542	728	537	688	219	197	274	100	185	125	1560	1100	1101
IBL27_RS02660	NZ_CP061071.1	506018	506569	+	552	NA	NA	protein_coding	468	386	403	26	103	157	17	0	0	1223	1318	1576	281	349	288	143	121	125	64	13	29	814	370	915
IBL27_RS02665	NZ_CP061071.1	506581	506904	+	324	macP	NA	protein_coding	233	217	249	22	57	54	7	0	0	882	973	1018	142	206	244	129	66	101	40	16	26	610	303	577
IBL27_RS02670	NZ_CP061071.1	506915	507610	+	696	NA	NA	protein_coding	1012	735	1034	279	372	113	2	2	16	3086	3809	3999	695	754	721	358	358	245	105	101	67	2196	1743	1785
IBL27_RS02675	NZ_CP061071.1	507672	508448	-	777	NA	NA	protein_coding	286	156	142	20	23	46	4	3	0	644	521	520	123	114	109	86	90	26	30	22	38	570	476	467
IBL27_RS02680	NZ_CP061071.1	508545	510908	+	2364	NA	NA	protein_coding	3243	3121	3420	1976	2770	2198	3073	1427	2210	5366	5810	5503	1865	2679	2588	1872	1942	1910	1850	2703	2033	5640	4727	4831
IBL27_RS02685	NZ_CP061071.1	511030	511383	-	354	NA	NA	protein_coding	29	61	37	0	4	0	0	0	0	112	123	138	58	23	68	12	21	14	8	4	6	174	124	112
IBL27_RS02690	NZ_CP061071.1	511571	511996	+	426	rplK	NA	protein_coding	16730	15048	16620	24046	25330	21761	38103	23795	23776	17468	15730	18671	17172	23031	23867	24916	22805	23074	25222	32689	26823	16290	15362	13536
IBL27_RS02695	NZ_CP061071.1	512093	512782	+	690	rplA	NA	protein_coding	22122	21589	22936	30775	34795	29728	51858	30270	30337	25259	24830	26860	21977	28927	31861	30959	29341	27834	30604	43145	32897	24629	25418	21328
IBL27_RS02700	NZ_CP061071.1	512953	513690	+	738	NA	NA	protein_coding	1633	1629	1546	2007	2483	2289	3123	1481	1697	2413	2632	3576	1898	1918	2363	1745	1826	1724	1688	2447	1657	2653	2344	2099
IBL27_RS02705	NZ_CP061071.1	513930	514487	+	558	frr	NA	protein_coding	1759	1758	2076	3395	3484	2447	4999	3567	3606	3195	3465	4020	2601	3172	3522	4079	3285	3749	4705	4570	4320	3283	2424	2540
IBL27_RS02710	NZ_CP061071.1	514732	515592	+	861	NA	NA	protein_coding	1271	826	1347	545	655	562	585	429	411	2441	2290	3033	778	844	895	562	566	620	405	624	379	2274	2058	2162
IBL27_RS02715	NZ_CP061071.1	515651	516160	+	510	msrA	NA	protein_coding	534	407	908	65	119	145	6	0	0	1602	1811	1784	370	340	391	85	168	115	37	42	83	317	263	250
IBL27_RS02720	NZ_CP061071.1	516157	516372	+	216	NA	NA	protein_coding	121	71	191	17	65	66	3	13	13	276	381	502	38	84	81	36	68	27	34	30	58	54	102	92
IBL27_RS02725	NZ_CP061071.1	516439	517404	+	966	NA	NA	protein_coding	612	798	698	756	691	763	818	524	475	793	925	822	558	700	787	736	714	547	494	988	660	1199	979	969
IBL27_RS02730	NZ_CP061071.1	517808	518302	+	495	ybeY	NA	protein_coding	1236	1250	1123	793	1186	839	1341	890	782	1647	1779	2001	975	1229	1251	1335	970	1178	1116	1484	1039	2136	2118	1891
IBL27_RS02735	NZ_CP061071.1	518286	518693	+	408	NA	NA	protein_coding	743	614	575	836	665	874	1025	1006	1101	837	769	790	692	835	1062	746	874	941	773	1062	921	831	615	752
IBL27_RS02740	NZ_CP061071.1	518714	519613	+	900	era	NA	protein_coding	3196	2646	2771	2715	3175	2485	4055	2346	2941	3034	3017	3447	2083	2769	3070	2756	2844	2391	2461	4060	2706	4183	3412	3299
IBL27_RS02745	NZ_CP061071.1	519627	521651	+	2025	NA	NA	protein_coding	4938	2321	2038	374	293	1262	2	4	2	5353	5612	9530	1326	1499	2849	830	1122	636	99	133	239	0	0	0
IBL27_RS02750	NZ_CP061071.1	521690	522160	+	471	NA	NA	protein_coding	1988	1905	2164	477	548	910	14	4	34	5813	6297	7588	1509	1280	1430	500	580	405	121	90	126	956	914	805
IBL27_RS02755	NZ_CP061071.1	522260	522784	+	525	NA	NA	protein_coding	2364	2189	3146	719	810	581	0	2	0	7598	8577	8669	1614	1401	1968	597	450	409	116	194	92	1995	1128	1553
IBL27_RS02760	NZ_CP061071.1	522835	523656	+	822	mutM	NA	protein_coding	5055	3228	4743	1282	1004	919	2	4	5	11187	12850	12924	2208	2227	2228	677	470	549	245	246	114	3495	2465	3061
IBL27_RS02765	NZ_CP061071.1	523653	524249	+	597	NA	NA	protein_coding	1953	1679	2239	481	527	532	0	0	4	5792	6686	7188	1179	1239	1151	334	384	318	92	135	58	1835	1592	1767
IBL27_RS02770	NZ_CP061071.1	524242	525078	+	837	NA	NA	protein_coding	4240	3267	4387	1136	1019	964	0	6	0	10879	12592	14100	2635	2180	2269	882	753	660	114	263	138	4373	3000	3676
IBL27_RS02775	NZ_CP061071.1	525200	526369	+	1170	NA	NA	protein_coding	4138	3267	4441	1028	952	1076	2	2	10	9742	11042	12870	2426	2273	2719	630	830	580	248	231	168	4133	2684	3091
IBL27_RS02780	NZ_CP061071.1	526369	526515	+	147	rpmG	NA	protein_coding	135	87	206	29	36	78	5	6	1	494	418	543	66	97	112	42	79	38	24	25	20	240	91	157
IBL27_RS02785	NZ_CP061071.1	526564	526800	+	237	secG	NA	protein_coding	816	541	814	135	39	192	0	12	0	1758	1807	2029	372	344	413	66	190	53	18	46	41	715	366	841
IBL27_RS02790	NZ_CP061071.1	527147	529483	+	2337	rnr	NA	protein_coding	1096	589	984	348	565	391	368	219	318	1728	1740	1836	486	574	656	404	367	326	365	402	275	819	1004	727
IBL27_RS02795	NZ_CP061071.1	529446	529913	+	468	smpB	NA	protein_coding	100	124	232	38	11	70	12	0	1	407	451	399	67	72	71	20	25	24	4	18	19	198	180	192
IBL27_RS02800	NZ_CP061071.1	529967	530359	-	393	gloA	NA	protein_coding	445	334	444	77	35	132	19	8	27	990	1061	1282	213	251	149	84	90	83	46	38	29	1042	648	924
IBL27_RS02805	NZ_CP061071.1	530395	531060	-	666	NA	NA	protein_coding	985	693	767	162	183	146	0	0	11	1365	2057	1872	330	288	289	100	88	63	42	22	28	2323	1375	1577
IBL27_RS02810	NZ_CP061071.1	531155	531400	+	246	NA	NA	pseudogene	46	42	12	13	0	11	0	0	0	82	94	86	8	9	17	7	3	3	0	0	2	5	0	0
IBL27_RS02815	NZ_CP061071.1	531367	531867	+	501	NA	NA	pseudogene	51	23	113	19	0	45	0	0	0	192	418	424	99	83	101	34	50	32	4	0	17	55	33	62
IBL27_RS02820	NZ_CP061071.1	531994	532575	+	582	NA	NA	protein_coding	568	257	405	33	80	132	0	0	0	652	916	1318	228	176	157	109	129	50	56	14	36	909	223	700
IBL27_RS02825	NZ_CP061071.1	532691	533770	-	1080	NA	NA	protein_coding	2540	1848	2357	2581	2860	2357	3206	1992	2420	3483	3450	3614	2012	2443	2798	2192	2044	1967	1858	3041	1931	4233	3927	3548
IBL27_RS02830	NZ_CP061071.1	533933	534934	+	1002	ccpA	NA	protein_coding	2873	2276	2914	760	708	990	186	163	79	5307	5320	5885	1158	1041	1300	757	450	442	389	285	336	6203	4588	4212
IBL27_RS02835	NZ_CP061071.1	535082	536542	+	1461	NA	NA	protein_coding	384	486	880	91	112	54	0	2	0	1038	1158	1450	218	198	197	83	53	40	8	28	38	1529	898	1144
IBL27_RS02840	NZ_CP061071.1	536652	537650	+	999	NA	NA	protein_coding	2118	1495	2362	736	513	659	124	186	120	4298	4839	5338	929	834	940	469	383	348	156	293	148	2169	1451	1800
IBL27_RS02845	NZ_CP061071.1	537652	538986	+	1335	NA	NA	protein_coding	8909	6015	7485	1728	1900	2180	493	272	295	15418	17604	20687	3678	3795	3790	1881	1835	1632	829	1150	619	6636	4267	5702
IBL27_RS02850	NZ_CP061071.1	539065	539256	+	192	NA	NA	protein_coding	2066	1443	1990	1383	1466	1175	1921	1199	1330	3027	2883	4022	1540	1687	1700	1687	1688	1281	1782	1724	1646	2065	1504	1475
IBL27_RS02855	NZ_CP061071.1	539250	539894	+	645	NA	NA	protein_coding	2840	2241	2645	1921	2058	1553	2606	1460	2003	3084	3256	3801	1911	2111	2160	1882	1827	1713	2126	2348	1888	2383	2065	2082
IBL27_RS02860	NZ_CP061071.1	539887	541836	+	1950	thrS	NA	protein_coding	14837	13088	16286	8693	9354	7149	11019	6388	6321	24604	26639	27796	8818	11414	10442	8900	7970	7328	7676	11240	8519	13309	11559	11385
IBL27_RS02865	NZ_CP061071.1	542244	542741	+	498	NA	NA	protein_coding	805	562	760	113	208	160	0	4	2	1424	1697	1655	286	354	338	93	108	78	40	40	63	762	654	544
IBL27_RS02870	NZ_CP061071.1	542741	544417	+	1677	dnaX	NA	protein_coding	4923	4383	6046	1104	1790	1145	202	340	207	10685	11851	13582	2484	2229	2493	1027	821	888	389	730	365	7117	6513	5851
IBL27_RS02875	NZ_CP061071.1	544517	544711	+	195	NA	NA	protein_coding	64	34	34	30	22	82	0	0	0	84	80	156	20	21	58	5	9	1	1	4	2	106	55	91
IBL27_RS02880	NZ_CP061071.1	544692	545627	-	936	NA	NA	protein_coding	479	113	189	37	59	20	4	6	8	562	586	547	118	155	171	73	51	89	16	35	34	700	639	550
IBL27_RS02885	NZ_CP061071.1	545928	546971	+	1044	NA	NA	protein_coding	15464	9988	12467	1930	1784	4576	58	13	44	23789	25548	38539	6344	7010	8481	2550	3072	1983	534	610	731	84	5	6
IBL27_RS02890	NZ_CP061071.1	546975	549200	+	2226	NA	NA	protein_coding	57225	33734	39025	6830	5008	14689	10	18	8	86652	94821	140375	22087	21711	31552	7778	10080	6208	1733	1814	2015	36	4	0
IBL27_RS02895	NZ_CP061071.1	549263	550462	+	1200	NA	NA	protein_coding	53106	35331	40896	6637	6830	12358	171	341	374	94814	106373	141103	22331	21231	27968	6851	8367	5178	1988	2063	2588	48594	21827	32972
IBL27_RS02900	NZ_CP061071.1	551247	552440	+	1194	metK	NA	protein_coding	1851	1432	1528	1466	1664	1639	2358	1477	1469	2193	2279	2655	1320	1676	1805	1436	1488	1392	1264	2090	1212	2168	1957	1431
IBL27_RS02905	NZ_CP061071.1	552584	553843	+	1260	NA	NA	protein_coding	620	858	836	234	546	181	422	230	219	1361	1494	1449	336	407	333	470	287	364	210	317	229	1464	1041	1150
IBL27_RS02910	NZ_CP061071.1	553974	555107	-	1134	ugpC	NA	protein_coding	795	1014	999	1093	1154	912	1652	821	869	821	1000	935	823	1087	1105	1445	1149	1055	1425	1699	1509	1937	1426	1607
IBL27_RS02915	NZ_CP061071.1	555132	555968	-	837	NA	NA	protein_coding	116	88	158	56	104	32	0	0	2	187	185	244	8	64	30	40	29	4	1	10	7	520	348	715
IBL27_RS02920	NZ_CP061071.1	555968	557329	-	1362	NA	NA	protein_coding	107	127	88	59	26	63	0	0	0	154	255	371	45	69	36	52	17	2	4	12	6	1052	377	711
IBL27_RS02925	NZ_CP061071.1	557406	558653	-	1248	NA	NA	protein_coding	333	199	172	40	146	124	18	33	26	701	732	683	160	98	151	144	30	52	48	0	10	1901	1303	1703
IBL27_RS02930	NZ_CP061071.1	559250	560269	+	1020	NA	NA	protein_coding	175	101	242	82	18	6	0	0	0	474	472	557	132	116	94	124	154	138	16	56	18	1346	916	1113
IBL27_RS02935	NZ_CP061071.1	560384	561913	+	1530	malQ	NA	protein_coding	226	208	334	57	80	92	94	52	138	462	529	529	191	194	173	137	98	67	31	93	106	1300	1063	1086
IBL27_RS02940	NZ_CP061071.1	561885	564161	+	2277	glgP	NA	protein_coding	6893	6999	7197	10349	11093	9939	15927	9618	10112	11027	10845	11462	8596	9681	12149	9563	9136	9278	8383	14135	9360	13615	11165	11012
IBL27_RS02945	NZ_CP061071.1	564433	567225	+	2793	NA	NA	protein_coding	7718	5165	6945	1102	1468	1412	18	23	12	10881	12860	13474	1973	1959	1959	720	635	548	180	293	202	16146	11947	14629
IBL27_RS02950	NZ_CP061071.1	567262	567915	+	654	NA	NA	protein_coding	3072	2011	2650	377	640	780	0	0	0	4556	5310	5554	883	773	929	351	371	236	103	196	101	5889	3881	4414
IBL27_RS02955	NZ_CP061071.1	567929	568588	+	660	NA	NA	protein_coding	2821	2281	2645	393	683	548	0	0	0	4395	5139	5578	840	1059	1019	438	317	311	125	140	65	5732	3743	5104
IBL27_RS02960	NZ_CP061071.1	568676	569089	-	414	NA	NA	protein_coding	109	126	104	8	11	19	0	0	0	222	189	252	30	12	12	12	18	2	0	0	11	198	157	246
IBL27_RS02965	NZ_CP061071.1	569578	570132	+	555	NA	NA	protein_coding	305	191	206	39	16	24	1	5	0	386	347	528	113	81	119	40	46	40	4	8	8	721	397	922
IBL27_RS02970	NZ_CP061071.1	570125	571408	+	1284	spxR	NA	protein_coding	2448	1990	2227	313	552	333	1	1	0	3515	3974	4017	681	836	617	346	313	253	66	100	40	6274	4139	5182
IBL27_RS02975	NZ_CP061071.1	571426	572286	+	861	NA	NA	protein_coding	1941	1868	2379	632	700	464	323	192	202	4107	4557	4685	966	963	1114	501	571	450	296	397	364	5857	4691	5164
IBL27_RS02980	NZ_CP061071.1	572298	573230	+	933	NA	NA	protein_coding	3799	2013	2170	346	239	959	0	0	0	3684	4180	5837	878	766	1103	507	535	541	65	47	51	6553	2341	5225
IBL27_RS02985	NZ_CP061071.1	573386	573583	+	198	NA	NA	protein_coding	8	19	7	2	0	0	0	0	0	16	23	42	0	6	9	0	0	3	0	1	0	39	26	18
IBL27_RS02990	NZ_CP061071.1	573592	573786	+	195	NA	NA	protein_coding	9	1	1	0	0	0	0	0	0	17	9	5	0	0	0	0	0	0	0	0	0	3	2	0
IBL27_RS02995	NZ_CP061071.1	573776	574141	+	366	NA	NA	protein_coding	58	25	18	0	0	0	0	0	0	79	48	101	3	3	9	3	0	0	0	0	0	116	11	32
IBL27_RS03000	NZ_CP061071.1	574178	575059	+	882	NA	NA	protein_coding	131	129	100	20	11	5	52	21	33	208	294	279	77	59	49	53	58	42	30	44	35	152	206	182
IBL27_RS03005	NZ_CP061071.1	575056	575793	+	738	NA	NA	protein_coding	114	25	60	0	11	0	0	0	4	73	103	139	8	18	27	0	11	9	7	0	0	113	145	87
IBL27_RS03010	NZ_CP061071.1	575786	576892	+	1107	NA	NA	protein_coding	465	371	283	141	106	120	141	31	50	499	492	637	102	182	177	65	59	67	104	133	31	874	732	725
IBL27_RS03015	NZ_CP061071.1	576889	577485	+	597	NA	NA	protein_coding	173	177	334	52	52	41	0	0	0	354	252	326	50	36	93	32	5	22	10	9	4	553	458	387
IBL27_RS03020	NZ_CP061071.1	577568	578026	-	459	NA	NA	protein_coding	125	110	8	12	9	4	0	0	0	331	284	156	34	47	62	32	46	8	22	12	0	372	224	377
IBL27_RS03025	NZ_CP061071.1	578149	578661	+	513	NA	NA	protein_coding	107	90	14	28	0	107	2	0	4	174	137	95	14	43	29	26	6	22	0	6	2	339	184	294
IBL27_RS03030	NZ_CP061071.1	578870	580828	+	1959	ligA	NA	protein_coding	3704	2712	3572	849	918	937	377	183	222	5487	6638	6388	1500	1407	1242	590	537	387	300	473	334	6143	4400	4842
IBL27_RS03035	NZ_CP061071.1	580841	581884	+	1044	NA	NA	protein_coding	3872	2486	3950	699	998	882	3	0	0	7110	7448	8082	1253	1380	1512	555	496	353	147	128	56	6266	3926	4522
IBL27_RS03040	NZ_CP061071.1	581899	584214	+	2316	pulA	NA	protein_coding	14977	12203	14875	3260	3364	3433	278	245	321	32540	36172	39415	7079	7228	7781	3121	2760	2385	954	1031	847	28494	19923	22789
IBL27_RS03045	NZ_CP061071.1	584431	586317	+	1887	glgB	NA	protein_coding	946	599	933	1372	1497	1462	2038	1457	1338	1092	928	1078	971	1368	1445	1656	1508	1716	1768	2075	2219	1826	1155	1624
IBL27_RS03050	NZ_CP061071.1	586343	587482	+	1140	NA	NA	protein_coding	1361	1236	1222	1496	1789	1460	2199	1610	1556	1297	1385	1259	1417	1776	1731	1716	1602	1636	1884	2307	1785	1982	1956	1704
IBL27_RS03055	NZ_CP061071.1	587472	588605	+	1134	glgD	NA	protein_coding	294	288	176	67	75	104	50	44	53	390	450	678	142	151	158	89	116	73	68	66	55	1234	734	1119
IBL27_RS03060	NZ_CP061071.1	588602	590032	+	1431	glgA	NA	protein_coding	1057	783	986	1065	1170	715	1193	791	1245	1247	1199	1319	884	1063	1129	1178	983	1134	1143	1479	1259	2404	2204	2138
IBL27_RS03065	NZ_CP061071.1	590063	592459	+	2397	NA	NA	protein_coding	4460	3144	3833	2316	2932	2286	3849	2280	2192	5090	5547	6114	2303	2487	3011	1923	1837	1853	1709	2916	1839	9414	7316	7335
IBL27_RS03070	NZ_CP061071.1	592698	592901	+	204	NA	NA	protein_coding	181	95	159	8	2	1	0	0	0	108	229	229	40	20	48	2	27	17	6	2	1	51	32	107
IBL27_RS03075	NZ_CP061071.1	592931	593650	+	720	atpB	NA	protein_coding	595	346	639	105	142	153	4	0	8	849	998	1221	237	141	244	89	94	45	28	42	21	942	504	1113
IBL27_RS03080	NZ_CP061071.1	593668	594165	+	498	atpF	NA	protein_coding	414	237	472	101	44	122	0	0	0	637	771	853	141	123	109	96	44	44	47	31	8	751	498	666
IBL27_RS03085	NZ_CP061071.1	594165	594701	+	537	NA	NA	protein_coding	2608	2199	2755	2460	2449	2735	3894	2577	2626	3527	3306	3522	1650	2047	2599	2192	2063	1981	1947	2582	2114	3003	2369	2803
IBL27_RS03090	NZ_CP061071.1	594717	596222	+	1506	atpA	NA	protein_coding	12141	10283	12322	9632	9911	9593	11453	6582	7181	17113	19079	19751	7852	8956	11181	8318	7354	7051	6437	9701	6680	16776	15112	14266
IBL27_RS03095	NZ_CP061071.1	596241	597119	+	879	NA	NA	protein_coding	5557	4229	4325	2141	2557	2464	2358	1465	1504	6757	8188	8778	2079	2386	2556	1647	1670	1428	1497	1907	1517	8622	5559	6174
IBL27_RS03100	NZ_CP061071.1	597145	598551	+	1407	atpD	NA	protein_coding	50899	49247	54115	56727	64326	52356	83335	47604	47983	66291	72314	77286	42538	51677	58802	47319	43733	41352	41223	64024	41468	64364	68437	53300
IBL27_RS03105	NZ_CP061071.1	598565	598981	+	417	NA	NA	protein_coding	5798	5526	5716	6908	7144	6143	10504	5837	5495	9452	9831	9766	5312	6429	7001	5319	4872	4322	4097	7346	4470	7568	8240	6918
IBL27_RS03110	NZ_CP061071.1	599277	599486	+	210	NA	NA	protein_coding	156	170	174	24	6	59	0	0	0	222	295	296	35	54	43	18	15	25	0	0	4	304	128	162
IBL27_RS03115	NZ_CP061071.1	599552	600823	+	1272	murA	NA	protein_coding	1595	1392	1651	586	485	557	188	165	148	3325	3486	3616	745	813	978	342	340	206	169	284	199	3668	2819	3400
IBL27_RS03120	NZ_CP061071.1	600826	601014	+	189	NA	NA	protein_coding	124	118	73	20	2	58	0	0	0	208	223	282	87	49	53	0	12	3	2	0	3	183	161	275
IBL27_RS03125	NZ_CP061071.1	601056	601937	+	882	NA	NA	protein_coding	1339	770	1266	184	286	350	0	0	0	2709	2590	2971	586	524	551	281	232	168	51	67	95	2057	1707	2067
IBL27_RS03130	NZ_CP061071.1	602005	602655	-	651	NA	NA	protein_coding	4668	2959	3701	531	541	954	2	0	6	5525	6443	9437	1250	1216	1923	694	689	327	130	152	98	8088	3687	6387
IBL27_RS03135	NZ_CP061071.1	602670	603374	-	705	NA	NA	protein_coding	3104	2257	3187	1094	1087	937	735	434	477	5703	6502	7163	1546	1665	1665	730	908	541	364	690	416	6792	4959	5831
IBL27_RS03140	NZ_CP061071.1	603392	604204	-	813	NA	NA	protein_coding	2675	2066	2413	429	457	532	1	11	0	4000	4507	5410	820	779	1005	291	285	186	66	69	104	6294	3437	4810
IBL27_RS03145	NZ_CP061071.1	604201	604983	-	783	NA	NA	protein_coding	1616	1388	1741	500	452	664	333	161	272	2638	3435	3242	684	764	735	431	351	269	211	449	196	4170	3106	3119
IBL27_RS03150	NZ_CP061071.1	605336	606043	+	708	NA	NA	protein_coding	1552	1697	1654	1896	2406	1637	2840	1851	1733	2572	2227	2942	1610	2102	2115	1954	1779	1891	1530	2246	1643	2544	2207	2656
IBL27_RS03155	NZ_CP061071.1	606036	607388	+	1353	vicK	NA	protein_coding	3047	2706	2667	1530	1534	1597	2295	1660	1422	4448	4173	4468	1517	1822	2115	1774	1790	1488	1283	1947	1473	4897	3469	4067
IBL27_RS03160	NZ_CP061071.1	607385	608188	+	804	NA	NA	protein_coding	2540	2482	2884	2214	1788	1996	2497	1522	1412	5243	6107	5923	2182	2617	2946	1985	1912	1827	1343	2252	1706	4711	3162	4196
IBL27_RS03165	NZ_CP061071.1	608295	608990	+	696	NA	NA	protein_coding	512	449	292	79	126	124	48	35	43	939	984	1288	286	240	261	115	117	82	121	79	108	1098	780	807
IBL27_RS03170	NZ_CP061071.1	608990	612526	+	3537	smc	NA	protein_coding	21840	17688	23099	5085	5459	4808	346	251	149	59627	68581	72873	12439	13525	14196	5252	4752	3892	1344	2318	1333	43100	34598	37555
IBL27_RS03175	NZ_CP061071.1	612967	614010	+	1044	pheS	NA	protein_coding	404	232	363	48	127	207	46	84	115	863	1054	998	230	265	185	115	109	103	71	86	123	2750	1850	1961
IBL27_RS03180	NZ_CP061071.1	614083	614604	+	522	NA	NA	protein_coding	185	120	203	57	18	70	0	0	0	287	355	538	81	100	77	32	10	35	5	6	18	1564	657	882
IBL27_RS03185	NZ_CP061071.1	614618	617023	+	2406	NA	NA	protein_coding	1584	1693	1895	716	854	1000	573	591	484	3389	3143	3403	973	944	986	793	647	690	633	749	523	10466	7812	7560
IBL27_RS03190	NZ_CP061071.1	617387	617713	+	327	NA	NA	protein_coding	390	263	295	89	45	35	0	0	0	430	646	791	93	145	145	54	32	51	7	22	0	39	53	43
IBL27_RS03195	NZ_CP061071.1	617888	618133	+	246	NA	NA	protein_coding	206	191	158	8	20	22	0	0	2	247	396	549	90	71	96	43	22	29	4	6	2	14	30	10
IBL27_RS03200	NZ_CP061071.1	619003	622245	+	3243	rexB	NA	protein_coding	1147	955	1062	163	206	203	0	0	0	2259	2858	3000	486	497	430	217	142	219	66	68	46	2567	1188	1683
IBL27_RS03205	NZ_CP061071.1	622235	625873	+	3639	addA	NA	protein_coding	4246	2711	2810	524	629	632	19	19	56	6681	7569	8854	1278	1584	1531	527	600	345	165	244	135	5531	3634	4345
IBL27_RS03210	NZ_CP061071.1	626098	626853	+	756	NA	NA	protein_coding	2386	2607	2528	753	663	713	0	0	10	7447	8583	9080	1947	1993	2293	1182	1180	1016	181	398	416	8672	6458	8733
IBL27_RS03215	NZ_CP061071.1	627161	627589	+	429	lacA	NA	protein_coding	224	188	139	122	216	165	206	179	107	130	68	141	52	98	55	150	120	87	98	146	131	555	394	683
IBL27_RS03220	NZ_CP061071.1	627615	628130	+	516	lacB	NA	protein_coding	386	318	340	92	159	44	95	41	35	91	81	176	42	55	58	40	53	27	21	55	38	1861	1367	1748
IBL27_RS03225	NZ_CP061071.1	628149	629081	+	933	lacC	NA	protein_coding	875	764	852	287	196	165	98	86	63	204	188	224	61	124	183	74	90	59	70	77	75	4462	2864	3523
IBL27_RS03230	NZ_CP061071.1	629086	630066	+	981	lacD	NA	protein_coding	4715	4916	4852	5324	6907	4614	7893	4817	4807	2446	1862	2548	4009	5068	5103	5250	5308	4943	4951	7790	5258	10149	9510	8749
IBL27_RS03235	NZ_CP061071.1	630083	630556	+	474	NA	NA	protein_coding	597	642	631	75	87	228	14	12	6	49	172	81	20	30	72	66	46	24	12	40	31	0	0	0
IBL27_RS03240	NZ_CP061071.1	630571	630873	+	303	NA	NA	protein_coding	2223	1542	2031	2101	2641	2154	3416	2638	2797	743	751	868	1540	1797	2302	2803	2481	2610	2354	3488	2936	1214	815	985
IBL27_RS03245	NZ_CP061071.1	630899	632299	+	1401	NA	NA	protein_coding	4780	4234	4543	3066	3788	2758	3659	2484	2957	1095	1110	1380	1576	2192	2226	2467	2402	2340	2501	3733	2581	920	904	931
IBL27_RS03250	NZ_CP061071.1	632343	632657	+	315	NA	NA	protein_coding	640	574	883	109	152	225	0	0	0	89	104	81	21	8	15	23	36	10	19	3	0	2718	2051	2177
IBL27_RS03255	NZ_CP061071.1	632664	634370	+	1707	NA	NA	protein_coding	4637	5021	7403	950	888	1099	66	94	0	624	694	784	137	156	144	170	179	89	65	76	39	16446	12305	14891
IBL27_RS03260	NZ_CP061071.1	634382	635788	+	1407	lacG	NA	protein_coding	6336	5652	7637	1168	949	1349	114	54	29	780	920	993	167	238	191	150	129	134	111	92	82	22209	17355	19855
IBL27_RS03265	NZ_CP061071.1	636035	636931	+	897	NA	NA	protein_coding	2894	2767	3383	676	280	685	59	22	0	305	378	521	78	90	112	106	106	89	19	60	20	5002	3161	4338
IBL27_RS03270	NZ_CP061071.1	636951	637220	+	270	NA	NA	protein_coding	1402	1178	1235	305	156	237	0	0	0	151	286	189	23	38	21	58	14	18	2	3	4	2258	1638	1850
IBL27_RS03275	NZ_CP061071.1	637416	638561	-	1146	NA	NA	protein_coding	256	211	597	90	32	80	27	1	10	425	537	611	64	122	116	5	36	11	20	28	31	776	557	526
IBL27_RS03280	NZ_CP061071.1	638782	639516	+	735	NA	NA	protein_coding	331	129	265	17	62	2	0	0	0	317	369	366	39	76	40	12	18	20	0	12	4	423	542	610
IBL27_RS03285	NZ_CP061071.1	639516	640859	+	1344	NA	NA	protein_coding	632	622	450	133	52	134	2	0	0	1156	1163	1510	167	219	302	88	108	43	33	50	10	1546	820	1332
IBL27_RS03290	NZ_CP061071.1	640846	642183	+	1338	NA	NA	protein_coding	1230	756	991	195	218	379	1	0	3	1751	1994	2431	400	452	454	217	100	162	28	18	40	2707	1907	1610
IBL27_RS03295	NZ_CP061071.1	642180	642722	+	543	NA	NA	protein_coding	385	223	373	82	105	95	0	0	0	790	1184	1025	256	263	283	66	83	73	6	10	14	1143	824	855
IBL27_RS03300	NZ_CP061071.1	642719	643345	+	627	NA	NA	protein_coding	487	439	675	220	227	227	98	170	158	1012	1270	1420	461	456	430	338	314	212	302	192	312	1469	1082	1151
IBL27_RS03305	NZ_CP061071.1	643441	644052	-	612	NA	NA	protein_coding	1124	555	742	108	75	256	10	0	16	1490	1657	2144	307	367	482	122	208	232	85	113	48	1955	883	1543
IBL27_RS03310	NZ_CP061071.1	644384	644560	-	177	NA	NA	protein_coding	34	8	3	6	3	10	3	16	19	25	47	50	50	29	36	22	40	31	8	19	13	40	14	17
IBL27_RS03315	NZ_CP061071.1	644635	645519	+	885	miaA	NA	protein_coding	76	102	106	36	26	37	179	126	90	214	143	139	65	96	36	102	34	26	39	60	36	78	176	208
IBL27_RS03320	NZ_CP061071.1	645707	646954	+	1248	hflX	NA	protein_coding	770	611	794	496	586	289	808	418	501	1144	1565	1301	628	1013	880	576	628	592	514	643	603	1695	1158	1638
IBL27_RS03325	NZ_CP061071.1	646941	647576	+	636	NA	NA	protein_coding	95	57	54	10	10	46	1	0	5	192	325	383	37	36	65	27	19	30	7	0	9	350	136	227
IBL27_RS03330	NZ_CP061071.1	647604	648533	+	930	NA	NA	protein_coding	433	449	407	145	128	181	197	96	114	973	1079	1562	381	284	307	171	141	215	141	160	139	956	661	899
IBL27_RS03335	NZ_CP061071.1	648530	649294	+	765	NA	NA	protein_coding	472	215	432	123	129	69	0	0	0	1334	1323	1503	395	250	250	150	168	136	39	42	32	1038	645	758
IBL27_RS03340	NZ_CP061071.1	649291	651495	+	2205	recJ	NA	protein_coding	1239	1265	1390	307	341	202	53	54	20	3932	4073	4652	838	954	800	408	467	223	131	107	131	3473	2474	2975
IBL27_RS03345	NZ_CP061071.1	651615	652514	+	900	NA	NA	protein_coding	477	286	305	8	30	28	0	2	0	767	1150	892	199	223	196	96	116	83	52	55	32	1028	722	624
IBL27_RS03350	NZ_CP061071.1	652767	653399	+	633	NA	NA	protein_coding	599	214	644	109	184	149	2	0	3	1077	1452	1487	221	314	294	147	137	81	27	32	39	825	759	830
IBL27_RS03355	NZ_CP061071.1	653729	653941	+	213	NA	NA	protein_coding	233	106	223	26	54	49	0	2	20	315	366	546	99	94	101	55	36	27	23	16	26	466	159	167
IBL27_RS03360	NZ_CP061071.1	654073	654591	+	519	NA	NA	protein_coding	764	667	777	1053	1087	835	1601	882	899	689	722	855	444	640	731	647	688	732	667	1161	706	987	938	965
IBL27_RS03365	NZ_CP061071.1	654695	655639	+	945	NA	NA	protein_coding	202	186	238	26	75	43	0	27	43	334	341	461	128	97	128	20	67	49	26	41	48	663	392	490
IBL27_RS03370	NZ_CP061071.1	655649	656344	+	696	NA	NA	protein_coding	168	141	196	42	52	53	0	13	5	378	349	504	27	72	60	30	37	51	41	26	38	436	376	221
IBL27_RS03375	NZ_CP061071.1	656334	657032	+	699	NA	NA	protein_coding	81	96	94	9	42	28	0	0	0	253	347	248	20	63	56	24	12	12	0	14	0	387	385	270
IBL27_RS03380	NZ_CP061071.1	657022	657810	+	789	NA	NA	protein_coding	239	250	155	27	23	78	5	0	0	431	543	590	104	77	70	28	34	55	17	31	11	484	405	681
IBL27_RS03385	NZ_CP061071.1	658106	658975	+	870	rfbA	NA	protein_coding	912	766	1185	897	932	881	1207	712	852	1447	1658	1825	807	783	964	838	721	798	804	1136	926	2455	1939	1729
IBL27_RS03390	NZ_CP061071.1	658977	659573	+	597	NA	NA	protein_coding	911	716	1055	808	940	1133	1525	906	1087	1217	1438	1357	765	757	1141	852	903	998	700	1339	830	1938	1501	2053
IBL27_RS03395	NZ_CP061071.1	659636	659812	+	177	NA	NA	protein_coding	90	125	200	54	20	14	0	0	0	322	315	457	70	86	105	32	54	51	5	23	4	703	306	441
IBL27_RS03400	NZ_CP061071.1	660205	661251	+	1047	rfbB	NA	protein_coding	8204	7197	7343	14529	15005	12168	22446	14003	14867	11360	10850	12046	11677	14489	16228	14300	13510	13158	14580	21934	15112	10288	11323	10254
IBL27_RS03405	NZ_CP061071.1	661546	662025	+	480	NA	NA	protein_coding	90	57	103	20	14	33	0	0	0	247	261	210	34	48	43	19	21	14	2	0	8	406	125	297
IBL27_RS03410	NZ_CP061071.1	662095	663264	+	1170	NA	NA	protein_coding	227	258	164	103	20	47	28	45	19	414	619	671	113	141	206	83	79	81	28	74	54	633	371	330
IBL27_RS03415	NZ_CP061071.1	663254	664486	+	1233	NA	NA	protein_coding	468	347	402	36	60	193	0	0	1	825	683	988	228	166	187	50	144	60	12	32	25	1049	557	854
IBL27_RS03420	NZ_CP061071.1	664619	666298	+	1680	alsS	NA	protein_coding	1704	1665	1226	793	1219	1240	1095	879	845	2550	2983	3492	1080	1313	1297	992	1024	705	731	1121	814	3204	2351	2648
IBL27_RS03425	NZ_CP061071.1	666312	667028	+	717	budA	NA	protein_coding	1355	1095	1624	800	960	1038	1154	635	664	1950	2252	2612	880	931	1104	927	712	797	649	971	851	2209	1857	1659
IBL27_RS03430	NZ_CP061071.1	667099	668496	-	1398	NA	NA	protein_coding	1440	1042	1794	332	373	475	348	228	262	2949	3063	3770	881	888	957	494	534	421	270	312	287	3133	1840	2939
IBL27_RS03435	NZ_CP061071.1	668801	670450	-	1650	NA	NA	protein_coding	1107	535	661	268	264	318	180	102	172	1719	2059	2166	395	529	618	413	399	250	255	218	235	1912	1361	1310
IBL27_RS03440	NZ_CP061071.1	670712	671713	+	1002	NA	NA	protein_coding	430	396	482	97	201	52	0	0	0	1511	1652	2118	399	431	342	285	240	190	110	118	62	1027	904	1141
IBL27_RS03445	NZ_CP061071.1	671824	672693	+	870	NA	NA	protein_coding	174	262	282	159	104	62	92	22	2	311	431	573	86	103	115	70	47	52	29	12	48	494	226	568
IBL27_RS03450	NZ_CP061071.1	672690	673448	+	759	NA	NA	protein_coding	336	285	348	185	163	171	262	72	129	693	760	848	223	320	293	160	171	150	123	233	189	844	666	862
IBL27_RS03455	NZ_CP061071.1	673695	675359	+	1665	NA	NA	protein_coding	1956	1603	1565	806	776	622	668	450	518	3106	3763	4514	979	1133	1164	620	627	575	499	566	509	3076	2079	2393
IBL27_RS03460	NZ_CP061071.1	675453	675767	-	315	NA	NA	protein_coding	140	82	271	18	57	92	0	0	0	501	556	852	110	172	179	47	90	21	10	11	0	530	271	360
IBL27_RS03465	NZ_CP061071.1	675847	676638	+	792	NA	NA	protein_coding	4750	3259	4215	806	813	1361	1	0	0	10079	10749	14077	2270	2603	2967	1368	1435	1282	254	431	261	12028	6217	9221
IBL27_RS03470	NZ_CP061071.1	676730	677260	+	531	NA	NA	protein_coding	8899	6016	7502	1795	1819	2271	18	0	0	20758	23023	25393	4442	4907	5668	2574	2662	2431	682	862	708	20848	11966	17118
IBL27_RS03475	NZ_CP061071.1	677855	678553	+	699	NA	NA	protein_coding	29	88	20	0	0	0	2	0	4	133	109	123	53	25	49	17	31	22	2	4	24	259	45	163
IBL27_RS03480	NZ_CP061071.1	678881	680029	+	1149	wecB	NA	protein_coding	178	25	152	4	50	32	4	32	15	216	222	247	80	98	76	46	89	125	28	37	51	636	346	463
IBL27_RS03485	NZ_CP061071.1	680037	680825	+	789	NA	NA	protein_coding	99	59	106	0	4	23	0	0	0	85	156	120	8	42	48	31	22	13	10	0	3	264	56	151
IBL27_RS03490	NZ_CP061071.1	680839	681000	+	162	NA	NA	protein_coding	0	8	0	0	0	0	3	1	1	2	0	1	0	11	0	7	3	1	3	5	5	0	0	0
IBL27_RS03495	NZ_CP061071.1	680972	682282	+	1311	NA	NA	protein_coding	534	773	534	743	561	624	1044	705	789	915	1177	1085	445	576	703	641	744	642	679	745	951	1196	763	1218
IBL27_RS03500	NZ_CP061071.1	682294	683403	+	1110	NA	NA	protein_coding	741	290	484	57	41	158	0	12	10	956	1037	1275	182	240	192	74	127	85	6	9	29	1114	677	954
IBL27_RS03505	NZ_CP061071.1	683485	685401	+	1917	NA	NA	protein_coding	2733	1875	2247	741	791	754	266	194	53	6260	6849	7494	1331	1465	1598	397	506	506	199	342	134	3068	2410	2506
IBL27_RS03510	NZ_CP061071.1	685402	686286	+	885	NA	NA	protein_coding	7929	3549	3252	451	207	2417	0	14	10	9057	9375	15790	2004	2479	4534	876	1116	580	112	174	333	0	2	0
IBL27_RS03515	NZ_CP061071.1	686812	687600	-	789	NA	NA	protein_coding	191	197	156	101	50	80	35	32	72	423	392	404	129	159	94	73	67	84	28	74	52	137	164	202
IBL27_RS03520	NZ_CP061071.1	687600	688943	-	1344	NA	NA	protein_coding	462	262	475	267	320	217	467	185	180	655	733	776	350	525	349	274	170	276	204	460	276	654	582	598
IBL27_RS03525	NZ_CP061071.1	689052	689906	+	855	cdaA	NA	protein_coding	272	405	691	84	124	88	0	0	2	781	853	932	218	135	140	110	94	58	29	66	4	718	447	645
IBL27_RS03530	NZ_CP061071.1	689899	690855	+	957	NA	NA	protein_coding	1278	915	1677	232	147	356	4	0	0	2470	3039	2930	511	578	766	234	250	223	44	43	71	3054	1701	2388
IBL27_RS03535	NZ_CP061071.1	690906	692255	+	1350	NA	NA	protein_coding	5645	4962	6060	2129	2593	2118	1604	1448	1435	11057	12580	13494	3366	3782	3629	2262	2033	2144	1334	2116	1591	9879	9074	9812
IBL27_RS03540	NZ_CP061071.1	692449	695031	+	2583	NA	NA	protein_coding	526	297	481	265	424	328	944	352	600	633	540	688	283	385	371	356	389	463	546	599	581	693	408	266
IBL27_RS03545	NZ_CP061071.1	695260	696597	+	1338	lpdA	NA	protein_coding	136	84	259	2	4	18	0	0	0	303	413	300	56	48	37	0	11	10	2	0	2	379	253	119
IBL27_RS03550	NZ_CP061071.1	696623	697696	+	1074	NA	NA	protein_coding	265	246	228	26	40	73	34	26	17	415	537	500	60	84	67	61	19	58	39	42	55	448	308	443
IBL27_RS03555	NZ_CP061071.1	697709	698740	+	1032	NA	NA	protein_coding	220	85	174	68	30	141	4	0	10	489	416	559	122	97	98	12	23	10	0	8	9	378	257	292
IBL27_RS03560	NZ_CP061071.1	698754	700007	+	1254	NA	NA	protein_coding	216	69	249	123	10	49	36	16	22	515	677	765	166	155	111	69	86	31	24	35	34	363	533	314
IBL27_RS03565	NZ_CP061071.1	700067	700633	-	567	NA	NA	protein_coding	89	107	181	69	127	89	158	85	70	236	258	326	68	129	172	206	153	114	85	137	99	323	242	162
IBL27_RS03570	NZ_CP061071.1	700630	701226	-	597	NA	NA	protein_coding	40	5	73	22	16	6	0	8	0	62	60	102	15	14	9	0	8	21	0	7	11	55	74	147
IBL27_RS03575	NZ_CP061071.1	701761	702903	+	1143	NA	NA	protein_coding	289	370	350	304	495	420	874	481	643	435	484	573	314	354	461	587	441	335	331	570	437	773	550	611
IBL27_RS03580	NZ_CP061071.1	702906	703634	+	729	NA	NA	protein_coding	452	336	225	42	50	101	0	0	0	711	881	1032	149	112	249	26	80	48	0	8	17	1149	843	1018
IBL27_RS03585	NZ_CP061071.1	703655	704272	+	618	NA	NA	protein_coding	792	551	796	175	121	200	0	0	0	1649	1915	1952	304	361	315	56	110	55	28	27	37	2538	1165	1981
IBL27_RS03590	NZ_CP061071.1	704287	705060	+	774	NA	NA	protein_coding	1601	1479	1634	378	454	505	189	97	45	3390	3759	4146	787	937	771	311	291	274	220	243	176	5244	3066	4162
IBL27_RS03595	NZ_CP061071.1	705050	705709	+	660	NA	NA	protein_coding	1236	504	1050	202	286	345	0	0	0	2202	2820	3069	424	501	554	214	141	172	49	27	53	3538	1778	2590
IBL27_RS03600	NZ_CP061071.1	705804	708332	+	2529	NA	NA	protein_coding	622	381	555	148	62	102	0	2	6	1308	1172	1585	281	273	286	135	74	108	36	56	12	1653	1082	1324
IBL27_RS03605	NZ_CP061071.1	708508	709683	-	1176	NA	NA	protein_coding	388	341	514	47	115	99	8	0	4	1210	1019	982	212	290	205	60	148	72	2	14	19	345	275	192
IBL27_RS03610	NZ_CP061071.1	709693	711183	-	1491	NA	NA	protein_coding	506	386	639	178	123	136	0	8	0	1204	1414	1445	334	291	291	71	160	84	69	22	64	306	225	395
IBL27_RS03615	NZ_CP061071.1	711307	712185	+	879	NA	NA	protein_coding	1211	942	830	204	163	347	0	0	0	1712	1821	2736	290	394	541	314	284	156	47	51	59	3195	1500	2683
IBL27_RS03620	NZ_CP061071.1	712292	713158	+	867	NA	NA	protein_coding	2606	1594	1798	226	487	497	0	0	0	3543	4060	5202	805	884	915	484	453	317	133	100	55	1769	1179	1629
IBL27_RS03625	NZ_CP061071.1	713539	717591	+	4053	cas9	NA	protein_coding	3955	2452	3262	699	729	1336	124	70	95	7922	9421	11828	2398	2312	2862	669	1018	733	219	328	270	4149	2139	3188
IBL27_RS03630	NZ_CP061071.1	717591	718457	+	867	cas1	NA	protein_coding	1654	1467	1495	470	306	805	142	178	249	4147	4506	5498	1028	989	1312	351	451	387	141	238	208	3449	2123	2679
IBL27_RS03635	NZ_CP061071.1	718454	718798	+	345	cas2	NA	protein_coding	373	335	463	218	126	274	75	150	101	1057	1372	1368	293	296	423	155	201	134	118	139	81	1213	430	786
IBL27_RS03640	NZ_CP061071.1	718788	719450	+	663	csn2	NA	protein_coding	929	467	666	181	77	254	0	0	0	1760	1979	2629	437	524	866	139	85	95	29	30	30	2382	737	1167
IBL27_RS03645	NZ_CP061071.1	719547	719738	+	192	NA	NA	protein_coding	18	26	63	4	9	21	0	0	0	74	78	77	13	9	13	38	24	15	0	7	7	1503	923	1014
IBL27_RS03650	NZ_CP061071.1	719756	720133	+	378	NA	NA	protein_coding	154	80	178	55	58	32	0	0	0	450	459	520	143	99	85	131	76	72	17	29	9	6119	4860	5667
IBL27_RS03655	NZ_CP061071.1	720669	721562	-	894	NA	NA	protein_coding	1571	1545	1794	236	299	364	0	32	0	5042	5716	7489	1279	1488	1483	946	1044	772	194	350	226	8087	4814	6229
IBL27_RS03660	NZ_CP061071.1	721878	722162	+	285	NA	NA	protein_coding	33	42	45	1	17	74	0	0	0	126	126	196	23	35	51	0	11	5	0	0	4	42	47	66
IBL27_RS03665	NZ_CP061071.1	722325	724076	+	1752	NA	NA	protein_coding	10721	8499	10406	3209	4035	2204	6	10	10	42556	46084	50892	9435	10316	10814	6531	5697	4812	1669	2346	1394	10891	8995	8611
IBL27_RS03670	NZ_CP061071.1	724849	726684	+	1836	lepA	NA	protein_coding	1494	1406	1241	1276	1046	910	1860	821	968	2219	2712	2543	948	1265	1236	1034	954	1095	1148	1338	1192	2977	1987	2391
IBL27_RS03675	NZ_CP061071.1	726713	727540	+	828	NA	NA	protein_coding	519	453	335	65	83	158	0	0	0	875	1113	1284	266	238	234	62	59	56	25	34	10	1468	632	1186
IBL27_RS03680	NZ_CP061071.1	727619	728095	+	477	NA	NA	protein_coding	396	174	138	6	21	83	0	0	2	771	830	1039	183	199	285	111	43	53	13	7	27	762	372	732
IBL27_RS03685	NZ_CP061071.1	728175	728783	+	609	NA	NA	protein_coding	1825	1158	1409	422	657	392	10	0	6	5199	5703	6492	1269	1351	1508	636	448	507	165	263	183	4603	2692	3946
IBL27_RS03690	NZ_CP061071.1	728848	729504	-	657	NA	NA	protein_coding	393	164	255	135	64	69	0	0	0	785	802	1045	158	169	179	123	100	96	15	34	32	939	703	1024
IBL27_RS03695	NZ_CP061071.1	729823	731463	+	1641	NA	NA	protein_coding	2558	1649	2149	407	328	712	21	10	2	4982	5358	6067	1097	1045	1219	458	658	360	90	166	122	6036	4327	5374
IBL27_RS03700	NZ_CP061071.1	731656	732738	-	1083	NA	NA	protein_coding	878	683	820	156	294	197	75	45	37	1655	1867	1897	430	345	376	244	313	194	93	136	98	1972	1194	1649
IBL27_RS03705	NZ_CP061071.1	732735	733715	-	981	NA	NA	protein_coding	356	373	381	64	8	99	0	0	0	815	711	942	130	137	178	73	119	104	14	13	17	1077	632	922
IBL27_RS03710	NZ_CP061071.1	733934	734563	+	630	udk	NA	protein_coding	668	696	451	693	707	709	1123	747	625	1016	969	1054	825	979	915	789	790	635	467	1118	697	736	771	1117
IBL27_RS03715	NZ_CP061071.1	734890	736455	+	1566	NA	NA	protein_coding	3036	2058	2584	2695	2585	2662	4171	2412	2655	3165	3058	3082	2452	2895	3358	1959	2166	2106	2084	2988	2286	3660	3309	3955
IBL27_RS03720	NZ_CP061071.1	736465	737499	+	1035	leuB	NA	protein_coding	631	374	813	113	226	287	120	78	118	1014	950	1026	193	241	224	97	125	64	23	58	101	2935	2128	2327
IBL27_RS03725	NZ_CP061071.1	737625	739010	+	1386	leuC	NA	protein_coding	1087	700	1081	305	243	579	262	348	240	1437	1622	1898	484	465	405	219	333	242	106	280	227	4050	3100	3133
IBL27_RS03730	NZ_CP061071.1	739012	739602	+	591	leuD	NA	protein_coding	483	315	301	211	160	286	207	216	229	545	557	760	235	191	300	141	130	157	92	165	120	2011	959	1683
IBL27_RS03735	NZ_CP061071.1	739718	740260	-	543	NA	NA	protein_coding	149	202	162	12	51	54	0	0	0	263	384	533	33	73	121	47	22	33	13	4	0	107	124	151
IBL27_RS03740	NZ_CP061071.1	740325	741110	+	786	NA	NA	protein_coding	2466	1929	2612	601	1198	630	639	361	351	5186	5326	6081	1264	1378	1301	962	1064	914	543	856	653	6555	6220	5999
IBL27_RS03745	NZ_CP061071.1	741228	741833	+	606	NA	NA	protein_coding	1055	620	536	154	102	204	0	0	0	1799	2148	2459	347	392	413	231	297	223	59	75	76	1994	929	2030
IBL27_RS03750	NZ_CP061071.1	742751	742933	+	183	NA	NA	protein_coding	136	83	75	4	3	6	0	0	0	186	188	300	44	31	27	13	2	30	0	0	6	139	85	281
IBL27_RS03755	NZ_CP061071.1	743148	744253	-	1106	NA	NA	protein_coding	422	282	423	99	82	91	0	2	0	840	1047	1177	159	218	191	69	100	72	28	28	16	0	0	0
IBL27_RS03760	NZ_CP061071.1	744322	744697	+	376	NA	NA	pseudogene	17	34	20	0	34	0	0	0	0	69	71	55	24	14	23	0	11	6	0	0	0	0	0	4
IBL27_RS03765	NZ_CP061071.1	745864	746463	+	600	NA	NA	protein_coding	82	58	13	8	18	13	0	0	0	125	100	126	25	37	12	16	3	10	14	0	0	690	414	484
IBL27_RS03770	NZ_CP061071.1	746476	747177	+	702	mubX	NA	protein_coding	70	185	62	2	0	76	0	0	4	145	157	202	54	68	22	0	26	31	13	9	2	2146	837	1584
IBL27_RS03775	NZ_CP061071.1	747182	749524	+	2343	mubY	NA	protein_coding	473	303	328	13	42	22	14	12	18	829	810	1339	145	222	264	147	95	98	42	46	94	13543	5107	10320
IBL27_RS03780	NZ_CP061071.1	749775	750239	+	465	tnpA	NA	pseudogene	1468	1404	1361	2256	2372	2323	3534	3384	2978	2143	1932	2193	1823	2109	2248	3182	3028	3005	3484	3617	3418	7997	5549	6142
IBL27_RS03785	NZ_CP061071.1	750879	751460	+	582	NA	NA	protein_coding	8269	4158	5165	1290	910	2973	377	573	607	13518	15479	20795	3238	4161	5738	2069	2960	1906	803	728	1693	60199	19017	39463
IBL27_RS03790	NZ_CP061071.1	751847	752154	+	308	tnpA	NA	pseudogene	4298	2986	3390	747	1044	1219	117	58	61	10345	10870	13582	2133	2362	2684	1133	1187	927	312	410	357	34	21	33
IBL27_RS03795	NZ_CP061071.1	752534	753658	+	1125	queG	NA	protein_coding	12248	8486	10896	1845	2489	2192	22	14	7	26481	31128	35464	5889	5570	7303	2488	2684	1992	800	753	603	609	406	368
IBL27_RS03800	NZ_CP061071.1	753708	754803	+	1096	prfB	NA	protein_coding	15177	11883	14138	3814	4722	3496	1630	1200	1122	38200	43787	47408	8968	8571	9853	4713	4029	3490	1834	2706	2025	18226	14959	15826
IBL27_RS03805	NZ_CP061071.1	754825	755517	+	693	ftsE	NA	protein_coding	11823	8732	11844	3208	3435	3402	1900	1079	1028	28167	31077	35663	6422	6784	7816	3273	3336	2980	1461	2045	1331	16958	11598	13572
IBL27_RS03810	NZ_CP061071.1	755510	756445	+	936	ftsX	NA	protein_coding	15842	12356	14545	3073	2988	3174	72	27	39	36887	42206	46436	8028	6822	9097	3410	3431	2207	800	847	964	26452	14851	20927
IBL27_RS03815	NZ_CP061071.1	756569	757207	-	639	NA	NA	protein_coding	528	293	561	105	95	95	20	2	4	905	1105	1285	245	199	288	195	123	96	47	34	55	793	746	819
IBL27_RS03820	NZ_CP061071.1	757332	758096	+	765	NA	NA	protein_coding	1518	1269	1360	261	277	327	0	0	0	2568	3454	3469	464	510	501	284	286	198	28	96	35	3412	2586	2757
IBL27_RS03825	NZ_CP061071.1	758240	759418	+	1179	NA	NA	protein_coding	768	671	797	211	70	211	0	0	2	1246	1172	1636	150	227	218	106	156	100	40	27	38	2117	1141	1371
IBL27_RS03830	NZ_CP061071.1	759560	760312	+	753	NA	NA	protein_coding	1308	823	970	155	191	97	0	0	0	1648	1780	2232	282	322	323	136	168	95	30	35	32	2298	1254	1636
IBL27_RS03835	NZ_CP061071.1	761071	761373	+	303	NA	NA	protein_coding	43	26	55	0	5	5	0	0	0	64	115	160	7	32	46	6	17	5	0	0	0	199	70	139
IBL27_RS03840	NZ_CP061071.1	761411	762142	+	732	NA	NA	protein_coding	41	4	18	0	0	2	0	0	0	25	46	152	14	50	22	7	28	23	2	8	4	73	25	126
IBL27_RS03845	NZ_CP061071.1	762144	762797	+	654	NA	NA	protein_coding	14	17	5	0	0	0	0	0	0	43	24	43	9	8	16	0	7	12	4	0	2	279	79	222
IBL27_RS03850	NZ_CP061071.1	763020	763853	-	834	NA	NA	protein_coding	209	148	186	52	76	4	0	0	0	482	564	561	157	133	40	22	47	0	8	52	7	288	488	378
IBL27_RS03855	NZ_CP061071.1	764046	766574	+	2529	NA	NA	protein_coding	257	456	384	75	90	107	29	10	18	555	803	974	137	241	198	80	94	97	29	72	38	1091	458	910
IBL27_RS03860	NZ_CP061071.1	766640	767821	+	1182	NA	NA	protein_coding	1433	996	997	1257	1310	1433	2062	1544	1200	1783	2216	2367	1109	1312	1575	1224	1186	1161	1186	1931	1394	1757	1630	1526
IBL27_RS03865	NZ_CP061071.1	767868	769214	+	1347	asnS	NA	protein_coding	3555	3365	3024	3499	4471	3268	5222	3983	3367	5133	5347	6190	3814	3837	4123	2834	3205	3026	2572	4561	2871	5797	4714	4471
IBL27_RS03870	NZ_CP061071.1	769731	770822	+	1092	NA	NA	protein_coding	274	52	196	10	110	86	16	0	0	397	417	374	96	43	48	48	47	13	29	16	10	445	306	730
IBL27_RS03875	NZ_CP061071.1	770852	771229	+	378	NA	NA	protein_coding	674	675	486	1358	1281	1278	2916	1901	1909	641	609	789	1084	1336	1356	2056	1907	1848	2642	2603	2696	827	486	543
IBL27_RS03880	NZ_CP061071.1	771360	772118	+	759	NA	NA	protein_coding	278	281	253	8	25	2	24	10	0	225	307	383	61	53	70	13	77	16	0	8	24	706	322	458
IBL27_RS03885	NZ_CP061071.1	772111	773001	+	891	rapZ	NA	protein_coding	412	483	569	138	200	80	48	44	93	801	1188	974	271	228	286	90	170	104	90	75	82	1619	1274	1695
IBL27_RS03890	NZ_CP061071.1	772998	773975	+	978	NA	NA	protein_coding	1214	1178	1245	1108	1218	1178	1667	875	1116	1668	2107	2178	967	1225	1188	779	982	873	837	1320	816	2555	1572	1542
IBL27_RS03895	NZ_CP061071.1	773972	774883	+	912	whiA	NA	protein_coding	630	527	693	183	130	278	53	42	24	998	1021	1407	317	232	190	135	130	120	59	90	52	1886	1101	1544
IBL27_RS03900	NZ_CP061071.1	775250	776647	+	1398	NA	NA	protein_coding	2705	1875	2490	2191	2023	1870	2999	1590	2013	4063	4185	4591	2133	2415	2577	1615	1722	2068	1810	2930	1855	4313	3178	3945
IBL27_RS03905	NZ_CP061071.1	776874	778394	+	1521	NA	NA	protein_coding	463	410	463	104	60	78	32	16	58	1280	1546	1508	315	294	264	197	183	125	62	42	27	997	807	828
IBL27_RS03910	NZ_CP061071.1	778545	779282	+	738	NA	NA	protein_coding	22	35	14	5	14	4	0	0	0	106	112	65	11	18	16	24	23	15	2	6	6	1408	1070	1085
IBL27_RS03915	NZ_CP061071.1	779336	779683	+	348	NA	NA	protein_coding	298	338	246	58	74	53	0	0	4	695	792	969	96	208	270	115	127	99	16	23	68	1865	1128	1707
IBL27_RS03920	NZ_CP061071.1	779676	779981	+	306	NA	NA	protein_coding	309	322	320	57	49	48	0	0	0	730	784	873	189	173	190	118	121	121	13	15	23	2110	1389	1781
IBL27_RS03925	NZ_CP061071.1	780032	780298	-	267	NA	NA	protein_coding	1684	1254	1181	1411	1634	1189	1487	1105	1546	2197	1931	2544	2119	2297	2687	2253	2054	1942	1670	2172	2107	1247	1474	1528
IBL27_RS03930	NZ_CP061071.1	780371	781303	-	933	NA	NA	protein_coding	174	40	161	22	11	28	14	10	11	175	344	317	33	45	29	40	50	56	13	15	22	237	205	189
IBL27_RS03935	NZ_CP061071.1	781375	782166	-	792	yghU	NA	protein_coding	28	28	2	16	10	12	9	0	6	90	79	65	26	35	52	38	28	18	14	21	12	68	108	231
IBL27_RS03940	NZ_CP061071.1	782241	783290	+	1050	NA	NA	protein_coding	106	184	106	84	175	40	38	18	58	192	310	230	59	73	132	88	80	71	65	86	58	76	38	9
IBL27_RS03945	NZ_CP061071.1	783349	783792	+	444	NA	NA	protein_coding	303	210	250	169	233	255	299	261	227	457	449	654	252	227	309	246	270	266	164	247	241	361	373	406
IBL27_RS03950	NZ_CP061071.1	783952	785334	+	1383	sufB	NA	protein_coding	2025	1600	1474	857	874	869	1141	656	831	2020	1900	2679	830	961	1011	898	954	994	1007	1213	1076	4006	2535	3335
IBL27_RS03955	NZ_CP061071.1	785755	786432	+	678	NA	NA	protein_coding	1040	561	791	48	99	145	6	0	0	1256	1262	1585	241	324	359	239	164	57	49	53	19	1779	864	1340
IBL27_RS03960	NZ_CP061071.1	786478	786750	+	273	NA	NA	protein_coding	271	87	185	8	18	40	0	0	0	234	278	321	73	49	50	45	14	21	15	9	1	660	355	464
IBL27_RS03965	NZ_CP061071.1	786740	787960	+	1221	NA	NA	protein_coding	2276	1472	2451	192	336	549	0	0	2	2733	3295	3879	763	715	853	287	168	173	111	121	29	5671	2232	3768
IBL27_RS03970	NZ_CP061071.1	788046	789266	+	1221	NA	NA	protein_coding	3818	2863	3929	772	496	680	0	3	0	5649	6978	7504	1110	1303	1243	491	325	333	87	105	48	9444	5696	6932
IBL27_RS03975	NZ_CP061071.1	789456	789803	+	348	rplS	NA	protein_coding	6594	5450	6564	6076	6886	5033	7067	5049	5286	9203	9410	11081	6270	7393	7891	6870	6396	6009	6223	8376	6801	8194	8086	7195
IBL27_RS03980	NZ_CP061071.1	789982	790332	-	351	NA	NA	protein_coding	1071	648	730	166	149	222	0	0	0	2303	2362	3059	456	567	787	258	360	231	42	90	108	2996	1498	2686
IBL27_RS03985	NZ_CP061071.1	790483	791661	+	1179	NA	NA	protein_coding	166	133	124	23	0	48	0	0	0	234	213	292	26	24	70	19	3	2	0	20	0	164	88	131
IBL27_RS03990	NZ_CP061071.1	791663	792322	+	660	NA	NA	protein_coding	167	115	72	32	12	22	4	0	0	227	225	259	41	48	20	10	2	24	0	0	22	84	62	67
IBL27_RS03995	NZ_CP061071.1	792402	792473	+	72	NA	NA	tRNA	20	13	0	0	0	0	0	27	18	2	12	20	1	2	0	5	8	0	0	10	3	31	6	0
IBL27_RS04000	NZ_CP061071.1	792582	793148	-	567	NA	NA	protein_coding	346	116	240	32	12	150	0	0	0	736	711	869	138	204	198	46	106	54	8	13	8	677	477	538
IBL27_RS04005	NZ_CP061071.1	793287	794405	+	1119	NA	NA	protein_coding	251	101	211	31	26	35	0	0	2	557	427	695	93	86	107	51	69	31	14	11	17	670	159	435
IBL27_RS04010	NZ_CP061071.1	794612	795838	+	1227	NA	NA	protein_coding	136	115	55	50	66	77	68	90	44	331	365	437	122	158	88	69	117	136	76	71	156	432	312	460
IBL27_RS04015	NZ_CP061071.1	796261	796845	+	585	NA	NA	protein_coding	100	65	64	28	18	13	0	0	0	145	146	179	44	16	78	20	43	5	0	10	7	238	211	411
IBL27_RS04020	NZ_CP061071.1	796845	798797	+	1953	gyrB	NA	protein_coding	3398	3289	3247	2669	2733	2667	3824	2324	2761	5294	6273	6992	2773	3123	2967	2672	2764	2293	2363	3898	2685	7346	5245	5864
IBL27_RS04025	NZ_CP061071.1	798893	800617	+	1725	ezrA	NA	protein_coding	7594	6599	6720	2985	2675	3089	2485	1757	1769	17325	19256	20803	4512	5151	6070	3253	3453	2455	1812	2530	1966	17361	11130	13695
IBL27_RS04030	NZ_CP061071.1	801119	801301	+	183	NA	NA	protein_coding	206	134	175	48	14	25	0	0	0	303	305	461	55	80	107	48	62	35	5	2	4	463	151	469
IBL27_RS04035	NZ_CP061071.1	801790	802839	+	1050	NA	NA	protein_coding	110	45	101	12	4	17	0	0	0	232	242	324	9	32	10	10	5	14	10	14	4	264	289	251
IBL27_RS04040	NZ_CP061071.1	802836	803798	+	963	NA	NA	protein_coding	273	113	102	71	19	9	0	0	0	274	339	258	32	47	93	37	8	24	0	0	6	277	329	300
IBL27_RS04045	NZ_CP061071.1	803808	804455	+	648	NA	NA	protein_coding	112	201	188	32	73	21	43	18	39	224	171	208	53	82	75	47	12	38	26	79	4	220	294	275
IBL27_RS04050	NZ_CP061071.1	804452	805735	+	1284	hisD	NA	protein_coding	409	617	412	197	116	37	0	0	1	860	1062	1137	199	160	223	70	55	16	33	10	0	1054	994	1008
IBL27_RS04055	NZ_CP061071.1	805722	806369	+	648	serB	NA	protein_coding	434	349	407	185	204	181	363	160	251	738	920	895	256	296	386	179	168	207	116	256	67	796	1083	767
IBL27_RS04060	NZ_CP061071.1	806366	806950	+	585	hisB	NA	protein_coding	389	330	305	42	45	84	2	0	0	706	784	930	183	141	133	68	12	13	8	40	4	843	911	666
IBL27_RS04065	NZ_CP061071.1	806966	807319	+	354	NA	NA	protein_coding	314	146	166	14	16	53	0	0	0	420	472	416	67	83	100	30	10	0	0	6	1	562	346	376
IBL27_RS04070	NZ_CP061071.1	807316	807921	+	606	hisH	NA	protein_coding	810	417	458	63	116	139	0	0	0	1166	1307	1350	273	331	347	97	39	106	16	17	44	1643	1006	1312
IBL27_RS04075	NZ_CP061071.1	808286	809005	+	720	hisA	NA	protein_coding	774	741	755	153	173	175	36	0	22	1640	1723	1819	359	349	413	115	91	88	19	32	1	1679	1638	1498
IBL27_RS04080	NZ_CP061071.1	809008	809763	+	756	hisF	NA	protein_coding	892	684	1037	257	298	149	123	23	71	2242	2597	2554	400	555	564	163	117	129	47	138	68	2610	2599	2296
IBL27_RS04085	NZ_CP061071.1	809763	810092	+	330	hisI	NA	protein_coding	290	203	450	99	27	75	18	4	3	712	961	765	182	150	224	47	46	42	16	13	18	951	807	899
IBL27_RS04090	NZ_CP061071.1	810206	811546	+	1341	NA	NA	protein_coding	1561	745	1050	112	59	370	0	2	12	1813	2052	3166	440	353	782	101	182	107	10	41	69	4117	898	1938
IBL27_RS04095	NZ_CP061071.1	811497	811811	+	315	hisE	NA	protein_coding	425	331	517	86	126	143	1	2	0	1483	1606	1828	302	330	325	92	73	58	17	21	10	1201	926	871
IBL27_RS04100	NZ_CP061071.1	811824	812003	+	180	NA	NA	protein_coding	489	350	438	83	89	88	0	2	0	1312	1464	1533	245	275	308	89	50	55	15	30	2	810	831	602
IBL27_RS04105	NZ_CP061071.1	812358	812685	-	328	NA	NA	pseudogene	22	2	9	7	0	9	0	0	0	5	26	37	11	2	11	0	0	0	0	0	0	151	113	224
IBL27_RS04110	NZ_CP061071.1	812748	813410	+	663	NA	NA	pseudogene	61	0	0	6	0	0	0	0	0	46	62	68	0	2	6	2	0	20	0	0	2	332	42	388
IBL27_RS04115	NZ_CP061071.1	813505	814461	+	957	NA	NA	protein_coding	477	275	348	103	38	254	0	0	4	1052	1134	1226	190	185	394	280	333	130	55	86	110	0	0	0
IBL27_RS04120	NZ_CP061071.1	814492	814950	+	459	NA	NA	protein_coding	211	342	255	54	75	99	0	0	0	936	1019	874	274	143	237	194	124	81	48	89	26	0	0	0
IBL27_RS04125	NZ_CP061071.1	815352	815996	-	645	NA	NA	protein_coding	162	106	113	49	10	18	0	0	0	243	361	414	40	68	20	42	22	36	12	10	0	647	389	480
IBL27_RS04130	NZ_CP061071.1	816086	816511	+	426	NA	NA	protein_coding	168	190	111	57	6	9	0	0	0	322	347	270	55	60	91	47	73	19	11	0	2	993	374	588
IBL27_RS04135	NZ_CP061071.1	816522	817634	+	1113	NA	NA	protein_coding	1224	1313	1233	365	363	262	0	0	16	2730	2990	3509	626	564	587	203	261	201	51	42	62	4062	3007	3574
IBL27_RS04140	NZ_CP061071.1	817711	818163	-	453	NA	NA	protein_coding	425	315	333	51	42	85	0	0	0	669	832	736	124	191	241	48	105	88	8	43	33	368	219	316
IBL27_RS04145	NZ_CP061071.1	818312	818581	+	270	NA	NA	protein_coding	274	246	185	26	55	51	0	0	0	443	612	725	121	146	134	72	94	50	6	37	25	507	253	321
IBL27_RS04150	NZ_CP061071.1	818619	819260	+	642	NA	NA	protein_coding	999	706	1094	161	145	278	0	2	0	2157	1997	2794	518	560	767	297	243	230	37	95	89	1725	1054	1422
IBL27_RS04155	NZ_CP061071.1	819655	820953	+	1299	eno	NA	protein_coding	362902	349034	372721	432626	477109	394502	654148	377292	404172	482888	480859	558226	370063	443286	513681	411963	375725	350338	368976	558112	386265	375364	425490	347821
IBL27_RS04160	NZ_CP061071.1	821017	821314	+	298	NA	NA	pseudogene	247	135	156	45	29	16	0	0	2	261	284	348	53	71	98	34	25	40	14	4	32	858	374	563
IBL27_RS04165	NZ_CP061071.1	821393	822088	+	696	NA	NA	protein_coding	387	374	574	82	68	209	0	0	2	998	1289	1166	167	204	217	285	162	163	18	74	82	2878	2003	2141
IBL27_RS04170	NZ_CP061071.1	822131	823288	-	1158	NA	NA	pseudogene	1022	784	1071	219	181	396	0	0	0	2586	3194	3477	607	702	828	562	513	342	103	166	119	2160	1444	1864
IBL27_RS04175	NZ_CP061071.1	823406	825193	+	1788	uvrC	NA	protein_coding	3956	3226	4461	1051	1472	976	425	226	358	9763	11354	11809	2489	2621	2746	2046	2010	1369	913	1013	792	7226	6005	6845
IBL27_RS04180	NZ_CP061071.1	825340	825942	+	603	NA	NA	protein_coding	1398	1506	1738	376	331	446	4	0	0	4505	5080	5737	1011	954	1079	825	692	425	151	210	109	3521	2715	2996
IBL27_RS04185	NZ_CP061071.1	825957	827363	+	1407	pepV	NA	protein_coding	7486	5916	7802	2655	2859	2415	1841	1330	1540	16019	18508	18736	4506	5085	5264	3681	3327	3165	2480	2873	2275	12279	10181	11123
IBL27_RS04190	NZ_CP061071.1	827436	828023	+	588	NA	NA	protein_coding	3702	2529	3258	684	841	690	220	195	149	8464	9401	10859	1799	1709	1881	1162	1289	979	310	408	442	6118	3916	4567
IBL27_RS04195	NZ_CP061071.1	828151	828453	-	303	NA	NA	protein_coding	1330	893	1345	308	376	254	0	0	2	4925	4950	5721	1358	1356	1566	597	668	496	134	175	120	1942	1754	2139
IBL27_RS04200	NZ_CP061071.1	828544	828894	+	351	NA	NA	protein_coding	158	124	201	12	0	47	0	2	0	244	323	389	48	52	88	36	30	38	0	12	0	309	196	255
IBL27_RS04205	NZ_CP061071.1	828912	829715	+	804	NA	NA	protein_coding	894	489	572	114	109	112	0	0	0	1149	1403	1390	247	287	387	181	124	98	19	89	59	1917	1004	1551
IBL27_RS04210	NZ_CP061071.1	829863	831230	-	1368	mnmE	NA	protein_coding	1653	1507	1422	645	766	644	620	337	542	3258	3454	3246	1000	1054	1089	620	659	618	412	666	385	3348	3060	3126
IBL27_RS04215	NZ_CP061071.1	831359	832036	+	678	rpiA	NA	protein_coding	920	619	765	290	140	220	30	38	10	1234	1468	1553	384	220	378	128	241	108	54	50	43	1731	1279	1021
IBL27_RS04220	NZ_CP061071.1	832091	833302	+	1212	NA	NA	protein_coding	10489	9823	11316	8537	11296	8135	12362	7468	7920	11572	12725	13393	7411	9970	9404	8843	7788	7888	7311	12268	8904	15223	13690	12648
IBL27_RS04225	NZ_CP061071.1	833304	833519	+	216	NA	NA	protein_coding	900	641	866	222	279	195	4	1	1	1617	1901	2111	319	352	359	138	116	124	9	39	53	1720	1308	1424
IBL27_RS04230	NZ_CP061071.1	833861	834655	+	795	NA	NA	protein_coding	3504	2570	3253	715	649	649	0	0	0	6572	7073	7252	1300	1311	1293	500	443	343	114	154	72	0	17	0
IBL27_RS04235	NZ_CP061071.1	834679	835488	+	810	NA	NA	protein_coding	3433	2708	3081	655	855	641	0	0	6	6263	7263	8073	1380	1352	1460	519	329	296	53	162	101	7647	5242	6420
IBL27_RS04240	NZ_CP061071.1	835498	836208	+	711	NA	NA	protein_coding	3731	2647	3688	768	739	678	0	0	1	6928	7818	9120	1530	1552	1526	576	594	426	187	184	180	7406	5172	5980
IBL27_RS04245	NZ_CP061071.1	836422	837126	+	705	deoD	NA	protein_coding	5597	4126	5148	1684	1628	1769	1342	770	930	9074	9865	10792	2491	2804	2987	1506	1455	1372	961	1263	993	8589	6181	6599
IBL27_RS04250	NZ_CP061071.1	837128	837895	+	768	NA	NA	protein_coding	3923	2514	3698	769	649	753	0	0	0	6735	7757	9486	1600	1347	1782	640	509	642	151	127	136	6821	3907	5483
IBL27_RS04255	NZ_CP061071.1	837961	838869	-	909	NA	NA	protein_coding	405	428	484	180	147	152	153	110	81	776	988	1021	197	316	232	235	185	150	66	146	90	738	809	783
IBL27_RS04260	NZ_CP061071.1	839121	839897	+	777	NA	NA	protein_coding	87	6	115	43	4	35	0	0	0	118	197	254	37	16	22	23	7	0	0	0	0	261	187	126
IBL27_RS04265	NZ_CP061071.1	839907	840836	+	930	NA	NA	protein_coding	309	146	148	18	185	42	68	32	75	327	427	241	80	34	71	71	64	53	23	67	87	375	536	266
IBL27_RS04270	NZ_CP061071.1	840829	841521	+	693	pyrF	NA	protein_coding	172	169	279	122	210	171	145	43	87	422	717	695	129	135	95	57	133	84	46	87	78	901	782	731
IBL27_RS04275	NZ_CP061071.1	841622	842251	+	630	NA	NA	protein_coding	1118	986	1085	1033	1557	980	1720	1161	1217	1552	1480	1561	1193	1248	1416	1317	1259	1145	925	1485	1189	2637	1853	2353
IBL27_RS04280	NZ_CP061071.1	842470	842970	+	501	NA	NA	protein_coding	728	540	853	128	95	91	0	0	0	1291	1341	1595	190	180	281	74	66	88	18	17	32	1624	1277	1705
IBL27_RS04285	NZ_CP061071.1	843144	843485	+	342	NA	NA	protein_coding	79	108	191	44	5	40	0	0	0	234	356	324	79	48	49	30	11	22	9	15	14	280	219	197
IBL27_RS04290	NZ_CP061071.1	843545	844987	+	1443	NA	NA	protein_coding	620	738	933	225	365	150	0	0	2	2027	2056	2464	439	533	401	189	137	87	55	91	26	1948	1661	1736
IBL27_RS04295	NZ_CP061071.1	845102	845953	+	852	NA	NA	protein_coding	533	451	468	158	79	158	0	0	1	1066	1239	1543	340	277	329	118	153	92	4	53	31	1051	930	794
IBL27_RS04300	NZ_CP061071.1	846103	846756	+	654	NA	NA	protein_coding	485	272	288	48	86	82	0	0	0	309	483	571	131	84	126	31	19	47	10	9	0	1512	514	778
IBL27_RS04305	NZ_CP061071.1	846779	847432	+	654	NA	NA	protein_coding	757	620	928	153	185	192	0	44	4	1476	1869	2023	250	295	355	114	59	78	41	15	22	2684	2262	2628
IBL27_RS04310	NZ_CP061071.1	847442	848710	+	1269	NA	NA	protein_coding	3116	3129	3795	1431	1315	1248	873	493	536	6746	7656	7989	1800	2019	1877	1085	765	760	679	941	751	11120	8330	9080
IBL27_RS04315	NZ_CP061071.1	848899	851124	+	2226	NA	NA	protein_coding	9740	7789	10571	1719	2111	1937	254	163	134	18797	23326	23034	4283	3937	3898	1667	1410	971	440	615	506	28126	23096	24006
IBL27_RS04320	NZ_CP061071.1	851197	851835	-	639	plsY	NA	protein_coding	215	118	109	28	65	3	14	4	4	414	398	561	139	94	95	44	2	67	32	20	36	555	191	442
IBL27_RS04325	NZ_CP061071.1	851948	853897	+	1950	parE	NA	protein_coding	2424	2008	2492	1544	1771	1226	2835	1355	1459	3412	4186	3938	1996	2268	2125	1808	1817	1728	1239	2157	1618	3782	3122	3608
IBL27_RS04330	NZ_CP061071.1	853899	855020	+	1122	NA	NA	protein_coding	1206	624	607	98	76	309	0	6	0	1796	1734	2599	319	474	729	155	216	99	26	26	61	0	0	0
IBL27_RS04335	NZ_CP061071.1	855431	857887	+	2457	parC	NA	protein_coding	5649	4717	6057	3109	3382	3240	4103	2231	2897	11215	12832	12841	4294	4841	4986	3585	3216	2857	2580	3837	2703	8039	6914	7327
IBL27_RS04340	NZ_CP061071.1	858130	859155	+	1026	NA	NA	protein_coding	1839	1771	1844	2647	2431	2007	3630	2037	2086	2243	2249	2658	1704	2150	2311	1902	1752	1390	1760	2421	1591	2421	2706	2660
IBL27_RS04345	NZ_CP061071.1	859220	859450	+	231	NA	NA	protein_coding	5	13	1	31	11	4	9	9	14	37	13	12	7	1	27	17	18	12	23	17	21	12	26	20
IBL27_RS04350	NZ_CP061071.1	859510	859590	+	81	NA	NA	tRNA	50	72	40	44	26	26	57	33	52	42	31	49	31	18	53	61	46	68	62	60	60	51	71	54
IBL27_RS04355	NZ_CP061071.1	859747	859818	+	72	NA	NA	tRNA	3	22	34	11	0	2	55	26	29	41	24	38	26	9	22	36	10	22	24	26	12	24	72	30
IBL27_RS04360	NZ_CP061071.1	859951	861150	+	1200	rpsA	NA	protein_coding	10074	9616	9059	11868	12485	10749	17723	11585	11954	10936	11157	12539	9417	10516	12253	11286	10117	10168	11262	13894	10978	10174	11125	9812
IBL27_RS04365	NZ_CP061071.1	861288	861359	+	72	NA	NA	tRNA	21	13	44	1	1	17	10	32	28	27	54	21	22	13	34	21	9	13	27	42	25	51	59	10
IBL27_RS04370	NZ_CP061071.1	861656	862270	-	615	NA	NA	protein_coding	557	329	330	50	103	166	0	0	4	1308	1264	1507	217	340	359	174	158	106	38	47	66	2178	878	1374
IBL27_RS04375	NZ_CP061071.1	862350	862699	+	350	ssrA	NA	tmRNA	111231	107252	117325	123087	167724	101585	115338	129068	157177	171675	118319	166580	200080	167870	183924	234767	186224	180005	248525	184766	177613	88881	106050	108854
IBL27_RS04380	NZ_CP061071.1	862744	863364	+	621	NA	NA	protein_coding	466	228	175	55	74	112	2	12	18	1088	1095	1226	178	236	241	121	169	146	28	19	42	1004	756	766
IBL27_RS04385	NZ_CP061071.1	863417	864235	-	819	NA	NA	protein_coding	738	446	535	39	72	173	0	0	2	1487	1823	2510	385	333	631	216	251	155	60	66	100	2023	1178	1755
IBL27_RS04390	NZ_CP061071.1	864245	864952	-	708	NA	NA	protein_coding	780	461	360	103	83	94	2	6	2	1260	1539	1895	237	280	471	163	170	193	55	76	69	1513	853	1480
IBL27_RS04395	NZ_CP061071.1	864949	865320	-	372	NA	NA	protein_coding	326	254	214	52	16	76	0	0	0	723	806	863	161	205	119	122	62	40	24	16	25	867	743	704
IBL27_RS04400	NZ_CP061071.1	865498	868602	+	3105	NA	NA	protein_coding	9409	7044	9702	1885	2130	2940	944	609	447	15572	17561	20369	3617	3934	4556	1755	1870	1414	828	1183	849	20933	11907	16213
IBL27_RS04405	NZ_CP061071.1	868685	869698	+	1014	pfkA	NA	protein_coding	15447	15805	16378	17428	18788	15891	23355	14092	14825	27326	27422	29607	14838	16162	18678	14305	12868	13733	13296	19020	13531	23808	22554	21988
IBL27_RS04410	NZ_CP061071.1	869772	871274	+	1503	pyk	NA	protein_coding	58112	54387	60171	68184	80278	66823	113108	65815	70601	73635	78462	82089	56101	63710	72670	66470	61786	60472	62888	92482	63890	72114	68298	65401
IBL27_RS04415	NZ_CP061071.1	871562	871804	+	243	NA	NA	protein_coding	276	170	164	9	34	35	0	6	0	231	285	354	98	50	100	34	34	33	0	1	2	614	223	341
IBL27_RS04420	NZ_CP061071.1	871883	872437	+	555	lepB	NA	protein_coding	455	297	193	71	18	66	0	0	0	734	695	776	192	102	178	103	127	82	57	4	41	1609	581	1212
IBL27_RS04425	NZ_CP061071.1	872611	874425	+	1815	glmS	NA	protein_coding	1648	1490	1687	2566	2583	2330	3315	2170	2644	1836	1778	2139	1915	1781	2538	1986	2072	1960	1859	2928	1823	2516	2305	2326
IBL27_RS04430	NZ_CP061071.1	874919	876688	+	1770	NA	NA	protein_coding	268	268	195	74	32	26	4	0	0	425	402	386	103	48	23	14	18	15	0	30	25	598	518	692
IBL27_RS04435	NZ_CP061071.1	876718	878670	+	1953	NA	NA	protein_coding	196	86	192	45	40	38	0	0	0	420	540	471	110	77	148	58	72	43	0	30	15	856	305	535
IBL27_RS04440	NZ_CP061071.1	878672	879109	+	438	NA	NA	protein_coding	98	31	107	29	39	21	2	8	2	213	226	239	59	68	43	52	55	14	8	13	24	391	162	229
IBL27_RS04445	NZ_CP061071.1	879125	880273	+	1149	NA	NA	protein_coding	587	273	465	127	233	217	38	22	30	951	1151	1129	151	272	232	211	116	76	20	86	22	1465	1030	946
IBL27_RS04450	NZ_CP061071.1	880448	880782	+	335	NA	NA	pseudogene	100	129	198	102	156	103	188	100	129	359	282	330	294	191	198	189	134	141	162	149	151	459	260	235
IBL27_RS04455	NZ_CP061071.1	880973	881614	+	642	NA	NA	protein_coding	345	237	336	99	84	61	44	59	62	460	502	627	95	179	187	112	139	61	16	38	94	475	317	272
IBL27_RS04460	NZ_CP061071.1	881623	882252	+	630	NA	NA	protein_coding	362	201	243	109	136	63	32	21	25	550	652	652	151	257	180	93	97	49	50	57	65	364	355	344
IBL27_RS04465	NZ_CP061071.1	882274	883107	+	834	NA	NA	protein_coding	801	418	590	146	89	116	50	56	86	2100	2211	2633	399	477	594	394	302	144	96	104	103	1662	1225	1277
IBL27_RS04470	NZ_CP061071.1	883230	884420	-	1191	NA	NA	protein_coding	101	74	79	16	0	12	0	0	0	140	196	198	58	43	89	22	36	16	10	24	0	337	132	259
IBL27_RS04475	NZ_CP061071.1	884519	885883	-	1365	NA	NA	protein_coding	183	141	118	68	19	88	8	0	9	375	311	446	92	74	103	16	25	12	27	12	45	288	392	344
IBL27_RS04480	NZ_CP061071.1	886254	888530	+	2277	pcrA	NA	protein_coding	822	785	940	201	341	147	235	228	199	1816	2230	2153	386	681	579	313	241	196	330	298	195	2959	2350	1836
IBL27_RS04485	NZ_CP061071.1	888844	890124	+	1281	NA	NA	protein_coding	1016	892	1120	127	282	131	0	0	6	2002	2515	2669	380	453	515	113	95	88	69	25	14	1840	1830	1539
IBL27_RS04490	NZ_CP061071.1	890138	890878	+	741	NA	NA	protein_coding	442	445	694	191	51	72	0	0	0	1487	1312	1307	159	247	178	54	22	35	32	26	8	1272	941	1142
IBL27_RS04495	NZ_CP061071.1	890975	891745	+	771	NA	NA	protein_coding	294	242	165	97	52	60	0	0	0	372	377	569	110	72	72	67	63	30	21	20	2	942	818	697
IBL27_RS04500	NZ_CP061071.1	891942	892655	+	714	NA	NA	protein_coding	272	180	196	8	6	56	4	0	0	293	303	368	65	69	155	40	27	7	5	18	0	525	251	469
IBL27_RS04505	NZ_CP061071.1	892669	893232	+	564	NA	NA	protein_coding	279	155	205	31	83	83	0	2	0	344	425	458	84	121	143	50	106	14	6	42	12	639	410	419
IBL27_RS04510	NZ_CP061071.1	893347	893904	-	558	NA	NA	protein_coding	90	157	177	14	39	35	0	0	0	394	352	380	126	38	87	57	46	25	0	16	31	687	361	377
IBL27_RS04515	NZ_CP061071.1	894019	894720	+	702	NA	NA	protein_coding	118	139	263	377	327	213	476	310	365	236	214	227	182	362	350	358	275	319	546	504	400	414	102	159
IBL27_RS04520	NZ_CP061071.1	894736	897369	+	2634	NA	NA	protein_coding	238	109	359	29	173	117	36	44	132	583	569	617	192	179	193	72	121	103	42	147	135	1358	670	706
IBL27_RS04525	NZ_CP061071.1	897562	898173	+	612	NA	NA	protein_coding	26	3	22	0	0	0	0	0	0	34	24	1	6	0	12	0	0	14	0	0	0	22	51	67
IBL27_RS04530	NZ_CP061071.1	898184	899956	+	1773	NA	NA	protein_coding	329	255	218	158	178	123	176	85	97	474	422	394	165	229	186	182	155	160	128	181	181	835	519	429
IBL27_RS04535	NZ_CP061071.1	899949	901694	+	1746	NA	NA	protein_coding	250	200	530	110	233	275	38	28	106	1025	1439	1315	318	217	344	126	133	142	93	100	78	892	1268	850
IBL27_RS04540	NZ_CP061071.1	902356	903743	+	1388	NA	NA	pseudogene	1707	1437	1473	255	301	695	28	56	106	4231	4620	6290	1199	1045	1543	824	749	700	176	328	285	0	0	0
IBL27_RS04545	NZ_CP061071.1	903730	905385	+	1656	NA	NA	protein_coding	7123	4458	4735	925	743	2404	2	2	0	13621	15570	21000	3633	3304	5293	1749	1776	1508	314	381	487	0	0	0
IBL27_RS04550	NZ_CP061071.1	905442	906164	+	723	NA	NA	protein_coding	8113	4381	5162	838	872	2061	6	2	0	14774	16158	21982	3883	3559	5380	2095	2721	1939	473	503	741	0	0	0
IBL27_RS04555	NZ_CP061071.1	906185	907342	+	1158	NA	NA	protein_coding	16780	13225	16813	4077	4585	4186	0	0	6	51638	58802	62934	11888	12504	12207	4986	5071	4084	1402	1590	1337	0	0	0
IBL27_RS04560	NZ_CP061071.1	907985	909238	+	1254	NA	NA	protein_coding	1509	1371	1461	577	656	884	558	413	472	2505	2656	2894	723	1042	951	562	692	573	385	733	542	20793	17042	16891
IBL27_RS04565	NZ_CP061071.1	909245	909676	+	432	NA	NA	protein_coding	326	212	223	38	69	117	0	0	0	717	682	732	175	167	162	88	63	35	16	24	17	317	182	223
IBL27_RS04570	NZ_CP061071.1	909753	910187	+	435	NA	NA	protein_coding	439	304	581	96	58	97	6	2	6	851	889	1056	247	219	212	79	100	80	41	28	21	6309	3756	4662
IBL27_RS04575	NZ_CP061071.1	910286	911197	+	912	NA	NA	protein_coding	1091	640	956	326	180	200	0	0	0	1852	1952	2131	280	419	442	219	241	85	76	21	77	22534	12443	16507
IBL27_RS04580	NZ_CP061071.1	911370	911603	+	234	NA	NA	protein_coding	256	122	161	38	67	27	0	0	1	343	354	446	86	110	72	53	30	16	0	11	9	4560	2595	3008
IBL27_RS04585	NZ_CP061071.1	911603	912964	+	1362	NA	NA	protein_coding	1593	1658	1638	948	1262	1184	1034	807	851	3016	2613	3447	1034	1251	1301	912	953	1032	877	1303	852	26128	23247	21326
IBL27_RS04590	NZ_CP061071.1	913219	913818	-	600	NA	NA	protein_coding	358	379	418	79	97	71	108	44	70	740	847	951	186	194	285	158	80	116	34	65	60	835	406	506
IBL27_RS04595	NZ_CP061071.1	913815	914555	-	741	NA	NA	protein_coding	521	540	427	192	92	218	151	93	218	788	920	959	231	256	334	130	120	167	109	73	142	697	415	679
IBL27_RS04600	NZ_CP061071.1	914555	915463	-	909	NA	NA	protein_coding	667	502	575	122	210	445	171	181	275	954	1267	1370	288	436	506	209	232	251	240	271	192	1143	500	853
IBL27_RS04605	NZ_CP061071.1	915638	916327	+	690	NA	NA	protein_coding	882	486	495	235	222	417	254	138	149	1057	1078	1419	373	362	449	298	264	301	220	267	268	807	806	978
IBL27_RS04610	NZ_CP061071.1	916328	917641	+	1314	NA	NA	protein_coding	1737	1057	1012	458	395	782	306	335	292	1809	2263	2491	730	563	872	375	478	319	324	441	300	2276	1225	1549
IBL27_RS04615	NZ_CP061071.1	917751	918632	+	882	truB	NA	protein_coding	796	809	767	250	216	246	1	18	28	1640	1932	1965	391	380	356	165	180	45	22	65	41	1342	1093	1390
IBL27_RS04620	NZ_CP061071.1	918663	919583	+	921	NA	NA	protein_coding	810	618	860	213	119	241	83	50	89	1917	1939	2396	342	471	373	189	288	180	114	102	116	1579	1207	1046
IBL27_RS04625	NZ_CP061071.1	919644	920057	+	414	spx	NA	protein_coding	755	513	784	514	488	432	532	362	595	1245	1132	1481	483	508	451	404	491	455	579	544	516	1050	929	1003
IBL27_RS04630	NZ_CP061071.1	920050	920328	+	279	NA	NA	protein_coding	30	70	27	12	34	28	32	54	9	84	90	37	24	42	17	23	44	28	16	19	40	41	47	41
IBL27_RS04635	NZ_CP061071.1	920318	921076	+	759	NA	NA	protein_coding	168	87	73	34	17	52	0	0	14	196	217	196	38	65	53	20	13	4	10	0	0	254	99	151
IBL27_RS04640	NZ_CP061071.1	921140	922444	+	1305	NA	NA	protein_coding	149	225	134	20	7	51	0	2	0	360	477	453	79	68	52	44	66	94	9	0	16	410	297	322
IBL27_RS04645	NZ_CP061071.1	922547	923410	+	864	NA	NA	protein_coding	368	378	326	252	242	296	346	245	229	573	656	1015	256	341	374	382	288	413	331	301	267	807	452	593
IBL27_RS04650	NZ_CP061071.1	923483	924418	+	936	pstC	NA	protein_coding	333	277	321	389	369	338	276	290	126	672	619	929	469	436	360	379	355	390	331	315	419	1033	475	720
IBL27_RS04655	NZ_CP061071.1	924408	925295	+	888	pstA	NA	protein_coding	356	277	413	123	201	95	43	144	81	842	915	767	163	177	201	110	199	153	163	109	110	590	732	742
IBL27_RS04660	NZ_CP061071.1	925311	926114	+	804	pstB	NA	protein_coding	557	524	625	560	811	573	936	437	604	896	1023	905	505	666	613	635	495	649	752	843	800	1235	645	905
IBL27_RS04665	NZ_CP061071.1	926126	926884	+	759	pstB	NA	protein_coding	517	441	486	251	313	327	258	188	298	654	829	1027	235	322	263	247	223	202	136	292	221	885	598	966
IBL27_RS04670	NZ_CP061071.1	926916	927569	+	654	phoU	NA	protein_coding	302	273	459	105	38	62	142	43	75	606	587	1000	154	100	151	50	120	122	58	50	61	967	593	724
IBL27_RS04675	NZ_CP061071.1	927610	930159	+	2550	NA	NA	protein_coding	2999	2987	3068	1438	2173	1531	1925	1091	1253	6769	6773	8882	2180	2726	3114	1990	2131	1826	1429	2014	1723	8362	5702	7368
IBL27_RS04680	NZ_CP061071.1	930560	930823	+	264	NA	NA	protein_coding	55	74	50	1	12	30	0	0	0	87	120	103	81	28	18	30	59	15	1	18	23	551	365	391
IBL27_RS04685	NZ_CP061071.1	930874	931548	+	675	NA	NA	protein_coding	3005	2377	2035	2270	2557	2454	3904	2911	2181	3140	3195	3856	2265	2501	2894	3011	2443	2552	2430	3710	2673	6809	5117	5736
IBL27_RS04690	NZ_CP061071.1	931538	932845	+	1308	NA	NA	protein_coding	3299	2182	2866	724	351	685	138	70	52	7730	8761	10411	1964	1714	2334	1317	1208	748	226	351	240	19746	9140	13120
IBL27_RS04695	NZ_CP061071.1	932934	933188	-	255	NA	NA	protein_coding	1846	1545	1359	1703	1950	1647	1996	1811	1991	3153	2429	3746	2654	2914	3192	2630	3103	2827	2818	2772	3185	2054	1585	1886
IBL27_RS04700	NZ_CP061071.1	933242	934162	-	921	NA	NA	protein_coding	1238	715	770	121	84	218	1	6	2	2034	2288	2799	432	553	641	282	336	213	56	89	107	3124	1126	2268
IBL27_RS04705	NZ_CP061071.1	934258	934854	+	597	NA	NA	protein_coding	297	168	287	41	20	84	1	2	8	693	622	832	168	179	200	124	109	64	1	73	75	699	342	588
IBL27_RS04710	NZ_CP061071.1	934963	936240	+	1278	NA	NA	protein_coding	1405	1252	1280	443	585	647	735	542	496	3144	3479	3241	1019	1006	990	881	827	799	535	720	714	2789	2171	2776
IBL27_RS04715	NZ_CP061071.1	936259	936921	+	663	deoC	NA	protein_coding	2086	1566	1795	838	897	1042	716	453	385	4335	4817	5540	1091	1250	1143	848	1003	804	468	755	712	5344	3844	4309
IBL27_RS04720	NZ_CP061071.1	936911	937297	+	387	NA	NA	protein_coding	2426	1556	2089	1729	1510	1281	2383	1406	1377	3257	3599	3914	1564	1846	1915	1985	1761	1818	1855	2247	1982	4766	3140	3506
IBL27_RS04725	NZ_CP061071.1	937387	938436	+	1050	NA	NA	protein_coding	8345	6977	8880	2754	2793	3090	2616	1178	1593	13445	15675	16763	3334	3902	4290	2648	2659	2473	1819	2449	1936	18913	13774	16831
IBL27_RS04730	NZ_CP061071.1	938554	940086	+	1533	NA	NA	protein_coding	4290	4128	4484	1296	1385	1143	905	572	447	5809	7777	7117	1524	1625	1438	772	732	791	555	685	711	10625	8087	7911
IBL27_RS04735	NZ_CP061071.1	940079	941155	+	1077	NA	NA	protein_coding	4097	3481	3551	889	1012	843	28	11	13	5936	6294	7177	1357	1297	1146	304	363	326	111	144	99	7117	5237	7545
IBL27_RS04740	NZ_CP061071.1	941157	942113	+	957	NA	NA	protein_coding	3694	2819	4056	644	1063	1064	230	255	240	5833	7386	7455	1394	1419	1368	642	729	540	368	416	357	6318	3970	5823
IBL27_RS04745	NZ_CP061071.1	942355	943728	+	1374	NA	NA	protein_coding	758	548	792	611	830	975	753	493	568	1169	1361	1636	620	790	1089	733	628	545	397	875	638	1656	1177	1304
IBL27_RS04750	NZ_CP061071.1	943895	945031	+	1137	NA	NA	protein_coding	5862	4321	4913	1149	1192	1474	0	0	0	14134	16058	17805	3036	2909	3573	1523	1869	1257	444	479	404	13674	7620	11232
IBL27_RS04755	NZ_CP061071.1	945093	946079	-	987	NA	NA	protein_coding	154933	140516	161057	141326	162475	130612	224091	126110	136186	213523	240787	250681	121437	154187	162905	135530	125435	115817	118082	183527	125874	246334	222564	211622
IBL27_RS04760	NZ_CP061071.1	946265	948727	+	2463	gyrA	NA	protein_coding	2759	2796	3579	1699	2269	1768	2457	1558	1999	4645	5003	5142	1993	2241	2360	1892	1671	1556	1747	2315	1896	6874	5896	5645
IBL27_RS04765	NZ_CP061071.1	948734	949474	+	741	NA	NA	protein_coding	687	745	757	308	169	170	4	6	1	2064	2088	2150	391	330	417	97	203	203	51	80	77	2860	1945	2168
IBL27_RS04770	NZ_CP061071.1	949692	950096	+	405	NA	NA	protein_coding	100	44	95	27	20	26	0	0	0	238	139	248	56	29	31	1	22	7	4	4	2	375	167	380
IBL27_RS04775	NZ_CP061071.1	950180	951151	+	972	NA	NA	protein_coding	442	266	564	303	329	314	395	299	318	527	467	641	232	366	403	238	244	273	143	306	261	1183	397	668
IBL27_RS04780	NZ_CP061071.1	951432	952685	+	1254	NA	NA	protein_coding	637	354	581	167	68	153	2	14	6	810	986	1090	199	135	223	103	118	46	34	20	18	1975	1213	1741
IBL27_RS04785	NZ_CP061071.1	952900	953712	+	813	NA	NA	protein_coding	758	519	614	90	158	77	0	0	0	1196	1391	1834	278	247	384	125	64	166	15	89	79	1832	1093	1346
IBL27_RS04790	NZ_CP061071.1	953778	954419	+	642	NA	NA	protein_coding	1295	581	777	126	165	206	0	0	0	1021	1493	1650	297	308	283	200	215	112	13	20	39	1937	1121	1267
IBL27_RS04795	NZ_CP061071.1	954716	955312	+	597	NA	NA	protein_coding	1558	1000	1012	240	264	278	2	4	6	1966	1967	2396	526	363	448	107	171	187	38	34	61	3213	1858	2588
IBL27_RS04800	NZ_CP061071.1	955324	955938	+	615	NA	NA	protein_coding	1026	799	1050	186	318	256	12	20	6	2264	2306	2533	484	443	453	163	159	180	44	62	35	2257	2047	2154
IBL27_RS04805	NZ_CP061071.1	955935	956528	+	594	NA	NA	protein_coding	868	871	1198	133	278	130	0	0	0	1764	2114	2261	436	309	368	90	162	147	54	33	4	2210	1681	2006
IBL27_RS04810	NZ_CP061071.1	956541	957977	+	1437	NA	NA	protein_coding	4757	3899	4433	2415	2537	1878	2614	1842	1657	8174	9305	10208	2689	2418	3314	1521	1731	1700	1329	1990	1454	9738	6359	7515
IBL27_RS04815	NZ_CP061071.1	958361	959485	+	1125	NA	NA	protein_coding	782	403	697	95	58	254	0	0	0	1037	1212	1406	304	198	339	148	162	75	34	34	18	551	453	514
IBL27_RS04820	NZ_CP061071.1	959759	960721	+	963	NA	NA	protein_coding	327	157	255	37	30	12	0	0	0	526	483	499	75	71	118	66	58	120	7	10	0	469	208	423
IBL27_RS04825	NZ_CP061071.1	960721	961203	+	483	NA	NA	protein_coding	320	203	305	42	55	71	0	0	0	674	737	700	153	95	113	61	112	63	15	32	22	486	271	377
IBL27_RS04830	NZ_CP061071.1	961200	961922	+	723	NA	NA	protein_coding	887	701	940	308	318	517	180	100	111	1784	2356	2496	497	490	735	432	310	242	270	181	235	1277	856	1044
IBL27_RS04835	NZ_CP061071.1	961922	963442	+	1521	NA	NA	protein_coding	4052	3049	3820	1073	1027	1470	838	495	324	10620	10756	13990	2383	2530	2976	1340	1325	1096	544	710	730	8883	5008	6837
IBL27_RS04840	NZ_CP061071.1	963561	964217	-	657	NA	NA	protein_coding	77	64	75	17	4	0	0	0	0	227	304	317	36	28	40	14	12	31	1	30	0	236	88	121
IBL27_RS04845	NZ_CP061071.1	964233	965741	-	1509	NA	NA	protein_coding	541	252	353	48	29	97	0	0	0	1063	872	1109	185	186	164	33	100	22	10	80	27	703	260	472
IBL27_RS04850	NZ_CP061071.1	966071	967594	-	1524	NA	NA	protein_coding	266	324	347	84	122	30	0	0	0	1157	1247	1381	271	170	213	164	128	117	38	42	83	951	656	708
IBL27_RS04855	NZ_CP061071.1	967836	969095	-	1260	NA	NA	protein_coding	1990	1887	2595	2537	2888	2201	4143	2232	2821	3951	4549	4614	2401	2791	2857	2384	2352	2546	2533	3521	2471	4276	4371	4461
IBL27_RS04860	NZ_CP061071.1	969115	969717	-	603	NA	NA	protein_coding	497	293	315	238	207	346	348	242	354	542	497	520	203	329	397	299	411	330	271	514	313	767	631	622
IBL27_RS04865	NZ_CP061071.1	969742	970677	-	936	NA	NA	protein_coding	315	250	204	29	102	144	105	75	142	440	424	523	114	149	131	135	126	116	74	179	115	878	722	580
IBL27_RS04870	NZ_CP061071.1	970759	970944	-	186	NA	NA	protein_coding	22	13	4	8	4	12	8	23	4	18	54	25	22	25	11	5	8	26	5	0	18	87	26	14
IBL27_RS04875	NZ_CP061071.1	971103	971678	+	576	NA	NA	protein_coding	242	137	81	109	210	118	184	145	171	161	260	186	82	127	144	202	119	112	194	121	89	307	269	298
IBL27_RS04880	NZ_CP061071.1	971738	972817	+	1080	prfA	NA	protein_coding	241	304	192	505	508	433	550	314	442	412	383	415	267	391	396	393	439	417	486	716	388	441	504	469
IBL27_RS04885	NZ_CP061071.1	972814	973650	+	837	prmC	NA	protein_coding	32	38	65	16	5	0	0	0	8	161	248	269	25	22	24	16	24	21	0	2	0	104	133	246
IBL27_RS04890	NZ_CP061071.1	973643	974233	+	591	NA	NA	protein_coding	94	38	33	2	0	0	0	0	0	148	146	220	30	35	15	25	10	6	0	6	0	171	59	125
IBL27_RS04895	NZ_CP061071.1	974243	975505	+	1263	NA	NA	protein_coding	487	350	388	156	106	113	65	69	82	806	1005	1150	289	229	248	133	116	119	72	122	110	1101	839	632
IBL27_RS04900	NZ_CP061071.1	975502	976479	+	978	NA	NA	protein_coding	328	319	412	360	225	324	325	331	325	636	888	1332	318	283	346	389	403	305	384	355	402	1219	606	754
IBL27_RS04905	NZ_CP061071.1	976481	977095	+	615	NA	NA	protein_coding	399	145	293	46	70	65	1	0	2	654	679	955	142	105	130	25	55	44	21	7	18	692	411	751
IBL27_RS04910	NZ_CP061071.1	977105	978838	+	1734	NA	NA	protein_coding	982	846	896	196	155	244	0	2	2	1985	2564	2829	386	464	543	200	167	103	129	44	64	2738	2021	2039
IBL27_RS04915	NZ_CP061071.1	978835	980580	+	1746	NA	NA	protein_coding	1196	1011	1242	192	308	164	0	0	0	2984	3189	3374	558	482	642	284	159	130	62	75	4	3502	2267	2741
IBL27_RS04920	NZ_CP061071.1	980711	982426	-	1716	NA	NA	protein_coding	12198	10845	12057	16837	18194	13931	24209	15459	15396	17558	17913	17274	12358	16202	18252	14667	13652	13369	13539	21742	14110	15206	15149	13983
IBL27_RS04925	NZ_CP061071.1	982521	983093	-	573	NA	NA	protein_coding	161	36	111	0	26	10	8	0	2	299	284	422	33	84	93	37	84	45	0	13	8	396	347	484
IBL27_RS04930	NZ_CP061071.1	983168	983707	-	540	coaC	NA	protein_coding	69	43	82	0	8	1	0	0	2	187	227	243	60	16	22	16	25	5	22	22	2	212	238	277
IBL27_RS04935	NZ_CP061071.1	983700	984386	-	687	NA	NA	protein_coding	32	57	71	2	0	8	4	0	9	109	135	176	35	71	36	17	64	15	0	2	14	251	208	319
IBL27_RS04940	NZ_CP061071.1	984553	986223	+	1671	NA	NA	protein_coding	12070	9572	12992	9893	11559	9972	15266	8747	8848	21331	21511	23845	10029	11099	11732	9247	8853	8235	7234	11344	7677	21011	18794	19761
IBL27_RS04945	NZ_CP061071.1	986287	986778	+	492	NA	NA	protein_coding	83	65	82	30	31	25	2	0	0	347	226	307	51	51	26	108	86	27	32	19	9	367	123	295
IBL27_RS04950	NZ_CP061071.1	986827	987678	+	852	NA	NA	protein_coding	275	188	376	50	157	80	4	4	8	737	612	704	118	150	176	211	163	125	39	48	52	594	427	612
IBL27_RS04955	NZ_CP061071.1	987841	988368	+	528	NA	NA	protein_coding	2	22	28	15	4	12	0	0	0	79	98	82	22	22	4	11	8	22	5	0	0	386	229	413
IBL27_RS04960	NZ_CP061071.1	988358	988804	+	447	NA	NA	protein_coding	4	19	0	11	0	0	0	0	0	27	29	67	10	4	13	5	6	12	6	0	8	543	127	335
IBL27_RS04965	NZ_CP061071.1	988814	989674	+	861	NA	NA	protein_coding	32	31	28	0	39	25	0	4	0	129	219	198	34	6	40	13	26	11	5	42	8	1192	847	1031
IBL27_RS04970	NZ_CP061071.1	989655	990443	+	789	NA	NA	protein_coding	136	48	86	12	7	6	2	0	0	251	165	296	39	6	37	25	31	4	0	17	0	1861	1032	1744
IBL27_RS04975	NZ_CP061071.1	990662	991870	-	1209	NA	NA	protein_coding	1175	825	1316	425	384	339	0	0	0	3412	3787	4451	862	1006	1066	714	712	590	230	186	241	0	0	0
IBL27_RS04980	NZ_CP061071.1	991885	992079	-	195	NA	NA	protein_coding	0	6	1	1	0	3	0	0	0	1	14	17	4	2	1	2	0	2	0	2	0	0	0	0
IBL27_RS04985	NZ_CP061071.1	992069	992656	-	588	NA	NA	protein_coding	32	0	12	0	0	3	0	7	2	39	6	17	7	7	20	0	3	1	0	5	4	3	0	9
IBL27_RS04990	NZ_CP061071.1	992789	993403	-	615	NA	NA	protein_coding	0	13	0	0	0	0	0	0	0	59	24	35	8	8	2	0	3	0	0	0	0	0	0	0
IBL27_RS04995	NZ_CP061071.1	993403	993894	-	492	NA	NA	protein_coding	2	19	0	0	0	0	0	7	30	20	26	26	0	6	5	2	2	0	8	4	0	34	0	0
IBL27_RS05000	NZ_CP061071.1	994211	995662	+	1452	NA	NA	protein_coding	2419	1456	1388	285	112	698	2	0	0	3414	3836	6342	830	859	1635	379	457	330	66	101	122	0	0	0
IBL27_RS05005	NZ_CP061071.1	995766	996420	+	655	NA	NA	pseudogene	8768	5112	5514	918	863	2249	8	12	18	16778	18353	22881	3677	3595	5317	1646	1800	1165	356	523	478	0	0	0
IBL27_RS05010	NZ_CP061071.1	997015	997879	-	865	NA	NA	pseudogene	1014	836	1289	440	528	535	162	228	210	3092	3797	4065	724	826	908	425	431	371	198	159	235	84	100	110
IBL27_RS05015	NZ_CP061071.1	998818	1000371	-	1554	guaA	NA	protein_coding	5963	5152	5606	7657	8522	7154	11276	7702	7318	8429	8640	9297	6397	7002	8816	6404	5426	5887	5763	9435	6333	5961	5544	5420
IBL27_RS05020	NZ_CP061071.1	1000575	1001273	+	699	NA	NA	protein_coding	183	176	264	39	30	31	23	11	0	662	631	751	126	182	65	61	79	78	15	29	32	313	174	242
IBL27_RS05025	NZ_CP061071.1	1001277	1001909	+	633	NA	NA	protein_coding	466	314	244	84	89	186	0	0	2	1081	1142	1366	249	302	224	137	190	88	40	30	56	564	284	429
IBL27_RS05030	NZ_CP061071.1	1002182	1003390	+	1209	NA	NA	protein_coding	1599	1227	1640	338	292	330	14	4	6	5539	5954	6521	1201	1400	1322	577	804	501	152	274	164	3357	2349	3145
IBL27_RS05035	NZ_CP061071.1	1003393	1005123	+	1731	NA	NA	protein_coding	3568	2664	3945	712	710	980	0	0	16	10829	12384	13631	2735	2693	2725	1324	1435	1015	215	319	274	7604	5221	5907
IBL27_RS05040	NZ_CP061071.1	1005238	1005570	+	333	NA	NA	protein_coding	834	307	604	367	429	400	419	482	478	1156	1009	1241	459	578	659	677	688	501	625	673	586	817	465	635
IBL27_RS05045	NZ_CP061071.1	1005683	1007233	+	1551	ffh	NA	protein_coding	8230	7205	8000	6746	7095	6242	9308	4896	6605	14691	15034	17451	6781	8107	8622	7234	6895	6691	6415	8863	6385	9177	7402	7863
IBL27_RS05050	NZ_CP061071.1	1007555	1007779	+	225	NA	NA	protein_coding	1003	523	681	195	29	208	4	0	0	1332	1368	1830	394	251	386	132	124	172	18	41	48	1041	423	989
IBL27_RS05055	NZ_CP061071.1	1007876	1008544	+	669	NA	NA	protein_coding	3023	1528	2111	525	375	548	0	0	0	4942	5878	7735	1127	1162	1386	574	675	396	82	97	99	2239	1112	1449
IBL27_RS05060	NZ_CP061071.1	1008541	1009278	+	738	NA	NA	protein_coding	1840	1477	1448	219	157	586	2	4	2	3052	3329	4562	620	740	1172	223	324	279	33	46	76	1364	682	1124
IBL27_RS05065	NZ_CP061071.1	1009375	1010055	+	681	radC	NA	protein_coding	548	236	460	59	128	84	0	0	0	975	910	1000	122	179	281	67	80	73	26	18	14	1055	618	619
IBL27_RS05070	NZ_CP061071.1	1010052	1010747	-	696	NA	NA	protein_coding	533	316	508	71	128	159	0	0	0	856	1250	1292	214	195	206	76	102	112	52	42	34	1477	1073	1256
IBL27_RS05075	NZ_CP061071.1	1010771	1011412	-	642	NA	NA	protein_coding	419	309	891	174	225	115	27	21	53	1054	1409	1704	294	241	340	205	150	203	34	70	58	1960	1422	1495
IBL27_RS05080	NZ_CP061071.1	1011712	1012059	-	348	NA	NA	protein_coding	2579	1070	985	213	75	840	0	0	0	2428	2853	4513	678	726	1215	407	428	303	83	42	126	5321	1736	3177
IBL27_RS05085	NZ_CP061071.1	1012061	1013179	-	1119	NA	NA	protein_coding	1712	1334	1940	311	256	371	101	50	6	3460	3626	3851	838	777	1015	599	498	274	133	232	137	3865	2253	3449
IBL27_RS05090	NZ_CP061071.1	1013183	1014163	-	981	NA	NA	protein_coding	961	765	972	308	157	127	33	0	4	2032	2037	2654	594	329	435	326	283	268	67	86	88	2216	1581	2105
IBL27_RS05095	NZ_CP061071.1	1014266	1014832	-	567	NA	NA	protein_coding	95	83	54	14	6	145	10	0	6	179	290	379	36	37	116	26	20	2	13	17	27	317	159	140
IBL27_RS05100	NZ_CP061071.1	1015065	1015244	+	180	NA	NA	protein_coding	0	0	6	0	0	17	0	0	0	20	6	34	3	6	5	2	0	0	0	0	0	49	17	19
IBL27_RS05105	NZ_CP061071.1	1015331	1015996	+	666	NA	NA	protein_coding	127	113	99	68	98	75	109	74	77	192	219	122	46	59	115	122	90	79	72	131	77	166	74	67
IBL27_RS05110	NZ_CP061071.1	1015971	1016804	+	834	NA	NA	protein_coding	101	106	140	41	39	75	15	17	14	248	329	312	100	61	75	55	45	44	30	23	23	213	199	198
IBL27_RS05115	NZ_CP061071.1	1016801	1017691	+	891	NA	NA	protein_coding	258	64	252	5	42	28	0	0	0	438	373	566	71	123	116	26	48	33	0	9	12	328	339	449
IBL27_RS05120	NZ_CP061071.1	1017708	1018703	+	996	pta	NA	protein_coding	679	340	604	130	148	160	110	82	10	1318	1516	1735	270	364	418	210	198	106	146	43	47	1591	1526	1624
IBL27_RS05125	NZ_CP061071.1	1018804	1020411	-	1608	NA	NA	protein_coding	3894	2705	2609	498	373	849	8	0	0	4697	4807	7440	952	966	1609	404	529	469	107	154	106	6728	2451	5218
IBL27_RS05130	NZ_CP061071.1	1020408	1021154	-	747	NA	NA	protein_coding	2493	1835	2268	409	364	522	0	0	0	3786	4613	5565	775	734	995	306	336	236	51	110	64	4050	2627	3869
IBL27_RS05135	NZ_CP061071.1	1021315	1022070	+	756	NA	NA	protein_coding	1469	1265	1326	418	324	433	2	14	0	2641	2932	3532	616	742	631	458	444	408	117	132	92	3259	2592	3252
IBL27_RS05140	NZ_CP061071.1	1022086	1022919	+	834	NA	NA	protein_coding	3037	2144	2071	343	397	854	0	0	0	5267	5379	7362	1193	1306	1534	674	812	614	167	183	341	6392	2780	4464
IBL27_RS05145	NZ_CP061071.1	1023057	1023749	+	693	NA	NA	protein_coding	5899	3938	4337	997	1138	1657	0	0	0	11611	13174	15329	2704	2641	3339	1688	1283	1282	308	429	329	11774	6787	9473
IBL27_RS05150	NZ_CP061071.1	1023749	1024627	+	879	NA	NA	protein_coding	7601	4747	6501	1177	1463	1693	39	25	4	16553	19107	23818	3649	3767	4951	2266	2348	1797	564	752	538	14923	8355	12738
IBL27_RS05155	NZ_CP061071.1	1024675	1025418	-	744	NA	NA	protein_coding	197	90	334	15	46	105	0	0	13	436	337	631	40	59	121	60	49	55	12	0	7	276	243	371
IBL27_RS05160	NZ_CP061071.1	1025439	1026347	-	909	NA	NA	protein_coding	243	166	251	58	73	15	46	0	13	618	734	704	126	117	161	40	82	26	35	15	41	582	464	483
IBL27_RS05165	NZ_CP061071.1	1026569	1027639	+	1071	xerS	NA	protein_coding	1649	1279	1618	1128	1527	1147	1556	1184	875	3309	2978	3594	1446	1971	2012	1823	1792	1536	1680	2159	1899	6316	3450	5104
IBL27_RS05170	NZ_CP061071.1	1027864	1028007	+	144	NA	NA	pseudogene	327	110	77	26	15	29	0	0	0	305	217	468	62	53	74	53	61	46	6	2	12	0	0	2
IBL27_RS05175	NZ_CP061071.1	1028109	1029500	-	1392	NA	NA	protein_coding	2627	1528	1949	457	309	351	3	0	4	4582	4915	5738	1043	1112	1024	444	483	232	107	192	80	3167	2469	2745
IBL27_RS05180	NZ_CP061071.1	1029513	1030049	-	537	citX	NA	protein_coding	698	398	645	120	142	183	0	0	0	1117	1120	1441	206	333	309	101	86	97	2	24	21	640	445	520
IBL27_RS05185	NZ_CP061071.1	1030042	1031577	-	1536	citF	NA	protein_coding	2936	1875	2876	480	644	575	6	0	0	4836	5369	5939	1137	1237	1054	391	347	304	116	119	55	3860	2805	2774
IBL27_RS05190	NZ_CP061071.1	1031579	1032466	-	888	citE	NA	protein_coding	1385	1132	1385	300	212	336	0	0	0	2544	3267	3495	532	439	681	199	163	161	95	26	35	1762	1210	1612
IBL27_RS05195	NZ_CP061071.1	1032454	1032762	-	309	citD	NA	protein_coding	640	429	626	53	84	109	14	2	0	858	1050	1182	224	204	191	67	44	56	14	10	12	574	341	411
IBL27_RS05200	NZ_CP061071.1	1033011	1034132	-	1122	NA	NA	protein_coding	2287	1622	2359	463	468	369	0	2	10	3893	4691	5670	844	780	986	285	214	245	146	67	72	1736	892	1580
IBL27_RS05205	NZ_CP061071.1	1034155	1034547	-	393	NA	NA	protein_coding	408	372	454	106	118	100	0	0	2	1021	1140	1389	191	162	156	51	52	37	13	22	5	446	350	397
IBL27_RS05210	NZ_CP061071.1	1034566	1034895	-	330	NA	NA	protein_coding	272	295	199	102	32	111	0	2	0	459	572	718	65	80	83	26	32	9	5	27	14	219	143	176
IBL27_RS05215	NZ_CP061071.1	1035189	1036592	+	1404	NA	NA	protein_coding	828	597	908	189	152	135	0	0	0	1534	1801	2392	282	443	300	76	123	59	50	18	82	219	230	386
IBL27_RS05220	NZ_CP061071.1	1036822	1037511	+	690	NA	NA	protein_coding	274	89	191	25	12	30	0	0	0	328	289	466	70	59	118	12	22	22	0	14	32	76	77	55
IBL27_RS05225	NZ_CP061071.1	1037517	1038407	+	891	citG	NA	protein_coding	338	115	160	14	0	44	0	0	0	369	354	579	105	122	83	8	19	25	14	7	15	46	48	102
IBL27_RS05230	NZ_CP061071.1	1038583	1039632	+	1050	citC	NA	protein_coding	248	217	221	6	36	34	0	0	0	579	468	736	108	145	110	38	32	50	2	2	23	133	234	111
IBL27_RS05235	NZ_CP061071.1	1039783	1040736	-	954	NA	NA	protein_coding	719	380	620	61	113	213	0	0	0	1304	1348	1969	261	317	334	70	144	134	82	91	49	1247	704	935
IBL27_RS05240	NZ_CP061071.1	1040733	1041404	-	672	NA	NA	protein_coding	332	181	266	0	24	46	0	0	0	514	552	670	142	101	152	17	15	26	18	21	22	451	257	279
IBL27_RS05245	NZ_CP061071.1	1041446	1043449	-	2004	NA	NA	protein_coding	209	114	122	10	31	69	4	0	0	532	573	831	128	91	174	57	102	52	4	56	19	796	319	761
IBL27_RS05250	NZ_CP061071.1	1043451	1044203	-	753	NA	NA	protein_coding	177	106	164	14	29	37	19	2	6	235	426	438	71	160	153	70	58	40	20	24	42	564	266	283
IBL27_RS05255	NZ_CP061071.1	1044467	1048834	-	4368	NA	NA	protein_coding	1808	1599	2034	418	523	503	20	60	35	7062	8249	8552	1697	1647	1548	822	882	843	277	396	249	8894	6348	7055
IBL27_RS05260	NZ_CP061071.1	1049030	1053460	-	4431	NA	NA	protein_coding	504	466	499	154	26	49	0	0	2	2707	3103	2868	624	546	699	507	426	431	180	225	122	2047	1928	1516
IBL27_RS05265	NZ_CP061071.1	1053906	1055240	-	1335	trmFO	NA	protein_coding	356	374	348	47	119	70	44	48	69	572	786	687	150	170	162	90	108	64	85	130	42	663	466	564
IBL27_RS05270	NZ_CP061071.1	1055606	1057723	-	2118	topA	NA	protein_coding	1536	1342	1576	1908	2914	2247	4712	2482	2158	1736	1709	1722	1904	1764	2340	2173	1843	1992	1707	2888	2185	1714	1392	1522
IBL27_RS05275	NZ_CP061071.1	1057818	1058660	-	843	dprA	NA	protein_coding	8	14	8	0	0	0	0	0	0	16	21	7	6	10	3	4	0	1	0	0	0	97	4	48
IBL27_RS05280	NZ_CP061071.1	1058827	1059108	-	282	NA	NA	protein_coding	147	34	100	30	20	37	0	0	0	191	323	280	56	105	61	77	35	6	10	18	2	364	207	344
IBL27_RS05285	NZ_CP061071.1	1059180	1060196	-	1017	NA	NA	protein_coding	303	191	200	86	39	54	0	4	2	761	919	1023	191	242	290	48	65	82	6	90	30	1402	717	1309
IBL27_RS05290	NZ_CP061071.1	1060244	1061050	-	807	NA	NA	protein_coding	140	126	19	4	3	37	0	0	0	125	150	119	15	14	24	8	4	11	0	0	10	162	194	316
IBL27_RS05295	NZ_CP061071.1	1061047	1062018	-	972	NA	NA	protein_coding	194	119	99	25	0	107	0	4	0	113	179	267	66	49	52	15	17	21	0	0	1	326	167	264
IBL27_RS05300	NZ_CP061071.1	1062015	1062977	-	963	NA	NA	protein_coding	115	54	64	31	28	62	8	8	8	250	389	462	83	72	148	39	66	30	20	16	36	455	160	373
IBL27_RS05305	NZ_CP061071.1	1063150	1063932	-	783	NA	NA	protein_coding	187	118	312	94	104	94	6	12	2	471	744	672	65	55	87	156	72	20	30	14	8	515	463	576
IBL27_RS05310	NZ_CP061071.1	1063919	1064770	-	852	ylqF	NA	protein_coding	1707	1422	1736	1882	2086	1823	3207	1669	1712	1438	2008	2173	1333	1718	1906	1791	1553	1742	1489	2160	1764	2390	1822	1684
IBL27_RS05315	NZ_CP061071.1	1064967	1065932	-	966	NA	NA	protein_coding	221	41	177	18	10	12	10	0	0	255	268	281	49	22	63	22	35	38	12	1	2	402	98	406
IBL27_RS05320	NZ_CP061071.1	1066218	1066556	-	339	NA	NA	protein_coding	370	205	275	126	164	40	34	23	32	617	509	580	190	148	135	180	217	175	46	69	48	424	335	776
IBL27_RS05325	NZ_CP061071.1	1066864	1067745	-	882	dapA	NA	protein_coding	795	531	635	166	398	120	224	131	28	1385	1407	1138	350	218	372	232	126	154	61	145	71	1367	1292	1440
IBL27_RS05330	NZ_CP061071.1	1067786	1068862	-	1077	NA	NA	protein_coding	516	688	614	378	742	529	626	415	424	1063	1002	1136	494	560	549	392	377	330	292	587	459	1131	1176	944
IBL27_RS05335	NZ_CP061071.1	1068915	1069043	-	129	NA	NA	protein_coding	7	4	46	1	13	10	0	0	0	68	92	183	30	21	23	2	2	8	0	3	0	128	35	78
IBL27_RS05340	NZ_CP061071.1	1069148	1070686	-	1539	cls	NA	protein_coding	1205	956	1264	233	196	319	0	0	0	2244	1971	2957	470	597	692	174	285	119	75	47	26	2901	1457	2553
IBL27_RS05345	NZ_CP061071.1	1070850	1072211	-	1362	NA	NA	protein_coding	12933	10305	13427	2540	2877	2654	0	0	2	27431	30791	33778	5809	6163	5862	2686	2488	2190	640	900	633	40862	26112	33143
IBL27_RS05350	NZ_CP061071.1	1072560	1073075	+	516	NA	NA	protein_coding	131	84	134	2	1	73	0	0	0	511	428	552	65	157	173	41	74	63	19	6	36	354	113	362
IBL27_RS05355	NZ_CP061071.1	1073163	1074599	-	1437	NA	NA	protein_coding	1313	816	1155	366	570	546	393	284	192	3077	3225	3952	849	932	988	468	418	407	398	434	305	5304	3959	5189
IBL27_RS05360	NZ_CP061071.1	1074733	1075233	-	501	NA	NA	protein_coding	1936	1753	1802	700	891	672	0	0	0	6571	6161	7932	2075	1979	1879	1417	1271	844	514	501	205	3133	2735	3645
IBL27_RS05365	NZ_CP061071.1	1075418	1076323	+	906	NA	NA	protein_coding	625	673	439	142	201	299	0	6	0	2228	2420	3123	568	688	815	236	295	240	72	118	41	2051	1061	1723
IBL27_RS05370	NZ_CP061071.1	1076556	1078067	-	1512	NA	NA	protein_coding	139	82	59	28	38	40	0	0	6	175	329	294	48	99	91	26	62	40	25	38	4	185	111	129
IBL27_RS05375	NZ_CP061071.1	1078222	1080156	-	1935	NA	NA	protein_coding	148	275	129	6	40	59	63	7	0	237	331	342	47	83	50	17	6	10	4	15	2	390	358	285
IBL27_RS05380	NZ_CP061071.1	1080517	1081359	-	843	NA	NA	protein_coding	1493	1186	1148	208	207	442	0	0	0	3265	3757	4627	792	760	847	259	255	210	72	63	53	2031	1242	1555
IBL27_RS05385	NZ_CP061071.1	1081439	1082512	-	1074	NA	NA	protein_coding	1307	959	1110	380	426	507	345	216	185	1747	2232	2431	708	670	830	297	421	352	264	435	327	1926	1137	1235
IBL27_RS05390	NZ_CP061071.1	1082505	1083281	-	777	NA	NA	protein_coding	1115	705	731	206	250	189	174	113	193	1102	1282	1687	295	322	310	164	248	208	154	188	151	1210	488	1175
IBL27_RS05395	NZ_CP061071.1	1083278	1084072	-	795	NA	NA	protein_coding	728	517	411	141	85	230	267	70	99	758	1130	1455	256	360	214	125	110	239	99	155	91	1108	531	1037
IBL27_RS05400	NZ_CP061071.1	1084056	1085210	-	1155	NA	NA	protein_coding	1417	1410	1738	632	735	744	840	330	476	2684	2770	3154	938	826	858	564	419	511	432	613	430	3275	2540	2785
IBL27_RS05405	NZ_CP061071.1	1085214	1086134	-	921	murB	NA	protein_coding	775	680	665	111	293	291	119	65	75	1515	1548	1706	275	367	357	178	178	141	48	159	50	1977	1275	1747
IBL27_RS05410	NZ_CP061071.1	1086269	1086748	-	480	folK	NA	protein_coding	572	425	458	163	56	158	0	0	0	1097	1330	1777	292	232	308	106	173	103	47	32	2	1335	908	1121
IBL27_RS05415	NZ_CP061071.1	1086745	1087107	-	363	folB	NA	protein_coding	269	194	285	73	108	57	0	0	2	594	634	773	143	107	186	72	51	48	6	6	4	788	475	700
IBL27_RS05420	NZ_CP061071.1	1087115	1087915	-	801	folP	NA	protein_coding	876	675	776	180	255	125	0	1	0	1605	1869	2010	329	339	494	194	227	87	40	30	18	1824	1258	1580
IBL27_RS05425	NZ_CP061071.1	1087925	1088488	-	564	folE	NA	protein_coding	553	431	634	137	275	383	322	183	188	1103	1064	1324	282	358	383	174	149	201	228	154	52	1175	828	900
IBL27_RS05430	NZ_CP061071.1	1088509	1089786	-	1278	NA	NA	protein_coding	814	451	639	104	144	39	15	0	2	1466	1424	2023	307	352	351	87	146	95	18	52	37	1780	849	1336
IBL27_RS05435	NZ_CP061071.1	1089956	1090822	-	867	NA	NA	protein_coding	566	367	343	87	110	90	0	0	0	696	880	904	180	196	158	110	65	63	16	31	20	1072	714	1086
IBL27_RS05440	NZ_CP061071.1	1090824	1092110	-	1287	NA	NA	protein_coding	844	577	559	533	740	481	621	222	362	858	1202	1189	339	496	533	348	327	384	346	510	310	1206	1163	966
IBL27_RS05445	NZ_CP061071.1	1092216	1093115	+	900	NA	NA	protein_coding	8774	6059	7988	2286	2482	2131	56	6	12	25883	30294	32610	6145	6199	6883	3268	2861	2103	809	1345	770	28139	19996	22535
IBL27_RS05450	NZ_CP061071.1	1093696	1094763	-	1068	NA	NA	protein_coding	268	148	196	64	21	32	2	0	0	565	686	785	224	118	225	114	49	63	38	55	18	1110	599	760
IBL27_RS05455	NZ_CP061071.1	1094784	1095335	-	552	NA	NA	protein_coding	248	103	179	85	15	27	0	0	2	424	380	419	39	93	148	68	47	32	7	24	13	600	499	473
IBL27_RS05460	NZ_CP061071.1	1095600	1095968	-	369	rplL	NA	protein_coding	18254	18539	18182	18374	23329	20439	26460	19185	19902	17663	17280	19889	16980	18538	20753	18576	18444	18530	18888	23709	19281	19498	19482	18236
IBL27_RS05465	NZ_CP061071.1	1096034	1096537	-	504	NA	NA	protein_coding	20041	17859	18034	18812	21827	19540	30300	18078	20257	15747	17598	18579	15284	18139	19641	18110	16724	16919	17412	24405	17369	18480	18862	17247
IBL27_RS05470	NZ_CP061071.1	1096933	1099038	+	2106	NA	NA	protein_coding	1215728	1137775	1226397	1299311	1503688	1232376	2096072	1222773	1284252	1195917	1264987	1381892	1030300	1306043	1349819	1325851	1213324	1198343	1287150	1737237	1314578	1493091	1379993	1243822
IBL27_RS05475	NZ_CP061071.1	1099097	1099630	-	534	NA	NA	protein_coding	701	575	756	150	251	236	2	0	0	1665	2123	2269	482	369	347	124	102	109	74	27	65	761	459	817
IBL27_RS05480	NZ_CP061071.1	1099627	1100478	-	852	NA	NA	protein_coding	1853	1645	1567	326	321	596	0	0	0	4885	5538	6629	1055	924	1234	280	311	248	97	92	121	1611	1091	1701
IBL27_RS05485	NZ_CP061071.1	1100576	1101838	+	1263	NA	NA	protein_coding	3796	2116	2773	551	472	634	0	0	0	6780	7736	10960	1532	1523	1970	467	659	553	136	128	204	3379	1517	3084
IBL27_RS05490	NZ_CP061071.1	1101972	1102922	-	951	mmuM	NA	protein_coding	498	276	488	113	189	43	12	10	6	1265	1237	1647	278	286	198	60	134	34	42	55	59	653	614	550
IBL27_RS05495	NZ_CP061071.1	1102932	1104308	-	1377	NA	NA	protein_coding	790	400	837	95	238	188	51	38	48	1837	2137	2589	522	377	439	197	190	145	74	93	49	1130	1072	666
IBL27_RS05500	NZ_CP061071.1	1104638	1105231	-	594	NA	NA	protein_coding	466	390	336	304	392	410	551	360	396	910	999	1220	426	363	385	377	256	274	290	410	257	758	530	772
IBL27_RS05505	NZ_CP061071.1	1105247	1106479	-	1233	clpX	NA	protein_coding	1765	1537	1542	2607	2389	2270	4536	2268	3343	2386	2399	2810	2313	2514	2769	2406	2516	2314	2376	3703	2165	2118	2083	1908
IBL27_RS05510	NZ_CP061071.1	1106504	1106674	-	171	NA	NA	protein_coding	0	0	16	0	0	0	4	0	0	15	14	23	8	12	0	2	15	0	0	0	0	33	3	3
IBL27_RS05515	NZ_CP061071.1	1106692	1107204	-	513	NA	NA	protein_coding	72	34	22	0	24	13	0	0	0	85	33	75	12	39	25	20	23	4	0	12	2	129	91	29
IBL27_RS05520	NZ_CP061071.1	1107289	1108068	-	780	NA	NA	protein_coding	409	116	254	35	84	103	0	0	0	631	534	684	129	120	223	65	118	66	42	63	22	1003	453	657
IBL27_RS05525	NZ_CP061071.1	1108185	1109024	-	840	NA	NA	protein_coding	966	764	725	969	1013	1017	1586	1378	1284	970	1017	1107	984	804	768	1038	1194	828	1089	1401	1271	1538	1253	1230
IBL27_RS05530	NZ_CP061071.1	1109232	1110407	+	1176	NA	NA	protein_coding	118	65	121	45	67	48	93	74	58	264	133	193	70	126	105	103	80	52	54	74	50	213	120	142
IBL27_RS05535	NZ_CP061071.1	1110385	1111668	+	1284	NA	NA	protein_coding	46	106	39	0	48	22	0	0	0	143	229	198	50	40	104	34	4	22	10	0	0	258	196	324
IBL27_RS05540	NZ_CP061071.1	1111811	1112281	+	471	NA	NA	protein_coding	186	87	120	40	75	52	12	10	13	211	144	322	80	72	54	62	43	53	28	44	44	638	304	388
IBL27_RS05545	NZ_CP061071.1	1112250	1112906	+	657	NA	NA	protein_coding	857	799	768	278	356	400	23	29	21	1303	1104	1754	229	360	386	104	174	142	56	40	42	1823	1178	1506
IBL27_RS05550	NZ_CP061071.1	1112989	1113984	-	996	fni	NA	protein_coding	378	210	541	105	60	182	0	3	1	998	1266	1345	160	246	257	123	151	47	11	62	52	1045	833	1079
IBL27_RS05555	NZ_CP061071.1	1113994	1114992	-	999	NA	NA	protein_coding	328	332	410	107	108	69	0	0	0	804	937	994	121	153	237	38	151	48	19	22	30	894	553	1174
IBL27_RS05560	NZ_CP061071.1	1114994	1115926	-	933	mvaD	NA	protein_coding	251	274	189	115	188	245	119	83	96	566	622	704	170	156	224	72	100	111	68	69	55	1002	658	740
IBL27_RS05565	NZ_CP061071.1	1116133	1116897	-	765	NA	NA	protein_coding	11	4	12	1	0	0	0	4	0	6	16	64	0	4	1	2	0	0	0	3	14	45	8	22
IBL27_RS05570	NZ_CP061071.1	1116907	1117581	-	675	NA	NA	protein_coding	4	0	2	0	0	0	0	0	0	8	17	14	3	2	2	0	2	18	0	4	11	22	2	13
IBL27_RS05575	NZ_CP061071.1	1117590	1118282	-	693	NA	NA	protein_coding	0	18	6	0	0	4	0	2	10	58	2	13	6	3	12	2	5	0	0	2	5	86	6	24
IBL27_RS05580	NZ_CP061071.1	1118292	1119146	-	855	NA	NA	protein_coding	0	7	0	0	0	4	0	0	0	32	29	25	22	6	20	0	2	6	0	0	0	2	19	2
IBL27_RS05585	NZ_CP061071.1	1119170	1120177	-	1008	NA	NA	protein_coding	15	24	24	50	0	25	1	19	9	33	57	60	16	11	19	2	4	2	2	4	0	50	69	74
IBL27_RS05590	NZ_CP061071.1	1120435	1121346	+	912	NA	NA	protein_coding	7	10	34	0	0	0	0	0	0	51	64	48	30	6	10	4	0	0	8	2	0	13	31	39
IBL27_RS05595	NZ_CP061071.1	1121493	1121843	+	351	NA	NA	protein_coding	173	87	138	24	66	26	0	0	0	782	647	861	222	219	230	92	132	112	26	44	38	388	349	474
IBL27_RS05600	NZ_CP061071.1	1121899	1123131	-	1233	NA	NA	protein_coding	361	121	182	71	32	50	2	2	4	442	330	693	138	158	139	175	170	51	14	38	67	818	411	534
IBL27_RS05605	NZ_CP061071.1	1123137	1123823	-	687	NA	NA	protein_coding	151	104	172	39	26	32	0	0	0	263	288	273	37	76	62	34	63	13	9	35	0	354	231	269
IBL27_RS05610	NZ_CP061071.1	1123824	1124447	-	624	NA	NA	protein_coding	102	99	53	12	20	3	0	0	0	107	136	178	48	54	52	53	17	5	0	14	16	223	176	263
IBL27_RS05615	NZ_CP061071.1	1124677	1125123	-	447	NA	NA	protein_coding	140	62	120	5	10	84	0	0	0	169	292	295	55	27	74	25	63	7	4	10	0	394	186	266
IBL27_RS05620	NZ_CP061071.1	1125289	1125774	-	486	tpx	NA	protein_coding	273	179	284	53	49	75	0	0	0	251	352	391	117	56	62	29	46	57	2	4	14	437	273	317
IBL27_RS05625	NZ_CP061071.1	1125971	1127725	-	1755	NA	NA	protein_coding	1758	1421	1824	651	821	859	1010	406	587	2097	2316	2612	868	1024	902	787	855	792	733	952	700	2656	2297	2048
IBL27_RS05630	NZ_CP061071.1	1127715	1129517	-	1803	NA	NA	protein_coding	804	656	707	167	146	82	56	41	13	1223	1308	1396	276	269	400	112	114	74	53	21	28	934	915	813
IBL27_RS05635	NZ_CP061071.1	1129521	1129955	-	435	NA	NA	protein_coding	47	34	23	10	20	13	0	0	0	21	163	117	31	12	4	17	40	11	6	8	19	60	11	56
IBL27_RS05640	NZ_CP061071.1	1130507	1131160	+	654	queC	NA	protein_coding	41	63	37	47	74	47	81	60	34	98	75	121	33	38	130	60	115	58	58	99	35	200	131	80
IBL27_RS05645	NZ_CP061071.1	1131160	1131606	+	447	queD	NA	protein_coding	88	116	209	90	190	114	239	144	135	133	216	117	79	139	187	108	123	125	152	180	83	339	219	128
IBL27_RS05650	NZ_CP061071.1	1131603	1132319	+	717	queE	NA	protein_coding	126	93	207	112	179	89	170	170	179	151	250	219	99	132	220	119	151	115	141	128	69	262	237	114
IBL27_RS05655	NZ_CP061071.1	1132332	1132820	+	489	queF	NA	protein_coding	150	120	51	122	48	61	112	76	142	140	214	176	73	186	142	85	82	65	68	83	73	103	120	120
IBL27_RS05660	NZ_CP061071.1	1132929	1133312	+	384	NA	NA	protein_coding	71	106	123	26	40	44	0	0	0	246	191	206	54	48	64	14	31	11	2	0	9	104	75	111
IBL27_RS05665	NZ_CP061071.1	1133422	1134771	-	1350	gdhA	NA	protein_coding	4841	4804	5035	6991	7236	5939	10769	6310	7019	6947	6017	6708	5500	5980	6664	5232	5758	5180	4866	8381	5008	5548	6209	5712
IBL27_RS05670	NZ_CP061071.1	1135533	1136039	+	507	NA	NA	protein_coding	108	59	99	40	50	36	52	44	16	81	170	166	76	137	77	96	64	74	52	32	54	291	110	262
IBL27_RS05675	NZ_CP061071.1	1136263	1140651	-	4389	NA	NA	protein_coding	6611	5187	6027	4399	4924	4761	7163	3926	4288	13396	13856	14180	4904	5652	6407	4439	4296	4135	3317	6016	3586	17038	13379	13932
IBL27_RS05680	NZ_CP061071.1	1140871	1141791	-	921	NA	NA	protein_coding	256	125	211	28	9	59	0	0	0	384	424	351	48	71	119	41	29	10	2	3	2	787	602	693
IBL27_RS05685	NZ_CP061071.1	1141907	1143679	-	1773	NA	NA	protein_coding	781	505	643	260	276	164	281	165	221	895	1165	879	268	357	350	271	265	140	132	305	143	4192	2834	3036
IBL27_RS05690	NZ_CP061071.1	1143690	1145426	-	1737	NA	NA	protein_coding	558	516	458	291	413	308	532	242	251	661	673	672	221	261	328	292	280	235	183	406	330	3073	2394	2636
IBL27_RS05695	NZ_CP061071.1	1145882	1147750	-	1869	NA	NA	protein_coding	406	213	479	107	168	163	50	11	19	799	822	895	244	257	181	80	100	79	68	68	68	5560	3851	4952
IBL27_RS05700	NZ_CP061071.1	1147753	1148958	-	1206	NA	NA	protein_coding	512	394	621	138	176	192	320	105	165	333	453	671	225	251	213	148	159	158	160	180	151	3001	2094	2491
IBL27_RS05705	NZ_CP061071.1	1148955	1149722	-	768	NA	NA	protein_coding	755	715	799	559	830	566	1211	693	703	739	948	813	599	728	678	592	550	686	618	944	645	4704	4025	3433
IBL27_RS05710	NZ_CP061071.1	1149734	1150579	-	846	NA	NA	protein_coding	213	161	201	18	20	38	0	2	0	451	567	569	154	111	132	23	64	46	23	48	24	4789	2402	3323
IBL27_RS05715	NZ_CP061071.1	1150585	1150959	-	375	NA	NA	protein_coding	93	116	158	97	273	160	235	193	240	177	271	252	132	158	210	124	141	141	144	325	116	1953	1045	1497
IBL27_RS05720	NZ_CP061071.1	1151068	1152609	-	1542	NA	NA	protein_coding	194	82	43	8	6	22	2	2	0	70	88	114	2	8	40	20	2	6	26	10	10	0	0	0
IBL27_RS05725	NZ_CP061071.1	1152596	1153312	-	717	NA	NA	protein_coding	46	0	7	0	0	8	0	0	0	22	36	13	13	10	2	8	4	0	4	0	0	0	0	0
IBL27_RS05730	NZ_CP061071.1	1153387	1153992	-	606	NA	NA	protein_coding	80	34	8	28	15	0	12	0	0	42	83	101	14	28	2	16	14	4	6	2	4	0	0	0
IBL27_RS05735	NZ_CP061071.1	1154156	1154698	-	543	NA	NA	protein_coding	872	470	548	104	232	226	0	0	0	1360	1131	1459	464	402	389	172	185	166	24	73	25	722	393	666
IBL27_RS05740	NZ_CP061071.1	1154902	1155981	-	1080	NA	NA	protein_coding	11167	7905	11218	2092	2439	3355	0	0	2	26185	28960	32700	6584	6302	7322	3422	3336	2505	911	979	892	29818	19614	25060
IBL27_RS05745	NZ_CP061071.1	1156249	1157250	-	1002	galE	NA	protein_coding	4898	3332	3769	2622	3064	2860	3791	2375	2578	6675	7321	7784	3065	3251	3840	2721	2792	2561	2102	3236	2484	10755	8684	9177
IBL27_RS05750	NZ_CP061071.1	1157399	1158874	-	1476	galT	NA	protein_coding	2693	2273	2863	600	964	716	208	176	200	4357	5516	5032	1249	1027	1316	446	332	359	228	297	234	8977	8230	8019
IBL27_RS05755	NZ_CP061071.1	1158879	1160051	-	1173	NA	NA	protein_coding	1797	1162	1752	1493	1333	1207	1887	1078	989	1913	2311	2437	1049	1263	1356	909	880	1013	709	1242	964	5285	3712	4477
IBL27_RS05760	NZ_CP061071.1	1160194	1161192	+	999	NA	NA	protein_coding	648	226	638	150	134	118	2	0	2	1158	1252	1486	203	146	275	208	180	59	20	40	38	2632	2161	2400
IBL27_RS05765	NZ_CP061071.1	1161353	1162963	-	1611	NA	NA	protein_coding	1785	1624	1949	871	759	500	939	595	539	3466	3885	4526	835	921	1169	623	681	454	439	766	518	7610	5347	5886
IBL27_RS05770	NZ_CP061071.1	1163054	1164187	-	1134	ugpC	NA	protein_coding	773	729	1210	289	268	293	93	136	84	1987	2271	2390	317	410	416	199	140	113	81	122	104	4388	3446	3187
IBL27_RS05775	NZ_CP061071.1	1164202	1165647	-	1446	gtfA	NA	protein_coding	1082	940	966	409	533	448	441	323	252	1590	1983	2122	465	514	538	348	425	283	358	414	360	4524	3493	3591
IBL27_RS05780	NZ_CP061071.1	1165843	1166676	-	834	NA	NA	protein_coding	491	487	428	212	204	215	311	115	195	856	1008	974	216	295	254	137	174	165	121	160	174	2574	1137	1564
IBL27_RS05785	NZ_CP061071.1	1166691	1167563	-	873	NA	NA	protein_coding	513	415	262	26	67	14	49	18	105	500	527	709	116	59	132	55	80	44	40	51	40	1932	888	1408
IBL27_RS05790	NZ_CP061071.1	1167576	1168838	-	1263	NA	NA	protein_coding	256	282	345	61	88	165	13	6	6	577	765	958	116	133	132	54	63	80	39	48	9	1707	920	1078
IBL27_RS05795	NZ_CP061071.1	1168851	1171013	-	2163	NA	NA	protein_coding	356	330	342	31	34	36	0	0	0	500	579	620	146	108	67	36	54	26	0	16	14	1728	950	1297
IBL27_RS05800	NZ_CP061071.1	1171121	1171957	+	837	NA	NA	protein_coding	56	48	70	24	12	20	0	0	0	188	161	251	13	89	30	7	41	2	2	2	2	400	203	190
IBL27_RS05805	NZ_CP061071.1	1172319	1172639	+	321	NA	NA	protein_coding	0	11	14	7	0	0	0	0	0	21	11	19	5	5	10	0	0	0	0	0	0	116	118	87
IBL27_RS05810	NZ_CP061071.1	1172712	1173539	+	828	NA	NA	protein_coding	0	12	14	7	6	6	0	0	0	49	26	9	3	9	6	0	3	0	0	0	0	96	93	79
IBL27_RS05815	NZ_CP061071.1	1173542	1175398	-	1857	NA	NA	protein_coding	30	15	8	16	6	26	0	0	0	110	136	111	20	0	30	4	29	24	2	0	4	264	131	151
IBL27_RS05820	NZ_CP061071.1	1175416	1177653	-	2238	metE	NA	protein_coding	36	0	82	0	16	14	0	0	0	119	95	84	16	18	38	18	8	2	2	2	0	141	158	133
IBL27_RS05825	NZ_CP061071.1	1177984	1179951	-	1968	NA	NA	protein_coding	1703	1537	1260	1425	1389	1259	2169	796	1173	2202	2027	2134	981	1497	1546	1355	1085	1172	1246	1956	1166	2491	2464	2371
IBL27_RS05830	NZ_CP061071.1	1179948	1180859	-	912	pfkB	NA	protein_coding	411	412	336	474	370	302	584	419	319	339	379	426	384	420	420	380	404	300	550	513	449	838	527	584
IBL27_RS05835	NZ_CP061071.1	1180856	1181569	-	714	NA	NA	protein_coding	101	135	54	15	5	19	2	2	6	63	51	92	19	37	12	9	7	13	4	4	2	90	68	158
IBL27_RS05840	NZ_CP061071.1	1181722	1182735	-	1014	NA	NA	protein_coding	91	142	116	20	6	76	2	2	0	205	278	258	42	59	29	26	21	42	6	14	6	537	573	386
IBL27_RS05845	NZ_CP061071.1	1182819	1183541	-	723	trmD	NA	protein_coding	384	358	411	386	336	326	485	342	254	493	422	640	235	381	347	256	309	217	237	409	195	797	655	721
IBL27_RS05850	NZ_CP061071.1	1183531	1184049	-	519	rimM	NA	protein_coding	54	4	108	113	108	122	87	76	19	104	195	177	56	99	59	71	42	37	55	69	88	241	138	208
IBL27_RS05855	NZ_CP061071.1	1184138	1184377	-	240	NA	NA	protein_coding	12490	11323	10949	16010	15114	18979	24863	19070	20021	15970	16770	18153	13988	11980	17693	15828	16056	16104	13406	20785	15023	12714	9607	12419
IBL27_RS05860	NZ_CP061071.1	1184388	1184663	-	276	rpsP	NA	protein_coding	21585	18715	18631	28524	28058	30462	38599	32017	33933	31734	29049	34700	31571	31202	38786	35118	35565	33610	30953	42356	35221	19157	15994	19882
IBL27_RS05865	NZ_CP061071.1	1185068	1186312	-	1245	NA	NA	protein_coding	2250	1714	1926	420	377	404	1	0	0	4116	4204	5185	671	708	1101	332	319	264	85	132	149	4211	2581	3769
IBL27_RS05870	NZ_CP061071.1	1186322	1187029	-	708	NA	NA	protein_coding	639	484	703	155	141	250	61	6	22	1475	1986	1715	392	424	374	207	147	135	98	96	101	1714	879	1316
IBL27_RS05875	NZ_CP061071.1	1187035	1188336	-	1302	NA	NA	protein_coding	967	451	741	161	119	265	19	14	6	1262	1455	1746	231	325	315	99	93	134	51	30	53	1412	723	1094
IBL27_RS05880	NZ_CP061071.1	1188636	1191815	-	3180	carB	NA	protein_coding	11158	9579	10909	6183	6163	5770	8624	4977	5064	15371	16803	16887	5946	6250	7599	4315	4463	4113	3528	6798	4085	18046	15559	15494
IBL27_RS05885	NZ_CP061071.1	1191995	1193083	-	1089	NA	NA	protein_coding	2197	2056	1998	1170	1414	1173	2046	1166	1276	2475	2878	3103	1342	1371	1512	1062	964	826	1133	1487	1027	3432	2622	3328
IBL27_RS05890	NZ_CP061071.1	1193212	1194138	-	927	NA	NA	protein_coding	1004	876	959	252	308	328	403	275	313	1159	1219	1274	370	386	503	321	223	273	231	370	201	1533	1229	1436
IBL27_RS05895	NZ_CP061071.1	1194143	1195408	-	1266	NA	NA	protein_coding	1118	794	1093	287	411	208	122	64	113	1109	1314	1754	331	242	289	202	135	154	117	115	82	2072	1017	1610
IBL27_RS05900	NZ_CP061071.1	1195405	1195935	-	531	pyrR	NA	protein_coding	203	123	241	62	60	36	83	14	12	190	195	255	62	104	69	34	36	65	31	57	16	459	251	179
IBL27_RS05905	NZ_CP061071.1	1196158	1196730	-	573	NA	NA	protein_coding	167	22	21	14	4	16	0	0	0	108	82	270	2	21	14	20	0	0	10	16	0	316	68	169
IBL27_RS05910	NZ_CP061071.1	1196932	1197822	-	891	NA	NA	protein_coding	51	32	47	32	2	8	26	0	1	78	61	140	14	50	26	0	6	16	0	42	0	153	244	196
IBL27_RS05915	NZ_CP061071.1	1197812	1198273	-	462	NA	NA	protein_coding	19	0	2	9	1	0	0	0	2	9	32	10	2	0	2	0	0	4	0	0	0	56	16	8
IBL27_RS05920	NZ_CP061071.1	1198282	1199187	-	906	NA	NA	protein_coding	56	110	30	87	203	54	162	176	134	49	85	186	84	76	178	54	64	110	104	87	76	101	73	79
IBL27_RS05925	NZ_CP061071.1	1199946	1200446	-	501	NA	NA	protein_coding	20	39	23	23	0	20	0	0	0	59	73	128	9	29	1	3	27	18	0	0	0	132	61	94
IBL27_RS05930	NZ_CP061071.1	1200447	1201142	-	696	NA	NA	protein_coding	71	18	69	0	0	0	0	0	0	124	59	71	12	17	44	16	5	0	0	0	2	199	63	75
IBL27_RS05935	NZ_CP061071.1	1201456	1201749	-	294	rpmA	NA	protein_coding	12020	11465	11529	18035	21133	18074	26627	17508	18205	14313	13941	15820	14456	19174	20782	20474	17978	18164	19811	23955	20440	14612	13987	12514
IBL27_RS05940	NZ_CP061071.1	1201771	1202106	-	336	NA	NA	protein_coding	1346	970	1237	130	264	314	0	0	0	1814	2411	2563	358	428	516	248	165	112	18	75	28	4389	2462	3221
IBL27_RS05945	NZ_CP061071.1	1202118	1202432	-	315	rplU	NA	protein_coding	16615	15007	15174	27768	29364	26749	41778	28463	27506	18142	17606	20173	19950	25171	26488	28211	26556	26913	30290	35221	29370	19265	16901	15546
IBL27_RS05950	NZ_CP061071.1	1202606	1203193	-	588	NA	NA	protein_coding	2734	1851	2009	348	294	465	14	26	26	3192	3992	4406	853	728	1025	320	405	267	91	169	74	8840	5005	7247
IBL27_RS05955	NZ_CP061071.1	1203218	1203751	-	534	NA	NA	protein_coding	1433	1204	1451	257	383	183	0	0	0	2723	2982	3058	463	529	440	187	176	150	38	29	30	7678	4778	5785
IBL27_RS05960	NZ_CP061071.1	1203782	1204963	-	1182	NA	NA	protein_coding	1839	1658	1908	397	269	327	14	14	10	2883	3265	3736	764	629	663	232	277	293	90	72	110	19622	12582	15498
IBL27_RS05965	NZ_CP061071.1	1205101	1206318	-	1218	thiI	NA	protein_coding	303	315	480	335	310	348	583	370	291	593	681	492	313	379	369	342	378	314	276	458	369	699	594	768
IBL27_RS05970	NZ_CP061071.1	1206433	1207575	-	1143	NA	NA	protein_coding	276	273	310	313	389	392	598	438	200	242	278	355	280	313	340	317	305	239	204	327	274	443	431	562
IBL27_RS05975	NZ_CP061071.1	1207699	1208145	+	447	NA	NA	protein_coding	9186	5894	8574	1914	2188	1372	0	18	0	26279	26800	28841	4816	5287	6070	2305	2152	1912	632	1054	475	28819	22658	25526
IBL27_RS05980	NZ_CP061071.1	1208485	1209741	+	1257	NA	NA	protein_coding	324	306	326	96	59	73	0	0	0	982	913	1017	141	215	216	237	135	189	41	54	46	1219	788	1070
IBL27_RS05985	NZ_CP061071.1	1209761	1211113	-	1353	gorA	NA	protein_coding	1941	1435	1905	1766	1722	1601	2159	1370	1380	3169	2947	3768	1623	1827	1990	1233	1210	1417	1237	1849	1378	2377	2672	2389
IBL27_RS05990	NZ_CP061071.1	1211247	1212089	-	843	NA	NA	protein_coding	1380	780	1266	122	301	236	4	1	2	2020	2238	2818	484	412	365	175	159	179	55	78	45	4147	3271	3412
IBL27_RS05995	NZ_CP061071.1	1212208	1213842	-	1635	NA	NA	protein_coding	4	30	60	21	32	26	0	3	2	64	153	126	27	27	34	74	20	12	10	12	10	146	83	177
IBL27_RS06000	NZ_CP061071.1	1214048	1215859	-	1812	NA	NA	protein_coding	2939	1777	2024	163	242	785	10	18	4	3407	3879	5432	852	923	1280	284	670	370	111	102	138	7309	2919	5336
IBL27_RS06005	NZ_CP061071.1	1215993	1216931	-	939	NA	NA	protein_coding	1564	763	1108	204	173	291	0	0	4	1598	1988	2010	351	473	678	277	237	180	55	52	73	3739	2063	2954
IBL27_RS06010	NZ_CP061071.1	1217063	1217989	-	927	NA	NA	protein_coding	975	432	650	133	168	237	2	3	6	1765	1541	2318	421	411	452	188	184	172	26	61	64	3270	1376	2411
IBL27_RS06015	NZ_CP061071.1	1218006	1219322	-	1317	NA	NA	protein_coding	575	270	415	19	32	150	0	6	4	586	704	1047	143	171	333	112	59	118	22	24	72	1843	362	1223
IBL27_RS06020	NZ_CP061071.1	1219359	1221899	-	2541	NA	NA	protein_coding	1299	627	1080	195	115	268	0	6	6	1480	1637	2742	478	402	655	303	359	277	48	78	119	3851	1409	2835
IBL27_RS06025	NZ_CP061071.1	1221896	1223647	-	1752	NA	NA	protein_coding	824	790	905	87	168	208	17	12	2	1368	1629	1855	325	296	428	165	148	209	83	111	38	2496	1154	2083
IBL27_RS06030	NZ_CP061071.1	1223644	1225065	-	1422	NA	NA	protein_coding	771	512	618	140	208	56	0	0	0	1045	1258	1685	346	283	250	184	138	98	32	46	42	10	15	27
IBL27_RS06035	NZ_CP061071.1	1225092	1226309	-	1218	NA	NA	protein_coding	843	625	601	257	220	496	374	135	164	854	1057	1190	365	294	442	222	214	235	156	386	156	1339	760	1262
IBL27_RS06040	NZ_CP061071.1	1226309	1227118	-	810	NA	NA	protein_coding	574	376	280	99	124	131	130	33	32	445	301	724	133	118	210	116	71	106	12	54	90	1017	466	1067
IBL27_RS06045	NZ_CP061071.1	1227118	1228053	-	936	NA	NA	protein_coding	438	323	354	9	51	106	4	0	4	514	682	661	138	136	172	95	33	82	15	14	14	1391	995	992
IBL27_RS06050	NZ_CP061071.1	1228043	1229197	-	1155	NA	NA	protein_coding	243	415	418	77	67	96	8	0	58	418	592	715	174	113	140	67	89	37	6	28	20	1692	684	1421
IBL27_RS06055	NZ_CP061071.1	1229304	1230158	-	855	rfbD	NA	protein_coding	1747	1695	1901	1160	761	880	840	962	761	4381	4302	4689	1161	1342	1327	1273	897	1013	1005	1000	903	7325	4867	6149
IBL27_RS06060	NZ_CP061071.1	1230480	1230815	-	336	NA	NA	protein_coding	681	430	578	129	322	214	75	52	91	1382	1588	1790	401	454	414	193	215	137	69	131	98	2640	1972	2278
IBL27_RS06065	NZ_CP061071.1	1230828	1231943	-	1116	rpoD	NA	protein_coding	4232	3722	4033	4677	6229	4438	6550	4203	4514	5481	5585	6429	4152	5141	5195	5347	5196	5144	5469	6324	5749	7639	6985	7007
IBL27_RS06070	NZ_CP061071.1	1231951	1233729	-	1779	dnaG	NA	protein_coding	711	577	599	120	221	241	2	2	52	1330	1706	1976	384	478	513	378	260	124	87	87	82	3372	1682	2253
IBL27_RS06075	NZ_CP061071.1	1233882	1235402	-	1521	NA	NA	protein_coding	1493	1292	1154	212	143	260	0	0	0	3300	3691	4203	680	717	960	339	369	197	80	60	89	10718	5617	8885
IBL27_RS06080	NZ_CP061071.1	1235562	1235945	+	384	mscL	NA	protein_coding	308	325	440	569	601	423	845	595	483	628	760	931	416	449	635	513	430	443	446	605	407	641	657	588
IBL27_RS06085	NZ_CP061071.1	1236103	1236279	-	177	NA	NA	protein_coding	2008	1673	1458	1021	1125	1583	1447	1178	1463	1867	1747	2176	1356	1476	1792	1423	1433	1263	1160	1376	1389	2665	1585	2004
IBL27_RS06090	NZ_CP061071.1	1236515	1237330	-	816	NA	NA	protein_coding	2015	1286	1541	391	539	591	463	258	413	3785	3165	4579	1223	1110	1542	633	767	670	443	546	418	5549	2040	3147
IBL27_RS06095	NZ_CP061071.1	1237363	1238499	-	1137	NA	NA	protein_coding	1211	1081	1086	862	445	470	1067	372	432	2260	2462	2621	728	752	901	376	439	449	304	395	445	1618	1203	1470
IBL27_RS06100	NZ_CP061071.1	1238715	1239530	-	816	NA	NA	protein_coding	4672	2807	3907	716	748	1348	0	4	0	9136	10557	11506	1931	2097	2410	1000	724	588	275	264	217	4992	3247	4235
IBL27_RS06105	NZ_CP061071.1	1239638	1240102	-	465	NA	NA	protein_coding	2286	1324	2032	375	346	667	2	0	0	4168	4678	5797	1002	882	1208	407	374	229	63	113	109	2915	1624	2141
IBL27_RS06110	NZ_CP061071.1	1240160	1241050	-	891	NA	NA	protein_coding	3953	3082	3124	562	493	1133	0	2	0	6625	7430	9066	1755	1531	1762	746	742	480	111	106	192	5590	2549	4754
IBL27_RS06115	NZ_CP061071.1	1241354	1241680	-	327	NA	NA	protein_coding	1276	964	988	161	137	220	0	4	0	2146	2378	2950	470	495	652	170	140	112	55	41	51	1990	1220	1548
IBL27_RS06120	NZ_CP061071.1	1241686	1241841	-	156	NA	NA	protein_coding	752	502	669	149	106	119	0	0	0	1162	1445	1388	280	290	281	80	71	109	13	7	26	1025	749	868
IBL27_RS06125	NZ_CP061071.1	1242009	1244000	-	1992	uvrB	NA	protein_coding	5143	4767	6339	2385	2685	2064	2079	952	1054	9858	12132	12657	2322	3192	3081	1549	1354	1398	976	1812	993	9274	7484	7722
IBL27_RS06130	NZ_CP061071.1	1244198	1245115	-	918	NA	NA	protein_coding	371	214	227	43	18	163	0	22	4	760	697	887	129	147	129	6	23	16	26	12	16	689	678	718
IBL27_RS06135	NZ_CP061071.1	1245306	1247492	+	2187	NA	NA	protein_coding	935	650	733	360	207	254	188	75	63	1503	1607	2122	382	382	455	197	204	189	111	144	63	2508	2082	2424
IBL27_RS06140	NZ_CP061071.1	1247492	1248232	+	741	NA	NA	protein_coding	1164	531	997	571	711	671	918	506	538	1201	998	1379	646	766	643	700	597	564	584	617	667	1652	1407	1434
IBL27_RS06145	NZ_CP061071.1	1248889	1250394	+	1506	NA	NA	protein_coding	2372	1725	2307	356	531	576	0	0	0	4402	5070	5578	1070	1006	952	223	248	293	125	70	89	7173	5279	5972
IBL27_RS06150	NZ_CP061071.1	1250431	1250613	-	183	NA	NA	protein_coding	776	991	642	1341	1302	1386	2643	1882	1797	993	983	1331	960	1259	1222	1865	1622	1718	2221	2194	2434	1259	998	1076
IBL27_RS06155	NZ_CP061071.1	1250915	1252225	-	1311	obgE	NA	protein_coding	4023	4452	4630	3845	4045	3809	7385	4125	4329	7227	7353	8191	3873	4412	4499	4212	3738	4207	3998	5775	4171	8948	7245	7844
IBL27_RS06160	NZ_CP061071.1	1252279	1252407	-	129	NA	NA	protein_coding	382	269	246	31	27	64	69	6	25	578	429	634	131	95	200	52	66	40	33	39	41	485	255	490
IBL27_RS06165	NZ_CP061071.1	1252708	1253070	+	363	NA	NA	protein_coding	1053	611	728	103	174	108	0	0	0	1456	1410	1808	378	237	527	129	117	81	32	23	10	1084	722	885
IBL27_RS06170	NZ_CP061071.1	1253652	1253870	-	219	NA	NA	protein_coding	540	304	422	42	89	53	0	0	0	463	589	1006	106	69	227	44	62	25	15	19	15	612	160	557
IBL27_RS06175	NZ_CP061071.1	1253905	1254738	-	834	NA	NA	protein_coding	1680	1303	1540	359	307	372	2	6	0	3090	3424	3857	633	531	661	214	287	263	51	26	167	2247	1508	2139
IBL27_RS06180	NZ_CP061071.1	1254828	1255235	-	408	NA	NA	protein_coding	542	424	625	99	124	136	0	0	0	1020	1241	1305	222	218	207	98	124	138	24	36	28	820	603	384
IBL27_RS06185	NZ_CP061071.1	1255269	1255646	-	378	NA	NA	protein_coding	520	325	538	78	85	228	0	0	0	880	1117	1313	143	202	262	83	105	68	24	43	9	600	554	527
IBL27_RS06190	NZ_CP061071.1	1255733	1256122	-	390	NA	NA	protein_coding	852	440	697	95	121	197	0	0	0	1305	1474	1601	280	271	250	91	118	127	22	15	46	872	597	640
IBL27_RS06195	NZ_CP061071.1	1256565	1256723	-	159	NA	NA	protein_coding	211	184	239	16	66	79	0	0	0	438	492	650	147	83	130	49	61	53	16	25	8	270	102	105
IBL27_RS06200	NZ_CP061071.1	1257384	1258019	-	636	NA	NA	protein_coding	3452	2365	3420	342	432	594	0	0	0	4239	4857	6081	884	822	945	333	330	245	58	138	31	6777	4020	6424
IBL27_RS06205	NZ_CP061071.1	1258539	1259894	-	1356	rlmD	NA	protein_coding	1700	1310	1904	668	647	524	479	255	287	3330	3467	3757	759	950	879	508	366	372	357	603	382	1658	1384	1405
IBL27_RS06210	NZ_CP061071.1	1260066	1261454	-	1389	NA	NA	protein_coding	972	629	1165	211	239	185	0	0	0	2604	3135	2971	633	586	653	305	279	219	94	117	129	2352	1540	1865
IBL27_RS06215	NZ_CP061071.1	1261499	1262323	-	825	pheA	NA	protein_coding	495	247	405	181	52	126	2	0	0	683	1089	1023	131	184	212	90	80	58	11	18	45	823	503	673
IBL27_RS06220	NZ_CP061071.1	1262320	1262796	-	477	NA	NA	protein_coding	157	195	148	11	38	46	4	0	0	345	422	384	87	59	121	59	67	15	3	45	5	436	194	280
IBL27_RS06225	NZ_CP061071.1	1262789	1264072	-	1284	aroA	NA	protein_coding	429	438	755	132	90	146	75	3	64	1531	1786	1283	243	364	278	159	77	166	28	98	53	1067	969	642
IBL27_RS06230	NZ_CP061071.1	1264235	1264576	-	342	NA	NA	protein_coding	1749	1184	1356	243	270	433	110	47	78	3853	4141	4887	829	864	763	382	356	157	111	152	118	3337	1880	2021
IBL27_RS06235	NZ_CP061071.1	1264587	1265693	-	1107	NA	NA	protein_coding	6963	5657	6457	1122	1049	1307	108	70	108	12888	15085	17850	3153	3052	3230	1053	994	694	253	463	373	12556	7355	8797
IBL27_RS06240	NZ_CP061071.1	1265757	1266923	-	1167	aroC	NA	protein_coding	5225	5314	6751	1894	2727	1873	1754	1283	1188	13565	15088	16212	3563	3484	4005	2051	1661	1745	1150	1928	1446	11658	9757	10232
IBL27_RS06245	NZ_CP061071.1	1266925	1267992	-	1068	aroB	NA	protein_coding	4030	3471	4696	1352	1325	1169	801	755	559	7670	9843	9376	2310	2294	2171	1006	1263	875	591	997	656	8203	5366	6104
IBL27_RS06250	NZ_CP061071.1	1268006	1268875	-	870	NA	NA	protein_coding	1079	866	886	160	215	258	7	8	19	1471	1554	2083	223	381	283	111	233	112	31	62	43	2085	1414	1456
IBL27_RS06255	NZ_CP061071.1	1268865	1269542	-	678	NA	NA	protein_coding	624	351	462	109	185	61	0	0	0	724	881	1000	128	169	230	119	111	93	37	10	24	1104	750	981
IBL27_RS06260	NZ_CP061071.1	1269549	1270706	-	1158	NA	NA	protein_coding	362	146	446	12	47	146	0	0	0	539	496	767	89	80	159	50	189	64	48	12	18	738	249	701
IBL27_RS06265	NZ_CP061071.1	1270839	1272992	+	2154	NA	NA	protein_coding	2638	1301	1758	699	725	808	391	328	311	4078	4929	5717	1035	1142	1516	744	799	554	357	668	329	3995	2096	3220
IBL27_RS06270	NZ_CP061071.1	1273298	1274200	-	903	NA	NA	protein_coding	2261	1525	2224	686	556	1091	689	398	504	4348	5085	6257	1315	1337	1533	953	835	607	468	526	454	1368	877	1393
IBL27_RS06275	NZ_CP061071.1	1274408	1274890	-	483	NA	NA	protein_coding	3443	3095	2921	1196	983	1012	0	0	0	12385	15538	15698	3019	2686	3256	864	735	641	238	338	188	6	0	8
IBL27_RS06280	NZ_CP061071.1	1274907	1276091	-	1185	NA	NA	protein_coding	4930	3548	4421	1009	1196	1416	0	0	0	15782	19342	22601	3993	3885	4854	1376	1350	1179	390	520	463	0	6	6
IBL27_RS06285	NZ_CP061071.1	1276595	1278085	+	1491	lysS	NA	protein_coding	4371	3849	3960	7152	8446	5402	10676	5924	6723	5574	5878	6571	4725	6029	6831	7221	6454	6329	6940	8606	7682	7106	7244	6130
IBL27_RS06290	NZ_CP061071.1	1278470	1280650	-	2181	NA	NA	protein_coding	1576	1341	1811	532	408	441	2	6	6	3335	3932	4228	758	728	632	594	465	438	186	202	177	4526	3153	3645
IBL27_RS06295	NZ_CP061071.1	1281766	1283106	+	1341	NA	NA	protein_coding	7664	5233	6725	2062	2464	2608	1595	971	1047	12160	13189	16303	3467	3528	4144	1940	1628	1217	1125	1623	1234	6218	3652	5190
IBL27_RS06300	NZ_CP061071.1	1283296	1283508	-	213	NA	NA	protein_coding	2717	1654	1806	671	762	1395	712	538	582	3290	3721	5748	1322	1439	1759	1113	892	762	580	741	636	2862	1006	2084
IBL27_RS06305	NZ_CP061071.1	1283646	1283963	+	318	NA	NA	protein_coding	4540	2542	2240	340	296	1554	164	97	96	6565	7432	11804	1595	1945	3423	781	952	655	169	260	306	6829	2477	5366
IBL27_RS06310	NZ_CP061071.1	1283990	1285522	-	1533	ahpF	NA	protein_coding	9053	6871	8987	2172	2173	1774	162	114	206	15296	16887	18204	3384	2818	3162	1198	979	1002	375	442	439	19221	13521	15381
IBL27_RS06315	NZ_CP061071.1	1285532	1286092	-	561	ahpC	NA	protein_coding	2459	1698	2259	668	550	781	395	171	275	3334	4171	3919	860	690	859	525	514	447	253	567	295	4936	3663	3044
IBL27_RS06320	NZ_CP061071.1	1286222	1287508	-	1287	NA	NA	protein_coding	1972	1863	1987	1065	1290	984	1451	768	1012	2816	3119	3331	1376	1266	1124	1290	1104	1228	903	1359	1068	3595	2852	2793
IBL27_RS06325	NZ_CP061071.1	1287780	1288706	-	927	NA	NA	protein_coding	514	317	493	82	131	127	50	2	22	1058	1011	1498	311	191	411	151	160	180	23	85	98	1719	917	1218
IBL27_RS06330	NZ_CP061071.1	1288945	1289232	+	288	NA	NA	protein_coding	150	51	39	29	0	2	0	0	0	97	76	193	28	39	66	24	19	18	6	0	14	220	59	95
IBL27_RS06335	NZ_CP061071.1	1289330	1289785	-	456	NA	NA	protein_coding	214	206	271	77	73	62	2	0	0	793	803	913	155	201	167	89	106	69	7	27	37	1093	779	794
IBL27_RS06340	NZ_CP061071.1	1289785	1290180	-	396	NA	NA	protein_coding	404	302	457	443	385	549	673	331	417	677	626	881	423	510	554	363	367	492	340	705	367	729	412	711
IBL27_RS06345	NZ_CP061071.1	1290209	1290988	-	780	NA	NA	protein_coding	370	585	515	54	116	128	52	20	14	599	584	955	142	178	259	138	76	85	74	32	86	1065	833	1167
IBL27_RS06350	NZ_CP061071.1	1290981	1291916	-	936	NA	NA	protein_coding	1612	1122	1340	635	823	667	571	285	388	2186	1958	2365	717	597	659	540	491	400	270	540	358	2740	1795	2228
IBL27_RS06355	NZ_CP061071.1	1292114	1292413	-	300	NA	NA	protein_coding	48	28	83	0	0	2	0	0	0	142	232	219	58	57	52	57	18	50	6	4	10	389	59	330
IBL27_RS06360	NZ_CP061071.1	1292501	1292938	-	438	NA	NA	protein_coding	151	80	175	33	2	4	0	1	0	318	374	408	114	101	55	50	41	16	4	10	20	507	353	393
IBL27_RS06365	NZ_CP061071.1	1292925	1295051	-	2127	NA	NA	protein_coding	893	790	916	454	315	272	247	146	158	1641	1695	2340	608	474	400	676	575	503	254	327	231	2610	2401	2413
IBL27_RS06370	NZ_CP061071.1	1295408	1295596	-	189	NA	NA	protein_coding	0	0	0	0	0	0	0	0	0	10	6	35	0	0	5	0	0	0	1	0	1	4	5	0
IBL27_RS06375	NZ_CP061071.1	1296516	1297421	+	906	NA	NA	protein_coding	4254	2977	4308	777	577	909	0	74	15	6654	6751	8683	1344	1443	1276	555	587	379	149	238	164	3738	2107	3302
IBL27_RS06380	NZ_CP061071.1	1297418	1298233	+	816	NA	NA	protein_coding	3915	2509	3500	807	594	972	47	32	40	6865	8364	9351	1390	1385	1779	579	678	528	229	222	227	3415	2212	2926
IBL27_RS06385	NZ_CP061071.1	1298343	1299707	+	1365	NA	NA	protein_coding	2149	1327	1730	371	359	533	2	0	0	2912	3538	3605	736	579	641	244	189	174	54	85	29	478	371	466
IBL27_RS06390	NZ_CP061071.1	1299784	1301274	-	1491	ftsY	NA	protein_coding	2132	1603	2298	781	1074	967	899	558	406	5203	5810	6135	1480	1783	1360	1078	927	874	627	911	678	8512	8190	7322
IBL27_RS06395	NZ_CP061071.1	1301276	1302097	-	822	NA	NA	protein_coding	483	375	641	97	131	154	0	4	4	1034	972	1466	197	210	244	140	108	204	54	56	58	2093	1195	1569
IBL27_RS06400	NZ_CP061071.1	1302094	1302924	-	831	NA	NA	protein_coding	337	415	348	35	9	65	0	2	0	786	820	923	134	199	176	101	75	46	22	6	18	1555	933	1421
IBL27_RS06405	NZ_CP061071.1	1302988	1304046	-	1059	NA	NA	protein_coding	282	310	270	30	143	53	4	0	10	706	645	814	138	145	173	83	75	24	43	49	35	823	359	673
IBL27_RS06410	NZ_CP061071.1	1304356	1305912	+	1557	NA	NA	protein_coding	486	270	371	77	82	76	0	0	0	722	637	757	166	155	218	24	28	28	26	4	18	959	667	820
IBL27_RS06415	NZ_CP061071.1	1306436	1307644	-	1209	NA	NA	protein_coding	272	260	296	71	100	107	10	10	18	569	756	560	128	146	164	54	29	57	16	22	16	1467	1050	1007
IBL27_RS06420	NZ_CP061071.1	1307710	1308159	-	450	NA	NA	protein_coding	180	63	119	51	32	29	6	12	0	231	252	227	25	27	83	18	18	6	0	18	8	781	558	687
IBL27_RS06425	NZ_CP061071.1	1308345	1308770	-	426	NA	NA	protein_coding	127	84	118	45	44	33	62	68	57	142	168	259	39	44	110	84	61	63	56	44	42	495	123	204
IBL27_RS06430	NZ_CP061071.1	1308767	1308964	-	198	NA	NA	protein_coding	23	1	79	36	30	15	46	15	25	17	33	13	30	54	37	35	36	33	29	43	35	40	11	42
IBL27_RS06435	NZ_CP061071.1	1308984	1309634	-	651	NA	NA	protein_coding	312	208	207	72	95	151	57	86	45	212	178	242	77	82	61	122	183	101	71	66	67	228	192	145
IBL27_RS06440	NZ_CP061071.1	1309634	1310368	-	735	NA	NA	protein_coding	142	124	208	39	65	165	107	35	73	259	236	295	43	97	167	78	136	158	49	73	84	236	122	300
IBL27_RS06445	NZ_CP061071.1	1310370	1310582	-	213	NA	NA	protein_coding	55	77	55	41	34	51	24	24	52	48	32	81	28	41	98	45	64	51	42	51	52	157	67	107
IBL27_RS06450	NZ_CP061071.1	1310854	1311738	-	885	NA	NA	protein_coding	749	323	356	94	23	150	0	2	4	989	1383	1525	234	193	157	130	121	55	68	62	9	1029	572	652
IBL27_RS06455	NZ_CP061071.1	1311725	1312108	-	384	NA	NA	protein_coding	164	90	100	25	34	45	0	0	0	320	335	341	63	69	125	26	37	32	32	4	2	277	224	198
IBL27_RS06460	NZ_CP061071.1	1312350	1313207	+	858	NA	NA	protein_coding	298	137	236	10	36	90	2	0	8	301	429	611	84	111	109	72	89	13	10	23	12	671	334	392
IBL27_RS06465	NZ_CP061071.1	1313512	1314252	-	741	NA	NA	protein_coding	312	69	174	32	80	167	8	2	0	251	397	498	145	104	124	42	46	36	47	22	38	540	161	454
IBL27_RS06470	NZ_CP061071.1	1314365	1317046	-	2682	NA	NA	protein_coding	13041	11584	13135	13122	15739	11316	18452	11153	11558	14264	15376	16401	9738	13042	13116	13022	11163	11961	13659	17101	13589	18279	17418	15602
IBL27_RS06475	NZ_CP061071.1	1317449	1317841	-	393	NA	NA	protein_coding	159	79	112	7	0	21	0	0	0	232	207	370	39	38	100	54	18	14	4	2	0	518	120	275
IBL27_RS06480	NZ_CP061071.1	1317903	1318781	-	879	NA	NA	protein_coding	208	94	38	15	0	2	2	0	0	176	233	277	49	55	39	41	25	66	13	6	16	560	433	463
IBL27_RS06485	NZ_CP061071.1	1318894	1320198	+	1305	NA	NA	protein_coding	199	208	209	24	51	42	9	0	4	398	453	492	86	117	146	47	23	15	27	30	13	529	509	861
IBL27_RS06490	NZ_CP061071.1	1320446	1321255	+	810	yidA	NA	protein_coding	765	407	582	97	98	93	0	0	37	1022	1344	1528	200	280	241	194	162	210	12	108	36	1457	1158	1187
IBL27_RS06495	NZ_CP061071.1	1321255	1322469	+	1215	NA	NA	protein_coding	1056	705	828	375	175	356	12	2	2	2565	2638	3492	760	679	715	341	424	331	168	161	138	2668	1705	2562
IBL27_RS06500	NZ_CP061071.1	1322472	1323704	+	1233	NA	NA	protein_coding	2480	2226	2163	2978	2757	3475	3893	3885	3404	4550	5326	6078	2541	3021	3675	4439	4422	4225	4685	3700	4952	5308	3465	4162
IBL27_RS06505	NZ_CP061071.1	1323914	1324672	-	759	NA	NA	protein_coding	6020	4341	4977	3369	4187	3006	4424	2057	2957	6915	7537	7501	2652	3256	3885	3140	2857	2597	2794	4378	2945	9413	7897	9280
IBL27_RS06510	NZ_CP061071.1	1324968	1326164	-	1197	tuf	NA	protein_coding	674357	652334	703059	672628	756867	615599	986553	558368	604651	770833	745414	936059	552890	751414	737640	642061	628550	543218	575838	756163	576902	862238	999260	796789
IBL27_RS06515	NZ_CP061071.1	1326382	1327659	-	1278	NA	NA	protein_coding	750	583	699	133	115	289	0	24	4	1643	1674	2035	306	489	357	254	165	199	36	56	64	3319	1624	2411
IBL27_RS06520	NZ_CP061071.1	1327952	1330675	-	2724	ppc	NA	protein_coding	6977	6937	6590	5345	6084	4763	7139	4925	5279	11842	12219	13288	5995	6300	7402	6155	6098	5285	4728	6989	4921	16426	12296	13561
IBL27_RS06525	NZ_CP061071.1	1330793	1331182	-	390	NA	NA	protein_coding	160	165	147	5	60	35	0	12	0	227	166	363	53	33	46	13	20	29	5	10	2	225	156	224
IBL27_RS06530	NZ_CP061071.1	1331166	1331690	-	525	NA	NA	protein_coding	128	223	239	11	17	42	0	0	0	276	324	488	77	133	85	45	52	39	2	9	2	415	280	309
IBL27_RS06535	NZ_CP061071.1	1331964	1332812	+	849	NA	NA	protein_coding	898	649	754	158	142	58	2	0	0	1920	2223	2494	530	377	419	406	417	353	132	153	105	2379	1722	2103
IBL27_RS06540	NZ_CP061071.1	1333008	1333577	+	570	thiT	NA	protein_coding	223	132	199	6	20	32	0	0	0	521	435	453	74	66	107	40	37	3	10	13	0	339	287	372
IBL27_RS06545	NZ_CP061071.1	1333667	1334650	+	984	NA	NA	protein_coding	548	433	387	36	106	83	0	0	0	1073	1047	1593	265	330	312	259	168	33	15	20	112	1869	850	1482
IBL27_RS06550	NZ_CP061071.1	1334694	1335536	+	843	NA	NA	protein_coding	419	311	370	26	16	221	0	0	0	863	953	1256	266	272	418	132	115	65	18	29	13	1261	904	1341
IBL27_RS06555	NZ_CP061071.1	1335533	1336006	+	474	NA	NA	protein_coding	203	217	236	55	38	95	8	2	6	476	562	675	142	117	172	86	63	26	9	41	16	1097	572	664
IBL27_RS06560	NZ_CP061071.1	1336011	1336379	+	369	NA	NA	protein_coding	282	139	133	52	31	50	0	0	0	426	552	531	131	96	88	73	52	40	13	25	21	989	414	716
IBL27_RS06565	NZ_CP061071.1	1336387	1337013	+	627	NA	NA	protein_coding	940	763	926	203	257	284	6	0	0	2384	3319	3388	508	518	657	120	201	171	24	93	44	3320	2505	3379
IBL27_RS06570	NZ_CP061071.1	1337220	1337579	-	360	rplT	NA	protein_coding	12549	11982	12071	16662	19484	15407	25624	17102	18121	15215	15593	15955	13206	16602	17955	18375	16266	16240	18907	24750	19547	15151	13826	13306
IBL27_RS06575	NZ_CP061071.1	1337624	1337824	-	201	rpmI	NA	protein_coding	10168	9236	9740	13586	15018	12581	22408	13946	15153	9844	9851	11306	9801	12810	13279	14381	12909	13193	14994	20261	15603	11365	9884	9490
IBL27_RS06580	NZ_CP061071.1	1337859	1338389	-	531	infC	NA	protein_coding	9385	8347	9054	12146	13021	12393	17986	12402	13405	9434	9875	11502	8923	11179	11763	12838	11098	12052	13053	18031	13135	10863	9138	9459
IBL27_RS06585	NZ_CP061071.1	1338556	1339239	-	684	NA	NA	protein_coding	6928	6282	7405	5653	6299	5594	7213	4837	5385	10974	12155	13507	5634	6300	6653	5767	5712	5073	4836	7347	5201	10701	9074	9698
IBL27_RS06590	NZ_CP061071.1	1339250	1339732	-	483	NA	NA	protein_coding	1226	866	1556	263	372	169	1	1	3	3449	3799	4546	703	705	838	340	391	275	49	143	89	3405	2370	2970
IBL27_RS06595	NZ_CP061071.1	1339778	1339975	+	198	NA	NA	protein_coding	176	190	136	31	17	99	0	1	0	213	339	417	69	62	122	25	63	14	4	16	14	480	212	392
IBL27_RS06600	NZ_CP061071.1	1339967	1340452	-	486	NA	NA	protein_coding	1565	864	1222	605	632	988	961	730	784	1812	1992	2584	736	637	1196	640	692	802	482	724	708	3232	1457	2291
IBL27_RS06605	NZ_CP061071.1	1340508	1341728	-	1221	pepT	NA	protein_coding	2921	2081	2290	622	704	755	418	284	348	4239	4288	4932	1040	1144	1236	709	808	745	470	611	503	6994	3733	5576
IBL27_RS06610	NZ_CP061071.1	1341821	1342408	-	588	NA	NA	protein_coding	1358	1012	1335	283	333	400	0	0	2	3459	3513	4542	785	847	845	295	339	315	76	148	122	1286	859	1091
IBL27_RS06615	NZ_CP061071.1	1342429	1345368	-	2940	NA	NA	protein_coding	6828	4925	5930	1169	1621	1191	0	4	0	15594	16889	19093	3412	3616	3531	1806	1819	1360	574	509	343	6970	4945	5901
IBL27_RS06620	NZ_CP061071.1	1345614	1346111	-	498	NA	NA	protein_coding	843	602	497	199	175	133	14	40	3	1522	1896	1997	436	330	410	302	237	270	43	65	72	1319	708	977
IBL27_RS06625	NZ_CP061071.1	1346204	1346527	-	324	NA	NA	protein_coding	149	89	119	25	2	17	0	0	0	313	265	487	37	39	82	10	32	6	11	4	0	357	202	373
IBL27_RS06630	NZ_CP061071.1	1346569	1347435	-	867	NA	NA	protein_coding	376	410	446	85	123	72	0	0	0	799	875	963	185	141	115	94	67	166	20	29	0	755	536	617
IBL27_RS06635	NZ_CP061071.1	1347445	1348254	-	810	NA	NA	protein_coding	285	317	350	83	110	97	0	2	0	424	713	553	117	127	94	48	91	57	14	2	41	634	426	412
IBL27_RS06640	NZ_CP061071.1	1348286	1348678	-	393	NA	NA	protein_coding	52	37	21	16	8	5	0	0	0	102	91	180	15	9	42	0	40	18	0	0	0	78	36	104
IBL27_RS06645	NZ_CP061071.1	1349348	1350775	-	1428	NA	NA	protein_coding	6619	6408	6454	8533	9516	7992	12838	6357	8682	11788	11774	12014	7607	9105	10321	6957	7554	6870	6560	10811	6964	10957	10088	10036
IBL27_RS06650	NZ_CP061071.1	1351005	1352738	-	1734	ptsP	NA	protein_coding	67380	66752	69503	80493	94148	75557	135019	75915	81983	83150	85779	92004	64880	81446	87646	78994	71727	69527	73058	109875	76689	78849	78197	69556
IBL27_RS06655	NZ_CP061071.1	1352743	1353006	-	264	NA	NA	protein_coding	11886	12174	12148	15159	17041	13122	20929	13569	15062	16978	17115	18345	13561	15979	18306	16981	15821	14659	16032	20875	16115	13205	13867	12924
IBL27_RS06660	NZ_CP061071.1	1353171	1353968	-	798	NA	NA	protein_coding	385	515	424	31	27	95	4	0	8	1075	1308	1313	148	268	295	171	146	106	36	51	16	1315	622	1043
IBL27_RS06665	NZ_CP061071.1	1354636	1355817	-	1182	icd	NA	protein_coding	885	591	884	237	303	338	94	67	126	2052	2393	2623	407	495	534	225	406	251	218	297	182	2823	1582	1717
IBL27_RS06670	NZ_CP061071.1	1355819	1356937	-	1119	NA	NA	protein_coding	473	371	519	105	190	136	41	7	45	1223	1542	1556	217	357	335	138	211	217	16	77	80	1684	1115	1508
IBL27_RS06675	NZ_CP061071.1	1356942	1359608	-	2667	acnA	NA	protein_coding	481	570	586	153	308	255	2	59	6	1750	2170	2061	358	461	439	231	433	189	57	79	77	2084	1611	1498
IBL27_RS06680	NZ_CP061071.1	1359864	1360088	+	225	NA	NA	protein_coding	489	430	605	368	369	513	313	363	239	2182	2037	2630	691	732	856	739	501	510	395	402	353	899	626	795
IBL27_RS06685	NZ_CP061071.1	1360288	1362447	+	2160	nrdE	NA	protein_coding	7685	6231	8715	8554	8485	7701	10679	6896	7073	18457	20630	22387	8474	9666	10746	8125	7630	7073	7061	9198	6620	8508	7121	6406
IBL27_RS06690	NZ_CP061071.1	1362454	1363305	+	852	NA	NA	protein_coding	3429	1706	2012	182	240	1210	6	2	0	6080	7073	10874	1371	1897	2809	690	786	467	111	148	214	0	0	0
IBL27_RS06695	NZ_CP061071.1	1363339	1364298	+	960	nrdF	NA	protein_coding	6580	4823	6680	2277	2568	2937	1993	1220	1164	21204	25776	29087	5422	6078	5574	2460	2290	2080	1624	2365	1805	2865	2019	2623
IBL27_RS06700	NZ_CP061071.1	1364422	1365561	-	1140	NA	NA	protein_coding	1340	1345	1482	390	554	334	0	0	0	5249	6606	6898	1123	1272	1233	341	377	182	114	57	34	1112	958	950
IBL27_RS06705	NZ_CP061071.1	1365697	1366434	-	738	argB	NA	protein_coding	440	332	340	44	47	107	0	0	0	846	1055	1127	216	248	93	59	64	25	16	22	36	248	209	247
IBL27_RS06710	NZ_CP061071.1	1366463	1367656	-	1194	argJ	NA	protein_coding	599	373	741	177	179	185	60	36	10	1696	1801	1807	324	298	418	170	125	119	86	132	100	743	686	437
IBL27_RS06715	NZ_CP061071.1	1367815	1368837	-	1023	NA	NA	protein_coding	473	365	386	103	133	116	2	12	0	998	1125	1150	179	173	138	61	51	41	16	11	48	528	463	431
IBL27_RS06720	NZ_CP061071.1	1368972	1369661	-	690	NA	NA	protein_coding	2221	1990	1958	374	525	535	3	0	0	5155	4712	6417	1106	1096	1364	704	735	728	125	162	218	2100	925	1523
IBL27_RS06725	NZ_CP061071.1	1369806	1370051	-	246	NA	NA	protein_coding	899	654	837	149	216	279	2	2	0	2051	2328	2489	495	575	543	376	265	252	83	125	98	900	620	602
IBL27_RS06730	NZ_CP061071.1	1370357	1371739	-	1383	NA	NA	protein_coding	253	499	350	29	70	56	0	0	4	795	953	807	175	184	139	44	69	28	10	20	0	232	219	255
IBL27_RS06735	NZ_CP061071.1	1371730	1372389	-	660	NA	NA	protein_coding	103	101	123	10	2	2	0	0	0	307	357	282	14	48	46	14	8	16	15	0	0	32	43	95
IBL27_RS06740	NZ_CP061071.1	1372441	1373280	-	840	NA	NA	protein_coding	205	138	114	44	2	59	2	4	0	275	342	450	14	63	77	38	44	18	0	0	6	42	93	52
IBL27_RS06745	NZ_CP061071.1	1373656	1374402	-	747	NA	NA	protein_coding	181	104	103	4	16	18	0	0	0	393	287	322	71	64	27	5	47	31	0	4	49	55	49	7
IBL27_RS06750	NZ_CP061071.1	1374402	1375151	-	750	NA	NA	protein_coding	138	65	84	29	39	2	0	0	0	246	249	198	24	43	25	8	9	43	8	0	8	41	70	41
IBL27_RS06755	NZ_CP061071.1	1375153	1375854	-	702	NA	NA	protein_coding	77	72	25	27	48	1	0	0	0	135	154	197	22	60	38	28	17	7	0	0	3	81	22	6
IBL27_RS06760	NZ_CP061071.1	1376002	1376988	+	987	NA	NA	protein_coding	64	39	66	14	0	21	0	0	0	159	154	182	24	39	51	6	11	13	0	2	4	60	85	2
IBL27_RS06765	NZ_CP061071.1	1376982	1377731	+	750	NA	NA	protein_coding	63	36	43	6	20	31	2	0	0	100	145	94	25	17	33	13	2	0	0	0	0	70	0	66
IBL27_RS06770	NZ_CP061071.1	1377751	1378779	+	1029	NA	NA	protein_coding	98	46	52	6	77	8	0	0	0	121	201	168	54	39	13	14	0	30	0	3	20	102	192	119
IBL27_RS06775	NZ_CP061071.1	1378991	1381609	-	2619	alaS	NA	protein_coding	9516	8451	8930	11160	12773	8845	16139	8963	10223	8620	9405	10097	7848	10951	10775	10917	10405	9752	10574	15424	11533	13605	13541	11828
IBL27_RS06780	NZ_CP061071.1	1381824	1382324	-	501	NA	NA	protein_coding	38	16	80	18	4	0	0	0	0	99	164	179	47	33	53	10	4	3	30	8	8	247	207	248
IBL27_RS06785	NZ_CP061071.1	1382563	1383564	-	1002	prsA	NA	protein_coding	726	444	688	235	180	247	7	0	0	2035	2311	2667	613	543	611	314	410	388	87	157	172	2799	1846	1930
IBL27_RS06790	NZ_CP061071.1	1383626	1384333	-	708	NA	NA	protein_coding	489	515	724	427	406	229	391	336	239	574	822	704	245	368	427	308	356	300	192	412	330	1159	486	723
IBL27_RS06795	NZ_CP061071.1	1384383	1385000	-	618	NA	NA	protein_coding	220	90	101	25	9	51	0	0	0	263	273	308	60	103	77	59	49	53	0	2	7	542	338	526
IBL27_RS06800	NZ_CP061071.1	1385217	1387016	-	1800	pepF	NA	protein_coding	398	314	300	330	318	252	460	234	448	420	496	379	136	279	360	335	199	256	401	472	254	783	449	629
IBL27_RS06805	NZ_CP061071.1	1387038	1387976	-	939	NA	NA	protein_coding	22	86	6	38	56	56	166	84	76	78	130	98	48	84	87	84	59	30	54	72	38	236	76	77
IBL27_RS06810	NZ_CP061071.1	1388283	1389176	-	894	NA	NA	protein_coding	710	501	638	244	104	247	0	0	0	1708	1855	2482	534	398	604	229	159	172	38	51	48	2316	1100	1261
IBL27_RS06815	NZ_CP061071.1	1389282	1389563	-	282	NA	NA	pseudogene	148	65	97	65	2	88	0	0	8	220	380	339	9	75	111	27	24	16	4	9	1	340	213	241
IBL27_RS06820	NZ_CP061071.1	1389808	1390776	-	969	NA	NA	protein_coding	113	230	172	96	56	111	4	24	20	543	587	498	169	106	217	79	39	29	30	6	38	571	311	617
IBL27_RS06825	NZ_CP061071.1	1390904	1392277	+	1374	NA	NA	protein_coding	313	145	199	8	12	144	0	2	0	402	430	518	127	66	58	46	56	31	2	14	12	761	383	494
IBL27_RS06830	NZ_CP061071.1	1392381	1392875	-	495	NA	NA	protein_coding	43	17	54	12	0	5	0	0	0	117	144	268	34	14	43	21	9	3	2	4	0	214	149	159
IBL27_RS06835	NZ_CP061071.1	1392890	1393606	-	717	NA	NA	protein_coding	46	56	46	0	20	18	0	0	0	150	152	296	35	22	34	6	19	24	2	0	2	271	384	259
IBL27_RS06840	NZ_CP061071.1	1393719	1394390	+	672	NA	NA	pseudogene	109	64	53	16	4	26	0	0	0	102	181	165	19	33	41	0	23	10	22	4	0	362	278	144
IBL27_RS06845	NZ_CP061071.1	1394621	1395322	-	702	NA	NA	protein_coding	1203	847	1025	359	236	297	0	0	0	2277	2318	2840	495	523	597	380	386	267	72	80	65	3908	2221	3164
IBL27_RS06850	NZ_CP061071.1	1395452	1396171	-	720	NA	NA	protein_coding	1218	731	1076	203	343	161	3	14	0	2172	2406	2265	404	433	558	254	288	215	103	128	96	1748	1302	1547
IBL27_RS06855	NZ_CP061071.1	1396309	1397337	+	1029	queA	NA	protein_coding	765	458	636	208	118	207	129	30	28	1329	1437	1653	393	270	383	130	213	157	84	136	89	1252	839	1151
IBL27_RS06860	NZ_CP061071.1	1397523	1398752	-	1230	NA	NA	protein_coding	567	395	641	107	83	194	0	0	0	987	865	1095	191	255	258	75	31	149	10	42	42	4174	2264	3491
IBL27_RS06865	NZ_CP061071.1	1398799	1399263	-	465	NA	NA	protein_coding	265	179	224	44	28	28	0	0	0	348	407	408	85	57	87	80	60	57	10	32	8	812	600	601
IBL27_RS06870	NZ_CP061071.1	1399332	1400090	-	759	NA	NA	protein_coding	332	229	316	28	62	6	0	2	0	426	477	597	160	90	88	51	36	15	4	32	12	1339	708	920
IBL27_RS06875	NZ_CP061071.1	1400255	1401319	-	1065	NA	NA	protein_coding	7955	5014	5565	6967	7357	9160	10274	9496	9978	8616	7999	9656	7330	7511	10347	7662	8143	7823	6555	10158	8388	6384	4134	5577
IBL27_RS06880	NZ_CP061071.1	1401870	1402481	-	612	NA	NA	protein_coding	16759	14184	17019	14325	16813	13394	19341	12422	12259	30258	32658	34910	14163	16542	19282	15560	12958	12666	12506	18375	13735	31054	24698	25028
IBL27_RS06885	NZ_CP061071.1	1402627	1403667	-	1041	NA	NA	protein_coding	75	16	24	15	6	3	0	5	12	63	50	63	8	20	10	36	7	21	0	12	16	127	24	88
IBL27_RS06890	NZ_CP061071.1	1403770	1405118	+	1349	NA	NA	protein_coding	3368	3173	2752	10299	9823	8844	15756	12850	12807	3084	2535	3341	5624	7639	7752	12642	12819	12133	14965	13545	15412	6634	4914	5519
IBL27_RS06895	NZ_CP061071.1	1405274	1405900	-	627	NA	NA	protein_coding	222	90	195	55	16	57	0	0	0	284	369	443	78	51	100	85	152	38	22	20	10	590	430	512
IBL27_RS06900	NZ_CP061071.1	1406086	1408320	-	2235	NA	NA	protein_coding	81	88	47	22	15	24	2	22	0	155	210	188	29	42	42	73	8	36	16	6	5	130	15	28
IBL27_RS06905	NZ_CP061071.1	1408310	1408990	-	681	NA	NA	protein_coding	60	0	8	16	0	6	0	24	0	32	46	34	4	17	12	4	10	4	0	2	16	13	46	25
IBL27_RS06910	NZ_CP061071.1	1409130	1409882	-	753	NA	NA	protein_coding	853	376	523	327	370	176	178	155	177	1543	1409	2093	389	475	531	275	259	232	197	327	214	1079	805	975
IBL27_RS06915	NZ_CP061071.1	1410021	1410956	+	936	NA	NA	protein_coding	680	538	744	160	279	148	0	0	8	1473	1744	2232	321	315	429	197	286	216	85	13	151	2150	1242	1521
IBL27_RS06920	NZ_CP061071.1	1411041	1411553	+	513	NA	NA	protein_coding	459	271	426	62	92	104	0	0	0	593	865	1052	135	152	126	121	96	62	23	24	7	902	374	621
IBL27_RS06925	NZ_CP061071.1	1411599	1412618	+	1020	NA	NA	protein_coding	916	543	570	158	198	238	0	0	6	1574	1561	2005	354	360	381	223	151	213	52	36	30	1526	1291	1730
IBL27_RS06930	NZ_CP061071.1	1413633	1413992	-	360	NA	NA	protein_coding	7289	4518	5086	799	759	1448	0	0	2	9429	9688	12613	1999	1825	2622	1558	1876	1337	356	291	518	10136	4201	8749
IBL27_RS06935	NZ_CP061071.1	1414036	1414284	-	249	NA	NA	protein_coding	2205	1386	1568	228	239	360	0	0	0	2583	2656	3642	705	589	762	592	756	420	91	155	226	3020	1448	2837
IBL27_RS06940	NZ_CP061071.1	1415126	1415395	-	270	NA	NA	protein_coding	322	194	124	57	45	34	4	0	2	313	450	518	82	130	53	36	36	54	2	23	35	198	78	164
IBL27_RS06945	NZ_CP061071.1	1415581	1415859	-	279	NA	NA	protein_coding	87	49	64	0	38	14	0	0	0	103	146	139	23	14	15	0	7	21	16	0	6	254	52	162
IBL27_RS06950	NZ_CP061071.1	1416287	1417840	-	1554	NA	NA	protein_coding	1405	1077	1383	970	975	684	1187	657	635	1606	1887	2199	781	1165	1001	737	798	600	692	1037	699	1476	1246	1142
IBL27_RS06955	NZ_CP061071.1	1418129	1422829	-	4701	spaP	NA	protein_coding	47475	36898	49306	11992	13296	12996	1231	625	672	117800	129991	146998	28062	26964	26824	13093	11872	9574	3731	4901	3697	37665	30513	32259
IBL27_RS06960	NZ_CP061071.1	1423066	1425207	-	2142	NA	NA	protein_coding	65102	49353	67332	13671	17317	14517	48	4	24	106175	113807	131263	23210	21544	22525	8507	8187	6499	2254	3033	1926	132879	109163	113888
IBL27_RS06965	NZ_CP061071.1	1425461	1427005	-	1545	NA	NA	protein_coding	6454	5465	6933	6396	6919	6130	10183	5431	6230	7996	9069	9368	5332	6568	7077	6691	6287	6230	6658	8445	6519	7680	7483	7108
IBL27_RS06970	NZ_CP061071.1	1427189	1427872	-	684	NA	NA	protein_coding	1958	1234	1124	192	170	360	0	0	0	2498	2774	3610	604	572	903	307	301	234	79	95	72	1973	1207	1857
IBL27_RS06975	NZ_CP061071.1	1427984	1429342	-	1359	NA	NA	protein_coding	1707	1186	1701	448	405	564	0	16	8	2677	2906	4254	629	506	667	193	402	201	63	130	96	3909	2847	3164
IBL27_RS06980	NZ_CP061071.1	1429420	1430370	-	951	NA	NA	protein_coding	373	330	412	124	94	126	6	0	8	495	538	713	152	136	258	95	89	51	35	6	41	668	451	481
IBL27_RS06985	NZ_CP061071.1	1430723	1431283	+	561	NA	NA	protein_coding	260	407	467	68	59	96	0	0	0	862	857	904	116	189	192	84	37	62	0	22	0	878	588	721
IBL27_RS06990	NZ_CP061071.1	1431455	1432504	-	1050	NA	NA	protein_coding	1426	1270	1633	1811	1872	1536	2167	1491	1569	2497	2324	2468	1848	1830	2329	1777	1696	1407	1338	2410	1368	2853	2327	2610
IBL27_RS06995	NZ_CP061071.1	1432716	1433315	-	600	recR	NA	protein_coding	2198	1996	2566	374	785	659	25	43	49	5708	5706	6412	1296	1171	1351	617	522	520	101	191	158	6130	5143	5400
IBL27_RS07000	NZ_CP061071.1	1433326	1435404	-	2079	pbp2b	NA	protein_coding	6507	5367	6132	1402	1272	1343	95	36	25	15462	16873	18219	3269	3401	3852	1842	1926	1534	474	537	522	16444	9792	12495
IBL27_RS07005	NZ_CP061071.1	1435650	1436342	-	693	NA	NA	protein_coding	9659	10642	10548	15314	17990	13740	24292	14382	14571	11119	11207	11915	11003	14341	15770	17145	14691	14290	15753	21314	16573	11943	11474	10418
IBL27_RS07010	NZ_CP061071.1	1436563	1437498	+	936	NA	NA	protein_coding	129	93	97	82	125	66	2	0	0	352	476	462	72	87	73	71	42	41	13	12	36	574	456	421
IBL27_RS07015	NZ_CP061071.1	1437561	1437716	-	156	NA	NA	protein_coding	26	60	10	3	12	1	0	0	0	32	77	115	4	13	10	21	34	24	2	3	0	232	125	196
IBL27_RS07020	NZ_CP061071.1	1437780	1438256	-	477	NA	NA	protein_coding	244	197	171	7	22	75	0	0	0	734	625	980	152	156	185	142	228	191	63	103	4	1726	1276	1443
IBL27_RS07025	NZ_CP061071.1	1438519	1439160	+	642	NA	NA	protein_coding	74	37	0	0	8	9	4	0	0	55	47	104	28	12	14	23	3	6	8	0	0	195	63	121
IBL27_RS07030	NZ_CP061071.1	1439167	1440285	+	1119	NA	NA	protein_coding	291	119	70	14	6	95	2	0	10	331	297	500	84	86	144	80	92	76	10	6	59	735	152	424
IBL27_RS07035	NZ_CP061071.1	1440413	1440613	+	201	NA	NA	protein_coding	17	35	52	14	22	23	18	22	8	93	92	130	34	34	41	7	52	49	44	26	10	134	37	75
IBL27_RS07040	NZ_CP061071.1	1440706	1440981	-	276	NA	NA	protein_coding	9140	7081	7397	8325	9492	7206	8134	7997	8973	15550	13491	17991	12004	12045	13322	12038	11919	11504	11823	10740	12070	12898	10827	12542
IBL27_RS07045	NZ_CP061071.1	1441078	1441677	-	600	NA	NA	protein_coding	3098	2136	2621	490	496	994	0	0	0	7061	7743	9717	1438	1671	2262	803	873	578	172	160	193	7237	3484	5473
IBL27_RS07050	NZ_CP061071.1	1441652	1442509	-	858	NA	NA	protein_coding	3071	1854	2290	405	354	866	0	4	8	5710	5925	7790	1207	1270	1681	647	590	366	167	195	199	5783	3164	4366
IBL27_RS07055	NZ_CP061071.1	1442502	1443341	-	840	NA	NA	protein_coding	1823	1283	1708	422	361	461	17	0	0	4001	4568	6122	916	955	1050	473	523	435	91	98	145	4884	3114	3358
IBL27_RS07060	NZ_CP061071.1	1443566	1445224	-	1659	recN	NA	protein_coding	3810	2900	3268	878	1015	977	292	375	300	7881	9231	10242	2009	2046	2046	841	815	871	236	568	401	9458	6622	8065
IBL27_RS07065	NZ_CP061071.1	1445241	1445705	-	465	NA	NA	protein_coding	615	371	315	105	128	120	0	0	8	921	1148	1062	234	252	267	136	103	129	72	26	39	1187	575	1000
IBL27_RS07070	NZ_CP061071.1	1445692	1446519	-	828	NA	NA	protein_coding	910	662	979	244	302	309	124	36	68	1895	2310	2343	406	619	515	279	216	191	81	87	72	2080	2012	1922
IBL27_RS07075	NZ_CP061071.1	1446512	1447381	-	870	NA	NA	protein_coding	793	553	773	263	314	225	122	42	73	2016	2174	2549	477	579	443	333	217	136	132	137	161	1895	1487	2078
IBL27_RS07080	NZ_CP061071.1	1447378	1447599	-	222	NA	NA	protein_coding	26	13	51	12	41	30	26	21	33	69	98	54	56	10	33	19	14	24	23	17	23	62	93	74
IBL27_RS07085	NZ_CP061071.1	1447574	1448917	-	1344	NA	NA	protein_coding	449	367	568	201	260	189	152	242	150	661	902	891	298	329	282	275	245	194	229	203	192	901	1036	641
IBL27_RS07090	NZ_CP061071.1	1449359	1451101	+	1743	NA	NA	protein_coding	152	32	217	6	0	61	0	0	0	240	238	212	34	106	38	24	4	6	0	0	14	436	302	267
IBL27_RS07095	NZ_CP061071.1	1451082	1451816	+	735	NA	NA	protein_coding	128	104	83	10	18	51	0	0	4	269	251	175	36	43	39	16	30	8	12	0	8	289	320	109
IBL27_RS07100	NZ_CP061071.1	1451992	1452459	+	468	NA	NA	protein_coding	24	7	18	0	0	0	0	0	0	64	46	37	7	5	2	0	0	0	4	0	0	47	36	37
IBL27_RS07105	NZ_CP061071.1	1452461	1453192	+	732	lrgB	NA	protein_coding	55	9	27	0	2	0	0	0	0	121	132	246	32	9	4	15	4	25	10	2	2	62	23	144
IBL27_RS07110	NZ_CP061071.1	1453518	1454351	-	834	NA	NA	protein_coding	563	492	555	492	376	324	511	378	381	928	1011	741	346	411	490	286	450	240	276	505	261	1498	1295	1478
IBL27_RS07115	NZ_CP061071.1	1454348	1455202	-	855	NA	NA	protein_coding	646	799	722	1191	1282	1001	1867	1054	1242	576	615	754	1013	1339	1435	1678	1219	1332	2052	1650	1956	1017	1354	1043
IBL27_RS07120	NZ_CP061071.1	1455323	1455469	-	147	NA	NA	protein_coding	99	83	109	46	58	41	0	0	0	283	288	324	66	51	56	16	40	22	21	14	4	269	298	284
IBL27_RS07125	NZ_CP061071.1	1455488	1457638	-	2151	feoB	NA	protein_coding	2208	2544	2699	833	949	821	606	600	538	3924	4016	4843	927	1043	1154	950	903	736	526	625	593	7577	5715	6506
IBL27_RS07130	NZ_CP061071.1	1457635	1458111	-	477	NA	NA	protein_coding	66	27	73	22	12	15	0	0	0	116	132	112	63	6	8	17	0	15	0	9	0	442	318	294
IBL27_RS07135	NZ_CP061071.1	1458304	1459038	-	735	NA	NA	protein_coding	1201	1014	880	1519	1436	984	2448	1903	1547	1150	1216	1439	1335	1530	1632	1553	1107	1248	1304	2095	1426	1476	1098	1507
IBL27_RS07140	NZ_CP061071.1	1459038	1459724	-	687	NA	NA	protein_coding	95	58	30	0	41	50	0	0	0	131	152	139	33	20	36	10	18	21	9	0	8	470	204	448
IBL27_RS07145	NZ_CP061071.1	1459938	1460168	-	231	NA	NA	protein_coding	26	67	12	8	13	46	4	12	4	74	40	21	15	9	39	20	2	4	16	6	14	154	57	81
IBL27_RS07150	NZ_CP061071.1	1460245	1461225	-	981	argF	NA	protein_coding	116	125	110	3	6	16	0	0	0	258	216	302	69	39	71	32	22	26	8	42	4	358	333	327
IBL27_RS07155	NZ_CP061071.1	1461482	1463743	+	2262	NA	NA	protein_coding	67140	59237	69558	54597	62586	50537	80516	47593	49606	98687	103588	112884	47581	59462	64471	53779	48576	46898	47618	73404	48718	138309	116678	112361
IBL27_RS07160	NZ_CP061071.1	1463794	1464309	+	516	NA	NA	protein_coding	1023	840	946	86	172	275	0	16	2	2100	2413	2701	370	411	532	278	242	153	49	64	31	2413	1554	2004
IBL27_RS07165	NZ_CP061071.1	1464376	1464678	+	303	NA	NA	protein_coding	6428	3663	4620	972	779	1617	4	50	8	15213	16635	20663	3488	3647	4887	1895	2075	1523	430	488	477	19157	9113	15514
IBL27_RS07170	NZ_CP061071.1	1465453	1468245	-	2793	NA	NA	protein_coding	11052	8748	10952	4907	6468	5404	5229	3461	3686	20452	22137	24402	6085	7441	8000	5580	5323	4691	4734	5773	4449	20052	15831	16962
IBL27_RS07175	NZ_CP061071.1	1468748	1469563	-	816	NA	NA	protein_coding	4617	3086	4182	2874	2718	2737	3102	2091	2179	7713	8311	9505	2998	3392	3722	2338	2462	2299	1711	3132	2024	10098	7185	8418
IBL27_RS07180	NZ_CP061071.1	1469574	1470365	-	792	NA	NA	protein_coding	2677	1568	1822	224	163	448	0	0	0	3745	4265	5461	823	850	1088	457	600	323	142	78	69	6260	2447	4317
IBL27_RS07185	NZ_CP061071.1	1470369	1470629	-	261	NA	NA	protein_coding	477	206	226	28	46	63	0	0	0	339	512	607	87	132	179	58	31	39	25	28	11	1153	379	644
IBL27_RS07190	NZ_CP061071.1	1470629	1471204	-	576	NA	NA	protein_coding	1430	1142	1421	328	271	320	2	2	3	3171	3565	4083	671	709	691	289	217	285	67	116	96	4159	3140	3836
IBL27_RS07195	NZ_CP061071.1	1471218	1471889	-	672	NA	NA	protein_coding	1903	1540	2003	425	398	409	137	195	180	3172	4036	4653	1053	956	915	422	509	459	373	377	259	4390	3165	3809
IBL27_RS07200	NZ_CP061071.1	1471892	1473196	-	1305	ftsZ	NA	protein_coding	10294	8973	10195	10093	13729	9480	14697	9790	10634	11946	12843	14107	9249	10841	10933	11831	9880	9745	12636	15330	11693	14473	14451	11967
IBL27_RS07205	NZ_CP061071.1	1473220	1474581	-	1362	ftsA	NA	protein_coding	3404	2535	4145	1266	1523	1272	1218	778	686	6730	8061	8755	2038	1981	2415	1258	1105	964	969	1150	1118	7692	5862	6383
IBL27_RS07210	NZ_CP061071.1	1474733	1475857	-	1125	NA	NA	protein_coding	10979	7478	9169	1667	2035	2867	42	45	30	22193	26998	32386	4874	5119	6441	1897	2059	1396	476	525	446	20826	10438	16238
IBL27_RS07215	NZ_CP061071.1	1475857	1476942	-	1086	NA	NA	protein_coding	3455	2515	3097	666	883	878	148	107	105	7507	8547	9996	2052	1784	2203	691	612	604	215	345	217	7420	4280	6502
IBL27_RS07220	NZ_CP061071.1	1476945	1478300	-	1356	NA	NA	protein_coding	2273	2109	2522	1544	1624	1709	1653	941	893	4278	4351	5058	1669	1902	2039	1333	1366	1406	1021	1625	879	5543	3922	4456
IBL27_RS07225	NZ_CP061071.1	1478489	1478743	-	255	NA	NA	protein_coding	1621	1072	1368	387	539	481	2	2	2	4520	4552	5541	933	988	1020	738	605	490	194	192	128	4002	2793	3431
IBL27_RS07230	NZ_CP061071.1	1478772	1480616	-	1845	typA	NA	protein_coding	17204	15692	18677	19599	22825	17936	29118	16430	17797	39338	40986	44839	19682	23262	23900	20673	18316	18849	18941	26885	19291	35048	32445	30816
IBL27_RS07235	NZ_CP061071.1	1480850	1481239	-	390	NA	NA	protein_coding	350	163	227	92	113	45	0	0	0	890	1069	1093	156	198	173	59	110	88	24	10	14	742	454	539
IBL27_RS07240	NZ_CP061071.1	1481249	1482220	-	972	NA	NA	protein_coding	2559	2542	2529	3292	3431	3234	5262	3407	3248	4698	4367	5438	3514	3369	3956	3229	3162	3108	2957	4704	3081	3583	2954	3288
IBL27_RS07245	NZ_CP061071.1	1482213	1482419	-	207	NA	NA	protein_coding	41	14	84	23	0	0	0	4	3	104	93	106	21	40	9	7	11	21	8	15	11	54	4	44
IBL27_RS07250	NZ_CP061071.1	1482626	1483153	-	528	NA	NA	protein_coding	17993	15291	17384	13230	13517	16091	17860	13893	13757	26330	27644	30235	12934	12762	16947	12580	11415	10917	9957	14317	10827	24161	18613	20762
IBL27_RS07255	NZ_CP061071.1	1483254	1483910	+	657	NA	NA	protein_coding	327	150	167	26	4	68	0	6	2	308	478	568	54	76	97	17	41	48	8	10	10	317	288	355
IBL27_RS07260	NZ_CP061071.1	1484147	1484929	-	783	trpA	NA	protein_coding	553	409	398	107	64	107	2	14	4	745	907	1255	193	210	230	116	166	69	14	34	20	836	1012	998
IBL27_RS07265	NZ_CP061071.1	1484933	1486144	-	1212	trpB	NA	protein_coding	514	328	474	265	235	114	125	63	92	1106	1029	1050	292	323	391	209	256	212	171	166	148	1277	950	846
IBL27_RS07270	NZ_CP061071.1	1486141	1486722	-	582	NA	NA	protein_coding	151	100	152	36	24	4	64	0	6	363	277	285	20	55	78	36	42	23	46	27	13	353	210	303
IBL27_RS07275	NZ_CP061071.1	1486709	1487476	-	768	trpC	NA	protein_coding	154	122	163	61	143	36	82	50	7	282	393	351	101	94	56	84	39	43	61	54	56	272	248	216
IBL27_RS07280	NZ_CP061071.1	1487469	1488476	-	1008	trpD	NA	protein_coding	165	274	190	42	62	13	23	2	17	361	399	555	41	64	48	32	35	27	10	18	5	656	412	515
IBL27_RS07285	NZ_CP061071.1	1488497	1489060	-	564	NA	NA	protein_coding	32	31	25	6	17	0	11	0	16	48	84	64	10	32	12	1	11	3	0	7	1	163	21	89
IBL27_RS07290	NZ_CP061071.1	1489057	1490418	-	1362	trpE	NA	protein_coding	145	43	65	41	71	24	22	46	48	112	182	110	61	49	20	52	54	26	39	51	59	158	204	97
IBL27_RS07295	NZ_CP061071.1	1490427	1490738	-	312	NA	NA	protein_coding	0	0	0	2	0	0	0	0	0	0	6	1	10	0	0	0	0	0	0	0	0	32	1	9
IBL27_RS07300	NZ_CP061071.1	1491402	1492139	+	738	NA	NA	protein_coding	266	175	213	54	66	67	0	0	0	397	477	509	105	92	122	71	61	6	2	35	13	598	176	270
IBL27_RS07305	NZ_CP061071.1	1492326	1492607	+	282	NA	NA	protein_coding	183	174	149	24	9	11	0	0	0	194	281	344	70	29	66	14	2	12	9	38	24	355	103	218
IBL27_RS07310	NZ_CP061071.1	1492746	1493780	-	1035	NA	NA	protein_coding	915	871	833	266	416	412	130	205	155	1896	1942	2406	413	307	473	188	184	268	124	221	107	2433	1534	1721
IBL27_RS07315	NZ_CP061071.1	1494077	1494913	+	837	NA	NA	protein_coding	4134	1670	2056	258	195	811	0	0	0	4725	5119	7672	1009	1034	1979	481	597	473	50	112	226	5985	1667	3778
IBL27_RS07320	NZ_CP061071.1	1494980	1496722	-	1743	NA	NA	protein_coding	1488	863	978	342	332	214	67	142	74	2076	2195	2711	453	640	621	235	305	221	147	218	222	1642	1017	1783
IBL27_RS07325	NZ_CP061071.1	1496712	1498475	-	1764	NA	NA	protein_coding	1226	600	737	808	570	437	764	524	407	1574	1866	2025	621	677	686	482	559	390	367	778	412	1541	1476	1358
IBL27_RS07330	NZ_CP061071.1	1498614	1499150	-	537	NA	NA	protein_coding	377	443	386	101	88	90	48	12	22	698	810	933	164	144	364	95	92	88	32	62	71	914	532	728
IBL27_RS07335	NZ_CP061071.1	1499150	1500235	-	1086	rlmN	NA	protein_coding	1695	1512	1789	2206	2176	1947	2744	1860	1702	2893	2914	3130	2043	2219	2354	2329	1890	1877	1965	2839	2098	3133	2758	2916
IBL27_RS07340	NZ_CP061071.1	1500232	1500780	-	549	NA	NA	protein_coding	305	167	196	15	38	67	6	2	0	343	304	385	103	91	80	47	75	22	1	22	11	656	140	317
IBL27_RS07345	NZ_CP061071.1	1500777	1502108	-	1332	NA	NA	protein_coding	327	229	231	94	29	58	0	0	2	508	585	717	159	151	114	62	92	25	0	42	0	923	892	667
IBL27_RS07350	NZ_CP061071.1	1502181	1503221	-	1041	NA	NA	protein_coding	444	170	466	32	110	73	6	29	0	777	745	1009	185	176	300	147	107	109	38	145	44	960	520	835
IBL27_RS07355	NZ_CP061071.1	1503199	1503699	-	501	coaD	NA	protein_coding	52	86	74	16	24	23	0	6	2	172	164	207	46	60	35	12	45	32	5	10	12	188	128	174
IBL27_RS07360	NZ_CP061071.1	1503689	1504228	-	540	rsmD	NA	protein_coding	134	42	71	3	11	67	0	5	0	173	234	259	19	58	79	20	58	20	0	3	12	96	134	103
IBL27_RS07365	NZ_CP061071.1	1504811	1506586	-	1776	NA	NA	protein_coding	738	567	534	117	113	76	0	0	0	1325	1520	1658	427	230	318	235	227	99	58	88	91	882	894	719
IBL27_RS07370	NZ_CP061071.1	1506707	1507273	-	567	NA	NA	protein_coding	197	52	223	24	24	11	0	0	0	309	306	370	52	175	126	47	39	30	16	24	10	1391	388	759
IBL27_RS07375	NZ_CP061071.1	1507472	1508107	+	636	NA	NA	protein_coding	1937	1296	2051	490	441	397	6	4	10	5583	6198	6315	1222	1253	1459	368	374	356	116	167	159	6045	4629	4974
IBL27_RS07380	NZ_CP061071.1	1508182	1509246	-	1065	NA	NA	protein_coding	170	44	212	2	96	41	4	0	0	240	198	197	26	48	69	19	25	14	0	0	20	432	194	298
IBL27_RS07385	NZ_CP061071.1	1509315	1510139	-	825	NA	NA	protein_coding	397	322	393	40	95	53	0	0	0	818	1258	1000	177	223	260	70	131	76	25	13	33	974	826	655
IBL27_RS07390	NZ_CP061071.1	1510151	1510897	-	747	sppR	NA	protein_coding	482	338	472	52	70	85	0	0	2	850	1096	1337	142	240	214	83	75	86	4	8	34	1083	838	717
IBL27_RS07395	NZ_CP061071.1	1511153	1511335	-	183	NA	NA	protein_coding	549	287	314	72	8	147	0	0	0	726	915	1046	174	228	270	89	83	126	33	16	24	1010	353	802
IBL27_RS07400	NZ_CP061071.1	1511421	1512359	-	939	NA	NA	protein_coding	2880	1765	1988	309	256	770	0	0	0	4927	5838	7268	1144	1491	1597	631	731	450	109	123	252	6499	2198	4704
IBL27_RS07405	NZ_CP061071.1	1512343	1513152	-	810	NA	NA	protein_coding	2052	1094	1485	407	182	561	0	12	20	4054	4713	6292	1022	1006	1264	502	570	351	121	161	120	4935	2199	2816
IBL27_RS07410	NZ_CP061071.1	1513142	1513999	-	858	NA	NA	protein_coding	1219	695	597	137	185	660	27	16	45	2347	2691	3659	360	581	752	281	329	336	109	89	176	3221	1003	2087
IBL27_RS07415	NZ_CP061071.1	1514408	1515043	+	636	NA	NA	protein_coding	374	351	438	20	116	102	8	0	0	1151	1277	1259	288	278	212	93	101	87	18	22	48	895	1047	1074
IBL27_RS07420	NZ_CP061071.1	1515123	1516823	-	1701	NA	NA	protein_coding	4168	3279	3464	820	753	1212	0	0	0	12345	13073	16186	2643	2789	3332	1173	1427	817	214	481	343	13431	7616	12150
IBL27_RS07425	NZ_CP061071.1	1516843	1517937	-	1095	NA	NA	protein_coding	513	221	366	53	14	181	10	0	0	460	809	884	158	154	154	118	120	87	25	42	26	1039	355	706
IBL27_RS07430	NZ_CP061071.1	1518061	1518609	-	549	raiA	NA	protein_coding	19474	15689	18520	10304	11367	11277	13694	10737	12092	23913	25318	27663	13045	14899	17398	13970	14568	12940	12331	16316	14180	34604	26276	29911
IBL27_RS07435	NZ_CP061071.1	1518688	1519353	-	666	NA	NA	protein_coding	116	140	101	20	15	22	8	1	0	171	189	290	47	37	89	34	38	13	14	19	6	362	240	434
IBL27_RS07440	NZ_CP061071.1	1519350	1520651	-	1302	NA	NA	protein_coding	94	127	56	29	0	11	0	0	0	220	235	234	25	80	61	32	6	29	4	2	2	306	195	185
IBL27_RS07445	NZ_CP061071.1	1520724	1521353	+	630	NA	NA	protein_coding	150	152	149	12	50	60	0	2	2	410	400	365	46	84	99	38	19	29	42	9	14	585	428	552
IBL27_RS07450	NZ_CP061071.1	1521444	1522370	+	927	cysK	NA	protein_coding	417	311	395	241	191	174	296	71	227	944	773	870	221	232	254	208	236	122	96	207	115	997	1095	891
IBL27_RS07455	NZ_CP061071.1	1522706	1523797	-	1092	NA	NA	protein_coding	2089	2294	2327	678	669	562	243	194	180	5414	5712	6683	1168	1236	1359	821	588	490	235	463	218	6021	4626	5385
IBL27_RS07460	NZ_CP061071.1	1523836	1524504	-	669	NA	NA	protein_coding	772	779	773	170	197	229	55	73	63	1748	1932	2211	464	372	389	223	231	168	129	105	151	1814	1719	1757
IBL27_RS07465	NZ_CP061071.1	1524523	1526979	-	2457	NA	NA	protein_coding	3406	2091	3373	631	982	849	295	278	237	5589	6270	6978	1283	1431	1300	932	654	574	389	467	465	6622	5830	6643
IBL27_RS07470	NZ_CP061071.1	1527228	1527974	-	747	NA	NA	protein_coding	169	134	276	104	13	2	0	0	40	402	422	388	137	93	76	87	53	34	2	4	32	868	305	847
IBL27_RS07475	NZ_CP061071.1	1528105	1528881	+	777	NA	NA	protein_coding	344	241	122	330	191	267	315	280	158	599	680	940	299	430	375	347	344	309	480	407	497	483	367	625
IBL27_RS07480	NZ_CP061071.1	1528960	1529346	-	387	NA	NA	protein_coding	396	569	422	298	308	258	229	164	181	838	940	962	363	290	347	211	309	341	180	259	173	551	347	385
IBL27_RS07485	NZ_CP061071.1	1529330	1530745	-	1416	NA	NA	protein_coding	3409	3055	2819	2807	3049	3027	4516	2848	2928	4508	4827	4894	2850	3371	3492	2950	2756	2969	2574	4076	3079	3680	3052	3155
IBL27_RS07490	NZ_CP061071.1	1530789	1531430	-	642	NA	NA	protein_coding	243	194	219	101	171	98	185	159	166	433	329	471	151	175	193	217	232	114	290	208	208	337	292	330
IBL27_RS07495	NZ_CP061071.1	1531423	1532427	-	1005	NA	NA	protein_coding	278	176	163	19	16	23	2	4	8	566	457	596	98	103	123	63	51	35	17	25	20	266	151	256
IBL27_RS07500	NZ_CP061071.1	1532424	1533119	-	696	NA	NA	protein_coding	208	43	126	16	22	24	0	0	2	291	215	249	57	68	79	28	36	33	0	6	10	181	60	127
IBL27_RS07505	NZ_CP061071.1	1533563	1535413	-	1851	pknB	NA	protein_coding	10103	9588	11853	3838	3898	2740	1966	926	1126	24126	26671	30104	5806	6023	5964	3001	2932	2375	1266	1934	1354	17715	14029	15754
IBL27_RS07510	NZ_CP061071.1	1535410	1536153	-	744	NA	NA	protein_coding	2039	1602	2181	309	514	599	21	0	13	3638	4430	4908	788	739	998	358	387	257	128	104	81	3333	2203	3073
IBL27_RS07515	NZ_CP061071.1	1536192	1537514	-	1323	rsmB	NA	protein_coding	2609	1545	2263	402	524	727	68	63	111	4251	4362	5653	960	765	1050	370	289	428	103	200	157	3575	2440	3717
IBL27_RS07520	NZ_CP061071.1	1537495	1538430	-	936	fmt	NA	protein_coding	1500	1161	1681	1771	1786	1640	1965	1496	1770	2642	2855	3097	1463	1564	1639	1922	1906	1815	2295	1791	1936	2650	1770	2508
IBL27_RS07525	NZ_CP061071.1	1538490	1540874	-	2385	NA	NA	protein_coding	2041	1382	2054	552	709	417	240	165	158	4032	4034	4719	959	1009	919	445	634	555	190	376	267	4530	2863	3835
IBL27_RS07530	NZ_CP061071.1	1540916	1541233	-	318	NA	NA	protein_coding	1344	1138	1509	342	504	262	81	72	54	3739	3409	4172	850	994	949	787	715	486	199	310	261	1719	1596	1593
IBL27_RS07535	NZ_CP061071.1	1541257	1541889	-	633	gmk	NA	protein_coding	2216	2029	2773	1238	1067	1111	905	770	669	5655	5172	5902	1966	1880	1905	1793	1670	1359	1053	1288	1118	3799	3381	3939
IBL27_RS07540	NZ_CP061071.1	1542339	1543946	-	1608	NA	NA	protein_coding	2342	2174	2617	949	1351	667	384	141	184	8025	8415	9031	1939	2253	2214	1443	1490	1164	643	990	516	8428	7302	7451
IBL27_RS07545	NZ_CP061071.1	1544091	1544573	+	483	NA	NA	protein_coding	3221	3004	2929	2801	3295	2726	4555	2786	2763	2381	2868	2617	2160	2914	2731	2486	2535	2258	1929	4010	2352	4213	3204	3410
IBL27_RS07550	NZ_CP061071.1	1544734	1546374	-	1641	NA	NA	protein_coding	25471	16692	21837	4888	5872	6147	288	154	222	67837	77790	86658	15048	16006	17132	7178	6146	5057	1831	2626	1744	45458	28644	35879
IBL27_RS07555	NZ_CP061071.1	1546390	1547544	-	1155	NA	NA	protein_coding	4408	3656	5055	2094	2180	2192	1651	1105	1012	12853	14637	16715	3963	3603	4020	2506	2282	2093	1538	1760	1479	9155	6096	7387
IBL27_RS07560	NZ_CP061071.1	1547602	1547976	-	375	rnpB	NA	RNase_P_RNA	422444	434787	489314	417280	472840	378535	334783	345674	412671	699344	586325	717599	590392	396301	468429	674939	445309	423174	623067	448057	409357	395918	466028	501522
IBL27_RS07565	NZ_CP061071.1	1547994	1548332	-	339	gpsB	NA	protein_coding	6088	5929	5987	9670	9833	8898	15321	10081	10235	9027	8649	10252	6150	7593	8534	10101	9298	8902	10492	10886	9981	8224	6447	7023
IBL27_RS07570	NZ_CP061071.1	1548438	1548959	-	522	NA	NA	protein_coding	274	101	171	18	25	200	0	0	0	506	442	697	124	95	154	50	55	40	8	14	7	615	175	322
IBL27_RS07575	NZ_CP061071.1	1549039	1549632	+	594	recU	NA	protein_coding	606	690	938	938	1033	924	1441	1083	1019	959	925	1008	620	788	776	839	772	752	752	1249	919	997	858	685
IBL27_RS07580	NZ_CP061071.1	1549625	1551856	+	2232	pbp1a	NA	protein_coding	1757	1156	1515	460	437	488	177	144	201	3385	3635	4132	949	1068	934	724	599	500	414	314	314	4619	3436	4017
IBL27_RS07585	NZ_CP061071.1	1551972	1553306	-	1335	pepC	NA	protein_coding	12234	10942	12197	13666	15983	14202	21447	12934	14131	12929	12327	13774	10953	14736	16193	16121	13880	13572	14227	21345	15360	14101	13573	12437
IBL27_RS07590	NZ_CP061071.1	1553419	1554243	-	825	nadE	NA	protein_coding	342	305	508	120	160	119	85	23	3	806	702	795	232	83	153	153	100	75	12	56	56	909	689	569
IBL27_RS07595	NZ_CP061071.1	1554240	1555700	-	1461	NA	NA	protein_coding	1371	917	1066	1124	966	889	1300	847	802	1327	1399	1543	771	897	833	967	925	736	926	1117	1090	1773	1275	1222
IBL27_RS07600	NZ_CP061071.1	1556164	1557078	-	915	trxB	NA	protein_coding	5162	3590	4224	4048	4926	3779	5889	3318	3827	4450	4374	5296	2971	4117	3924	4630	4398	3920	4156	5540	4581	4852	4142	3863
IBL27_RS07605	NZ_CP061071.1	1557141	1557365	-	225	NA	NA	protein_coding	113	109	96	5	16	85	0	0	0	180	193	190	14	61	63	33	51	23	16	13	0	213	70	184
IBL27_RS07610	NZ_CP061071.1	1557414	1558157	-	744	NA	NA	protein_coding	818	907	1136	374	376	290	132	175	224	2125	2053	2298	493	501	652	284	369	248	185	227	299	2244	1388	1647
IBL27_RS07615	NZ_CP061071.1	1558157	1558960	-	804	NA	NA	protein_coding	1078	870	904	314	316	261	112	46	75	1870	2038	2733	286	506	639	239	322	182	135	205	201	2310	1424	1860
IBL27_RS07620	NZ_CP061071.1	1558983	1559804	-	822	NA	NA	protein_coding	882	728	807	184	184	262	0	0	0	1395	1406	2194	270	295	584	134	263	79	5	24	43	1932	800	1720
IBL27_RS07625	NZ_CP061071.1	1560045	1561388	-	1344	NA	NA	protein_coding	4234	3807	4060	2628	3287	2692	3218	1816	1696	8401	9052	10401	2558	3070	3431	2523	2580	2774	2004	2546	1857	9663	7072	8076
IBL27_RS07630	NZ_CP061071.1	1561508	1561745	-	238	NA	NA	pseudogene	180	161	154	5	19	41	0	0	0	247	230	314	59	58	95	52	21	34	7	2	0	245	60	194
IBL27_RS07635	NZ_CP061071.1	1561779	1562798	-	1020	NA	NA	protein_coding	2153	1798	1934	354	303	678	56	8	29	3747	4226	5376	1016	999	1059	421	400	297	89	139	169	3153	1051	2521
IBL27_RS07640	NZ_CP061071.1	1562800	1565049	-	2250	pbp2x	NA	protein_coding	2631	2918	3389	702	826	539	24	2	14	6092	7073	7459	1497	1547	1431	686	496	520	232	240	191	3535	3148	3184
IBL27_RS07645	NZ_CP061071.1	1565053	1565376	-	324	ftsL	NA	protein_coding	151	140	182	29	29	46	0	0	0	269	288	375	68	42	124	30	27	23	7	19	4	168	97	141
IBL27_RS07650	NZ_CP061071.1	1565386	1566336	-	951	rsmH	NA	protein_coding	976	706	812	153	334	147	57	64	118	1720	1696	1692	456	400	581	254	253	249	141	158	99	685	534	620
IBL27_RS07655	NZ_CP061071.1	1566640	1567890	-	1251	NA	NA	protein_coding	1207	733	1341	370	257	259	0	0	2	2719	3007	3014	567	516	511	271	279	199	117	108	68	5923	4251	4660
IBL27_RS07660	NZ_CP061071.1	1567894	1568694	-	801	proB	NA	protein_coding	188	129	245	43	22	66	0	0	0	421	463	386	62	50	154	33	75	17	21	8	12	946	757	649
IBL27_RS07665	NZ_CP061071.1	1569192	1569572	-	381	NA	NA	protein_coding	2434	2091	2887	477	533	505	0	0	8	7961	8313	9237	1765	1576	1668	1112	823	687	192	349	173	8456	6626	7403
IBL27_RS07670	NZ_CP061071.1	1569696	1569950	-	255	NA	NA	protein_coding	1147	1057	1001	174	219	219	0	0	0	2319	2857	3378	548	416	620	228	202	170	51	70	74	2982	1697	1755
IBL27_RS07675	NZ_CP061071.1	1570057	1572096	-	2040	NA	NA	protein_coding	3476	2570	3359	888	1019	795	447	359	322	6114	8010	8137	1536	1632	1796	931	851	524	429	688	472	8583	5855	7097
IBL27_RS07680	NZ_CP061071.1	1572099	1573016	-	918	glyQ	NA	protein_coding	1196	772	977	491	444	525	727	304	313	1828	2158	2351	519	682	761	587	502	397	325	438	412	2816	2219	2140
IBL27_RS07685	NZ_CP061071.1	1573467	1573877	-	411	NA	NA	protein_coding	2858	2187	2684	675	708	549	0	15	0	5466	6192	6603	1042	965	1164	276	274	174	87	70	48	11465	9638	10103
IBL27_RS07690	NZ_CP061071.1	1573870	1574328	-	459	NA	NA	protein_coding	1976	1922	2047	442	688	445	0	15	0	4032	4767	4608	699	757	765	160	163	106	78	66	84	8817	7362	8189
IBL27_RS07695	NZ_CP061071.1	1574325	1574741	-	417	NA	NA	protein_coding	1568	1443	1801	363	655	408	0	2	4	3948	4438	4543	636	741	766	152	168	144	40	60	50	6898	6160	6436
IBL27_RS07700	NZ_CP061071.1	1574858	1575469	-	612	NA	NA	protein_coding	199	116	27	39	0	13	0	0	0	96	120	198	27	6	24	3	12	24	0	0	0	248	62	355
IBL27_RS07705	NZ_CP061071.1	1575751	1580052	+	4302	NA	NA	protein_coding	797	670	965	121	123	201	0	4	6	1510	1760	1822	437	254	343	62	95	67	51	38	78	3124	2423	2137
IBL27_RS07710	NZ_CP061071.1	1580186	1581364	-	1179	nagA	NA	protein_coding	1595	1080	1274	344	266	289	28	6	54	3080	2800	3060	594	521	608	316	385	275	138	76	62	4483	3433	3579
IBL27_RS07715	NZ_CP061071.1	1581685	1582083	-	399	NA	NA	protein_coding	318	97	195	35	43	29	0	0	0	519	553	787	129	88	128	61	43	45	32	27	12	260	219	287
IBL27_RS07720	NZ_CP061071.1	1582097	1582555	-	459	NA	NA	protein_coding	355	149	294	41	30	72	0	0	0	516	576	635	118	117	132	36	51	35	29	1	1	472	375	361
IBL27_RS07725	NZ_CP061071.1	1582569	1583426	-	858	NA	NA	protein_coding	869	447	723	146	148	128	0	2	0	1188	1403	1407	217	285	238	102	145	91	13	55	25	1101	497	922
IBL27_RS07730	NZ_CP061071.1	1583427	1584293	-	867	NA	NA	protein_coding	657	468	865	124	101	199	0	2	0	1314	1150	1508	253	334	267	92	94	68	57	67	30	676	374	547
IBL27_RS07735	NZ_CP061071.1	1584648	1585139	+	492	NA	NA	protein_coding	233	285	301	72	16	108	0	0	0	649	779	890	187	124	135	60	45	18	10	30	26	236	115	301
IBL27_RS07740	NZ_CP061071.1	1585245	1586072	-	828	NA	NA	protein_coding	5877	4396	5292	1060	1438	1572	0	0	0	9967	10589	12799	2338	1968	2763	1422	1439	1257	344	226	329	3903	2625	3397
IBL27_RS07745	NZ_CP061071.1	1586312	1586515	-	204	copZ	NA	protein_coding	2307	1584	1563	387	290	521	0	0	0	2467	2676	3650	611	583	634	251	233	284	73	61	48	3995	1863	3330
IBL27_RS07750	NZ_CP061071.1	1586528	1588756	-	2229	NA	NA	protein_coding	23450	19331	23886	7935	8591	7903	5335	2972	2945	33541	39174	41487	9369	10755	11258	6430	5276	4907	3447	4091	3728	54549	37720	41726
IBL27_RS07755	NZ_CP061071.1	1588753	1589196	-	444	NA	NA	protein_coding	770	495	857	293	128	143	5	0	0	881	708	1131	181	292	225	123	171	142	16	68	19	1592	1606	1681
IBL27_RS07760	NZ_CP061071.1	1589587	1589793	-	207	NA	NA	protein_coding	157	63	96	35	10	16	0	0	0	174	205	306	27	14	64	14	0	28	4	4	2	272	96	262
IBL27_RS07765	NZ_CP061071.1	1590273	1590623	-	351	rbfA	NA	protein_coding	2349	1591	1915	1278	1208	1641	1818	1270	1522	4265	4445	4879	1427	1708	2083	1232	1430	1347	1046	1717	1104	4473	2368	3439
IBL27_RS07770	NZ_CP061071.1	1590857	1593607	-	2751	infB	NA	protein_coding	31553	25715	30954	20040	23693	19734	26589	15968	16417	65322	68133	73170	22907	27500	26956	20323	19508	17382	18382	25112	18070	66480	57151	56324
IBL27_RS07775	NZ_CP061071.1	1593628	1593930	-	303	NA	NA	protein_coding	1096	910	884	1059	1130	1140	2163	1353	1458	1356	1530	1906	1044	1167	1480	1082	1145	1071	1146	1568	1199	1411	1025	1096
IBL27_RS07780	NZ_CP061071.1	1593923	1594219	-	297	NA	NA	protein_coding	625	659	562	729	716	855	1145	810	712	909	1090	1234	644	668	906	776	659	673	737	786	692	951	568	774
IBL27_RS07785	NZ_CP061071.1	1594237	1595430	-	1194	nusA	NA	protein_coding	1939	1533	1866	1297	1735	1390	1714	1583	1183	3716	3855	4213	1338	1511	1570	1546	1249	1368	1246	1538	1229	4072	3334	3851
IBL27_RS07790	NZ_CP061071.1	1595466	1595957	-	492	rimP	NA	protein_coding	101	149	225	147	172	180	159	140	106	486	377	428	247	205	211	199	189	186	146	159	143	439	372	498
IBL27_RS07795	NZ_CP061071.1	1596064	1596150	-	87	NA	NA	tRNA	5	0	0	0	0	21	0	0	14	11	20	19	2	1	3	5	5	2	0	5	3	20	3	0
IBL27_RS07800	NZ_CP061071.1	1596229	1596864	-	636	trmB	NA	protein_coding	307	188	286	71	173	139	6	0	0	719	703	893	237	189	287	187	97	106	26	69	51	1483	681	1164
IBL27_RS07805	NZ_CP061071.1	1596874	1597656	-	783	NA	NA	protein_coding	260	242	236	89	64	84	6	0	12	300	428	489	103	91	172	59	97	55	30	13	17	682	437	687
IBL27_RS07810	NZ_CP061071.1	1597715	1598749	-	1035	NA	NA	protein_coding	266	212	184	74	71	283	70	72	120	217	325	247	141	168	246	125	251	216	130	150	297	372	83	354
IBL27_RS07815	NZ_CP061071.1	1598752	1599477	-	726	NA	NA	protein_coding	376	443	288	310	307	337	382	205	388	318	382	459	243	323	309	262	210	217	245	290	209	657	378	551
IBL27_RS07820	NZ_CP061071.1	1599542	1599961	+	420	NA	NA	protein_coding	259	289	188	51	82	84	0	0	0	360	378	606	97	151	80	62	70	35	26	14	9	801	573	670
IBL27_RS07825	NZ_CP061071.1	1599958	1600251	+	294	NA	NA	protein_coding	841	501	641	110	142	197	0	0	0	1564	1615	2015	383	416	322	156	180	105	47	47	50	1340	745	975
IBL27_RS07830	NZ_CP061071.1	1600421	1601641	-	1221	NA	NA	protein_coding	542	292	508	426	448	566	843	656	522	726	573	822	598	599	646	536	684	531	368	705	525	584	522	530
IBL27_RS07835	NZ_CP061071.1	1601971	1602414	-	444	tsaE	NA	protein_coding	42	45	22	94	8	13	0	0	6	125	83	61	15	30	38	33	15	5	0	9	4	29	39	115
IBL27_RS07840	NZ_CP061071.1	1602542	1603972	-	1431	NA	NA	protein_coding	556	450	556	48	104	218	0	0	0	797	1018	1206	180	276	266	56	111	71	19	6	17	1483	1061	1371
IBL27_RS07845	NZ_CP061071.1	1604042	1604641	-	600	NA	NA	protein_coding	28	23	9	17	2	46	2	0	0	100	117	192	20	29	15	39	0	2	8	0	5	145	60	79
IBL27_RS07850	NZ_CP061071.1	1604950	1605762	+	813	NA	NA	protein_coding	250	100	120	25	97	48	0	4	0	389	618	791	139	111	92	66	77	116	13	32	10	623	195	365
IBL27_RS07855	NZ_CP061071.1	1605878	1606285	+	408	NA	NA	protein_coding	324	326	269	15	19	75	0	0	0	750	634	1112	253	177	241	198	151	125	23	8	34	830	300	814
IBL27_RS07860	NZ_CP061071.1	1606298	1606621	+	324	NA	NA	protein_coding	335	260	245	27	38	59	0	0	0	392	486	541	90	63	143	60	72	50	5	19	11	459	303	645
IBL27_RS07865	NZ_CP061071.1	1606627	1607739	-	1113	dinB	NA	protein_coding	1627	1278	1365	559	609	526	575	453	446	2168	2538	2860	674	888	997	934	710	652	723	559	653	3221	2302	3099
IBL27_RS07870	NZ_CP061071.1	1607962	1610289	+	2328	pflB	NA	protein_coding	163531	151007	164289	221842	270895	206222	367687	215010	230857	165581	165062	182539	172699	222229	236137	242551	213515	210481	231679	341574	248771	196552	187042	167889
IBL27_RS07875	NZ_CP061071.1	1610454	1610894	+	441	NA	NA	protein_coding	2306	1179	1905	309	363	360	0	0	0	3306	3561	3873	580	622	546	291	292	207	65	66	41	2798	1905	2299
IBL27_RS07880	NZ_CP061071.1	1611028	1611978	-	951	NA	NA	protein_coding	2914	2499	3324	338	635	493	2	2	2	4184	4990	6004	1014	1020	1046	394	508	263	136	165	196	4237	2485	3115
IBL27_RS07885	NZ_CP061071.1	1611975	1612733	-	759	NA	NA	protein_coding	1803	1133	1298	259	218	414	0	2	12	2129	2237	2780	360	298	455	232	245	140	55	32	59	3105	1273	2267
IBL27_RS07890	NZ_CP061071.1	1612906	1613775	-	870	NA	NA	protein_coding	243	238	160	50	150	28	89	112	48	410	454	549	148	144	136	133	106	112	84	22	56	589	490	525
IBL27_RS07895	NZ_CP061071.1	1613890	1616166	+	2277	NA	NA	protein_coding	2251	1551	3279	384	663	649	4	54	16	5776	6865	7251	1105	1293	1313	608	582	497	145	161	191	5923	4490	5523
IBL27_RS07900	NZ_CP061071.1	1616727	1618556	-	1830	NA	NA	pseudogene	80	53	136	2	7	40	0	0	0	192	268	191	38	52	41	13	23	4	31	6	2	0	0	0
IBL27_RS07905	NZ_CP061071.1	1618566	1620791	-	2226	NA	NA	protein_coding	50	78	106	36	21	29	0	11	7	183	170	247	20	63	33	12	31	21	10	6	10	0	0	0
IBL27_RS07910	NZ_CP061071.1	1620788	1622470	-	1683	NA	NA	protein_coding	214	94	91	620	474	768	744	918	988	305	189	247	345	439	637	1018	1173	937	1266	863	1407	64	75	71
IBL27_RS07915	NZ_CP061071.1	1622996	1623310	+	315	NA	NA	protein_coding	56	29	41	0	25	0	0	0	0	38	94	123	2	9	12	0	3	3	0	7	0	0	0	0
IBL27_RS07920	NZ_CP061071.1	1623310	1624323	+	1014	NA	NA	protein_coding	80	46	87	6	4	48	0	0	0	175	197	251	31	48	76	2	14	23	0	12	0	20	0	0
IBL27_RS07925	NZ_CP061071.1	1624390	1625495	+	1106	NA	NA	protein_coding	462	426	492	116	101	98	0	4	0	902	1114	1376	183	183	230	86	134	92	36	32	28	0	0	0
IBL27_RS07930	NZ_CP061071.1	1625760	1626988	+	1229	NA	NA	pseudogene	5160	6193	5456	10248	11671	10255	18732	10661	11970	7795	6367	6551	8177	9885	11888	9161	9857	8572	9364	15095	10192	5336	6002	5814
IBL27_RS07935	NZ_CP061071.1	1627599	1628267	-	669	NA	NA	protein_coding	515	276	210	0	16	115	0	0	0	416	359	783	97	94	222	57	93	18	12	4	34	0	0	0
IBL27_RS07940	NZ_CP061071.1	1628272	1628991	-	720	NA	NA	protein_coding	208	193	117	40	39	44	2	0	0	438	460	612	131	85	207	44	78	17	7	8	23	0	0	0
IBL27_RS07945	NZ_CP061071.1	1628978	1630087	-	1110	fabD	NA	protein_coding	588	306	347	100	44	97	0	0	8	846	924	1172	156	142	314	80	125	34	5	10	18	0	0	0
IBL27_RS07950	NZ_CP061071.1	1630166	1632397	-	2232	NA	NA	protein_coding	575	326	320	104	20	262	0	0	2	635	831	1147	131	243	318	124	101	81	27	22	42	0	0	0
IBL27_RS07955	NZ_CP061071.1	1632522	1634237	-	1716	NA	NA	protein_coding	331	216	251	12	24	92	0	0	4	548	656	996	141	218	241	81	83	69	22	9	36	0	0	0
IBL27_RS07960	NZ_CP061071.1	1634640	1635170	+	531	NA	NA	protein_coding	0	9	4	0	0	0	0	0	0	33	5	27	0	1	0	2	0	0	0	6	0	0	0	0
IBL27_RS07965	NZ_CP061071.1	1635163	1635417	+	255	NA	NA	protein_coding	0	3	9	0	0	0	0	0	0	11	6	6	1	0	0	0	0	0	0	0	0	0	0	0
IBL27_RS07970	NZ_CP061071.1	1635414	1636565	+	1152	NA	NA	protein_coding	503	404	563	1407	1419	927	1571	1430	1550	857	719	906	1058	1248	1307	1997	1845	1978	2550	1990	2233	163	248	144
IBL27_RS07975	NZ_CP061071.1	1636643	1636942	+	300	NA	NA	protein_coding	1123	1168	1261	4331	4726	3825	5856	5085	5668	1482	1265	1687	3078	3880	4053	6217	5802	6172	7568	6458	7188	3065	2431	2935
IBL27_RS07980	NZ_CP061071.1	1637062	1637577	-	516	NA	NA	protein_coding	3726	3402	3687	7476	7889	5403	10878	7359	8005	5605	5540	7303	5667	7140	7318	9828	8474	8595	10869	10526	9895	5151	5246	4526
IBL27_RS07985	NZ_CP061071.1	1637712	1638884	+	1173	NA	NA	protein_coding	296	410	335	67	164	80	127	24	37	665	828	610	90	218	259	147	180	114	59	106	90	949	605	521
IBL27_RS07990	NZ_CP061071.1	1639048	1639473	+	426	NA	NA	protein_coding	480	468	381	60	33	48	2	0	0	747	748	726	135	183	97	77	106	55	32	20	18	994	700	934
IBL27_RS07995	NZ_CP061071.1	1639569	1639892	-	324	NA	NA	protein_coding	212	92	199	27	16	37	0	0	0	219	336	386	51	54	88	57	20	32	4	0	3	242	136	339
IBL27_RS08000	NZ_CP061071.1	1639882	1640580	-	699	NA	NA	protein_coding	494	252	507	121	50	99	0	4	0	767	882	1045	124	177	220	107	65	102	12	22	8	873	422	666
IBL27_RS08005	NZ_CP061071.1	1640659	1641669	-	1011	tsaD	NA	protein_coding	624	409	716	703	715	643	971	568	649	1264	1236	1442	531	689	738	358	524	464	467	695	521	1324	1181	1175
IBL27_RS08010	NZ_CP061071.1	1641684	1642118	-	435	rimI	NA	protein_coding	146	125	100	36	0	40	0	0	0	281	334	335	33	37	33	12	39	22	16	2	1	238	155	188
IBL27_RS08015	NZ_CP061071.1	1642118	1642804	-	687	tsaB	NA	protein_coding	234	240	265	391	189	342	560	390	266	486	624	626	238	425	350	276	279	355	365	524	302	520	403	555
IBL27_RS08020	NZ_CP061071.1	1642815	1643273	-	459	NA	NA	protein_coding	72	18	80	33	6	6	0	0	0	93	82	269	19	11	55	18	23	7	6	4	0	103	138	55
IBL27_RS08025	NZ_CP061071.1	1643447	1644493	+	1047	NA	NA	protein_coding	181	111	248	25	72	11	0	0	0	394	474	435	56	60	108	45	28	31	10	20	0	14	66	108
IBL27_RS08030	NZ_CP061071.1	1644514	1645482	+	969	NA	NA	protein_coding	56	190	272	40	8	37	0	0	2	403	362	443	77	127	126	39	18	21	4	12	7	97	122	134
IBL27_RS08035	NZ_CP061071.1	1645590	1645955	-	366	NA	NA	protein_coding	29	3	20	0	0	4	0	0	0	22	42	55	15	4	28	0	4	9	2	0	4	90	30	113
IBL27_RS08040	NZ_CP061071.1	1646000	1646713	-	714	NA	NA	protein_coding	36	26	20	2	3	5	2	0	0	100	117	191	11	37	56	8	4	35	4	24	2	77	62	51
IBL27_RS08045	NZ_CP061071.1	1646706	1647551	-	846	NA	NA	protein_coding	74	6	74	6	0	9	0	0	6	54	62	124	22	4	39	6	7	1	11	0	3	131	114	89
IBL27_RS08050	NZ_CP061071.1	1648028	1648258	+	231	NA	NA	protein_coding	151	87	149	73	71	59	154	46	40	191	196	213	59	115	119	128	135	74	120	126	74	503	334	390
IBL27_RS08055	NZ_CP061071.1	1648260	1649942	+	1683	NA	NA	protein_coding	5163	4941	5682	4538	5062	3975	7688	3569	3481	9100	9512	9519	3919	5292	5223	4514	4147	3782	4017	6101	4382	16751	14183	13509
IBL27_RS08060	NZ_CP061071.1	1650128	1650763	-	636	NA	NA	protein_coding	3399	2716	2669	503	629	778	12	12	8	6199	6399	6942	1568	1217	1221	475	375	289	185	132	85	3596	2962	2945
IBL27_RS08065	NZ_CP061071.1	1650911	1652347	-	1437	NA	NA	protein_coding	8723	7277	9187	2019	2301	1605	0	0	0	16340	19308	21715	3394	3728	3477	899	840	766	299	311	159	10468	8468	9249
IBL27_RS08070	NZ_CP061071.1	1652349	1656866	-	4518	gltB	NA	protein_coding	26454	22165	29962	6361	6401	6507	70	5	14	44676	51316	57653	10205	9557	9928	2786	2488	2053	698	750	593	41069	31545	31620
IBL27_RS08075	NZ_CP061071.1	1657026	1658372	-	1347	glnA	NA	protein_coding	54264	48607	53873	33324	39035	34163	44494	28683	29302	59299	64608	72678	28965	32431	35106	29887	27966	27151	27364	41854	28597	100694	75176	81393
IBL27_RS08080	NZ_CP061071.1	1658412	1658783	-	372	NA	NA	protein_coding	9515	8405	10624	9433	9842	8908	12288	8124	9052	14606	14759	16413	8272	9705	10206	8090	7082	7189	6492	10963	6501	20006	17563	16845
IBL27_RS08085	NZ_CP061071.1	1658865	1659383	-	519	NA	NA	protein_coding	513	374	448	117	46	189	82	28	107	385	509	798	206	171	298	154	138	89	41	107	77	810	188	468
IBL27_RS08090	NZ_CP061071.1	1659777	1660973	-	1197	NA	NA	protein_coding	56222	52632	56240	60824	70287	56849	99360	59482	59911	62774	67885	73331	47694	61825	65378	66695	58186	56988	61190	92535	67374	75718	69044	64270
IBL27_RS08095	NZ_CP061071.1	1661377	1662390	-	1014	gap	NA	protein_coding	730595	702094	753255	837207	1008806	797284	1345579	803613	855068	821052	856164	928051	672799	792905	877631	817717	726169	704059	742840	1085352	776622	839347	862274	758721
IBL27_RS08100	NZ_CP061071.1	1662688	1664769	-	2082	fusA	NA	protein_coding	104359	98959	106094	130634	153577	123803	197949	115783	124670	132027	133718	145783	100994	126935	140741	132168	118288	118144	126765	175807	134487	125217	123844	110050
IBL27_RS08105	NZ_CP061071.1	1664938	1665408	-	471	rpsG	NA	protein_coding	22191	20521	21938	25616	30880	25317	34943	20527	23774	30672	33223	34052	21411	25779	29554	27255	23930	24547	25618	32454	26116	26419	28228	25383
IBL27_RS08110	NZ_CP061071.1	1665426	1665839	-	414	rpsL	NA	protein_coding	14893	13603	15158	18951	21777	17831	26592	16901	16892	21645	22301	23834	15576	20613	21943	21820	19188	18837	21502	26176	22976	20163	20179	18114
IBL27_RS08115	NZ_CP061071.1	1666100	1666915	-	816	purR	NA	protein_coding	4645	2899	3680	1334	1464	1291	971	607	573	11793	13335	14145	2312	2598	3351	1426	1371	1062	794	976	666	9434	6599	8690
IBL27_RS08120	NZ_CP061071.1	1666983	1667951	-	969	NA	NA	protein_coding	2267	2206	2333	4136	4303	3591	6375	3545	3703	3591	3214	3256	3019	3595	4053	3201	3020	3374	2898	5073	3329	3606	3059	2976
IBL27_RS08125	NZ_CP061071.1	1667941	1669215	-	1275	rmuC	NA	protein_coding	607	474	549	417	383	402	505	445	428	983	969	865	388	424	467	428	411	461	280	495	291	1384	1025	1142
IBL27_RS08130	NZ_CP061071.1	1669222	1669854	-	633	NA	NA	protein_coding	208	90	241	6	8	22	0	6	0	172	360	323	43	65	37	59	21	30	14	23	4	393	213	341
IBL27_RS08135	NZ_CP061071.1	1669847	1670506	-	660	NA	NA	protein_coding	102	119	207	38	54	43	12	11	8	153	237	259	86	51	63	36	43	23	29	26	20	502	207	419
IBL27_RS08140	NZ_CP061071.1	1670514	1671386	-	873	rsgA	NA	protein_coding	107	52	69	14	20	31	4	13	33	189	190	335	38	56	66	24	70	92	27	57	27	655	267	450
IBL27_RS08145	NZ_CP061071.1	1671493	1671575	+	83	NA	NA	tRNA	11	10	27	1	9	10	86	29	48	34	35	31	11	17	7	39	6	13	11	24	22	64	30	13
IBL27_RS08150	NZ_CP061071.1	1671738	1671826	+	89	NA	NA	tRNA	9	43	0	7	12	9	18	13	16	11	20	14	3	8	15	3	11	4	4	18	5	14	40	5
IBL27_RS08155	NZ_CP061071.1	1671930	1672334	-	405	NA	NA	protein_coding	1190	1019	1214	250	245	162	0	4	0	2593	2679	2951	582	476	647	113	213	110	31	105	47	1350	1007	908
IBL27_RS08160	NZ_CP061071.1	1672344	1673219	-	876	rsmA	NA	protein_coding	3241	2954	4132	1395	1253	947	406	426	338	7285	9064	9486	1908	2144	2066	1241	1009	803	688	803	620	4262	3723	3088
IBL27_RS08165	NZ_CP061071.1	1673241	1673618	-	378	NA	NA	protein_coding	449	325	444	53	74	33	0	0	0	744	869	1118	234	185	254	67	77	81	13	28	16	0	0	0
IBL27_RS08170	NZ_CP061071.1	1673753	1674367	-	615	NA	NA	protein_coding	335	419	551	86	164	63	0	0	0	974	1242	1089	176	218	220	69	78	40	42	19	58	786	511	522
IBL27_RS08175	NZ_CP061071.1	1674468	1674782	+	315	NA	NA	protein_coding	259	208	247	11	34	38	1	0	0	503	400	532	71	71	124	47	32	25	2	16	5	187	200	158
IBL27_RS08180	NZ_CP061071.1	1674787	1675090	-	304	NA	NA	pseudogene	231	158	199	31	45	37	0	0	0	366	360	531	66	91	126	22	6	47	0	3	8	185	215	230
IBL27_RS08185	NZ_CP061071.1	1675137	1675658	-	522	NA	NA	protein_coding	419	283	309	109	177	116	0	0	2	1016	971	1184	194	243	192	88	45	87	18	22	18	687	444	764
IBL27_RS08190	NZ_CP061071.1	1675933	1676505	-	573	rnmV	NA	protein_coding	638	555	758	217	311	163	97	68	29	1233	1672	1705	289	312	333	121	141	118	74	75	76	966	705	990
IBL27_RS08195	NZ_CP061071.1	1676739	1677515	-	777	NA	NA	protein_coding	628	535	770	225	510	346	394	269	425	1219	1069	1071	494	528	488	381	255	269	284	391	306	911	779	1275
IBL27_RS08200	NZ_CP061071.1	1677815	1677949	-	135	rpmH	NA	protein_coding	644	577	709	579	542	639	839	734	646	1011	916	1156	535	716	764	624	665	709	564	756	753	1362	883	1228
IBL27_RS08205	NZ_CP061071.1	1678172	1678774	-	603	NA	NA	protein_coding	947	475	708	89	135	282	2	8	2	1549	1967	2179	360	439	624	312	276	224	72	34	62	3267	1530	2540
IBL27_RS08210	NZ_CP061071.1	1678882	1679850	-	969	NA	NA	protein_coding	752	502	394	190	167	248	29	48	40	1595	1881	1918	324	494	463	300	391	205	207	123	108	3160	1937	2483
IBL27_RS08215	NZ_CP061071.1	1679863	1680678	-	816	yidC1	NA	protein_coding	185	103	138	44	53	71	2	12	4	349	337	423	52	113	92	45	69	62	22	26	23	696	431	599
IBL27_RS08220	NZ_CP061071.1	1680662	1681021	-	360	rnpA	NA	protein_coding	26	19	19	0	4	8	0	7	8	90	118	66	16	15	23	56	45	14	0	6	0	295	153	168
IBL27_RS08225	NZ_CP061071.1	1681116	1682498	-	1383	argH	NA	protein_coding	346	449	684	741	650	693	958	826	800	811	787	967	712	711	821	554	557	592	617	887	710	1804	1862	1498
IBL27_RS08230	NZ_CP061071.1	1682841	1684031	-	1191	NA	NA	protein_coding	1364	1386	1153	1815	1796	1676	3363	1867	2308	2248	2304	2586	1524	1748	2241	1774	1703	1534	1593	2244	1762	8829	7198	7947
IBL27_RS08235	NZ_CP061071.1	1684228	1685463	-	1236	NA	NA	protein_coding	2852	2184	2694	387	488	699	0	0	0	7399	7802	9677	1585	1760	1932	1150	1267	763	243	204	305	7830	4843	6692
IBL27_RS08240	NZ_CP061071.1	1685612	1686160	-	549	NA	NA	protein_coding	490	330	371	43	101	124	0	0	0	669	858	896	174	126	160	102	67	42	18	2	14	750	329	683
IBL27_RS08245	NZ_CP061071.1	1686227	1686751	-	525	NA	NA	protein_coding	357	226	411	46	6	79	0	0	0	828	855	982	232	107	206	46	76	31	13	6	16	759	487	620
IBL27_RS08250	NZ_CP061071.1	1686867	1688324	-	1458	NA	NA	protein_coding	6674	7091	7197	9828	10310	9078	15868	10377	10733	7599	7426	8109	7506	8945	10269	9649	8894	8679	9478	14127	9499	8187	8147	6520
IBL27_RS08255	NZ_CP061071.1	1688608	1689321	-	714	NA	NA	protein_coding	906	404	641	128	59	215	4	6	4	1608	1671	2148	295	423	236	134	163	112	78	91	62	2108	959	1239
IBL27_RS08260	NZ_CP061071.1	1689510	1690004	-	495	NA	NA	protein_coding	539	385	473	97	144	239	37	77	43	776	1019	1207	209	210	260	114	155	169	58	86	76	1112	642	992
IBL27_RS08265	NZ_CP061071.1	1690094	1691494	-	1401	radA	NA	protein_coding	1631	1228	1373	666	979	669	742	409	298	1752	2293	2238	546	807	793	721	580	523	418	701	484	2590	1609	1919
IBL27_RS08270	NZ_CP061071.1	1691452	1691922	-	471	NA	NA	protein_coding	124	101	131	26	38	16	7	49	14	201	228	179	89	26	50	21	30	19	10	25	23	344	306	230
IBL27_RS08275	NZ_CP061071.1	1691932	1692375	-	444	NA	NA	protein_coding	194	223	126	94	157	125	87	101	36	284	234	322	108	75	121	108	115	70	56	85	68	561	451	457
IBL27_RS08280	NZ_CP061071.1	1692699	1693718	+	1020	NA	NA	protein_coding	675	526	589	184	260	240	175	78	174	1080	1112	1080	228	323	268	159	130	136	88	160	172	1661	1162	1269
IBL27_RS08285	NZ_CP061071.1	1693720	1694640	+	921	galU	NA	protein_coding	1353	1131	1193	1027	1140	877	1234	835	885	2466	2276	2863	1069	1102	1157	1060	1050	962	647	1089	912	3170	2718	2336
IBL27_RS08290	NZ_CP061071.1	1694662	1695333	-	672	NA	NA	protein_coding	193	204	249	32	21	156	0	2	2	491	725	823	130	114	185	97	63	34	14	18	12	639	383	540
IBL27_RS08295	NZ_CP061071.1	1695320	1695856	-	537	NA	NA	protein_coding	239	90	167	61	33	119	0	2	0	468	633	887	108	151	169	163	80	45	19	14	14	655	345	410
IBL27_RS08300	NZ_CP061071.1	1696191	1697321	-	1131	NA	NA	protein_coding	1058	618	1060	290	458	406	374	154	289	2431	2817	2941	661	652	664	300	270	224	166	250	169	5510	4294	4411
IBL27_RS08305	NZ_CP061071.1	1698077	1698775	-	699	dapD	NA	protein_coding	466	614	540	819	1086	808	1688	1122	1099	1022	840	988	538	1047	927	865	899	725	864	1196	878	969	1167	903
IBL27_RS08310	NZ_CP061071.1	1699010	1699210	-	201	NA	NA	protein_coding	34	15	31	2	11	9	0	0	0	87	91	122	34	16	20	16	2	2	0	0	0	190	65	150
IBL27_RS08315	NZ_CP061071.1	1699176	1699310	-	135	NA	NA	protein_coding	1	27	11	0	0	7	0	0	0	32	39	57	5	6	17	18	0	18	0	0	0	52	26	70
IBL27_RS08320	NZ_CP061071.1	1699418	1699783	-	366	NA	NA	protein_coding	129	110	84	25	22	34	0	0	0	223	190	234	32	16	36	22	24	31	4	15	18	286	122	197
IBL27_RS08325	NZ_CP061071.1	1699825	1700835	-	1011	NA	NA	protein_coding	360	210	266	119	186	228	243	134	277	410	532	573	179	251	343	161	186	99	157	182	186	657	669	570
IBL27_RS08330	NZ_CP061071.1	1700926	1701468	-	543	srlA	NA	protein_coding	114	93	139	62	111	98	95	10	84	191	156	235	23	76	107	69	97	37	8	20	51	439	176	333
IBL27_RS08335	NZ_CP061071.1	1701548	1702036	-	489	NA	NA	protein_coding	91	37	77	16	44	53	69	3	12	42	64	41	20	18	51	21	63	24	28	42	25	151	115	181
IBL27_RS08340	NZ_CP061071.1	1702036	1703901	-	1866	NA	NA	protein_coding	136	75	110	15	26	70	61	3	10	124	153	115	14	46	52	58	114	30	22	58	41	469	185	303
IBL27_RS08345	NZ_CP061071.1	1703923	1704723	-	801	NA	NA	protein_coding	75	88	55	62	2	26	107	26	55	114	76	77	40	19	30	38	19	26	8	50	42	185	245	169
IBL27_RS08350	NZ_CP061071.1	1704889	1706238	-	1350	NA	NA	protein_coding	6000	6337	6449	6465	8136	6224	11929	6411	7500	7766	8176	9067	5688	7161	7512	6269	6169	6071	6645	9134	6980	26573	21401	25023
IBL27_RS08355	NZ_CP061071.1	1706611	1707135	-	525	NA	NA	protein_coding	55	121	114	0	12	18	0	0	0	431	424	420	42	78	32	12	28	33	8	39	0	0	0	0
IBL27_RS08360	NZ_CP061071.1	1707359	1708069	-	711	NA	NA	protein_coding	264	141	280	14	65	57	0	0	0	535	511	867	98	74	149	52	48	52	21	7	9	701	215	642
IBL27_RS08365	NZ_CP061071.1	1708259	1709452	-	1194	metK	NA	protein_coding	2762	2248	2443	2566	3068	2809	4584	2469	2855	3242	3419	3625	2145	2500	2857	2408	2321	2331	1994	3822	2249	2460	2555	1886
IBL27_RS08370	NZ_CP061071.1	1709622	1710332	-	711	NA	NA	protein_coding	197	138	169	32	5	53	0	2	6	227	290	541	92	105	217	62	50	16	12	6	23	0	0	0
IBL27_RS08375	NZ_CP061071.1	1710372	1711049	-	678	NA	NA	protein_coding	236	119	184	29	30	76	0	0	2	320	469	714	100	100	127	61	101	24	4	8	41	0	0	0
IBL27_RS08380	NZ_CP061071.1	1711046	1712761	-	1716	NA	NA	protein_coding	839	334	403	33	166	278	0	6	2	800	1130	1304	173	303	503	146	210	80	16	44	54	0	0	0
IBL27_RS08385	NZ_CP061071.1	1712758	1713459	-	702	NA	NA	protein_coding	233	284	260	66	41	97	10	8	18	516	672	803	196	222	232	157	84	116	54	31	92	0	0	0
IBL27_RS08390	NZ_CP061071.1	1713489	1715117	-	1629	NA	NA	protein_coding	732	353	532	89	82	164	0	0	0	1150	1315	1491	278	318	274	95	46	124	49	21	44	0	0	0
IBL27_RS08395	NZ_CP061071.1	1715134	1716105	-	972	NA	NA	protein_coding	218	202	252	36	4	51	0	0	0	529	554	616	118	129	172	57	92	32	0	30	11	0	0	0
IBL27_RS08400	NZ_CP061071.1	1716144	1716887	-	744	NA	NA	protein_coding	194	48	51	6	0	2	0	0	0	279	170	375	30	36	163	43	61	54	2	0	28	0	0	0
IBL27_RS08405	NZ_CP061071.1	1716899	1717843	-	945	NA	NA	protein_coding	220	89	122	25	30	0	0	2	4	267	314	413	77	117	176	30	55	36	13	6	29	0	0	0
IBL27_RS08410	NZ_CP061071.1	1717893	1719059	-	1167	NA	NA	protein_coding	142	84	97	13	2	57	0	0	0	293	272	354	54	85	122	80	82	28	2	1	23	0	0	0
IBL27_RS08415	NZ_CP061071.1	1719067	1719858	-	792	NA	NA	protein_coding	141	126	122	0	46	32	0	0	0	336	335	378	33	61	112	76	36	41	16	22	58	0	0	0
IBL27_RS08420	NZ_CP061071.1	1719919	1724109	-	4191	NA	NA	protein_coding	389	215	374	14	60	119	0	8	0	783	818	924	118	254	237	107	88	162	2	24	26	0	0	0
IBL27_RS08425	NZ_CP061071.1	1724145	1726178	-	2034	NA	NA	protein_coding	139	155	236	76	52	31	4	10	0	447	515	562	93	141	201	38	50	43	30	46	14	0	0	0
IBL27_RS08430	NZ_CP061071.1	1726196	1735588	-	9393	NA	NA	protein_coding	794	402	625	136	93	101	0	0	12	1488	1384	1968	252	429	536	172	213	162	48	58	58	0	0	0
IBL27_RS08435	NZ_CP061071.1	1736859	1737755	-	897	NA	NA	protein_coding	6589	3713	4394	932	569	1972	0	8	0	13187	13849	20671	3568	3173	5251	1569	1619	1071	354	375	508	0	0	20
IBL27_RS08440	NZ_CP061071.1	1737829	1737926	-	98	ffs	NA	SRP_RNA	383	365	334	402	444	510	561	454	440	552	449	489	326	374	465	437	535	348	455	554	423	711	336	684
IBL27_RS08445	NZ_CP061071.1	1737954	1738517	-	564	NA	NA	protein_coding	500	328	462	38	97	165	0	0	0	819	937	1038	163	265	221	42	105	43	38	31	18	1461	847	1264
IBL27_RS08450	NZ_CP061071.1	1738514	1738984	-	471	tadA	NA	protein_coding	274	251	292	74	77	97	85	44	12	458	740	623	107	171	171	80	73	69	64	66	47	941	802	653
IBL27_RS08455	NZ_CP061071.1	1738984	1739760	-	777	NA	NA	protein_coding	487	272	272	129	27	131	0	0	0	762	892	1019	141	138	118	64	34	74	15	60	16	1373	1336	1122
IBL27_RS08460	NZ_CP061071.1	1739837	1740850	-	1014	NA	NA	protein_coding	276	203	96	25	46	77	64	34	88	443	242	580	121	148	118	75	91	59	60	60	46	584	413	397
IBL27_RS08465	NZ_CP061071.1	1741277	1741840	-	564	NA	NA	protein_coding	301	142	400	68	37	46	0	0	0	541	493	607	79	154	105	75	82	26	17	23	16	357	265	432
IBL27_RS08470	NZ_CP061071.1	1741840	1742982	-	1143	tgt	NA	protein_coding	657	384	379	115	212	104	205	49	86	1000	1149	1091	277	240	290	165	203	110	126	104	85	883	715	1024
IBL27_RS08475	NZ_CP061071.1	1743394	1743612	+	219	NA	NA	protein_coding	148	85	137	52	2	6	0	0	0	203	136	189	45	26	33	4	11	4	0	12	4	214	151	202
IBL27_RS08480	NZ_CP061071.1	1743805	1744233	-	429	NA	NA	protein_coding	756	903	1056	217	123	168	0	0	0	1624	2009	2575	389	324	366	178	167	123	27	62	26	2139	1627	2117
IBL27_RS08485	NZ_CP061071.1	1744326	1746962	-	2637	polA	NA	protein_coding	3338	2606	3903	2355	2770	2388	3034	1821	2239	5053	5507	5518	2080	2978	2923	2502	2090	2101	2477	3461	2332	6349	5353	5599
IBL27_RS08490	NZ_CP061071.1	1747064	1747303	-	240	NA	NA	protein_coding	4	24	0	0	1	0	0	0	0	4	8	0	3	10	4	0	0	0	0	0	0	17	17	0
IBL27_RS08495	NZ_CP061071.1	1747389	1747931	-	543	NA	NA	protein_coding	12	22	9	0	0	0	0	0	0	16	25	0	3	16	0	0	2	0	0	0	0	0	0	0
IBL27_RS08500	NZ_CP061071.1	1748042	1748782	+	741	NA	NA	protein_coding	595	436	754	157	135	80	0	0	0	1271	1387	1515	288	239	375	68	106	76	44	86	10	0	0	0
IBL27_RS08505	NZ_CP061071.1	1748828	1749784	-	957	NA	NA	protein_coding	180	16	0	0	35	0	0	0	0	71	106	139	22	21	12	3	8	0	2	0	0	27	39	32
IBL27_RS08510	NZ_CP061071.1	1749802	1750185	-	384	NA	NA	protein_coding	14	15	5	2	4	12	0	12	0	30	27	11	4	0	4	6	0	5	8	0	0	19	15	0
IBL27_RS08515	NZ_CP061071.1	1750185	1750637	-	453	NA	NA	protein_coding	17	17	33	0	1	24	0	0	0	28	28	37	6	5	2	8	0	0	0	0	0	0	0	2
IBL27_RS08520	NZ_CP061071.1	1750712	1751224	-	513	NA	NA	protein_coding	82	66	162	9	21	12	2	0	0	138	139	116	94	25	46	14	15	0	0	0	0	273	139	172
IBL27_RS08525	NZ_CP061071.1	1751466	1752434	-	969	NA	NA	protein_coding	103	45	73	9	26	17	0	0	0	197	231	211	56	93	31	6	22	6	0	2	1	375	99	137
IBL27_RS08530	NZ_CP061071.1	1752994	1754970	-	1977	tkt	NA	protein_coding	3838	3320	4249	1754	2258	1793	2090	1283	1405	5640	6741	6503	1950	2363	2271	1944	1477	1534	1354	2084	1512	6178	5185	5509
IBL27_RS08535	NZ_CP061071.1	1755344	1756435	-	1092	ulaG	NA	protein_coding	833	561	900	148	114	206	114	150	60	1284	1305	1599	411	396	317	143	170	166	198	116	162	1349	896	1258
IBL27_RS08540	NZ_CP061071.1	1757013	1758677	-	1665	NA	NA	protein_coding	1531	909	807	184	290	281	0	0	2	2308	2497	2602	624	565	689	372	242	237	48	96	64	2978	1910	2101
IBL27_RS08545	NZ_CP061071.1	1759046	1759948	-	903	NA	NA	protein_coding	9310	7235	8167	1697	1857	2131	0	2	14	21028	25053	26895	4487	4543	5838	2270	2074	1852	452	853	553	26467	14420	19711
IBL27_RS08550	NZ_CP061071.1	1759962	1762244	-	2283	NA	NA	protein_coding	4098	3490	4510	714	899	1078	0	7	0	9084	10540	11048	1646	1918	2030	788	810	533	198	277	114	14560	9627	9870
IBL27_RS08555	NZ_CP061071.1	1763507	1763785	-	279	NA	NA	protein_coding	6	20	17	8	2	20	0	0	0	26	37	82	3	11	7	0	0	4	0	0	2	75	38	103
IBL27_RS08560	NZ_CP061071.1	1764023	1764232	-	210	NA	NA	protein_coding	10	11	0	0	0	4	0	0	0	22	34	53	1	14	2	5	2	2	2	8	0	40	18	51
IBL27_RS08565	NZ_CP061071.1	1764717	1764878	-	162	NA	NA	protein_coding	41	41	18	9	6	0	0	0	0	127	125	160	17	24	20	6	21	21	9	4	3	409	389	449
IBL27_RS08570	NZ_CP061071.1	1764919	1765095	-	177	NA	NA	protein_coding	9	39	28	9	0	0	0	0	0	81	84	141	15	20	6	8	3	11	1	3	0	321	232	270
IBL27_RS08575	NZ_CP061071.1	1765145	1765552	-	408	NA	NA	protein_coding	87	49	113	2	12	14	0	0	2	162	111	223	41	27	12	35	39	20	13	10	12	72	29	41
IBL27_RS08580	NZ_CP061071.1	1765571	1765789	-	219	NA	NA	protein_coding	52	40	86	9	12	5	0	0	0	126	125	203	48	27	25	12	39	27	12	7	3	84	52	47
IBL27_RS08585	NZ_CP061071.1	1766070	1766345	-	276	NA	NA	protein_coding	75	37	78	12	39	0	0	0	0	147	167	178	54	20	43	43	25	33	7	4	0	177	110	136
IBL27_RS08590	NZ_CP061071.1	1766750	1767460	-	711	NA	NA	protein_coding	884	926	1317	370	321	235	124	148	85	2063	2373	2027	473	493	496	278	331	264	172	111	220	2126	1613	1780
IBL27_RS08595	NZ_CP061071.1	1767463	1768326	-	864	NA	NA	protein_coding	971	1034	1326	325	403	324	247	198	210	2409	2615	3096	650	614	455	280	349	321	72	277	139	2391	2057	2302
IBL27_RS08600	NZ_CP061071.1	1768332	1768997	-	666	NA	NA	protein_coding	895	805	938	179	258	362	251	129	143	1735	1882	1942	429	400	510	214	176	241	168	141	164	2575	1426	1906
IBL27_RS08605	NZ_CP061071.1	1769035	1769520	-	486	NA	NA	protein_coding	216	207	387	82	24	34	7	0	0	535	663	580	84	120	92	47	61	63	8	17	14	731	511	562
IBL27_RS08610	NZ_CP061071.1	1769586	1769867	-	282	NA	NA	protein_coding	121	231	113	42	69	68	47	26	13	258	276	268	101	65	78	50	16	35	41	46	46	379	199	180
IBL27_RS08615	NZ_CP061071.1	1769935	1771392	-	1458	NA	NA	protein_coding	894	852	688	314	412	553	520	295	365	946	892	1156	392	487	374	292	243	328	268	281	445	1560	1366	1296
IBL27_RS08620	NZ_CP061071.1	1771724	1773013	-	1290	NA	NA	protein_coding	7507	6870	7105	8948	9796	7441	13612	7448	8297	9731	10152	10509	6573	7823	9104	7435	6840	6918	7447	10108	7652	8633	8524	7919
IBL27_RS08625	NZ_CP061071.1	1773172	1775493	+	2322	gshAB	NA	protein_coding	757	683	802	348	421	333	391	274	238	1482	1609	1779	451	527	559	504	293	313	255	321	232	1609	1676	1473
IBL27_RS08630	NZ_CP061071.1	1775570	1776172	-	603	NA	NA	protein_coding	340	271	266	20	52	62	0	0	0	382	482	473	62	108	131	45	26	19	28	6	0	783	271	706
IBL27_RS08635	NZ_CP061071.1	1776816	1777742	-	927	NA	NA	protein_coding	1362	879	1317	274	225	279	18	2	26	2946	3844	4010	649	621	774	273	402	279	65	137	59	2657	1564	2029
IBL27_RS08640	NZ_CP061071.1	1777735	1778787	-	1053	NA	NA	protein_coding	659	720	993	284	98	155	30	32	32	1972	2260	2428	312	427	531	183	180	268	92	100	66	1721	1522	1352
IBL27_RS08645	NZ_CP061071.1	1778797	1779828	-	1032	NA	NA	protein_coding	764	627	771	156	170	144	13	31	9	1396	1239	1535	262	241	336	160	90	159	49	21	65	928	732	828
IBL27_RS08650	NZ_CP061071.1	1779839	1780753	-	915	NA	NA	protein_coding	420	334	472	180	94	180	9	55	7	819	1038	891	251	214	225	118	52	116	38	19	28	827	464	650
IBL27_RS08655	NZ_CP061071.1	1780859	1782508	-	1650	NA	NA	protein_coding	2368	1747	2574	550	529	589	14	10	6	7504	8025	8685	1449	1494	1753	974	941	768	320	366	238	5664	4173	5119
IBL27_RS08660	NZ_CP061071.1	1782799	1784040	+	1242	pbp3	NA	protein_coding	291	188	196	54	22	18	0	0	0	712	557	724	101	146	174	64	65	46	6	0	11	155	237	553
IBL27_RS08665	NZ_CP061071.1	1784291	1785064	-	774	NA	NA	protein_coding	141	183	178	46	12	58	0	0	0	509	407	364	87	59	167	73	46	72	26	2	20	196	112	295
IBL27_RS08670	NZ_CP061071.1	1785357	1786772	-	1416	sufB	NA	protein_coding	7473	5983	8094	6468	8188	6384	9541	6641	6787	10369	11419	12034	6052	7164	7105	7155	6730	6666	7187	9404	6349	9944	7995	8678
IBL27_RS08675	NZ_CP061071.1	1786793	1787227	-	435	NA	NA	protein_coding	598	415	792	150	198	126	28	41	40	1130	1265	1326	231	255	303	125	133	86	68	76	59	1032	922	989
IBL27_RS08680	NZ_CP061071.1	1787214	1788443	-	1230	NA	NA	protein_coding	3747	2370	3109	1048	1080	951	554	362	389	5529	6259	7159	1407	1248	1428	765	538	551	482	657	507	6299	4751	4713
IBL27_RS08685	NZ_CP061071.1	1788448	1789710	-	1263	sufD	NA	protein_coding	2769	2213	2391	1093	1626	1016	1058	780	774	4410	4718	5429	1420	1368	1631	876	1044	1166	1215	1279	996	5245	4221	4110
IBL27_RS08690	NZ_CP061071.1	1789748	1790518	-	771	sufC	NA	protein_coding	1129	1325	1277	1041	1379	1165	1563	1081	1003	1691	1673	1587	907	1221	1439	909	1020	1062	1011	1448	1212	2102	2005	1749
IBL27_RS08695	NZ_CP061071.1	1790592	1791752	-	1161	NA	NA	protein_coding	644	452	562	119	97	40	0	0	0	959	1050	1235	244	149	256	48	75	66	6	39	27	1607	617	1193
IBL27_RS08700	NZ_CP061071.1	1791758	1792480	-	723	mecA	NA	protein_coding	414	200	393	82	137	111	2	6	2	557	641	695	190	166	127	34	70	10	2	26	24	857	508	618
IBL27_RS08705	NZ_CP061071.1	1792570	1793415	-	846	NA	NA	protein_coding	390	248	355	73	19	45	4	4	2	489	668	622	124	96	139	60	56	46	10	8	2	695	480	622
IBL27_RS08710	NZ_CP061071.1	1793473	1795374	-	1902	NA	NA	protein_coding	268	78	171	46	162	8	0	0	0	310	439	591	169	50	122	12	31	12	6	0	24	874	361	509
IBL27_RS08715	NZ_CP061071.1	1795526	1797079	+	1554	NA	NA	protein_coding	935	533	814	551	385	304	707	329	337	998	1055	1272	390	534	629	472	353	236	440	543	356	1347	1254	1225
IBL27_RS08720	NZ_CP061071.1	1797079	1797819	+	741	NA	NA	protein_coding	755	497	778	317	409	260	192	94	125	1839	2075	2244	628	571	525	458	394	240	212	297	210	1728	1501	1368
IBL27_RS08725	NZ_CP061071.1	1798120	1798710	+	591	NA	NA	protein_coding	119	69	42	22	66	98	18	10	34	213	184	215	28	52	87	86	65	44	26	50	30	328	196	320
IBL27_RS08730	NZ_CP061071.1	1798906	1799625	+	720	NA	NA	protein_coding	34	80	10	0	30	9	0	2	0	96	135	150	28	5	19	20	13	2	9	5	5	156	74	158
IBL27_RS08735	NZ_CP061071.1	1799625	1800845	+	1221	NA	NA	protein_coding	167	114	74	68	59	143	0	0	0	390	251	542	64	70	88	15	58	10	36	1	7	555	302	323
IBL27_RS08740	NZ_CP061071.1	1800871	1801512	+	642	NA	NA	protein_coding	2559	1206	1829	388	328	608	3	0	10	5429	5856	8530	1514	1302	1988	800	804	604	194	160	138	3848	1978	3321
IBL27_RS08745	NZ_CP061071.1	1801635	1802522	-	888	NA	NA	protein_coding	24569	21847	23149	21924	23055	24516	36072	23136	23991	14339	16009	16116	14844	21821	23139	24656	23243	22599	22293	34509	25667	29498	21877	21589
IBL27_RS08750	NZ_CP061071.1	1802577	1803827	-	1251	ilvA	NA	protein_coding	1264	995	812	1333	1384	1122	2028	998	1174	1473	1526	1495	1107	1191	1302	1067	1013	1008	902	1601	885	1899	1395	1783
IBL27_RS08755	NZ_CP061071.1	1804061	1805083	-	1023	ilvC	NA	protein_coding	8311	7193	8197	8959	9644	8907	16049	9927	9212	9603	9280	9421	7994	8492	10239	8524	8296	7571	7472	11784	8315	17471	14441	14153
IBL27_RS08760	NZ_CP061071.1	1805149	1805631	-	483	ilvN	NA	protein_coding	284	140	218	83	78	82	52	23	40	309	383	475	105	118	109	25	39	60	13	52	29	1398	789	917
IBL27_RS08765	NZ_CP061071.1	1805624	1807327	-	1704	NA	NA	protein_coding	821	600	775	144	213	221	253	122	157	936	1050	1208	224	181	257	199	172	212	151	218	102	3376	2516	2561
IBL27_RS08770	NZ_CP061071.1	1807493	1809160	-	1668	NA	NA	protein_coding	2762	2426	2888	3203	3352	2917	4775	2592	3183	3654	3136	3115	2036	2952	3057	2952	2514	2647	3028	3799	2736	5080	4306	4114
IBL27_RS08775	NZ_CP061071.1	1809160	1809525	-	366	NA	NA	protein_coding	537	415	310	622	532	550	860	549	656	595	460	502	457	507	627	502	380	497	547	705	652	841	591	607
IBL27_RS08780	NZ_CP061071.1	1809910	1810473	+	564	NA	NA	protein_coding	946	619	663	95	116	193	0	0	0	1416	1385	2138	310	284	612	284	370	227	50	133	56	1697	907	1500
IBL27_RS08785	NZ_CP061071.1	1810923	1811718	+	796	NA	NA	pseudogene	125	284	220	44	52	5	0	26	0	507	732	927	152	94	150	98	114	56	16	23	40	4785	3640	4218
IBL27_RS08790	NZ_CP061071.1	1811813	1812205	+	393	NA	NA	protein_coding	27	91	67	8	30	0	0	0	4	142	161	202	30	34	21	22	20	19	0	2	0	2108	846	1598
IBL27_RS08795	NZ_CP061071.1	1812241	1812429	+	189	NA	NA	protein_coding	20	0	0	0	10	0	0	0	0	5	0	15	0	2	2	4	2	1	0	0	4	706	205	527
IBL27_RS08800	NZ_CP061071.1	1812410	1812580	+	171	NA	NA	pseudogene	0	0	0	0	0	0	0	0	0	4	1	9	0	0	0	0	0	0	0	0	0	71	47	70
IBL27_RS08805	NZ_CP061071.1	1812631	1812825	+	195	NA	NA	protein_coding	72	13	4	0	0	28	2	0	0	93	104	166	69	37	51	15	5	12	0	8	8	719	135	328
IBL27_RS08810	NZ_CP061071.1	1813222	1813765	+	544	NA	NA	pseudogene	182	29	150	30	12	29	0	0	0	284	352	501	39	86	102	23	36	27	32	30	11	2345	909	1485
IBL27_RS08815	NZ_CP061071.1	1813835	1813918	-	84	NA	NA	tRNA	1549	1718	1608	1891	1425	2062	2132	1652	2068	1354	1202	1487	1250	1705	1871	1687	1695	1539	1410	1535	1774	1761	1986	1708
IBL27_RS08820	NZ_CP061071.1	1813933	1814004	-	72	NA	NA	tRNA	58	65	51	34	8	16	20	24	24	22	46	50	28	20	28	24	41	56	19	44	45	52	60	36
IBL27_RS08825	NZ_CP061071.1	1814022	1814094	-	73	NA	NA	tRNA	0	0	1	0	8	1	0	0	3	0	0	0	0	1	0	6	2	1	4	1	3	0	0	0
IBL27_RS08830	NZ_CP061071.1	1814108	1814178	-	71	NA	NA	tRNA	2301	2152	2499	2492	2050	2213	2758	1864	1884	1484	1281	1715	1475	1929	1752	2274	2132	2054	2478	1750	2165	2594	2673	2515
IBL27_RS08835	NZ_CP061071.1	1814185	1814265	-	81	NA	NA	tRNA	47	45	59	30	6	32	43	31	43	31	22	49	45	29	44	53	29	60	27	58	36	41	57	36
IBL27_RS08840	NZ_CP061071.1	1814281	1814353	-	73	NA	NA	tRNA	7053	7571	7627	7243	6540	7259	8195	5596	5286	6389	6022	8894	5624	8526	6693	7838	7591	6425	7461	7071	7227	7983	10628	8362
IBL27_RS08845	NZ_CP061071.1	1814363	1814436	-	74	NA	NA	tRNA	551	567	545	535	601	546	559	464	425	550	453	744	680	729	740	764	707	634	639	728	760	782	917	819
IBL27_RS08850	NZ_CP061071.1	1814449	1814538	-	90	NA	NA	tRNA	823	1008	1133	1170	956	1014	1306	691	863	1018	940	1385	833	1168	1004	1076	996	889	1002	1020	1128	1527	1739	1360
IBL27_RS08855	NZ_CP061071.1	1814550	1814621	-	72	NA	NA	tRNA	3835	4302	4408	4005	3574	4122	4150	3091	3404	3797	3610	5432	3086	4803	3811	4541	4156	3762	4216	3844	4289	4690	5971	4685
IBL27_RS08860	NZ_CP061071.1	1814633	1814706	-	74	NA	NA	tRNA	4502	4606	5077	5151	4534	4008	5490	3957	4300	3445	2816	4556	4513	6550	4743	5351	4928	4307	4968	5160	4661	5304	6307	5187
IBL27_RS08865	NZ_CP061071.1	1814741	1814811	-	71	NA	NA	tRNA	218	217	248	181	257	212	238	203	132	167	160	248	207	262	210	233	267	160	226	256	257	286	310	232
IBL27_RS08870	NZ_CP061071.1	1814817	1814889	-	73	NA	NA	tRNA	3421	3306	3736	4024	3690	3411	4088	2773	2787	2826	2508	4121	2763	3847	3384	4085	4001	3422	3938	3495	3902	4169	4543	4003
IBL27_RS08875	NZ_CP061071.1	1814894	1815009	-	116	rrf	NA	rRNA	3001	3149	3219	2995	2996	2921	3916	2362	2286	2352	2416	3503	1979	2506	2335	2365	2437	2238	2501	2905	2297	3673	4956	3813
IBL27_RS08880	NZ_CP061071.1	1815192	1818092	-	2901	NA	NA	rRNA	10490838	10464815	10917070	11101438	11867265	8756451	11973088	9086982	9826176	12286571	11311073	13325661	10385496	12622999	12437470	12553667	12011139	11302836	12538039	13533980	11617137	11656751	12292684	10077743
IBL27_RS08885	NZ_CP061071.1	1818349	1818421	-	73	NA	NA	tRNA	1670	1795	1883	1835	1643	1525	1931	1498	1590	1267	974	1694	1709	2444	1788	2121	1912	1677	1915	1936	1860	1822	2217	1889
IBL27_RS08890	NZ_CP061071.1	1818481	1820037	-	1557	NA	NA	rRNA	5459611	5474162	5992164	5158369	5205664	4361306	4030952	3987404	4304927	7959104	6889815	8684378	5711935	6171342	5945145	6199894	4971169	4424762	5198989	5039518	4721865	5797248	6729712	5809859
IBL27_RS08895	NZ_CP061071.1	1820211	1821497	-	1287	NA	NA	protein_coding	20	15	49	4	23	67	10	23	17	82	67	59	34	67	37	55	45	48	26	30	42	151	129	100
IBL27_RS08900	NZ_CP061071.1	1821723	1822109	-	387	rplQ	NA	protein_coding	3410	3273	3519	3475	4326	3469	6138	3212	3402	3020	3313	3662	2505	3617	4006	3493	3466	3204	3844	5000	3889	4313	4037	3242
IBL27_RS08905	NZ_CP061071.1	1822128	1823066	-	939	NA	NA	protein_coding	4242	4659	3953	5633	5981	5584	8491	5591	5707	4446	4591	4820	3728	4777	5250	4941	4844	4931	4701	6779	5310	5396	3907	4371
IBL27_RS08910	NZ_CP061071.1	1823112	1823495	-	384	rpsK	NA	protein_coding	3814	4049	4004	5112	5265	4697	7924	4992	4962	4008	4039	4439	3692	5104	5432	5743	5115	4990	5159	7165	5602	4755	3962	3586
IBL27_RS08915	NZ_CP061071.1	1823513	1823878	-	366	rpsM	NA	protein_coding	4121	4052	3982	5897	6412	5228	9093	5916	5980	5067	4883	5352	4428	5719	6340	5908	5438	5952	5918	7859	6082	4457	4285	3542
IBL27_RS08920	NZ_CP061071.1	1823898	1824014	-	117	rpmJ	NA	protein_coding	675	513	519	812	830	816	1229	801	735	722	798	725	501	671	843	732	666	650	764	1044	829	643	443	522
IBL27_RS08925	NZ_CP061071.1	1824040	1824258	-	219	infA	NA	protein_coding	3282	3159	2896	3411	3755	4112	5678	3988	3913	3711	3869	4041	3030	4032	4667	3616	3369	3782	3671	5143	4032	3348	2416	2757
IBL27_RS08930	NZ_CP061071.1	1824377	1825015	-	639	NA	NA	protein_coding	1248	1027	1117	1356	1568	1507	2241	1219	1438	1024	977	1097	950	1246	1224	1396	1180	1460	1316	1834	1422	1520	908	1054
IBL27_RS08935	NZ_CP061071.1	1825245	1826549	-	1305	secY	NA	protein_coding	16519	13653	14296	15514	13922	17413	22880	17607	16631	19204	19336	22338	13615	15292	19789	14250	14879	13888	12803	17525	14760	17726	13697	15332
IBL27_RS08940	NZ_CP061071.1	1826549	1826989	-	441	rplO	NA	protein_coding	10246	10260	10383	13822	13780	14892	22811	14089	15019	12796	13623	13655	11472	12500	14787	13465	12798	12799	13267	19471	14127	12006	10448	10845
IBL27_RS08945	NZ_CP061071.1	1827282	1827464	-	183	rpmD	NA	protein_coding	4607	4843	4883	6000	7045	6030	10497	6097	6285	6497	6678	6789	5576	6163	6719	5819	5511	5522	5638	8528	5869	6261	5539	5323
IBL27_RS08950	NZ_CP061071.1	1827478	1827972	-	495	rpsE	NA	protein_coding	17501	19167	18464	24617	25910	23609	40468	23428	24654	21884	22838	23821	19492	22194	25105	22152	20698	20989	21254	32110	21437	21123	20236	18930
IBL27_RS08955	NZ_CP061071.1	1827991	1828347	-	357	rplR	NA	protein_coding	15449	14964	15031	21417	23691	23616	35002	22684	24635	17406	18022	19819	17740	20741	22757	23003	20690	20953	21855	31447	22279	17130	14965	14946
IBL27_RS08960	NZ_CP061071.1	1828437	1828973	-	537	rplF	NA	protein_coding	18508	16436	17840	23387	23704	24070	37396	25071	25797	17095	17702	20899	17700	21181	22307	23484	22946	21757	23558	32197	24158	19522	17118	16290
IBL27_RS08965	NZ_CP061071.1	1829386	1829784	-	399	rpsH	NA	protein_coding	12044	10778	11721	14963	14999	15477	25344	14687	16800	11249	11973	13432	10926	13523	15610	15195	14381	14168	14255	19737	15639	14134	10604	11216
IBL27_RS08970	NZ_CP061071.1	1830041	1830226	-	186	NA	NA	protein_coding	10689	10329	10235	13654	14391	13767	22538	14261	14521	9506	9177	10867	10349	12456	13690	14032	12899	12898	13636	17845	14083	10787	9713	9802
IBL27_RS08975	NZ_CP061071.1	1830241	1830783	-	543	rplE	NA	protein_coding	55684	53215	57942	64089	65903	58370	99661	58323	58864	57046	53484	71215	44271	73347	56819	65534	65532	60708	64435	84452	63147	73030	79814	64258
IBL27_RS08980	NZ_CP061071.1	1830807	1831112	-	306	rplX	NA	protein_coding	14139	13250	13915	19973	20666	19927	36384	21411	22202	16852	17418	18463	16264	18627	21504	19722	19673	19438	18996	27725	20234	15600	14224	12997
IBL27_RS08985	NZ_CP061071.1	1831278	1831646	-	369	rplN	NA	protein_coding	17148	16504	17987	25626	26875	23563	43409	25022	26678	20308	20749	21937	19454	24617	25331	25646	24649	24034	24957	35609	26513	19449	17755	16613
IBL27_RS08990	NZ_CP061071.1	1831673	1831933	-	261	rpsQ	NA	protein_coding	12547	11387	11674	16252	16789	17321	29847	18362	18780	13148	13423	14886	13136	15876	17876	17831	16533	17095	17779	23540	18099	13531	10872	10156
IBL27_RS08995	NZ_CP061071.1	1831954	1832163	-	210	NA	NA	protein_coding	5454	4608	4781	7482	7134	7699	12720	8570	7572	6723	6950	7382	6352	7122	8739	7426	6862	7547	7439	10493	7703	5493	4886	4923
IBL27_RS09000	NZ_CP061071.1	1832173	1832586	-	414	rplP	NA	protein_coding	30270	29563	33647	38260	38954	33511	54430	35201	34962	38636	37689	47179	28945	51305	37894	42479	42423	39476	41493	55066	42436	39653	45103	35503
IBL27_RS09005	NZ_CP061071.1	1832590	1833243	-	654	rpsC	NA	protein_coding	23682	22564	25472	36613	38857	33695	58507	34761	34165	29711	31084	32455	28428	34813	38287	34338	31714	31473	32908	47500	35264	27130	25073	22750
IBL27_RS09010	NZ_CP061071.1	1833256	1833600	-	345	rplV	NA	protein_coding	10655	9952	10188	14776	15204	13348	23549	13714	14437	10773	11335	12667	10917	14094	15233	15192	13177	13270	13752	20534	15054	10448	10015	9083
IBL27_RS09015	NZ_CP061071.1	1833617	1833895	-	279	rpsS	NA	protein_coding	14731	14045	16247	20239	21521	18781	35626	18770	20119	13683	15725	16754	13878	17774	18781	18346	17680	16778	18616	26039	18259	17341	17098	14256
IBL27_RS09020	NZ_CP061071.1	1833997	1834830	-	834	rplB	NA	protein_coding	55278	54179	59488	69537	73955	61854	114675	62941	64405	62494	61790	77437	48565	74962	65173	66242	64747	59191	63823	87721	64175	67881	76935	59942
IBL27_RS09025	NZ_CP061071.1	1834848	1835147	-	300	NA	NA	protein_coding	2930	3054	3265	4239	4285	3813	6546	3919	3742	3194	3750	3883	3287	3953	4393	3894	3471	3747	3529	5111	3895	2727	3093	2305
IBL27_RS09030	NZ_CP061071.1	1835147	1835770	-	624	rplD	NA	protein_coding	13452	13411	11949	17607	19647	16962	27630	16798	17775	14231	15050	16058	12984	15613	18045	16251	16108	15292	16089	22210	16480	13259	12517	11662
IBL27_RS09035	NZ_CP061071.1	1835795	1836421	-	627	rplC	NA	protein_coding	21057	18797	19568	28600	29583	31029	48270	31422	30088	25510	26400	29071	23139	28018	34381	29644	28879	27170	28701	40512	30733	21207	19329	19401
IBL27_RS09040	NZ_CP061071.1	1836656	1836964	-	309	rpsJ	NA	protein_coding	7620	6688	6374	8803	8693	11302	13573	10239	11131	8235	8337	10208	7395	9139	12060	10245	10753	9961	9782	12682	10396	8595	6122	6708
IBL27_RS09045	NZ_CP061071.1	1837284	1837970	+	687	NA	NA	protein_coding	10588	8031	9163	2211	2834	3058	127	12	54	28073	32203	37530	6787	6923	8165	3056	3112	2618	927	1032	884	29449	15775	23467
IBL27_RS09050	NZ_CP061071.1	1838161	1840548	-	2388	NA	NA	protein_coding	6576	5572	5570	3605	4382	3192	5512	2960	2777	15172	16383	17305	4689	5343	5713	4412	4275	4380	2722	4439	2887	9615	7367	7751
IBL27_RS09055	NZ_CP061071.1	1840838	1843279	-	2442	NA	NA	protein_coding	5872	4882	6227	3913	4779	3882	6331	3390	3639	9922	11248	11642	4595	5225	5442	4026	4073	4082	3295	5495	3616	10202	8530	9305
IBL27_RS09060	NZ_CP061071.1	1843276	1843740	-	465	NA	NA	protein_coding	229	130	256	26	29	11	0	1	1	141	245	314	40	27	4	20	73	27	16	21	18	412	234	223
IBL27_RS09065	NZ_CP061071.1	1843912	1844376	+	465	NA	NA	pseudogene	82	130	101	22	8	92	0	0	0	47	54	13	16	14	2	4	7	0	0	0	0	0	0	0
IBL27_RS09070	NZ_CP061071.1	1844582	1846378	-	1797	NA	NA	protein_coding	2299	2003	1521	188	277	441	0	0	0	386	408	530	85	97	74	34	58	108	7	22	8	0	0	1
IBL27_RS09075	NZ_CP061071.1	1846557	1847099	+	543	NA	NA	protein_coding	6133	3329	3708	682	333	1571	0	0	12	15624	18149	25556	3513	3731	5995	1450	1536	1035	178	341	436	0	0	0
IBL27_RS09080	NZ_CP061071.1	1847241	1847783	-	543	NA	NA	protein_coding	2100	933	896	151	119	466	0	0	0	135	179	240	8	31	145	18	94	35	14	4	4	0	0	0
IBL27_RS09085	NZ_CP061071.1	1847913	1848416	+	504	NA	NA	protein_coding	2143	1556	1624	301	312	539	0	2	6	446	510	728	150	170	236	16	8	7	20	12	6	0	0	0
IBL27_RS09090	NZ_CP061071.1	1848605	1851346	-	2742	NA	NA	protein_coding	17324	11638	13463	2183	2788	5083	0	2	0	2266	2256	3352	440	670	849	1163	1370	734	174	548	283	0	0	0
IBL27_RS09095	NZ_CP061071.1	1851350	1854424	-	3075	NA	NA	protein_coding	7365	3906	4901	784	783	1747	2	0	0	0	0	2	4	8	24	506	800	505	43	267	174	0	0	0
IBL27_RS09100	NZ_CP061071.1	1854431	1854877	-	447	NA	NA	protein_coding	299	140	180	48	42	51	0	0	0	362	451	747	101	122	145	22	15	5	1	9	10	0	0	0
IBL27_RS09105	NZ_CP061071.1	1854878	1856089	-	1212	NA	NA	protein_coding	660	477	672	132	91	247	0	0	0	3054	3142	3527	626	514	760	45	88	49	27	29	14	0	0	0
IBL27_RS09110	NZ_CP061071.1	1856104	1857183	-	1080	NA	NA	protein_coding	371	266	247	99	164	165	84	78	116	3191	3570	4768	908	835	1088	207	259	218	132	133	124	0	0	0
IBL27_RS09115	NZ_CP061071.1	1857714	1858760	-	1047	NA	NA	protein_coding	12367	11072	12631	14514	15761	14104	19350	12614	13000	17389	18833	20726	11852	13599	15256	13444	12239	11121	13041	15611	12072	16601	14391	14363
IBL27_RS09120	NZ_CP061071.1	1858833	1859612	-	780	rpsB	NA	protein_coding	21134	19487	20917	22299	25435	22114	35208	21053	22192	21267	22465	24621	17603	22581	24075	21589	19299	20053	22287	28580	22337	23110	22092	19107
IBL27_RS09125	NZ_CP061071.1	1859802	1861655	-	1854	NA	NA	protein_coding	1022	488	890	144	164	229	2	0	12	1289	1358	2022	306	312	423	278	212	214	23	36	47	2531	1160	1700
IBL27_RS09130	NZ_CP061071.1	1861974	1862044	+	71	NA	NA	tRNA	87	35	54	79	114	146	133	67	111	114	98	102	54	105	109	167	146	195	110	130	174	172	271	218
IBL27_RS09135	NZ_CP061071.1	1862489	1863445	+	957	NA	NA	protein_coding	812	673	943	218	316	176	0	0	0	1772	2101	2158	328	335	409	107	154	89	15	106	14	3396	2436	3404
IBL27_RS09140	NZ_CP061071.1	1863591	1865486	-	1896	NA	NA	protein_coding	1168	1058	1381	1024	1236	881	1172	647	818	1858	1809	1942	942	950	1219	846	870	818	787	1168	855	4791	3518	4154
IBL27_RS09145	NZ_CP061071.1	1865993	1867621	-	1629	treC	NA	protein_coding	218	282	419	82	126	57	164	80	250	491	475	440	92	194	139	80	103	90	110	123	58	350	422	477
IBL27_RS09150	NZ_CP061071.1	1867647	1869614	-	1968	treP	NA	protein_coding	82	429	236	46	52	67	69	28	107	314	378	453	173	106	62	106	72	84	50	52	56	654	439	371
IBL27_RS09155	NZ_CP061071.1	1869788	1870501	+	714	treR	NA	protein_coding	54	49	100	50	15	0	0	0	0	306	377	349	97	98	122	75	27	49	4	36	0	643	229	519
IBL27_RS09160	NZ_CP061071.1	1870847	1873552	-	2706	NA	NA	protein_coding	6076	4659	5662	1051	1017	1140	0	0	0	9835	11473	12347	1879	2471	2265	744	914	670	250	262	222	14672	10382	11381
IBL27_RS09165	NZ_CP061071.1	1873884	1874330	-	447	dtd	NA	protein_coding	432	268	544	115	80	107	1	5	17	651	708	665	129	145	131	64	19	72	18	15	20	1040	803	765
IBL27_RS09170	NZ_CP061071.1	1874337	1876559	-	2223	NA	NA	protein_coding	2151	1972	1925	2006	2631	2130	3260	2187	1899	2969	2400	2794	1973	2390	2132	2108	1913	1999	1906	2707	1921	4428	3473	3446
IBL27_RS09175	NZ_CP061071.1	1876707	1877528	-	822	NA	NA	protein_coding	129	152	193	47	75	46	145	43	39	158	169	202	45	89	104	60	88	88	67	100	64	296	361	375
IBL27_RS09180	NZ_CP061071.1	1877619	1879808	-	2190	NA	NA	protein_coding	1114	889	1150	802	816	641	1291	458	906	1599	1780	1686	800	816	892	794	679	908	955	889	866	4680	3553	3539
IBL27_RS09185	NZ_CP061071.1	1880068	1880262	+	195	NA	NA	protein_coding	444	393	532	119	51	134	0	0	0	996	1221	1134	144	230	240	75	74	39	12	29	6	703	553	738
IBL27_RS09190	NZ_CP061071.1	1880437	1880586	-	150	NA	NA	protein_coding	334	390	557	156	89	97	0	0	0	1054	1152	1075	135	175	168	56	59	43	12	25	25	789	532	690
IBL27_RS09195	NZ_CP061071.1	1880648	1881391	-	744	NA	NA	protein_coding	993	908	1401	276	190	224	14	67	8	1978	2686	2602	447	420	438	131	80	141	71	131	85	1923	1453	1697
IBL27_RS09200	NZ_CP061071.1	1881392	1882345	-	954	NA	NA	protein_coding	1545	1210	1191	261	410	335	190	107	221	2372	2804	2641	592	557	633	321	263	189	187	382	236	2329	1886	2177
IBL27_RS09205	NZ_CP061071.1	1882573	1882869	-	297	NA	NA	protein_coding	484	126	286	75	32	61	0	0	0	463	516	635	55	76	137	89	51	32	40	17	11	644	463	605
IBL27_RS09210	NZ_CP061071.1	1882882	1883352	-	471	NA	NA	protein_coding	154	106	97	77	4	51	0	0	0	272	264	252	42	34	60	34	19	14	30	0	6	388	231	315
IBL27_RS09215	NZ_CP061071.1	1883500	1883991	+	492	NA	NA	protein_coding	91	103	134	4	60	76	0	0	0	224	247	234	20	20	77	25	30	29	8	8	0	398	378	214
IBL27_RS09220	NZ_CP061071.1	1883981	1885249	+	1269	NA	NA	protein_coding	936	920	1110	137	261	283	111	37	57	1422	1949	1967	304	338	426	149	209	317	45	115	123	2553	2326	2289
IBL27_RS09225	NZ_CP061071.1	1885317	1885510	+	194	ssrS	NA	ncRNA	380	335	425	230	343	211	249	219	262	576	476	625	525	310	365	445	331	317	359	277	303	654	548	633
IBL27_RS09230	NZ_CP061071.1	1885510	1885582	+	73	NA	NA	tRNA	49	50	26	11	27	23	49	34	36	29	20	6	4	29	12	21	21	33	7	9	12	65	30	63
IBL27_RS09235	NZ_CP061071.1	1885653	1887569	-	1917	NA	NA	protein_coding	1206	643	662	156	168	166	26	42	30	1698	2231	1886	176	441	487	214	181	136	28	90	52	4112	2710	2608
IBL27_RS09240	NZ_CP061071.1	1887668	1887874	+	207	NA	NA	pseudogene	103	32	57	13	0	0	4	0	0	81	90	133	12	8	27	16	25	12	0	2	4	47	34	11
IBL27_RS09245	NZ_CP061071.1	1888596	1889282	-	687	NA	NA	protein_coding	625	300	437	77	46	179	0	0	0	679	894	1283	126	167	313	72	123	92	30	36	59	0	0	0
IBL27_RS09250	NZ_CP061071.1	1889396	1890155	-	760	NA	NA	pseudogene	693	336	513	89	114	85	0	2	0	994	1104	1142	151	227	221	66	63	46	20	0	48	0	0	0
IBL27_RS09255	NZ_CP061071.1	1890430	1890783	+	354	NA	NA	protein_coding	346	181	214	73	9	80	0	0	0	548	718	735	52	142	100	53	47	11	14	0	10	0	0	0
IBL27_RS09260	NZ_CP061071.1	1891237	1893024	-	1788	NA	NA	protein_coding	1948	1379	2001	193	302	447	0	0	0	3473	3772	4314	681	753	616	181	135	191	40	19	61	2	2	0
IBL27_RS09265	NZ_CP061071.1	1893028	1894734	-	1707	NA	NA	protein_coding	833	845	966	141	168	240	0	0	2	1869	2079	2289	313	445	337	148	110	58	34	30	6	0	0	0
IBL27_RS09270	NZ_CP061071.1	1894728	1895420	-	693	NA	NA	protein_coding	250	157	317	26	45	8	0	0	0	465	427	427	61	52	133	21	9	11	6	20	2	0	0	0
IBL27_RS09275	NZ_CP061071.1	1895429	1897135	-	1707	NA	NA	protein_coding	287	311	460	55	120	83	0	0	0	699	714	764	137	74	86	23	13	24	10	78	0	0	0	0
IBL27_RS09280	NZ_CP061071.1	1897137	1897838	-	702	NA	NA	protein_coding	28	51	36	22	10	27	0	0	0	66	88	81	2	6	0	2	3	10	0	0	0	0	0	0
IBL27_RS09285	NZ_CP061071.1	1898437	1898655	-	219	NA	NA	protein_coding	0	14	0	0	0	0	0	0	0	2	22	4	0	0	4	10	4	0	0	2	0	0	0	0
IBL27_RS09290	NZ_CP061071.1	1899163	1900035	-	873	NA	NA	protein_coding	2427	1654	2251	451	648	576	0	0	0	4362	4304	6209	1032	965	1072	838	658	615	141	148	98	0	0	0
IBL27_RS09295	NZ_CP061071.1	1900128	1900343	-	216	rpoE	NA	protein_coding	525	394	391	194	211	148	61	97	91	1394	1211	1607	457	448	404	398	334	251	214	221	186	20	16	21
IBL27_RS09300	NZ_CP061071.1	1901150	1901716	-	567	NA	NA	protein_coding	20	44	84	2	3	107	0	0	0	63	132	72	15	37	9	15	7	0	18	4	0	0	0	0
IBL27_RS09305	NZ_CP061071.1	1901717	1901868	-	152	NA	NA	pseudogene	0	0	0	0	0	0	0	0	0	3	11	2	4	0	0	0	0	0	0	0	0	0	0	0
IBL27_RS09310	NZ_CP061071.1	1901889	1902656	-	768	NA	NA	protein_coding	78	22	23	0	0	6	6	0	2	26	39	113	18	10	36	8	16	2	4	2	0	0	0	0
IBL27_RS09315	NZ_CP061071.1	1902674	1904995	-	2322	NA	NA	protein_coding	45	163	89	0	0	2	2	0	0	66	103	174	29	30	42	61	14	37	0	0	4	0	0	0
IBL27_RS09320	NZ_CP061071.1	1905003	1906307	-	1305	NA	NA	protein_coding	17	30	12	0	0	0	0	0	0	60	35	34	6	1	4	4	2	2	0	18	4	0	0	0
IBL27_RS09325	NZ_CP061071.1	1906297	1907061	-	765	NA	NA	protein_coding	8	9	18	0	0	0	0	0	0	4	35	4	17	0	0	0	10	4	0	10	0	0	0	0
IBL27_RS09330	NZ_CP061071.1	1907073	1907423	-	351	NA	NA	protein_coding	14	0	6	0	0	0	2	0	4	0	10	20	0	0	3	0	0	4	0	2	2	0	0	0
IBL27_RS09335	NZ_CP061071.1	1907649	1909952	-	2304	NA	NA	protein_coding	116	62	22	4	0	30	0	0	2	117	109	87	12	4	28	14	8	6	0	0	4	0	0	0
IBL27_RS09340	NZ_CP061071.1	1909954	1910712	-	759	NA	NA	protein_coding	55	16	12	0	0	0	0	0	0	8	12	41	8	30	0	4	0	0	0	0	42	0	0	0
IBL27_RS09345	NZ_CP061071.1	1911401	1912195	+	795	NA	NA	protein_coding	184	52	141	57	16	48	2	0	0	335	302	356	110	86	162	76	116	16	8	10	30	1939	876	1311
IBL27_RS09350	NZ_CP061071.1	1912364	1913389	-	1026	NA	NA	protein_coding	75	10	24	4	0	35	0	0	10	64	81	63	10	52	37	10	0	0	7	10	0	141	75	183
IBL27_RS09355	NZ_CP061071.1	1913494	1914369	+	876	NA	NA	protein_coding	1071	575	872	126	136	374	2	0	0	1823	2269	2536	483	469	671	337	339	153	97	82	33	2735	1596	2442
IBL27_RS09360	NZ_CP061071.1	1914438	1915098	+	661	NA	NA	pseudogene	6847	4497	6538	1382	1135	2154	0	48	0	16829	19038	22028	3480	3659	4170	1980	1995	1295	419	544	572	13880	7371	11291
IBL27_RS09365	NZ_CP061071.1	1915304	1916263	-	960	hemH	NA	protein_coding	1927	1225	1951	364	353	491	0	6	0	3914	4648	5239	790	807	886	225	314	291	90	182	95	4335	3012	4176
IBL27_RS09370	NZ_CP061071.1	1916339	1919137	-	2799	NA	NA	protein_coding	3411	2709	3078	461	409	799	8	0	0	5770	6715	7817	1132	1470	1185	488	447	375	157	157	97	8599	4753	7122
IBL27_RS09375	NZ_CP061071.1	1919270	1920286	-	1017	galE	NA	protein_coding	3409	2039	2899	550	728	620	0	0	0	6167	6452	7491	1127	1338	1610	560	573	455	189	218	168	6478	3386	4419
IBL27_RS09380	NZ_CP061071.1	1920321	1923245	-	2925	NA	NA	protein_coding	6340	4455	5056	1181	1020	1251	2	12	0	10140	11340	13028	1950	2223	2494	1047	693	621	297	261	261	11890	7499	8974
IBL27_RS09385	NZ_CP061071.1	1923242	1924201	-	960	NA	NA	protein_coding	1134	700	872	197	115	371	34	7	20	1789	1820	2169	441	363	612	235	167	195	52	99	60	1855	1141	1896
IBL27_RS09390	NZ_CP061071.1	1924813	1925607	+	795	zupT	NA	protein_coding	344	328	272	41	77	139	0	0	0	653	804	1054	208	197	288	90	40	91	34	8	8	937	494	888
IBL27_RS09395	NZ_CP061071.1	1925634	1926362	+	729	yaaA	NA	protein_coding	3069	2254	2396	613	603	798	0	0	0	6735	7117	9439	1469	1557	2079	755	612	583	202	266	223	7825	4078	6366
IBL27_RS09400	NZ_CP061071.1	1926448	1927053	-	606	nrdG	NA	protein_coding	5384	4736	5280	3095	3480	2779	3308	1935	1849	10467	11331	13694	3685	4408	4430	2712	2865	2708	2071	3172	2243	12705	8936	11546
IBL27_RS09405	NZ_CP061071.1	1927013	1927570	-	558	NA	NA	protein_coding	4283	3393	4336	1882	2267	1985	2143	1227	1126	8658	9801	11638	2621	3394	3158	2010	1814	1883	1172	1867	1373	12470	7926	10237
IBL27_RS09410	NZ_CP061071.1	1927832	1930036	-	2205	nrdD	NA	protein_coding	69853	58140	65366	61416	64677	64992	99486	60512	61009	123525	131617	146539	61937	68997	80100	61476	58253	58154	51590	81283	55961	189095	143874	155304
IBL27_RS09415	NZ_CP061071.1	1930135	1931706	-	1572	NA	NA	protein_coding	1948	909	1024	242	154	434	42	56	40	1692	2130	2910	600	546	701	421	457	259	44	75	94	3316	1120	2383
IBL27_RS09420	NZ_CP061071.1	1931940	1932239	-	300	NA	NA	protein_coding	8690	6909	7158	11673	12398	9591	16178	11949	12167	7288	6972	9074	10204	13793	12723	16395	15091	14979	18101	18434	17494	8595	7523	7427
IBL27_RS09425	NZ_CP061071.1	1932320	1932739	-	420	ruvX	NA	protein_coding	22574	19183	21486	18177	19156	18959	30030	18669	20162	13121	14199	16991	14141	19119	19242	20601	20710	19640	19539	29457	21683	27203	20498	21468
IBL27_RS09430	NZ_CP061071.1	1932736	1933005	-	270	NA	NA	protein_coding	2855	2598	2909	3928	4051	4473	6210	4410	4618	2069	1802	2424	2229	2721	3392	4287	4049	3782	4735	4907	4837	3991	2470	2997
IBL27_RS09435	NZ_CP061071.1	1933173	1933607	+	435	NA	NA	protein_coding	323	187	228	14	23	40	0	0	0	419	379	576	60	97	175	61	119	60	14	10	7	773	292	639
IBL27_RS09440	NZ_CP061071.1	1933620	1934066	+	447	NA	NA	protein_coding	327	178	158	20	25	51	2	2	12	395	542	712	106	160	151	78	103	114	45	16	11	768	472	555
IBL27_RS09445	NZ_CP061071.1	1934057	1934269	-	213	NA	NA	pseudogene	128	128	109	27	16	29	0	0	0	182	200	338	44	66	114	33	84	34	13	15	23	505	176	275
IBL27_RS09450	NZ_CP061071.1	1934398	1934823	-	426	NA	NA	protein_coding	284	281	232	22	17	49	2	2	0	429	667	706	154	210	276	85	175	79	49	25	48	1597	573	1188
IBL27_RS09455	NZ_CP061071.1	1935075	1935473	-	399	spx	NA	protein_coding	15646	10691	12059	12122	12156	11940	14336	12372	12328	24500	25485	28126	11699	12678	15930	14031	13315	11777	12433	14653	12777	31858	18437	26211
IBL27_RS09460	NZ_CP061071.1	1935558	1936709	-	1152	recA	NA	protein_coding	27352	24388	24861	32309	32205	32760	51834	33830	33802	42146	42762	48305	28154	30611	36506	27088	27868	28228	24988	39116	28207	47857	35117	40603
IBL27_RS09465	NZ_CP061071.1	1936749	1938005	-	1257	NA	NA	protein_coding	693	520	782	188	249	271	1	0	12	2109	1900	2160	408	434	462	200	250	234	40	92	93	6468	4361	5558
IBL27_RS09470	NZ_CP061071.1	1938154	1938714	-	561	NA	NA	protein_coding	376	208	223	75	10	117	6	0	0	597	794	944	104	219	330	119	122	81	26	56	46	1094	584	1079
IBL27_RS09475	NZ_CP061071.1	1938796	1939389	-	594	ruvA	NA	protein_coding	263	203	280	17	75	17	2	7	4	676	612	667	217	147	254	123	97	96	30	34	26	1189	639	802
IBL27_RS09480	NZ_CP061071.1	1939572	1941527	-	1956	mutL	NA	protein_coding	569	461	731	339	554	404	791	321	426	1183	1309	1721	576	507	702	580	465	371	404	543	299	2005	1836	2290
IBL27_RS09485	NZ_CP061071.1	1941752	1942030	+	279	NA	NA	pseudogene	423	244	326	43	63	47	0	2	0	784	905	1069	126	135	177	102	80	42	2	13	11	1064	629	571
IBL27_RS09490	NZ_CP061071.1	1942025	1944574	-	2550	mutS	NA	protein_coding	3629	3259	3748	1590	1376	1815	1551	887	864	8199	9307	10312	2346	2649	2671	1382	1510	1385	913	1559	1034	10489	8139	8879
IBL27_RS09495	NZ_CP061071.1	1944567	1944914	-	348	NA	NA	protein_coding	244	200	307	59	79	84	0	0	0	747	774	897	205	229	197	62	44	45	3	16	6	840	708	876
IBL27_RS09500	NZ_CP061071.1	1944911	1945348	-	438	argR	NA	protein_coding	640	349	412	92	92	81	0	0	4	792	940	1138	192	183	268	55	91	84	38	19	40	1544	627	1204
IBL27_RS09505	NZ_CP061071.1	1945771	1946268	-	498	NA	NA	protein_coding	447	414	288	46	27	164	0	4	0	704	839	1008	176	231	379	132	200	125	17	25	60	2665	938	1761
IBL27_RS09510	NZ_CP061071.1	1946645	1946869	-	225	NA	NA	protein_coding	114	100	84	24	10	64	0	0	0	376	337	419	58	79	130	72	100	16	8	4	13	822	475	882
IBL27_RS09515	NZ_CP061071.1	1947174	1947644	+	471	NA	NA	protein_coding	2018	1174	1674	281	232	612	0	0	50	5493	5604	7349	1284	1378	1936	663	797	861	121	211	301	5509	2479	4416
IBL27_RS09520	NZ_CP061071.1	1947745	1949436	+	1692	NA	NA	protein_coding	14525	11237	13997	5266	5374	5005	3895	2240	2544	35871	41858	44666	9267	9963	10896	5516	5486	4513	2993	4531	3028	23438	17855	21239
IBL27_RS09525	NZ_CP061071.1	1949484	1950362	-	879	NA	NA	protein_coding	1039	729	896	152	63	289	0	0	0	1820	2025	2409	401	260	470	281	211	163	59	59	26	2155	1178	1908
IBL27_RS09530	NZ_CP061071.1	1950393	1951331	-	939	NA	NA	protein_coding	1253	976	1167	415	280	289	134	100	76	2001	1988	2538	522	496	563	304	240	193	124	204	236	3067	1665	2480
IBL27_RS09535	NZ_CP061071.1	1951318	1953087	-	1770	aspS	NA	protein_coding	4460	3588	4574	2666	3882	2745	5005	3000	2883	5376	5388	6400	3023	3766	3120	3624	3112	3128	3427	4786	3387	9382	8651	8732
IBL27_RS09540	NZ_CP061071.1	1953312	1954601	-	1290	NA	NA	protein_coding	2357	2372	2586	1599	1699	1442	1331	943	1206	4736	4992	6039	1914	2380	2074	2279	2479	1898	1854	2020	1916	3370	2458	2610
IBL27_RS09545	NZ_CP061071.1	1954894	1956738	+	1845	NA	NA	protein_coding	318	203	261	94	38	61	10	6	8	510	720	797	196	113	82	73	103	108	35	57	11	909	452	590
IBL27_RS09550	NZ_CP061071.1	1956867	1957049	+	183	rpmF	NA	protein_coding	8134	6637	8333	12267	13088	9566	15956	11549	13163	18245	18224	20923	12475	15501	16094	15892	15774	14513	17161	17802	16335	11231	9774	9445
IBL27_RS09555	NZ_CP061071.1	1957065	1957214	+	150	rpmG	NA	protein_coding	7340	5920	7458	8027	8700	6242	10097	7151	8158	19667	19859	22646	9336	10350	11410	9306	9259	8576	8816	10127	8654	11462	9899	10422
IBL27_RS09560	NZ_CP061071.1	1957489	1957746	-	258	NA	NA	pseudogene	47	36	42	7	0	2	0	0	0	85	90	145	27	6	44	0	2	6	4	7	0	221	117	130
IBL27_RS09565	NZ_CP061071.1	1957769	1958038	-	270	NA	NA	protein_coding	54	7	27	19	15	8	4	0	0	107	51	133	11	8	23	4	4	12	0	6	2	250	90	162
IBL27_RS09570	NZ_CP061071.1	1958064	1959161	-	1098	NA	NA	protein_coding	183	78	185	60	16	24	0	0	4	331	431	413	58	53	59	83	16	53	4	2	4	829	371	665
IBL27_RS09575	NZ_CP061071.1	1959256	1960617	+	1362	mdeA	NA	protein_coding	212	89	75	30	12	18	2	0	0	278	378	364	96	66	80	49	4	46	4	2	8	392	184	500
IBL27_RS09580	NZ_CP061071.1	1960741	1961133	-	393	NA	NA	protein_coding	273	239	256	67	54	29	4	6	2	543	628	794	96	141	193	72	102	85	29	44	19	1095	567	920
IBL27_RS09585	NZ_CP061071.1	1961332	1963023	-	1692	NA	NA	protein_coding	5994	5321	6437	1225	1915	1148	2	6	3	11108	12437	13251	2277	2029	2131	912	858	613	379	319	295	19601	15079	14341
IBL27_RS09590	NZ_CP061071.1	1963189	1963725	-	537	NA	NA	protein_coding	50	11	29	6	9	23	2	0	0	142	204	134	28	32	34	37	18	24	14	13	2	342	263	379
IBL27_RS09595	NZ_CP061071.1	1963791	1964165	-	375	NA	NA	protein_coding	21	32	11	0	11	0	0	0	0	40	37	74	17	16	35	12	12	11	12	22	0	148	99	112
IBL27_RS09600	NZ_CP061071.1	1964244	1964999	+	756	NA	NA	protein_coding	7	15	36	0	0	0	0	0	0	24	38	43	0	2	5	0	0	0	0	0	0	43	56	163
IBL27_RS09605	NZ_CP061071.1	1965451	1966602	+	1152	NA	NA	protein_coding	599	579	617	221	137	179	2	0	0	1866	2173	2811	408	490	515	395	295	455	91	70	117	3730	2692	2813
IBL27_RS09610	NZ_CP061071.1	1966599	1967231	+	633	NA	NA	protein_coding	887	635	749	300	173	258	0	0	0	1947	1898	2309	389	392	459	241	258	197	117	64	55	2535	1799	2253
IBL27_RS09615	NZ_CP061071.1	1967233	1968168	+	936	NA	NA	protein_coding	2422	1024	1518	278	277	335	0	0	0	3344	3968	4321	728	783	905	408	329	278	92	171	95	4802	3422	3657
IBL27_RS09620	NZ_CP061071.1	1968168	1968833	+	666	NA	NA	protein_coding	1261	1103	1128	224	142	344	0	0	0	2269	3211	2928	524	437	439	317	253	153	50	108	12	4070	3318	3483
IBL27_RS09625	NZ_CP061071.1	1968916	1969494	-	579	NA	NA	protein_coding	242	337	350	10	66	59	0	0	0	487	547	542	107	94	105	48	53	20	4	44	42	625	264	322
IBL27_RS09630	NZ_CP061071.1	1969526	1969813	-	288	NA	NA	protein_coding	102	23	119	3	2	19	0	0	0	100	64	137	36	20	16	10	10	3	8	16	0	159	40	85
IBL27_RS09635	NZ_CP061071.1	1970045	1970327	+	283	NA	NA	pseudogene	109	35	38	0	4	0	0	0	0	79	104	116	13	17	14	2	16	6	7	5	0	150	71	161
IBL27_RS09640	NZ_CP061071.1	1970357	1971118	-	762	NA	NA	protein_coding	165	84	215	26	3	55	0	0	0	396	437	706	67	75	121	87	61	25	21	28	0	672	303	456
IBL27_RS09645	NZ_CP061071.1	1971304	1972680	+	1377	NA	NA	protein_coding	597	608	769	116	266	83	0	4	4	1838	1984	2295	594	543	376	206	204	251	14	80	42	2368	2387	2424
IBL27_RS09650	NZ_CP061071.1	1972892	1974607	+	1716	ilvD	NA	protein_coding	19964	16636	21379	11771	14482	10464	14103	7964	7767	34119	39199	41122	11995	13731	14431	9802	8818	7985	7482	12180	8200	37939	34957	34405
IBL27_RS09655	NZ_CP061071.1	1974766	1975107	-	342	NA	NA	protein_coding	111	44	65	52	9	33	0	0	2	207	207	277	60	78	67	52	55	14	10	10	14	141	123	169
IBL27_RS09660	NZ_CP061071.1	1975296	1976240	+	945	NA	NA	protein_coding	141	232	84	14	6	30	0	0	0	304	159	356	50	48	61	16	11	4	18	3	0	294	204	211
IBL27_RS09665	NZ_CP061071.1	1976431	1978932	-	2502	NA	NA	protein_coding	651	525	873	158	150	204	0	0	0	1839	1620	1568	261	193	202	166	98	71	25	32	14	1652	1309	1265
IBL27_RS09670	NZ_CP061071.1	1979064	1979618	+	555	NA	NA	protein_coding	385	215	257	34	82	163	18	22	62	717	671	906	181	300	417	161	172	108	41	42	120	647	273	529
IBL27_RS09675	NZ_CP061071.1	1979661	1980272	-	612	rpsD	NA	protein_coding	8090	7726	8074	9250	10524	9017	12687	7658	8549	9163	9416	12307	7650	10723	11247	9296	8850	8343	8599	11303	9374	8577	8670	9213
IBL27_RS09680	NZ_CP061071.1	1980569	1980841	-	273	NA	NA	protein_coding	1017	525	686	169	154	274	142	75	17	1815	1952	2388	402	517	682	199	249	150	69	59	85	1694	876	1558
IBL27_RS09685	NZ_CP061071.1	1980855	1982219	-	1365	dnaB	NA	protein_coding	3778	2941	3197	2482	2684	2582	3750	2284	2237	4889	5619	5680	2512	2978	2945	2155	2239	2148	1873	3644	2265	5068	3964	4577
IBL27_RS09690	NZ_CP061071.1	1982240	1982692	-	453	rplI	NA	protein_coding	581	251	378	315	189	345	417	313	276	647	661	734	321	426	427	414	307	402	422	352	533	1105	574	842
IBL27_RS09695	NZ_CP061071.1	1982694	1984667	-	1974	NA	NA	protein_coding	582	460	416	51	97	274	3	16	9	889	1055	1174	189	246	239	113	80	95	20	58	74	1007	976	873
IBL27_RS09700	NZ_CP061071.1	1984747	1986642	-	1896	mnmG	NA	protein_coding	932	895	1000	694	503	380	1260	533	562	907	1079	748	544	658	563	475	720	479	510	604	515	1206	1038	977
IBL27_RS09705	NZ_CP061071.1	1986769	1987401	-	633	NA	NA	protein_coding	669	610	786	181	126	200	0	0	0	1539	1467	1952	313	277	392	138	166	146	64	59	34	1663	863	1601
IBL27_RS09710	NZ_CP061071.1	1987463	1988584	-	1122	mnmA	NA	protein_coding	3582	3295	3810	2621	2473	2533	3492	2097	2290	4515	5567	5962	2517	2965	3173	2370	2160	2232	2246	3282	2210	5898	4651	5100
IBL27_RS09715	NZ_CP061071.1	1988955	1989560	-	606	NA	NA	protein_coding	530	646	730	761	845	748	1341	737	929	793	737	822	683	720	805	1115	917	878	778	1389	967	1073	1215	890
IBL27_RS09720	NZ_CP061071.1	1989722	1990588	-	867	NA	NA	protein_coding	3789	3469	4106	2670	2902	2755	5757	2934	3211	9707	10177	11157	2939	3581	3327	2866	2524	2301	2234	4229	2145	11092	7825	9118
IBL27_RS09725	NZ_CP061071.1	1990777	1991571	-	795	NA	NA	protein_coding	2536	1770	1712	506	432	857	594	528	579	3502	3790	4915	1072	1052	1684	988	771	635	435	640	534	5367	2069	3872
IBL27_RS09730	NZ_CP061071.1	1991564	1992406	-	843	NA	NA	protein_coding	1631	1097	1608	769	1021	791	1003	628	866	2833	3305	3496	1027	1046	1223	613	582	726	476	784	650	4096	2498	3297
IBL27_RS09735	NZ_CP061071.1	1992382	1993224	-	843	NA	NA	protein_coding	2649	1994	2648	2519	2144	2432	2985	2334	2637	4893	5339	5561	2163	2247	2937	2342	2191	2140	1884	2445	2070	5947	4261	4573
IBL27_RS09740	NZ_CP061071.1	1993228	1993770	-	543	pgsA	NA	protein_coding	1108	775	996	568	468	532	531	530	547	1971	1941	2429	628	696	820	669	650	667	750	484	685	2615	1584	2508
IBL27_RS09745	NZ_CP061071.1	1993782	1994759	-	978	NA	NA	protein_coding	1414	833	1279	265	218	447	2	42	6	3026	3347	4288	730	536	839	270	355	402	88	124	134	4961	2446	3823
IBL27_RS09750	NZ_CP061071.1	1994832	1996124	-	1293	NA	NA	protein_coding	811	522	490	61	36	333	2	14	10	1290	1427	2262	214	320	566	174	275	186	35	16	58	2231	891	1617
IBL27_RS09755	NZ_CP061071.1	1996126	1997373	-	1248	NA	NA	protein_coding	290	185	262	37	43	167	0	2	0	527	579	1018	170	218	318	95	84	89	0	40	29	921	440	735
IBL27_RS09760	NZ_CP061071.1	1997452	1997817	+	366	yaaA	NA	protein_coding	763	409	565	97	103	233	4	18	10	1390	1420	2331	321	372	604	240	235	211	75	69	92	1795	690	1173
IBL27_RS09765	NZ_CP061071.1	1997820	1998911	+	1092	recF	NA	protein_coding	5196	3048	3650	1083	808	1710	511	352	518	10118	10722	14792	2357	2560	3327	1459	1656	1102	653	703	875	10526	4279	7640
IBL27_RS09770	NZ_CP061071.1	1999074	2000555	-	1482	guaB	NA	protein_coding	7904	8252	7702	16243	16454	13938	23620	16651	16999	9602	8230	9906	11196	13263	12713	16432	15152	15342	18915	18942	18128	9424	9812	8660
IBL27_RS09775	NZ_CP061071.1	2000712	2001734	-	1023	trpS	NA	protein_coding	966	772	920	462	423	538	648	682	537	1579	1591	1991	764	783	901	576	445	641	569	644	508	1512	1230	1465
IBL27_RS09780	NZ_CP061071.1	2002168	2003787	+	1620	NA	NA	protein_coding	4997	4082	5122	5419	5635	5598	6927	6161	5262	5937	6249	8106	4453	5429	5688	6032	5689	5867	6597	7106	7335	7573	5062	6173
IBL27_RS09785	NZ_CP061071.1	2003827	2006400	+	2574	NA	NA	protein_coding	971	428	430	71	126	316	89	68	134	1334	1446	2374	328	458	654	255	343	149	41	138	90	2477	541	2010
IBL27_RS09790	NZ_CP061071.1	2006607	2006680	-	74	NA	NA	tRNA	12	12	5	19	13	6	20	18	13	5	6	14	6	15	24	14	30	11	19	16	21	5	12	0
IBL27_RS09795	NZ_CP061071.1	2006686	2006757	-	72	NA	NA	tRNA	823	824	817	845	779	723	780	568	696	810	664	1093	689	967	760	862	905	769	750	835	821	958	1160	990
IBL27_RS09800	NZ_CP061071.1	2007098	2007171	+	74	NA	NA	tRNA	66	73	97	72	79	86	80	65	118	77	91	94	77	104	127	34	72	95	29	70	90	113	108	59
IBL27_RS09805	NZ_CP061071.1	2007192	2007854	-	663	NA	NA	protein_coding	121	126	76	4	0	83	2	0	12	135	176	308	98	34	192	60	61	63	2	2	24	872	142	418
IBL27_RS09810	NZ_CP061071.1	2008200	2008679	-	480	rlmH	NA	protein_coding	731	503	478	648	711	740	1009	671	761	670	681	863	479	544	921	657	615	657	481	680	537	1782	618	1208
IBL27_RS09815	NZ_CP061071.1	2008885	2010093	+	1209	NA	NA	protein_coding	6272	4971	5539	1437	1369	1994	434	325	176	15364	17648	19501	3430	3832	4089	1791	2050	1570	945	1012	717	23035	12824	18890
IBL27_RS09820	NZ_CP061071.1	2010568	2011341	+	774	NA	NA	protein_coding	2325	1736	1589	1892	1638	2279	2478	2079	2224	4118	4460	5932	1639	2154	2375	2546	2746	2405	2562	1981	2528	5774	2665	4043

## Sheet: 1-2 dilution only
Geneid	Chr	Start	End	Strand	Length	gene	product	gene_biotype	B2A-PE-B10I7-B10I5-1_S10_R1_001.sorted.bam	B2B-PE-C10I7-C10I5-1_S11_R1_001.sorted.bam	B2C-PE-D10I7-D10I5-1_S12_R1_001.sorted.bam	C1-PE-A9I7-A9I5-1_S1_R1_001.sorted.bam	C2-PE-B9I7-B9I5-1_S2_R1_001.sorted.bam	C3-PE-C9I7-C9I5-1_S3_R1_001.sorted.bam	D2A-PE-E8I7-E8I5-1_S16_R1_001.sorted.bam	D2B-PE-A11I7-A11I5-1_S17_R1_001.sorted.bam	D2C-PE-B11I7-B11I5-1_S18_R1_001.sorted.bam	F2A-PE-C11I7-C11I5-1_S19_R1_001.sorted.bam	F2B-PE-D11I7-D11I5-1_S20_R1_001.sorted.bam	F2C-PE-E11I7-E11I5-1_S21_R1_001.sorted.bam	U2A-PE-D9I7-D9I5-1_S4_R1_001.sorted.bam	U2B-PE-E9I7-E9I5-1_S5_R1_001.sorted.bam	U2C-PE-F9I7-F9I5-1_S6_R1_001.sorted.bam
IBL27_RS00005	NZ_CP061071.1	1	1359	+	1359	dnaA	NA	protein_coding	2226	999	1419	551	428	576	3324	3759	4188	717	864	808	4085	2270	3498
IBL27_RS00010	NZ_CP061071.1	1515	2651	+	1137	dnaN	NA	protein_coding	10100	6224	7050	8275	10143	10321	14726	16159	20392	10946	11826	10684	18498	9434	13886
IBL27_RS00015	NZ_CP061071.1	2924	3115	+	192	NA	NA	protein_coding	534	350	534	24	34	20	1439	1525	1994	153	178	126	1084	783	1022
IBL27_RS00020	NZ_CP061071.1	3279	4394	+	1116	ychF	NA	protein_coding	4358	3848	4736	12090	7161	8241	6218	5515	6027	7041	7229	7004	4672	4840	4990
IBL27_RS00025	NZ_CP061071.1	4481	5050	+	570	NA	NA	protein_coding	265	209	220	6	11	20	499	533	853	151	105	71	683	289	689
IBL27_RS00030	NZ_CP061071.1	5043	8540	+	3498	mfd	NA	protein_coding	6400	3817	5973	421	279	247	13063	14040	18888	1487	1526	1194	13403	6380	9623
IBL27_RS00035	NZ_CP061071.1	8670	8942	+	273	NA	NA	protein_coding	1558	642	1139	272	313	165	2498	2755	4156	479	577	351	3632	1059	2258
IBL27_RS00040	NZ_CP061071.1	8929	9300	+	372	NA	NA	protein_coding	2684	1191	1564	12	18	18	3547	4222	5857	406	422	286	5751	1507	3469
IBL27_RS00045	NZ_CP061071.1	9300	9419	+	120	NA	NA	protein_coding	9	4	1	0	1	0	18	4	13	8	0	0	10	0	11
IBL27_RS00050	NZ_CP061071.1	9429	10664	+	1236	NA	NA	protein_coding	9094	6594	8138	21	25	4	19563	22905	27709	1715	1647	1180	28534	13289	20358
IBL27_RS00055	NZ_CP061071.1	10661	11932	+	1272	tilS	NA	protein_coding	8016	4768	6139	1	18	2	12684	15447	20904	1084	1234	853	20537	7396	13962
IBL27_RS00060	NZ_CP061071.1	11936	12478	+	543	hpt	NA	protein_coding	4864	3198	3477	1183	976	1011	8080	8161	10543	1470	1523	1270	9067	4702	6695
IBL27_RS00065	NZ_CP061071.1	12500	14470	+	1971	ftsH	NA	protein_coding	45523	37817	45029	41774	28222	29496	93180	101103	112061	37057	32906	32718	85475	68442	73704
IBL27_RS00070	NZ_CP061071.1	14958	16373	+	1416	NA	NA	protein_coding	437	172	284	0	0	0	785	853	973	41	83	38	1289	363	701
IBL27_RS00075	NZ_CP061071.1	16685	18241	+	1557	NA	NA	rRNA	5612376	5616903	6156569	4132040	4088103	4412429	8167416	7082742	8911111	6348617	5096607	4538171	5950119	6898062	5966703
IBL27_RS00080	NZ_CP061071.1	18301	18373	+	73	NA	NA	tRNA	1641	1808	1837	2044	1556	1585	1260	1036	1727	2098	1941	1766	1829	2227	1851
IBL27_RS00085	NZ_CP061071.1	18630	21530	+	2901	NA	NA	rRNA	10775461	10749309	11197682	12277707	9322881	10094605	12599589	11611295	13685189	12890348	12327492	11613035	11954367	12615536	10336232
IBL27_RS00090	NZ_CP061071.1	21713	21828	+	116	rrf	NA	rRNA	1685	1689	1842	1994	1356	1440	1639	1415	2287	1593	1413	1389	2441	2908	2228
IBL27_RS00095	NZ_CP061071.1	21833	21905	+	73	NA	NA	tRNA	3138	2994	3532	3359	2321	2537	2866	2620	4225	3143	3064	2463	3611	4837	3659
IBL27_RS00100	NZ_CP061071.1	21935	22007	+	73	NA	NA	tRNA	21	24	5	16	17	12	19	28	8	11	18	13	25	21	20
IBL27_RS00105	NZ_CP061071.1	22035	22107	+	73	NA	NA	tRNA	793	987	875	877	612	675	786	582	1053	854	923	756	1022	1231	946
IBL27_RS00110	NZ_CP061071.1	22117	22198	+	82	NA	NA	tRNA	26	13	9	22	13	23	16	9	10	18	13	28	16	26	24
IBL27_RS00115	NZ_CP061071.1	22213	22285	+	73	NA	NA	tRNA	311	247	242	281	175	175	250	240	393	274	220	184	294	390	312
IBL27_RS00120	NZ_CP061071.1	22288	22359	+	72	NA	NA	tRNA	1739	1837	2204	2112	1530	1561	1586	1262	2186	1718	1631	1469	2373	2408	2274
IBL27_RS00125	NZ_CP061071.1	22367	22452	+	86	NA	NA	tRNA	1532	1305	1457	1519	928	1162	1072	751	1254	1316	1155	1036	1512	1598	1476
IBL27_RS00130	NZ_CP061071.1	22466	22539	+	74	NA	NA	tRNA	13	20	10	10	58	25	18	30	24	24	16	19	27	25	16
IBL27_RS00135	NZ_CP061071.1	22592	22665	+	74	NA	NA	tRNA	693	776	829	729	547	635	624	517	918	673	724	772	787	974	808
IBL27_RS00140	NZ_CP061071.1	22671	22744	+	74	NA	NA	tRNA	740	685	711	646	496	468	602	466	663	579	582	502	733	842	714
IBL27_RS00145	NZ_CP061071.1	22768	22841	+	74	NA	NA	tRNA	3100	3038	3286	2843	2330	2255	3289	2703	4251	3590	3045	2762	3741	4863	4015
IBL27_RS00150	NZ_CP061071.1	22856	22945	+	90	NA	NA	tRNA	878	773	880	837	579	624	1020	858	1368	859	868	766	1342	1490	1263
IBL27_RS00155	NZ_CP061071.1	22958	23031	+	74	NA	NA	tRNA	3081	3275	3679	3656	2440	2564	3471	2901	4620	3635	3257	2977	4383	5592	4653
IBL27_RS00160	NZ_CP061071.1	23041	23113	+	73	NA	NA	tRNA	2675	2607	2689	2877	1985	1988	2350	2029	2945	2849	2608	2221	3310	4122	2944
IBL27_RS00165	NZ_CP061071.1	23120	23190	+	71	NA	NA	tRNA	203	201	185	246	181	119	164	135	236	256	207	158	297	302	211
IBL27_RS00170	NZ_CP061071.1	23225	23298	+	74	NA	NA	tRNA	4500	4410	4986	5268	3859	4132	3281	2722	4361	5067	4874	4149	4981	5948	4741
IBL27_RS00175	NZ_CP061071.1	23308	23395	+	88	NA	NA	tRNA	222	189	160	257	127	140	156	190	242	178	162	198	184	283	199
IBL27_RS00180	NZ_CP061071.1	23460	24278	+	819	mreC	NA	protein_coding	228	78	63	6	0	6	243	454	410	38	28	41	282	159	258
IBL27_RS00185	NZ_CP061071.1	24280	24786	+	507	mreD	NA	protein_coding	194	37	57	2	4	2	178	115	303	26	30	44	253	40	159
IBL27_RS00190	NZ_CP061071.1	24896	26191	+	1296	NA	NA	protein_coding	5482	4690	5820	2913	2148	2509	14509	15478	16595	5628	5367	4493	12920	12957	11523
IBL27_RS00195	NZ_CP061071.1	26316	27284	+	969	NA	NA	protein_coding	7000	6632	6696	15035	10023	10704	7814	7764	8818	9519	8337	8332	7784	6996	7131
IBL27_RS00200	NZ_CP061071.1	27373	28548	+	1176	NA	NA	protein_coding	1208	853	823	1402	793	1333	1410	1687	1816	868	986	910	1587	1409	1689
IBL27_RS00205	NZ_CP061071.1	28538	29293	+	756	recO	NA	protein_coding	596	240	496	36	23	15	537	736	987	109	177	184	1257	431	824
IBL27_RS00210	NZ_CP061071.1	29501	30499	+	999	plsX	NA	protein_coding	2413	2123	2640	2685	1464	1550	4425	4383	5220	1787	1965	1613	5357	4127	4908
IBL27_RS00215	NZ_CP061071.1	30501	30749	+	249	NA	NA	protein_coding	198	156	249	0	0	0	603	488	733	72	134	62	658	341	575
IBL27_RS00220	NZ_CP061071.1	30929	31543	+	615	NA	NA	protein_coding	79	76	63	0	0	0	121	157	189	8	29	14	172	108	65
IBL27_RS00225	NZ_CP061071.1	31679	32386	+	708	NA	NA	protein_coding	2416	1886	1842	2388	1256	1324	3151	3349	3567	1690	1654	1871	4037	2290	3147
IBL27_RS00230	NZ_CP061071.1	32396	36121	+	3726	NA	NA	protein_coding	71038	62612	73799	70209	38937	41203	129367	143718	146577	46314	42929	41764	109921	100564	96158
IBL27_RS00235	NZ_CP061071.1	36143	36763	+	621	NA	NA	protein_coding	12238	7778	8770	77	38	48	18936	21437	25642	1701	1937	1364	16778	7275	12301
IBL27_RS00240	NZ_CP061071.1	36789	38228	+	1440	NA	NA	protein_coding	48985	40204	53096	21931	11470	12319	112713	128874	130584	18135	17895	16503	79397	69273	66954
IBL27_RS00245	NZ_CP061071.1	38287	39309	+	1023	NA	NA	protein_coding	43094	37366	44921	27324	13654	15099	94042	110471	111449	19280	18986	17699	74162	66417	63616
IBL27_RS00250	NZ_CP061071.1	39309	39854	+	546	purN	NA	protein_coding	20268	15644	20943	10751	5922	6551	40191	47648	49119	8388	8109	7016	32324	28715	27812
IBL27_RS00255	NZ_CP061071.1	39900	40799	+	900	NA	NA	protein_coding	39426	24590	32168	8	0	12	65329	74719	91820	4884	5360	3989	0	1	0
IBL27_RS00260	NZ_CP061071.1	41135	42685	+	1551	purH	NA	protein_coding	98190	85264	103860	76413	42140	47482	223022	256412	266083	55601	53911	48861	124594	119276	108191
IBL27_RS00265	NZ_CP061071.1	42868	43410	-	543	NA	NA	protein_coding	320	289	511	131	73	69	885	1019	978	113	131	151	877	708	594
IBL27_RS00270	NZ_CP061071.1	43578	44087	+	510	NA	NA	protein_coding	672	571	598	31	22	16	834	939	1151	151	113	156	708	426	371
IBL27_RS00275	NZ_CP061071.1	44582	45439	+	858	NA	NA	protein_coding	366	119	145	0	1	0	400	436	654	46	74	80	202	108	112
IBL27_RS00280	NZ_CP061071.1	45515	46894	+	1380	NA	NA	protein_coding	9768	5049	5405	0	6	10	14263	16497	23747	1580	2249	1216	20093	5737	12368
IBL27_RS00285	NZ_CP061071.1	46905	49304	+	2400	NA	NA	protein_coding	31169	15377	16428	114	139	304	40220	44344	65773	4324	5211	3130	51537	14751	32028
IBL27_RS00290	NZ_CP061071.1	49306	49941	+	636	NA	NA	protein_coding	8398	4304	4323	14	36	59	10514	12462	18271	987	1244	739	11956	3231	7135
IBL27_RS00295	NZ_CP061071.1	49941	50549	+	609	NA	NA	protein_coding	13579	7176	7770	2	8	55	16589	18063	28025	1585	2037	1063	18516	4283	11357
IBL27_RS00300	NZ_CP061071.1	50773	52032	+	1260	purD	NA	protein_coding	5938	5491	6145	6527	3844	4359	10463	12692	12262	4328	4090	4280	13774	13975	12896
IBL27_RS00305	NZ_CP061071.1	52092	53273	+	1182	NA	NA	protein_coding	7208	5494	6711	1034	562	694	13145	13742	15530	1530	1604	1298	19184	15098	16117
IBL27_RS00310	NZ_CP061071.1	53586	54086	+	501	purE	NA	protein_coding	3700	3055	4310	4026	2222	2828	7244	7537	8657	2947	2665	2484	8348	8023	7194
IBL27_RS00315	NZ_CP061071.1	54073	55164	+	1092	purK	NA	protein_coding	9945	9815	10700	10577	5548	6280	21895	23964	24808	6847	6458	6284	26654	25015	23644
IBL27_RS00320	NZ_CP061071.1	55247	56689	+	1443	NA	NA	protein_coding	7139	3845	4193	0	0	0	7723	8239	15282	1174	1432	806	0	0	0
IBL27_RS00325	NZ_CP061071.1	56762	57454	+	693	NA	NA	protein_coding	6695	5160	6896	161	116	199	17557	20840	22760	1646	1471	1360	20298	17862	17293
IBL27_RS00330	NZ_CP061071.1	57548	58159	+	612	NA	NA	protein_coding	8460	5242	7239	10	0	8	16567	18265	22756	1630	1660	1256	0	0	18
IBL27_RS00335	NZ_CP061071.1	58270	59664	+	1395	NA	NA	protein_coding	19190	10245	10597	0	60	0	26101	26835	42595	2875	4167	2475	11	0	0
IBL27_RS00340	NZ_CP061071.1	59624	60532	+	909	NA	NA	protein_coding	20827	12752	13858	0	5	8	33580	38572	49420	3596	3897	2661	0	0	0
IBL27_RS00345	NZ_CP061071.1	60587	61885	+	1299	purB	NA	protein_coding	43001	38322	46929	28028	16457	18003	111172	124459	132007	23746	22139	21471	75821	72996	69289
IBL27_RS00350	NZ_CP061071.1	61905	62591	+	687	NA	NA	protein_coding	3397	2586	3740	0	0	16	8159	10239	11294	803	643	535	8222	5504	6485
IBL27_RS00355	NZ_CP061071.1	62977	63891	+	915	NA	NA	protein_coding	8080	3923	5660	0	0	0	10992	12252	17307	1234	1233	1018	11878	4503	7848
IBL27_RS00360	NZ_CP061071.1	64425	66269	-	1845	NA	NA	protein_coding	299	390	389	4	0	8	934	1113	1097	100	114	62	1324	900	1124
IBL27_RS00365	NZ_CP061071.1	66605	67600	+	996	ruvB	NA	protein_coding	938	922	1249	1777	1325	1032	942	884	1044	986	922	832	1578	1408	1248
IBL27_RS00370	NZ_CP061071.1	67638	68063	+	426	NA	NA	protein_coding	267	153	141	0	0	0	382	400	424	27	53	10	620	354	474
IBL27_RS00375	NZ_CP061071.1	68128	68511	+	384	NA	NA	protein_coding	245	187	120	0	0	0	364	396	451	40	35	29	587	427	566
IBL27_RS00380	NZ_CP061071.1	68508	70298	+	1791	NA	NA	protein_coding	6732	5056	6571	2	0	0	9789	10713	12870	762	946	713	15999	8864	12788
IBL27_RS00385	NZ_CP061071.1	70981	72465	+	1485	NA	NA	protein_coding	1180	1155	1153	750	376	475	2474	2756	2881	692	599	534	3240	2512	2594
IBL27_RS00390	NZ_CP061071.1	72920	74221	+	1302	NA	NA	protein_coding	101	190	100	0	0	7	424	411	528	53	75	20	631	281	474
IBL27_RS00395	NZ_CP061071.1	74579	74845	+	267	NA	NA	protein_coding	291	244	246	8	23	29	370	278	398	78	55	49	523	341	581
IBL27_RS00400	NZ_CP061071.1	74865	76202	+	1338	NA	NA	protein_coding	5253	4370	5239	5389	3364	3636	8662	9110	9785	3836	3900	3654	10515	9756	8989
IBL27_RS00405	NZ_CP061071.1	76275	76985	+	711	NA	NA	protein_coding	1403	1168	1308	175	96	81	2209	2556	2957	341	405	382	3259	3131	3087
IBL27_RS00410	NZ_CP061071.1	76969	77718	+	750	NA	NA	protein_coding	1497	994	1315	2	7	11	2306	2114	2561	284	378	243	3011	2312	2937
IBL27_RS00415	NZ_CP061071.1	77722	78309	+	588	NA	NA	protein_coding	952	486	1051	0	0	1	1586	1572	2059	244	205	180	2111	1493	1602
IBL27_RS00420	NZ_CP061071.1	78926	83197	+	4272	NA	NA	protein_coding	1795	1697	1999	1831	1042	1104	4623	4262	4094	1270	1252	1198	9037	6472	6967
IBL27_RS00425	NZ_CP061071.1	83268	84827	+	1560	NA	NA	pseudogene	152	151	101	2	2	0	291	455	347	75	34	33	836	508	762
IBL27_RS00430	NZ_CP061071.1	85002	86036	+	1035	hrcA	NA	protein_coding	10806	7730	10118	0	12	3	12634	14135	17030	1470	1261	1001	43677	22971	35090
IBL27_RS00435	NZ_CP061071.1	86079	86618	+	540	grpE	NA	protein_coding	33493	28963	32327	76575	45306	44131	43895	47181	50067	41772	36674	39263	51981	41986	42421
IBL27_RS00440	NZ_CP061071.1	86992	88830	+	1839	dnaK	NA	protein_coding	675473	624554	662281	1706346	966302	1001789	841475	861308	922643	911755	850897	869048	932773	874009	822823
IBL27_RS00445	NZ_CP061071.1	89358	90491	+	1134	dnaJ	NA	protein_coding	64447	59733	67163	118146	65174	66330	93838	95217	103980	57439	56530	55491	103419	95125	92227
IBL27_RS00450	NZ_CP061071.1	90794	91543	+	750	truA	NA	protein_coding	3595	2868	3649	37	44	28	5683	6609	7281	432	413	308	4194	2730	3231
IBL27_RS00455	NZ_CP061071.1	91533	92300	+	768	NA	NA	protein_coding	2666	2645	2851	0	9	6	4686	4879	6102	329	373	233	3725	2608	3117
IBL27_RS00460	NZ_CP061071.1	92287	92751	+	465	NA	NA	protein_coding	1808	1349	1443	4	1	0	2285	2592	3430	214	156	244	1979	1009	1607
IBL27_RS00465	NZ_CP061071.1	92797	93360	+	564	NA	NA	protein_coding	2272	1794	2537	0	0	0	4780	5134	5425	288	343	329	2745	2229	2150
IBL27_RS00470	NZ_CP061071.1	93531	94388	-	858	NA	NA	protein_coding	156	254	279	0	0	0	507	756	887	77	131	75	645	438	659
IBL27_RS00475	NZ_CP061071.1	94614	95423	-	810	NA	NA	protein_coding	466	202	333	32	32	26	611	922	939	101	120	85	728	419	373
IBL27_RS00480	NZ_CP061071.1	95661	96944	+	1284	NA	NA	protein_coding	3859	3137	3723	5711	3522	3953	6521	6119	6501	4046	3900	3407	8050	7022	6828
IBL27_RS00485	NZ_CP061071.1	97155	97865	-	711	NA	NA	protein_coding	350	181	191	0	0	6	326	275	480	60	73	59	0	0	0
IBL27_RS00490	NZ_CP061071.1	97843	98462	-	620	NA	NA	pseudogene	146	105	113	4	4	10	262	235	333	10	36	36	0	0	0
IBL27_RS00495	NZ_CP061071.1	98506	99519	-	1014	gap	NA	protein_coding	141	297	339	2	3	0	501	530	524	49	33	41	0	0	6
IBL27_RS00500	NZ_CP061071.1	99544	100020	-	477	NA	NA	protein_coding	78	34	40	0	0	0	132	124	170	19	3	17	0	0	0
IBL27_RS00505	NZ_CP061071.1	100021	100944	-	924	NA	NA	protein_coding	137	150	121	0	0	0	149	163	277	15	6	2	0	0	0
IBL27_RS00510	NZ_CP061071.1	101071	101544	+	474	NA	NA	protein_coding	10	6	6	0	0	0	18	15	37	0	4	6	0	0	0
IBL27_RS00515	NZ_CP061071.1	101537	102709	+	1173	NA	NA	protein_coding	124	116	1	18	14	6	76	51	144	28	116	29	0	0	0
IBL27_RS00520	NZ_CP061071.1	103112	103621	+	510	NA	NA	protein_coding	30	59	38	0	0	0	123	146	210	30	54	0	0	0	0
IBL27_RS00525	NZ_CP061071.1	103803	104394	+	592	NA	NA	pseudogene	0	0	11	20	6	2	14	11	35	0	9	6	0	0	0
IBL27_RS00530	NZ_CP061071.1	104381	104602	+	222	NA	NA	protein_coding	0	0	12	0	0	0	8	4	2	2	0	0	0	0	0
IBL27_RS00535	NZ_CP061071.1	104690	105951	+	1262	NA	NA	pseudogene	6763	4745	4956	10156	7828	8146	7179	6472	8129	6425	6958	6936	6801	4410	5327
IBL27_RS00540	NZ_CP061071.1	106424	107008	+	585	NA	NA	protein_coding	8491	6141	6871	12649	8657	8121	14768	15289	15107	8572	8042	7542	11786	10309	9908
IBL27_RS00545	NZ_CP061071.1	107142	108752	+	1611	NA	NA	protein_coding	4172	3689	5858	1638	1118	1116	9914	10258	10883	1845	1819	1553	9149	6665	7489
IBL27_RS00550	NZ_CP061071.1	109709	109794	+	86	NA	NA	tRNA	27	94	8	55	13	41	25	32	64	47	28	19	69	33	10
IBL27_RS00555	NZ_CP061071.1	109951	110832	+	882	NA	NA	protein_coding	444667	434956	438326	892868	548874	591092	424631	430646	477591	668074	568933	569506	437648	448774	384411
IBL27_RS00560	NZ_CP061071.1	111339	111411	+	73	NA	NA	tRNA	154	89	120	112	65	113	130	133	109	150	115	55	209	191	200
IBL27_RS00565	NZ_CP061071.1	111489	111635	-	147	NA	NA	pseudogene	0	0	0	0	0	0	0	0	2	0	0	0	308	135	278
IBL27_RS00570	NZ_CP061071.1	111724	113079	-	1356	NA	NA	protein_coding	26	13	4	0	0	0	39	18	56	38	18	2	430	296	287
IBL27_RS00575	NZ_CP061071.1	113695	114537	-	843	fghA	NA	protein_coding	185	158	276	0	6	0	414	352	618	24	58	13	497	465	454
IBL27_RS00580	NZ_CP061071.1	114548	115666	-	1119	NA	NA	protein_coding	277	137	335	0	0	0	417	690	465	45	53	29	633	530	739
IBL27_RS00585	NZ_CP061071.1	116124	116312	+	189	NA	NA	protein_coding	932	828	766	1685	1556	1567	746	749	850	1520	1478	1449	903	852	687
IBL27_RS00590	NZ_CP061071.1	116365	117693	-	1329	NA	NA	protein_coding	191	194	357	2	2	2	544	543	715	104	79	98	432	303	306
IBL27_RS00595	NZ_CP061071.1	117926	122323	+	4398	NA	NA	protein_coding	16833	13490	15767	5152	3141	3305	28370	31411	32539	4904	4538	4096	20892	17399	17301
IBL27_RS00600	NZ_CP061071.1	122547	122975	+	429	NA	NA	protein_coding	2171	1694	2079	0	0	0	2526	2930	3518	200	274	205	2548	1435	1957
IBL27_RS00605	NZ_CP061071.1	123054	123608	+	555	NA	NA	protein_coding	4523	3436	4291	25	2	0	7529	8813	9636	646	750	403	5448	3305	4506
IBL27_RS00610	NZ_CP061071.1	123984	124979	+	996	NA	NA	protein_coding	1948	1630	2002	968	807	998	3614	4304	4567	1059	1200	1002	2610	1763	1677
IBL27_RS00615	NZ_CP061071.1	125129	126124	+	996	NA	NA	protein_coding	4380	3784	4662	4687	2261	2391	7987	8902	9516	2312	2223	2566	5570	3879	4099
IBL27_RS00620	NZ_CP061071.1	126224	127591	+	1368	NA	NA	protein_coding	6090	4884	6338	2370	1908	1729	12498	13352	14604	2122	1933	2112	6525	4757	4671
IBL27_RS00625	NZ_CP061071.1	127665	129410	+	1746	lpdA	NA	protein_coding	10219	8551	10291	5550	3043	3179	21259	22684	25536	4124	3588	3974	11843	10451	11322
IBL27_RS00630	NZ_CP061071.1	129516	130505	+	990	NA	NA	protein_coding	5007	4150	5032	615	403	246	10772	10775	13525	1169	1177	1075	5734	4401	5225
IBL27_RS00635	NZ_CP061071.1	130770	131906	+	1137	NA	NA	protein_coding	2142	1655	2340	255	56	49	5677	6015	7020	625	643	380	2713	2372	2984
IBL27_RS00640	NZ_CP061071.1	132023	133423	-	1401	NA	NA	protein_coding	188	92	298	0	0	0	428	416	584	34	49	24	751	525	465
IBL27_RS00645	NZ_CP061071.1	133604	134227	+	624	NA	NA	protein_coding	257	135	44	0	2	0	115	143	146	10	22	6	356	213	399
IBL27_RS00650	NZ_CP061071.1	134492	135385	-	894	NA	NA	protein_coding	520	485	502	0	0	2	1387	1384	1650	251	218	230	2286	1024	1866
IBL27_RS00655	NZ_CP061071.1	135575	135928	-	354	NA	NA	protein_coding	187	110	70	2	0	0	247	318	424	84	44	34	564	267	364
IBL27_RS00660	NZ_CP061071.1	136043	137665	+	1623	NA	NA	protein_coding	6531	4790	5784	6183	3909	4315	4094	3504	3923	3733	3338	3033	3708	3282	2819
IBL27_RS00665	NZ_CP061071.1	137821	138765	+	945	NA	NA	protein_coding	3695	3436	3632	4	6	2	586	1021	999	106	111	53	735	642	580
IBL27_RS00670	NZ_CP061071.1	138886	140070	+	1185	NA	NA	protein_coding	6599	5408	8128	0	0	0	4890	6092	6228	297	259	189	1925	1579	1387
IBL27_RS00675	NZ_CP061071.1	140088	141449	+	1362	NA	NA	protein_coding	10153	7650	10620	28	0	0	6553	7888	7850	321	374	398	2572	3017	2002
IBL27_RS00680	NZ_CP061071.1	141433	142153	+	721	NA	NA	pseudogene	4403	3445	4269	2	0	0	2554	3775	3306	201	148	121	1552	987	1168
IBL27_RS00685	NZ_CP061071.1	142317	142931	-	615	NA	NA	protein_coding	1152	870	1024	218	95	180	2002	2265	2522	682	601	408	1573	1354	1534
IBL27_RS00690	NZ_CP061071.1	143006	143653	-	648	NA	NA	protein_coding	343	238	231	0	0	0	675	938	927	132	204	184	1070	450	635
IBL27_RS00695	NZ_CP061071.1	143758	144942	+	1185	NA	NA	protein_coding	72	34	44	0	0	20	226	131	230	24	15	22	39	74	61
IBL27_RS00700	NZ_CP061071.1	145142	147811	+	2670	adhE	NA	protein_coding	31377	23380	33971	4229	2229	1918	44674	50712	54373	4906	4267	3887	25139	20890	20067
IBL27_RS00705	NZ_CP061071.1	147986	148454	+	469	tnpA	NA	pseudogene	2674	1987	2859	0	0	0	3916	5139	5145	199	249	110	1991	1638	1525
IBL27_RS00710	NZ_CP061071.1	148598	148693	-	96	NA	NA	protein_coding	117	132	113	0	0	0	102	86	101	7	12	4	77	53	27
IBL27_RS00715	NZ_CP061071.1	148961	149164	+	204	NA	NA	protein_coding	543	395	575	0	0	0	805	1028	1082	59	28	13	349	267	242
IBL27_RS00720	NZ_CP061071.1	149194	149409	+	216	NA	NA	protein_coding	569	435	539	0	0	0	878	1115	1191	81	31	43	372	289	295
IBL27_RS00725	NZ_CP061071.1	149604	150023	+	420	NA	NA	protein_coding	469	286	559	2	0	0	711	732	1114	100	90	83	261	90	152
IBL27_RS00730	NZ_CP061071.1	150675	150983	+	309	NA	NA	protein_coding	705	538	645	0	0	2	1421	1647	1990	148	172	111	812	574	640
IBL27_RS00735	NZ_CP061071.1	151363	151632	+	270	rpsO	NA	protein_coding	11020	9420	10169	15740	11097	12993	12816	10535	14313	15825	14993	14645	10440	10922	9983
IBL27_RS00740	NZ_CP061071.1	152379	154571	+	2193	pnp	NA	protein_coding	1112	1203	1223	1096	668	643	1895	1994	2309	589	605	598	1360	1357	1586
IBL27_RS00745	NZ_CP061071.1	154561	155301	+	741	NA	NA	protein_coding	283	163	274	0	0	0	343	468	663	7	46	46	249	216	293
IBL27_RS00750	NZ_CP061071.1	155312	155929	+	618	cysE	NA	protein_coding	635	390	567	402	287	247	835	1015	1020	162	255	264	694	734	597
IBL27_RS00755	NZ_CP061071.1	156003	157346	+	1344	cysS	NA	protein_coding	1554	1207	1526	1162	830	957	2573	2694	2718	969	960	886	2097	1608	1442
IBL27_RS00760	NZ_CP061071.1	157339	157758	+	420	NA	NA	protein_coding	205	376	488	286	193	167	890	748	832	203	232	176	612	370	392
IBL27_RS00765	NZ_CP061071.1	157937	158842	+	906	NA	NA	protein_coding	704	722	811	0	18	2	1907	1952	2460	153	91	55	1218	930	984
IBL27_RS00770	NZ_CP061071.1	158821	159558	+	738	NA	NA	protein_coding	600	293	591	0	0	0	1159	1369	1254	45	62	47	554	605	568
IBL27_RS00775	NZ_CP061071.1	159555	160585	-	1031	NA	NA	pseudogene	625	484	513	4	4	0	1157	1394	1696	129	104	93	2160	1274	1722
IBL27_RS00780	NZ_CP061071.1	160774	161328	-	555	NA	NA	protein_coding	412	425	331	2	16	0	902	803	893	135	52	34	1148	732	635
IBL27_RS00785	NZ_CP061071.1	161641	162387	+	747	rlmB	NA	protein_coding	483	398	322	52	97	55	942	896	958	156	113	114	741	584	703
IBL27_RS00790	NZ_CP061071.1	162411	163271	+	861	NA	NA	protein_coding	627	449	531	0	0	0	1406	1465	1616	166	72	91	1514	994	918
IBL27_RS00795	NZ_CP061071.1	163403	163918	+	516	NA	NA	protein_coding	16546	12859	14974	27	2	0	19131	21548	25065	1078	991	616	28533	16254	24756
IBL27_RS00800	NZ_CP061071.1	163918	164364	+	447	NA	NA	protein_coding	8339	6126	6863	0	0	0	8486	8398	11281	456	425	325	10432	6401	8601
IBL27_RS00805	NZ_CP061071.1	164361	164555	+	195	NA	NA	protein_coding	2674	2147	2352	1	0	0	3280	3198	4284	175	142	143	3172	2338	3010
IBL27_RS00810	NZ_CP061071.1	164948	165394	+	447	rplM	NA	protein_coding	8548	7948	8243	22576	13466	13476	11138	10459	11714	12815	12917	12790	9301	9334	7928
IBL27_RS00815	NZ_CP061071.1	165419	165811	+	393	rpsI	NA	protein_coding	6780	6388	6231	16261	10565	10927	9402	9272	10497	10212	10433	9592	6656	6886	6221
IBL27_RS00820	NZ_CP061071.1	166133	166378	+	246	NA	NA	protein_coding	4099	2774	3169	0	0	0	7213	8226	8826	999	964	721	9059	4988	6604
IBL27_RS00825	NZ_CP061071.1	166372	166704	+	333	NA	NA	protein_coding	6500	4780	5411	0	6	5	14651	16067	17334	1851	1642	1372	14131	8810	10636
IBL27_RS00830	NZ_CP061071.1	166902	167693	-	792	NA	NA	protein_coding	505	313	709	0	0	0	956	1259	1333	157	295	176	1463	752	1142
IBL27_RS00835	NZ_CP061071.1	168076	168231	+	156	NA	NA	protein_coding	15	36	55	0	0	0	108	140	154	12	20	19	179	79	126
IBL27_RS00840	NZ_CP061071.1	168395	169615	+	1221	NA	NA	protein_coding	317	218	185	0	0	0	498	467	600	81	71	45	641	257	449
IBL27_RS00845	NZ_CP061071.1	169593	170441	+	849	NA	NA	protein_coding	366	241	356	0	0	0	820	787	857	140	108	80	798	446	797
IBL27_RS00850	NZ_CP061071.1	170583	171185	+	603	NA	NA	protein_coding	262	325	326	2	0	6	646	738	729	38	13	45	1053	881	757
IBL27_RS00855	NZ_CP061071.1	171187	173598	+	2412	NA	NA	protein_coding	4104	3156	4327	316	171	230	7051	7807	8363	643	465	582	6542	5846	5345
IBL27_RS00860	NZ_CP061071.1	173804	174802	+	999	mvk	NA	protein_coding	759	994	906	0	2	0	3044	2825	3125	509	417	248	2722	2039	2826
IBL27_RS00865	NZ_CP061071.1	175024	175746	+	723	NA	NA	protein_coding	739	748	740	0	2	1	1133	1356	1665	81	115	90	3108	1348	1858
IBL27_RS00870	NZ_CP061071.1	175743	176582	+	840	NA	NA	protein_coding	5581	3769	4607	2054	1845	1495	6279	6466	9138	1787	1754	1728	9986	3879	7025
IBL27_RS00875	NZ_CP061071.1	176629	177549	+	921	NA	NA	protein_coding	9938	6631	8282	4166	2704	3107	11217	12795	14507	3941	3903	3258	16941	8905	11129
IBL27_RS00880	NZ_CP061071.1	177733	178386	+	654	NA	NA	protein_coding	7219	5882	7507	0	8	61	12654	13709	16462	1113	1300	891	12985	9107	10535
IBL27_RS00885	NZ_CP061071.1	178566	179543	-	978	dusB	NA	protein_coding	881	577	884	93	154	149	1735	1821	1878	323	341	294	1313	1037	1242
IBL27_RS00890	NZ_CP061071.1	179530	180402	-	873	hslO	NA	protein_coding	569	367	363	75	174	58	1000	1071	1288	204	140	129	977	718	541
IBL27_RS00895	NZ_CP061071.1	180888	182444	+	1557	NA	NA	rRNA	5567909	5580049	6100992	4099628	4063365	4379807	8106417	7025213	8844947	6305824	5052395	4500420	5909179	6846257	5921369
IBL27_RS00900	NZ_CP061071.1	182504	182576	+	73	NA	NA	tRNA	1665	1730	1948	1963	1536	1649	1270	1007	1711	2014	1892	1668	1866	2251	1819
IBL27_RS00905	NZ_CP061071.1	182833	185733	+	2901	NA	NA	rRNA	10694007	10658000	11109427	12185851	9249182	10008615	12510843	11520067	13580046	12793095	12223815	11526344	11866736	12514504	10261741
IBL27_RS00910	NZ_CP061071.1	185916	186031	+	116	rrf	NA	rRNA	620	645	628	513	488	517	641	539	820	506	512	607	1049	1178	993
IBL27_RS00915	NZ_CP061071.1	186037	186110	+	74	NA	NA	tRNA	29	34	12	6	12	34	24	8	13	12	13	16	8	20	15
IBL27_RS00920	NZ_CP061071.1	186622	187104	+	483	NA	NA	protein_coding	73	48	49	0	0	0	119	338	188	54	44	35	90	114	89
IBL27_RS00925	NZ_CP061071.1	187251	188099	+	849	NA	NA	protein_coding	90	63	230	0	0	0	214	111	173	53	35	30	339	191	176
IBL27_RS00930	NZ_CP061071.1	188734	189180	+	447	NA	NA	protein_coding	89	2	44	0	0	0	111	51	135	0	10	11	156	95	97
IBL27_RS00935	NZ_CP061071.1	189183	189893	+	711	NA	NA	protein_coding	422	346	462	415	315	345	525	709	804	353	319	313	757	630	703
IBL27_RS00940	NZ_CP061071.1	189883	190695	+	813	NA	NA	protein_coding	529	344	373	97	25	53	567	532	790	143	85	55	757	381	724
IBL27_RS00945	NZ_CP061071.1	190852	192108	-	1257	NA	NA	protein_coding	418	189	322	245	272	139	600	773	867	236	236	157	1471	816	1205
IBL27_RS00950	NZ_CP061071.1	192276	194630	+	2355	pbp1b	NA	protein_coding	4460	3489	4819	56	6	20	9487	11098	11721	1045	1114	792	10407	7884	9159
IBL27_RS00955	NZ_CP061071.1	194894	198457	+	3564	rpoB	NA	protein_coding	19595	19505	20300	25485	15452	15464	23508	26097	25977	15670	14142	14181	31135	30333	28079
IBL27_RS00960	NZ_CP061071.1	198665	202321	+	3657	rpoC	NA	protein_coding	38359	35358	40293	61393	32387	36487	51087	53777	55882	33275	30312	30176	64525	61805	55225
IBL27_RS00965	NZ_CP061071.1	202449	202832	+	384	NA	NA	protein_coding	215	229	154	0	0	0	1077	981	1156	289	268	209	550	437	529
IBL27_RS00970	NZ_CP061071.1	202964	203905	+	942	tadA	NA	protein_coding	52	66	24	2	0	2	62	112	74	14	26	9	149	2	39
IBL27_RS00975	NZ_CP061071.1	203895	204872	+	978	NA	NA	protein_coding	76	0	82	0	11	0	119	113	137	8	24	10	188	99	84
IBL27_RS00980	NZ_CP061071.1	204872	205186	+	315	NA	NA	protein_coding	2	2	29	0	7	0	22	16	12	3	0	4	22	0	27
IBL27_RS00985	NZ_CP061071.1	205146	205577	+	432	NA	NA	protein_coding	19	27	27	4	0	0	41	14	45	6	12	25	32	12	24
IBL27_RS00990	NZ_CP061071.1	205549	205842	+	294	NA	NA	protein_coding	16	22	4	0	0	0	2	19	12	0	2	4	23	0	19
IBL27_RS00995	NZ_CP061071.1	205829	206263	+	435	NA	NA	protein_coding	16	3	4	0	0	0	31	54	75	5	6	4	10	41	43
IBL27_RS01000	NZ_CP061071.1	206241	206630	+	390	NA	NA	protein_coding	45	1	22	0	0	0	51	48	85	4	5	7	17	53	36
IBL27_RS01005	NZ_CP061071.1	206685	207638	+	954	NA	NA	protein_coding	693	256	617	10	8	10	784	934	1108	185	163	140	2571	1049	1622
IBL27_RS01010	NZ_CP061071.1	207697	208896	+	1200	NA	NA	protein_coding	1825	1297	1980	672	354	378	4416	4479	4791	878	888	734	4805	3851	4394
IBL27_RS01015	NZ_CP061071.1	209449	209694	+	246	NA	NA	protein_coding	673	502	685	0	0	0	1297	1334	1825	186	183	152	6804	3472	5557
IBL27_RS01020	NZ_CP061071.1	209663	210103	+	441	NA	NA	protein_coding	3832	2861	2903	0	0	0	5417	5240	7222	354	438	299	20617	10039	16516
IBL27_RS01025	NZ_CP061071.1	210156	210818	+	663	NA	NA	protein_coding	7115	3865	4550	0	0	6	8208	8354	11821	662	778	533	25629	11118	19604
IBL27_RS01030	NZ_CP061071.1	210903	211673	-	771	NA	NA	protein_coding	595	508	520	0	2	0	1073	996	1318	119	106	54	1998	1356	1818
IBL27_RS01035	NZ_CP061071.1	211729	212796	-	1068	pepA	NA	protein_coding	4595	4459	4269	7443	3932	4964	3592	3891	3619	5580	4868	4605	6848	5566	5635
IBL27_RS01040	NZ_CP061071.1	212856	213164	+	309	NA	NA	protein_coding	29	68	4	0	0	0	65	91	55	7	18	0	118	76	106
IBL27_RS01045	NZ_CP061071.1	213142	213471	+	330	NA	NA	protein_coding	38	93	34	0	0	0	29	122	59	4	5	4	133	100	73
IBL27_RS01050	NZ_CP061071.1	213468	214094	+	627	NA	NA	protein_coding	684	469	437	443	166	159	464	683	561	233	289	192	1007	834	790
IBL27_RS01055	NZ_CP061071.1	214192	214614	+	423	NA	NA	protein_coding	27	45	44	0	0	0	35	43	31	18	12	8	56	93	95
IBL27_RS01060	NZ_CP061071.1	214614	214970	+	357	NA	NA	protein_coding	60	120	95	0	0	0	115	176	135	22	13	1	169	76	87
IBL27_RS01065	NZ_CP061071.1	215057	215452	+	396	NA	NA	protein_coding	141	144	185	63	82	20	302	373	404	41	51	56	335	228	130
IBL27_RS01070	NZ_CP061071.1	215868	216830	+	963	NA	NA	protein_coding	2	0	8	2	0	0	99	146	81	32	3	3	105	30	142
IBL27_RS01075	NZ_CP061071.1	216830	218152	+	1323	NA	NA	protein_coding	160	42	116	12	0	6	131	217	217	19	33	31	352	200	223
IBL27_RS01080	NZ_CP061071.1	218152	218832	+	681	NA	NA	protein_coding	97	124	49	48	20	34	182	224	256	88	26	38	321	151	204
IBL27_RS01085	NZ_CP061071.1	218825	220132	+	1308	NA	NA	protein_coding	246	290	308	0	4	2	481	816	993	71	92	51	708	392	835
IBL27_RS01090	NZ_CP061071.1	220198	220401	+	204	NA	NA	pseudogene	15	9	9	2	2	6	8	22	22	4	9	6	17	34	5
IBL27_RS01095	NZ_CP061071.1	220434	220865	+	432	NA	NA	protein_coding	305	275	429	0	1	0	1309	1396	1356	100	125	197	6376	4110	4416
IBL27_RS01100	NZ_CP061071.1	220883	221377	+	495	NA	NA	protein_coding	1232	750	1189	15	14	3	4021	4550	4743	562	518	462	19602	10518	14025
IBL27_RS01105	NZ_CP061071.1	221751	222602	+	852	NA	NA	protein_coding	8327	7393	8480	5259	4131	4080	19770	22502	21635	6244	5479	5095	60090	43318	48622
IBL27_RS01110	NZ_CP061071.1	222604	223440	+	837	NA	NA	protein_coding	11864	9479	10188	7696	4186	4976	25672	29746	30825	7754	6645	6385	78301	46008	65111
IBL27_RS01115	NZ_CP061071.1	223464	223760	+	297	NA	NA	protein_coding	2379	1892	1889	509	378	501	4691	5286	6096	1155	1139	853	18397	7512	14167
IBL27_RS01120	NZ_CP061071.1	223882	224169	+	288	groES	NA	protein_coding	11718	8377	10459	2008	1157	1118	15611	17286	20465	3131	2656	2407	44212	25683	33376
IBL27_RS01125	NZ_CP061071.1	224281	225909	+	1629	groL	NA	protein_coding	272994	240575	283228	251304	144182	146484	383720	420820	460599	165470	153013	145781	570036	486835	468042
IBL27_RS01130	NZ_CP061071.1	226552	228242	+	1691	NA	NA	pseudogene	3028	2192	2275	0	2	0	6158	6457	8475	556	584	377	10055	5784	8619
IBL27_RS01135	NZ_CP061071.1	228262	229128	-	867	NA	NA	protein_coding	419	235	530	0	0	1	740	771	981	40	61	77	941	950	898
IBL27_RS01140	NZ_CP061071.1	229172	231448	+	2277	pbp2a	NA	protein_coding	1422	1044	1277	60	26	38	2660	2948	3707	282	331	274	4697	3044	3601
IBL27_RS01145	NZ_CP061071.1	231499	231651	+	153	rpmG	NA	protein_coding	314	268	205	218	190	160	190	193	294	125	186	222	595	206	464
IBL27_RS01150	NZ_CP061071.1	231663	231839	+	177	secE	NA	protein_coding	137	132	167	0	0	5	161	219	346	37	68	45	573	204	407
IBL27_RS01155	NZ_CP061071.1	231997	232533	+	537	nusG	NA	protein_coding	1804	1553	1662	1840	1592	1678	1238	1194	1491	1566	1600	1546	1925	1423	1823
IBL27_RS01160	NZ_CP061071.1	232750	233439	-	690	NA	NA	protein_coding	379	141	422	0	0	0	568	799	810	49	75	32	581	389	802
IBL27_RS01165	NZ_CP061071.1	233432	234196	-	765	NA	NA	protein_coding	206	131	233	0	2	0	656	742	780	66	93	55	763	634	913
IBL27_RS01170	NZ_CP061071.1	234597	237098	+	2502	NA	NA	protein_coding	4217	4326	4104	7487	4614	4877	5125	5086	5474	4793	4434	4306	5734	5204	4471
IBL27_RS01175	NZ_CP061071.1	237400	238203	+	804	NA	NA	protein_coding	184	79	176	2	0	2	432	513	604	74	49	47	865	473	759
IBL27_RS01180	NZ_CP061071.1	238370	239212	+	843	NA	NA	protein_coding	485	403	373	0	0	0	1054	1095	1149	134	61	65	2883	1463	2542
IBL27_RS01185	NZ_CP061071.1	239407	240780	+	1374	NA	NA	protein_coding	255	203	184	21	64	37	220	413	372	58	38	42	1112	773	842
IBL27_RS01190	NZ_CP061071.1	240773	241837	+	1065	NA	NA	protein_coding	100	141	204	165	88	94	187	263	233	55	95	45	796	444	655
IBL27_RS01195	NZ_CP061071.1	241839	242528	+	690	NA	NA	protein_coding	163	97	93	0	0	0	239	216	345	40	20	20	753	425	661
IBL27_RS01200	NZ_CP061071.1	242596	243372	+	777	NA	NA	protein_coding	117	130	69	50	32	8	292	350	539	60	78	19	880	648	715
IBL27_RS01205	NZ_CP061071.1	243496	244341	+	846	NA	NA	protein_coding	220	187	125	32	91	74	266	222	426	92	84	73	612	404	566
IBL27_RS01210	NZ_CP061071.1	244351	244896	+	546	NA	NA	protein_coding	83	65	35	0	13	0	116	148	167	6	23	13	490	357	468
IBL27_RS01215	NZ_CP061071.1	244925	246601	+	1677	NA	NA	protein_coding	305	415	508	21	10	44	793	1057	836	91	43	34	1257	1361	1482
IBL27_RS01220	NZ_CP061071.1	246594	247427	+	834	NA	NA	protein_coding	329	124	219	0	2	0	191	365	496	12	48	26	974	462	872
IBL27_RS01225	NZ_CP061071.1	247651	248364	-	714	rsmG	NA	protein_coding	265	221	284	0	0	0	399	611	620	108	53	52	765	623	617
IBL27_RS01230	NZ_CP061071.1	248452	249012	+	561	NA	NA	protein_coding	401	412	321	780	399	309	440	466	544	217	282	323	723	762	654
IBL27_RS01235	NZ_CP061071.1	249022	249921	+	900	htpX	NA	protein_coding	458	342	484	308	166	91	653	744	921	142	147	96	1155	855	716
IBL27_RS01240	NZ_CP061071.1	250058	252670	-	2613	NA	NA	protein_coding	679	769	440	10	2	22	1093	2016	1839	185	202	157	1167	836	1122
IBL27_RS01245	NZ_CP061071.1	252672	253379	-	708	NA	NA	protein_coding	237	89	131	21	42	15	379	489	453	75	87	44	533	236	465
IBL27_RS01250	NZ_CP061071.1	253487	254062	+	576	NA	NA	protein_coding	367	190	202	0	6	2	534	492	833	165	139	52	703	325	494
IBL27_RS01255	NZ_CP061071.1	254055	254591	+	537	NA	NA	protein_coding	734	338	376	10	20	12	1070	1058	1549	190	162	154	967	387	658
IBL27_RS01260	NZ_CP061071.1	254947	255639	+	693	NA	NA	protein_coding	3794	2707	2834	59	135	62	3659	3791	4528	589	674	309	6411	4459	6021
IBL27_RS01265	NZ_CP061071.1	256007	256498	+	492	nrdR	NA	protein_coding	954	723	660	588	338	364	831	881	1072	433	424	405	1766	894	1263
IBL27_RS01270	NZ_CP061071.1	256485	257654	+	1170	NA	NA	protein_coding	1884	1471	1647	16	8	34	2400	2664	2946	260	343	327	3914	2167	3040
IBL27_RS01275	NZ_CP061071.1	257655	258554	+	900	dnaI	NA	protein_coding	3028	2138	2897	8	0	0	4706	5012	5545	303	392	279	5851	4629	4587
IBL27_RS01280	NZ_CP061071.1	258567	259877	+	1311	der	NA	protein_coding	5270	4407	5624	897	424	481	9121	10399	11524	1205	1285	924	12340	10108	10189
IBL27_RS01285	NZ_CP061071.1	259952	260578	+	627	NA	NA	protein_coding	2800	1719	2367	0	0	0	3686	4099	4888	256	420	300	4413	3293	3678
IBL27_RS01290	NZ_CP061071.1	260626	261264	+	639	NA	NA	protein_coding	2820	1731	2506	0	2	0	3728	3988	4890	464	345	305	4936	2242	4222
IBL27_RS01295	NZ_CP061071.1	261735	262487	+	753	NA	NA	protein_coding	661	563	554	4	2	2	1344	1264	1325	100	82	85	836	532	716
IBL27_RS01300	NZ_CP061071.1	262484	263809	+	1326	NA	NA	protein_coding	1799	864	1084	0	2	0	2386	2709	3187	259	152	115	2058	1210	1910
IBL27_RS01305	NZ_CP061071.1	263978	264109	-	132	NA	NA	protein_coding	88	26	64	0	0	0	102	112	148	5	1	7	142	26	146
IBL27_RS01310	NZ_CP061071.1	264376	264606	+	231	NA	NA	protein_coding	245	260	213	0	0	0	460	437	644	17	52	35	1037	446	813
IBL27_RS01315	NZ_CP061071.1	264737	265138	+	402	NA	NA	protein_coding	266	381	247	0	0	0	405	401	641	41	79	41	1238	288	975
IBL27_RS01320	NZ_CP061071.1	266518	266937	+	420	NA	NA	protein_coding	314	149	277	0	0	2	561	473	728	50	93	84	1703	521	922
IBL27_RS01325	NZ_CP061071.1	267084	267488	+	405	NA	NA	protein_coding	686	206	564	0	0	0	841	760	973	45	132	78	1853	816	1672
IBL27_RS01330	NZ_CP061071.1	268263	268427	+	165	NA	NA	protein_coding	246	76	163	0	0	0	203	237	369	58	52	48	734	211	538
IBL27_RS01335	NZ_CP061071.1	268832	269044	+	213	NA	NA	protein_coding	335	196	159	0	0	0	438	461	768	103	45	53	1360	895	1005
IBL27_RS01340	NZ_CP061071.1	269208	269396	+	189	NA	NA	protein_coding	199	63	95	0	0	0	161	223	390	40	40	18	688	270	432
IBL27_RS01345	NZ_CP061071.1	269882	270904	+	1023	NA	NA	protein_coding	614	457	550	0	0	4	1287	1601	1961	144	205	240	2320	1276	1608
IBL27_RS01350	NZ_CP061071.1	271195	271338	+	144	NA	NA	protein_coding	46	15	63	0	0	0	116	90	161	1	12	26	418	94	126
IBL27_RS01355	NZ_CP061071.1	271600	272613	-	1014	NA	NA	protein_coding	66	26	60	10	2	2	41	56	95	10	60	14	1266	585	900
IBL27_RS01360	NZ_CP061071.1	272626	274416	-	1791	NA	NA	pseudogene	97	35	14	4	0	0	160	214	139	0	12	4	468	288	380
IBL27_RS01365	NZ_CP061071.1	274472	275689	-	1218	NA	NA	pseudogene	1267	1150	1126	5093	4562	4051	1337	1067	1495	3880	3909	3869	1999	1382	1712
IBL27_RS01370	NZ_CP061071.1	275747	276103	-	357	NA	NA	pseudogene	71	14	23	0	17	0	141	131	115	27	18	2	157	53	32
IBL27_RS01375	NZ_CP061071.1	276536	276790	+	255	NA	NA	protein_coding	162	150	157	0	0	0	352	451	460	70	82	23	1402	798	976
IBL27_RS01380	NZ_CP061071.1	276835	276996	+	162	NA	NA	protein_coding	121	93	73	0	0	0	151	283	264	56	55	15	1142	578	774
IBL27_RS01385	NZ_CP061071.1	277134	277319	+	186	NA	NA	protein_coding	10	15	13	0	0	0	34	66	87	8	23	17	260	93	275
IBL27_RS01390	NZ_CP061071.1	277620	277814	+	195	NA	NA	protein_coding	18046	13620	17808	28	15	0	40604	41400	46577	2609	2197	1792	56	29	65
IBL27_RS01395	NZ_CP061071.1	277854	278018	+	165	NA	NA	protein_coding	16912	12596	16325	28	0	0	34648	35997	40317	2308	1991	1611	0	1	16
IBL27_RS01400	NZ_CP061071.1	278433	278696	+	264	NA	NA	protein_coding	2062	989	1284	0	0	0	3542	3223	4395	445	471	214	1618	1783	2241
IBL27_RS01405	NZ_CP061071.1	279379	280659	-	1281	serS	NA	protein_coding	2223	2324	2725	3128	1958	2034	3295	4301	4154	2371	2013	2161	4329	4686	3731
IBL27_RS01410	NZ_CP061071.1	280932	281118	+	187	NA	NA	pseudogene	115	33	38	0	22	0	176	215	206	28	28	5	304	114	274
IBL27_RS01415	NZ_CP061071.1	281182	282255	+	1074	NA	NA	protein_coding	330	124	144	4	0	2	561	804	733	80	61	70	1740	778	1089
IBL27_RS01420	NZ_CP061071.1	282491	282859	-	369	NA	NA	protein_coding	46	50	30	0	0	0	74	151	104	13	21	15	429	116	245
IBL27_RS01425	NZ_CP061071.1	283199	284125	-	927	NA	NA	protein_coding	3610	3375	3803	5741	3452	3786	6109	7028	6850	3520	3065	3529	7052	5701	6229
IBL27_RS01430	NZ_CP061071.1	284140	284958	-	819	NA	NA	protein_coding	2228	1711	2157	2200	1515	1673	3771	4468	4258	1415	1229	1463	4020	3543	3807
IBL27_RS01435	NZ_CP061071.1	284993	285985	-	993	NA	NA	protein_coding	1446	1541	1976	2787	1379	1964	2550	2669	2776	1875	1515	1670	3406	2943	3053
IBL27_RS01440	NZ_CP061071.1	286862	287332	-	471	NA	NA	protein_coding	465	279	267	4	0	0	824	694	1058	200	294	262	1206	526	1164
IBL27_RS01445	NZ_CP061071.1	287431	289794	-	2364	NA	NA	protein_coding	227	204	274	28	3	66	917	785	1119	124	67	116	720	450	690
IBL27_RS01450	NZ_CP061071.1	289880	290467	-	588	lepB	NA	protein_coding	148	45	101	0	0	0	390	376	402	92	42	62	478	593	562
IBL27_RS01455	NZ_CP061071.1	290487	291398	-	912	NA	NA	protein_coding	134	93	42	4	2	6	70	76	193	36	117	52	443	178	219
IBL27_RS01460	NZ_CP061071.1	291594	291899	+	306	NA	NA	protein_coding	498	423	466	0	0	0	939	1366	1669	293	303	152	2297	926	1805
IBL27_RS01465	NZ_CP061071.1	291896	292441	+	546	NA	NA	protein_coding	1207	877	993	0	0	0	2068	1704	3364	434	669	327	3062	976	2358
IBL27_RS01470	NZ_CP061071.1	292844	293590	+	747	NA	NA	protein_coding	110	66	39	0	0	0	135	231	254	26	22	0	0	0	0
IBL27_RS01475	NZ_CP061071.1	293809	296139	+	2331	NA	NA	protein_coding	1472	876	1488	242	100	50	3268	3558	3508	457	425	356	6924	6688	6758
IBL27_RS01480	NZ_CP061071.1	296214	296528	+	315	trxA	NA	protein_coding	2287	2061	2397	3028	2912	3419	2858	2550	2994	5040	4019	3851	2528	2763	2628
IBL27_RS01485	NZ_CP061071.1	296626	297675	+	1050	NA	NA	protein_coding	543	516	798	0	26	24	1100	1627	1475	247	226	142	2976	2897	2358
IBL27_RS01490	NZ_CP061071.1	297863	299008	-	1146	mutY	NA	protein_coding	650	395	585	0	0	1	1351	1609	1991	368	267	124	1555	1145	1431
IBL27_RS01495	NZ_CP061071.1	300085	300255	-	171	NA	NA	protein_coding	234	166	176	0	0	0	463	530	823	39	30	46	683	367	480
IBL27_RS01500	NZ_CP061071.1	300560	300805	+	246	NA	NA	protein_coding	347	135	241	0	10	4	265	475	605	76	75	58	644	266	369
IBL27_RS01505	NZ_CP061071.1	300961	301251	+	291	NA	NA	protein_coding	17967	16207	16690	31144	21002	22045	21372	21169	24080	22336	20756	20094	19131	18858	16763
IBL27_RS01510	NZ_CP061071.1	301269	301763	+	495	NA	NA	protein_coding	12381	11603	12698	23320	14005	13977	13251	15521	16601	11941	11308	10609	15372	14265	12118
IBL27_RS01515	NZ_CP061071.1	301793	302032	+	240	NA	NA	protein_coding	11437	9824	11544	22454	12803	15595	14532	13459	15701	15598	14667	14004	12648	12007	10648
IBL27_RS01520	NZ_CP061071.1	302351	303070	+	720	NA	NA	protein_coding	2039	1394	1604	0	0	0	4597	5595	6510	580	499	318	6090	4551	5325
IBL27_RS01525	NZ_CP061071.1	303078	303764	-	687	NA	NA	protein_coding	430	252	274	0	0	0	561	583	761	99	92	95	1080	493	923
IBL27_RS01530	NZ_CP061071.1	303761	304117	-	357	NA	NA	protein_coding	80	37	87	0	0	0	101	209	209	33	17	15	467	161	201
IBL27_RS01535	NZ_CP061071.1	304256	304918	-	663	NA	NA	protein_coding	861	676	853	0	0	0	2914	3432	3445	258	203	202	2426	1613	2267
IBL27_RS01540	NZ_CP061071.1	305200	306144	-	945	NA	NA	protein_coding	692	437	546	189	108	166	1415	1599	1560	279	206	169	1407	936	853
IBL27_RS01545	NZ_CP061071.1	306544	306765	-	222	NA	NA	protein_coding	39	22	32	0	6	0	23	82	65	5	3	1	110	73	38
IBL27_RS01550	NZ_CP061071.1	306815	309646	+	2832	uvrA	NA	protein_coding	1119	1292	1541	1449	933	1068	2456	2193	2246	971	871	902	2922	2663	2828
IBL27_RS01555	NZ_CP061071.1	309636	310700	+	1065	NA	NA	protein_coding	779	583	591	232	193	90	1331	1721	1502	250	227	99	1477	1000	1388
IBL27_RS01560	NZ_CP061071.1	310862	311314	+	453	NA	NA	protein_coding	404	534	428	533	220	227	1254	1200	1346	349	352	224	1077	923	1300
IBL27_RS01565	NZ_CP061071.1	311362	312066	-	705	NA	NA	protein_coding	349	161	223	0	0	0	559	592	955	62	145	84	970	303	657
IBL27_RS01570	NZ_CP061071.1	312206	312766	+	561	efp	NA	protein_coding	2953	2387	2704	4467	2384	3168	4513	4256	4542	3232	2795	2721	6250	4242	4581
IBL27_RS01575	NZ_CP061071.1	312809	313198	+	390	NA	NA	protein_coding	963	736	598	0	0	0	1789	1736	2087	309	321	245	2489	1791	1762
IBL27_RS01580	NZ_CP061071.1	313191	313619	+	429	nusB	NA	protein_coding	829	548	595	0	0	0	1462	1320	1543	231	217	160	2383	1070	1818
IBL27_RS01585	NZ_CP061071.1	313813	314775	-	963	NA	NA	protein_coding	1394	694	1130	0	2	0	3015	3563	3895	415	569	290	3722	2417	3355
IBL27_RS01590	NZ_CP061071.1	314778	316217	-	1440	NA	NA	protein_coding	1072	769	1175	70	71	121	2943	2679	3505	657	597	632	4126	2375	2821
IBL27_RS01595	NZ_CP061071.1	316413	318407	+	1995	NA	NA	protein_coding	1921	1377	1817	0	14	0	3125	3525	4176	362	381	301	3525	2888	3351
IBL27_RS01600	NZ_CP061071.1	318607	319488	+	882	NA	NA	protein_coding	4014	2405	2878	1316	856	986	5128	5965	6904	1545	1633	1212	9719	6449	8104
IBL27_RS01605	NZ_CP061071.1	319657	320607	+	951	manA	NA	protein_coding	6842	5761	7924	1948	1295	1526	13294	13822	16113	2762	2618	2091	22043	15986	17003
IBL27_RS01610	NZ_CP061071.1	320784	323303	+	2520	secA	NA	protein_coding	28725	24832	28905	18040	10408	11001	47269	50196	54178	12513	12106	11805	58243	48488	50405
IBL27_RS01615	NZ_CP061071.1	323323	324354	+	1032	NA	NA	protein_coding	12257	9170	12829	3154	1691	1930	22665	25482	27304	2874	2818	2359	27674	20728	22077
IBL27_RS01620	NZ_CP061071.1	324356	325390	+	1035	NA	NA	protein_coding	17464	12368	15810	748	520	442	31360	34120	40977	3373	3193	2438	37235	24517	29505
IBL27_RS01625	NZ_CP061071.1	325564	325923	+	360	NA	NA	protein_coding	5705	3695	4607	3	1	2	8480	9225	11089	659	876	570	9454	4748	7318
IBL27_RS01630	NZ_CP061071.1	325920	327035	+	1116	NA	NA	protein_coding	18847	15316	19966	941	451	318	38709	42309	45854	3140	3017	2398	34677	27993	28762
IBL27_RS01635	NZ_CP061071.1	327208	329223	+	2016	recG	NA	protein_coding	3298	2221	2439	427	166	202	4752	4024	5760	389	640	473	10209	6306	8014
IBL27_RS01640	NZ_CP061071.1	329366	329530	-	165	NA	NA	protein_coding	99	96	164	0	0	1	293	294	452	39	34	24	488	228	346
IBL27_RS01645	NZ_CP061071.1	329556	330515	-	960	NA	NA	protein_coding	923	1148	1102	0	56	20	2211	2168	2896	160	139	131	3926	3342	3320
IBL27_RS01650	NZ_CP061071.1	330573	331973	+	1401	NA	NA	protein_coding	2292	1629	2047	0	0	14	3763	4198	4978	288	257	139	8658	5541	6719
IBL27_RS01655	NZ_CP061071.1	332251	332700	-	450	NA	NA	protein_coding	8498	5757	8100	64	57	43	14806	14877	18335	2434	2236	1612	13584	12326	11870
IBL27_RS01660	NZ_CP061071.1	332799	333335	-	537	NA	NA	protein_coding	668	557	522	0	0	0	1236	1606	1798	83	61	48	231	88	206
IBL27_RS01665	NZ_CP061071.1	333512	334726	+	1215	NA	NA	protein_coding	1373	838	908	1083	1001	910	1455	1454	1588	846	738	628	2279	1404	1761
IBL27_RS01670	NZ_CP061071.1	334835	335620	+	786	codY	NA	protein_coding	654	538	446	202	370	169	1320	1358	1724	450	515	424	1974	1027	1176
IBL27_RS01675	NZ_CP061071.1	335622	336173	+	552	NA	NA	protein_coding	827	743	803	195	177	197	1960	2160	2271	395	294	320	1551	1601	1679
IBL27_RS01680	NZ_CP061071.1	336431	338182	+	1752	aspS	NA	protein_coding	2665	2193	2669	403	176	297	5990	6563	7400	566	467	445	4486	4183	3737
IBL27_RS01685	NZ_CP061071.1	338309	338611	+	303	gatC	NA	protein_coding	540	445	488	0	0	13	1202	1383	1854	98	124	46	1377	812	1211
IBL27_RS01690	NZ_CP061071.1	338611	340077	+	1467	gatA	NA	protein_coding	6897	4851	6569	2059	1444	1368	16788	17046	19477	2649	2313	2024	12288	9548	10226
IBL27_RS01695	NZ_CP061071.1	340077	341516	+	1440	gatB	NA	protein_coding	9895	8257	11154	2404	1461	1467	28374	32128	34570	3285	2954	2403	21316	15516	16321
IBL27_RS01700	NZ_CP061071.1	341781	341942	+	162	NA	NA	protein_coding	753	641	860	18	0	0	2523	3327	3399	134	161	119	2845	2111	2166
IBL27_RS01705	NZ_CP061071.1	342067	342447	+	381	NA	NA	protein_coding	135	82	85	0	0	0	215	280	306	14	5	8	566	448	482
IBL27_RS01710	NZ_CP061071.1	342502	342612	+	111	NA	NA	protein_coding	4	13	25	0	0	0	31	41	31	0	0	0	32	8	28
IBL27_RS01715	NZ_CP061071.1	342655	343014	+	360	NA	NA	pseudogene	105	82	113	0	0	0	244	307	295	16	14	14	282	148	172
IBL27_RS01720	NZ_CP061071.1	343119	343817	+	699	NA	NA	protein_coding	276	134	276	0	0	0	578	719	837	34	43	37	669	286	580
IBL27_RS01725	NZ_CP061071.1	343835	345214	+	1380	NA	NA	protein_coding	1472	743	1041	0	2	10	2154	2594	2607	281	240	79	2184	1213	1923
IBL27_RS01730	NZ_CP061071.1	345793	347049	-	1257	NA	NA	protein_coding	4887	4663	5141	13248	8190	9186	8102	6804	7252	7306	7107	6965	8632	7174	7058
IBL27_RS01735	NZ_CP061071.1	347324	347482	+	159	NA	NA	protein_coding	209	216	307	0	0	0	740	763	703	58	65	83	0	0	0
IBL27_RS01740	NZ_CP061071.1	347509	347661	+	153	NA	NA	protein_coding	84	44	112	0	0	0	290	283	414	13	10	35	0	0	0
IBL27_RS01745	NZ_CP061071.1	347701	347856	+	156	NA	NA	protein_coding	77	170	136	0	0	0	226	288	263	27	22	25	0	0	0
IBL27_RS01750	NZ_CP061071.1	348050	348211	+	162	NA	NA	protein_coding	17	0	0	0	0	0	16	19	7	0	10	0	0	0	0
IBL27_RS01755	NZ_CP061071.1	348229	351013	+	2785	NA	NA	pseudogene	194	103	189	0	4	2	288	406	347	27	46	22	0	0	0
IBL27_RS01760	NZ_CP061071.1	351036	353108	+	2073	NA	NA	protein_coding	148	89	168	0	0	4	227	203	284	4	34	30	0	0	0
IBL27_RS01765	NZ_CP061071.1	353223	354131	+	909	NA	NA	protein_coding	91	53	76	0	4	0	244	166	227	26	4	14	181	119	76
IBL27_RS01770	NZ_CP061071.1	354133	354885	+	753	NA	NA	protein_coding	58	65	44	0	0	0	154	247	218	15	9	10	99	55	79
IBL27_RS01775	NZ_CP061071.1	354885	355616	+	732	NA	NA	protein_coding	188	85	246	0	0	0	294	432	335	18	14	16	220	185	182
IBL27_RS01780	NZ_CP061071.1	355994	356089	+	96	NA	NA	protein_coding	0	12	17	6	0	0	23	2	60	0	0	2	6	12	29
IBL27_RS01785	NZ_CP061071.1	356184	357092	+	909	NA	NA	protein_coding	156	115	62	0	0	0	205	279	326	32	34	39	190	140	150
IBL27_RS01790	NZ_CP061071.1	357123	358292	-	1170	NA	NA	protein_coding	1264	613	906	0	0	0	2892	2450	3728	286	289	292	721	597	744
IBL27_RS01795	NZ_CP061071.1	358270	358920	-	651	NA	NA	protein_coding	387	246	407	2	0	2	735	812	1233	115	182	67	303	126	249
IBL27_RS01800	NZ_CP061071.1	359276	359893	+	618	NA	NA	protein_coding	812	496	416	0	0	0	1276	1132	1793	158	268	169	2859	1093	2100
IBL27_RS01805	NZ_CP061071.1	359998	360525	+	528	NA	NA	protein_coding	138	114	188	4	2	4	214	318	462	53	18	28	482	308	494
IBL27_RS01810	NZ_CP061071.1	360526	361632	+	1107	yqeH	NA	protein_coding	507	319	481	241	184	224	1115	1155	1548	252	174	232	2201	1532	1625
IBL27_RS01815	NZ_CP061071.1	361689	361997	+	309	yhbY	NA	protein_coding	194	228	202	120	100	80	407	426	570	109	150	109	580	509	543
IBL27_RS01820	NZ_CP061071.1	362024	362656	+	633	NA	NA	protein_coding	601	443	570	134	191	129	1239	1128	1505	232	278	185	1890	1253	1339
IBL27_RS01825	NZ_CP061071.1	362653	363246	+	594	yqeK	NA	protein_coding	669	521	672	163	134	78	1115	1259	1806	249	221	245	1967	1114	1493
IBL27_RS01830	NZ_CP061071.1	363247	363600	+	354	rsfS	NA	protein_coding	316	279	459	3	0	0	825	936	1161	59	65	98	1210	683	958
IBL27_RS01835	NZ_CP061071.1	363811	364617	+	807	NA	NA	protein_coding	588	625	396	793	346	766	672	779	786	540	533	590	963	980	811
IBL27_RS01840	NZ_CP061071.1	364678	364908	+	231	NA	NA	protein_coding	88	45	16	0	0	0	65	118	106	0	3	1	200	116	79
IBL27_RS01845	NZ_CP061071.1	364905	365259	+	355	NA	NA	pseudogene	162	136	31	0	0	0	161	183	230	0	13	3	270	215	228
IBL27_RS01850	NZ_CP061071.1	365302	366402	+	1101	NA	NA	protein_coding	644	620	539	603	412	405	1302	1345	1297	720	459	542	1132	1067	1058
IBL27_RS01855	NZ_CP061071.1	366506	367222	+	717	NA	NA	protein_coding	395	247	431	45	17	15	836	914	1207	67	86	80	1094	570	572
IBL27_RS01860	NZ_CP061071.1	367368	368084	+	717	NA	NA	protein_coding	6144	5733	5830	14603	9198	8600	8459	8863	8625	7661	6958	7386	7660	7699	8069
IBL27_RS01865	NZ_CP061071.1	368277	368624	+	348	traF	NA	protein_coding	37	9	103	0	2	0	68	53	84	25	46	18	134	87	100
IBL27_RS01870	NZ_CP061071.1	368799	369182	+	384	yajC	NA	protein_coding	119	45	139	0	0	0	105	120	158	116	31	56	223	255	182
IBL27_RS01875	NZ_CP061071.1	369294	370043	+	750	NA	NA	protein_coding	234	148	156	182	134	55	388	460	587	104	87	110	354	221	308
IBL27_RS01880	NZ_CP061071.1	370058	370852	+	795	NA	NA	protein_coding	394	370	411	92	94	104	756	726	1127	280	245	146	1108	600	939
IBL27_RS01885	NZ_CP061071.1	370868	372127	+	1260	NA	NA	protein_coding	1414	1106	1092	1300	501	700	2216	1994	2230	746	854	688	2285	1630	1885
IBL27_RS01890	NZ_CP061071.1	372154	374004	+	1851	NA	NA	protein_coding	2118	2053	2060	1326	573	1115	4378	4202	4788	1206	1278	930	4306	3136	4029
IBL27_RS01895	NZ_CP061071.1	374339	375895	+	1557	NA	NA	rRNA	5585353	5587711	6115829	4113683	4073723	4397084	8131919	7038081	8865269	6325429	5065147	4521801	5925049	6863652	5935485
IBL27_RS01900	NZ_CP061071.1	375955	376027	+	73	NA	NA	tRNA	1694	1758	1969	2000	1568	1601	1266	1049	1775	2049	1990	1685	1859	2344	1992
IBL27_RS01905	NZ_CP061071.1	376284	379184	+	2901	NA	NA	rRNA	10720887	10697127	11151093	12217527	9272700	10044531	12542781	11549927	13606932	12821566	12261025	11548856	11902899	12555783	10298688
IBL27_RS01910	NZ_CP061071.1	379367	379482	+	116	rrf	NA	rRNA	1564	1509	1577	1667	1192	1306	1527	1327	2141	1509	1362	1253	2153	2605	2011
IBL27_RS01915	NZ_CP061071.1	379487	379559	+	73	NA	NA	tRNA	2310	2337	2580	2525	1800	1943	2482	2241	3553	2698	2654	2067	2751	3722	2733
IBL27_RS01920	NZ_CP061071.1	379589	379661	+	73	NA	NA	tRNA	21	11	5	14	10	11	16	9	13	3	12	13	27	22	20
IBL27_RS01925	NZ_CP061071.1	379689	379761	+	73	NA	NA	tRNA	577	623	663	582	394	484	616	399	788	592	678	546	746	936	631
IBL27_RS01930	NZ_CP061071.1	379771	379852	+	82	NA	NA	tRNA	12	6	2	13	8	13	7	3	6	8	1	10	7	5	14
IBL27_RS01935	NZ_CP061071.1	379867	379939	+	73	NA	NA	tRNA	95	108	127	95	78	82	113	134	136	144	118	94	129	150	137
IBL27_RS01940	NZ_CP061071.1	379946	380010	+	65	NA	NA	tRNA	445	505	569	533	442	410	403	368	562	391	395	335	621	621	514
IBL27_RS01945	NZ_CP061071.1	380249	380569	-	321	NA	NA	protein_coding	108	112	155	0	0	0	412	578	626	61	78	53	627	268	450
IBL27_RS01950	NZ_CP061071.1	380627	381160	-	534	NA	NA	protein_coding	7315	6795	6774	13187	11557	12233	10687	11179	11999	9217	10477	9968	12871	8401	10480
IBL27_RS01955	NZ_CP061071.1	381246	382022	-	777	recX	NA	protein_coding	450	306	422	12	39	15	1194	1223	1356	178	238	132	1376	862	877
IBL27_RS01960	NZ_CP061071.1	382058	383437	+	1380	rlmD	NA	protein_coding	327	265	307	74	78	88	598	611	812	198	201	180	842	453	793
IBL27_RS01965	NZ_CP061071.1	383447	383908	+	462	nrdI	NA	protein_coding	104	236	149	6	4	14	484	629	710	112	114	89	865	312	800
IBL27_RS01970	NZ_CP061071.1	384000	384070	-	71	NA	NA	tRNA	83	143	144	5	10	11	274	285	344	42	49	63	198	100	166
IBL27_RS01975	NZ_CP061071.1	384225	384479	+	255	NA	NA	protein_coding	1705	1526	1626	0	16	2	5346	5464	5880	569	595	395	3442	2633	3688
IBL27_RS01980	NZ_CP061071.1	384722	384964	+	243	NA	NA	protein_coding	56	32	22	0	0	0	198	191	188	10	24	21	0	0	0
IBL27_RS01985	NZ_CP061071.1	384968	385549	+	582	NA	NA	protein_coding	356	262	197	0	0	0	826	807	918	51	119	37	0	0	0
IBL27_RS01990	NZ_CP061071.1	385819	387804	+	1986	NA	NA	protein_coding	2955	1904	2263	56	42	31	6580	7387	9277	656	777	511	18	8	0
IBL27_RS01995	NZ_CP061071.1	387797	388807	+	1011	NA	NA	protein_coding	1999	1359	1577	1	4	23	5648	6175	6616	606	343	346	36	22	15
IBL27_RS02000	NZ_CP061071.1	388800	389873	+	1074	NA	NA	protein_coding	2441	1928	2140	6	82	17	6589	6950	8074	608	626	410	0	48	3
IBL27_RS02005	NZ_CP061071.1	389857	390384	+	528	NA	NA	protein_coding	1069	578	532	35	34	0	1744	1757	2280	196	305	143	45	0	2
IBL27_RS02010	NZ_CP061071.1	390402	391376	+	975	NA	NA	protein_coding	2640	1426	1742	0	0	0	5089	5958	7964	626	851	505	0	0	0
IBL27_RS02015	NZ_CP061071.1	391591	394596	+	3006	NA	NA	protein_coding	15107	9034	10253	114	78	42	29932	33435	43444	2925	3053	2190	93	128	66
IBL27_RS02020	NZ_CP061071.1	394614	397265	+	2652	NA	NA	protein_coding	26449	23334	28684	29272	15967	17569	65657	75818	78092	23037	21006	18612	117658	109944	97299
IBL27_RS02025	NZ_CP061071.1	397409	398984	+	1576	NA	NA	pseudogene	1239	465	580	0	4	2	1028	1163	2318	121	273	108	0	0	0
IBL27_RS02030	NZ_CP061071.1	399035	399790	+	756	NA	NA	protein_coding	1376	754	624	0	0	6	1573	1792	3222	143	277	104	0	0	0
IBL27_RS02035	NZ_CP061071.1	400774	400926	+	153	NA	NA	protein_coding	851	526	488	0	0	4	1330	1624	1761	60	144	117	0	0	0
IBL27_RS02040	NZ_CP061071.1	401364	402920	+	1557	NA	NA	rRNA	5559937	5566229	6101980	4094243	4060345	4374511	8100161	7026690	8839145	6303695	5050241	4501527	5903821	6845368	5915694
IBL27_RS02045	NZ_CP061071.1	402980	403052	+	73	NA	NA	tRNA	1663	1826	1918	1916	1516	1590	1245	1069	1714	2120	1981	1695	1879	2325	1836
IBL27_RS02050	NZ_CP061071.1	403309	406209	+	2901	NA	NA	rRNA	10686903	10662096	11106062	12175711	9240182	10007720	12507619	11519038	13572832	12790353	12219187	11521397	11868196	12518474	10259855
IBL27_RS02055	NZ_CP061071.1	406392	406507	+	116	rrf	NA	rRNA	1700	1653	1827	2008	1434	1501	1549	1406	2221	1579	1443	1321	2345	2785	2153
IBL27_RS02060	NZ_CP061071.1	406512	406584	+	73	NA	NA	tRNA	3102	3215	3575	3395	2378	2533	2816	2658	4127	3232	2980	2559	3580	4845	3609
IBL27_RS02065	NZ_CP061071.1	406614	406686	+	73	NA	NA	tRNA	19	17	1	12	14	12	17	27	11	14	9	16	16	22	30
IBL27_RS02070	NZ_CP061071.1	406714	406786	+	73	NA	NA	tRNA	828	1016	900	811	587	672	810	639	999	838	928	808	994	1172	993
IBL27_RS02075	NZ_CP061071.1	406796	406877	+	82	NA	NA	tRNA	9	17	6	8	10	16	19	5	8	15	4	9	12	11	23
IBL27_RS02080	NZ_CP061071.1	406892	406964	+	73	NA	NA	tRNA	281	239	256	259	154	206	245	254	380	282	248	174	294	369	343
IBL27_RS02085	NZ_CP061071.1	406967	407038	+	72	NA	NA	tRNA	1691	1933	2086	2043	1463	1436	1492	1307	2051	1739	1619	1539	2232	2488	2120
IBL27_RS02090	NZ_CP061071.1	407046	407131	+	86	NA	NA	tRNA	818	740	711	710	511	591	626	469	806	686	598	643	757	846	767
IBL27_RS02095	NZ_CP061071.1	407145	407218	+	74	NA	NA	tRNA	16	8	8	4	46	14	23	25	17	21	6	16	18	21	9
IBL27_RS02100	NZ_CP061071.1	407271	407344	+	74	NA	NA	tRNA	511	569	430	538	411	442	496	420	733	565	523	548	585	769	525
IBL27_RS02105	NZ_CP061071.1	407597	408461	+	865	NA	NA	pseudogene	200	282	421	126	161	193	486	538	513	318	103	141	2345	1165	1709
IBL27_RS02110	NZ_CP061071.1	408667	410025	-	1359	NA	NA	protein_coding	659	386	681	211	173	60	1557	1576	1634	329	353	376	1255	1022	1145
IBL27_RS02115	NZ_CP061071.1	410124	410768	+	645	NA	NA	protein_coding	269	110	315	40	96	181	194	158	280	33	179	80	808	345	570
IBL27_RS02120	NZ_CP061071.1	410930	411721	+	792	NA	NA	protein_coding	751	664	725	16	4	20	1174	1151	1629	182	284	186	4908	3462	4680
IBL27_RS02125	NZ_CP061071.1	412050	412484	+	435	NA	NA	protein_coding	427	346	395	0	0	0	600	471	837	43	68	58	287	147	159
IBL27_RS02130	NZ_CP061071.1	412484	413461	+	978	NA	NA	protein_coding	2545	1411	2100	1830	1488	1468	2845	2765	3551	1745	1671	1417	2259	1554	2398
IBL27_RS02135	NZ_CP061071.1	413521	413745	+	225	NA	NA	protein_coding	3564	2825	2812	4555	4711	4717	4032	3324	4565	5178	5450	4654	3281	2655	3406
IBL27_RS02140	NZ_CP061071.1	413848	414813	+	966	fabK	NA	protein_coding	4696	4017	4016	3305	2223	2393	5167	5650	6969	3800	2954	2705	6725	5728	5986
IBL27_RS02145	NZ_CP061071.1	414816	415736	+	921	fabD	NA	protein_coding	4291	3193	4112	3295	2035	2556	5671	5810	6563	3280	3097	2822	7949	5899	6883
IBL27_RS02150	NZ_CP061071.1	415751	416485	+	735	fabG	NA	protein_coding	4324	3393	3225	1927	1101	1487	5514	5678	6192	1774	1720	1644	7441	5227	6415
IBL27_RS02155	NZ_CP061071.1	416534	417766	+	1233	fabF	NA	protein_coding	10809	9743	10463	13719	9137	9066	14759	14656	16820	10973	9496	9775	17551	14241	15035
IBL27_RS02160	NZ_CP061071.1	417769	418257	+	489	NA	NA	protein_coding	3081	2382	3000	3183	1835	1939	4233	5024	5043	2217	1905	2155	4892	4352	4352
IBL27_RS02165	NZ_CP061071.1	418254	418676	+	423	fabZ	NA	protein_coding	5176	3924	4873	5514	3888	3628	6003	6634	7962	4473	4299	4105	8114	5310	6434
IBL27_RS02170	NZ_CP061071.1	418844	420214	+	1371	accC	NA	protein_coding	11961	8644	11002	2512	1293	1210	15878	18849	21558	3276	3561	2805	19062	12413	15552
IBL27_RS02175	NZ_CP061071.1	420223	421089	+	867	NA	NA	protein_coding	8528	6380	7804	5817	3115	3480	11837	13058	15234	3972	3737	3463	12053	9239	10392
IBL27_RS02180	NZ_CP061071.1	421086	421856	+	771	NA	NA	protein_coding	7080	4805	6086	438	296	343	10654	11265	13181	1433	1550	1327	10338	7319	8854
IBL27_RS02185	NZ_CP061071.1	421972	425064	+	3093	NA	NA	protein_coding	887	455	831	25	46	24	1502	1272	1856	154	213	222	4289	2135	3410
IBL27_RS02190	NZ_CP061071.1	425126	425716	+	591	NA	NA	protein_coding	649	495	682	0	4	3	1850	2039	1997	188	228	271	2642	1766	2395
IBL27_RS02195	NZ_CP061071.1	425733	427064	+	1332	NA	NA	protein_coding	4832	3383	4200	4721	2923	3447	8996	8855	9827	2945	2942	3019	15000	9760	10856
IBL27_RS02200	NZ_CP061071.1	427117	427608	+	492	NA	NA	protein_coding	953	469	955	1	0	7	1809	2109	2461	281	263	230	2584	1185	1848
IBL27_RS02205	NZ_CP061071.1	427704	429626	+	1923	mltG	NA	protein_coding	20135	13096	16298	6	6	21	47208	53283	61189	5090	4597	3423	49023	25674	36927
IBL27_RS02210	NZ_CP061071.1	429762	430244	+	483	greA	NA	protein_coding	5319	3860	4642	710	386	441	13898	16086	17009	1444	1578	1440	12598	7430	9723
IBL27_RS02215	NZ_CP061071.1	430657	431589	-	933	yidC2	NA	protein_coding	433	169	437	6	2	0	968	1107	1123	264	88	149	1409	967	1222
IBL27_RS02220	NZ_CP061071.1	431681	431959	-	279	NA	NA	protein_coding	37	56	31	2	4	8	26	62	60	34	11	32	145	33	72
IBL27_RS02225	NZ_CP061071.1	431992	432732	+	741	NA	NA	protein_coding	108	79	85	41	4	26	104	134	224	60	78	47	614	316	394
IBL27_RS02230	NZ_CP061071.1	432767	433270	+	504	NA	NA	protein_coding	3342	2230	3081	29	0	16	5472	5764	6601	456	531	421	6427	4304	5926
IBL27_RS02235	NZ_CP061071.1	433290	433979	+	690	NA	NA	protein_coding	5591	3319	4039	4	3	26	7002	6740	10075	943	1204	799	8990	4439	8030
IBL27_RS02240	NZ_CP061071.1	434168	435418	+	1251	NA	NA	protein_coding	1701	1039	1006	52	0	0	2321	2965	3079	231	340	183	1674	1053	1391
IBL27_RS02245	NZ_CP061071.1	435790	436038	+	249	NA	NA	protein_coding	378	151	218	0	0	16	635	629	768	105	147	107	738	419	745
IBL27_RS02250	NZ_CP061071.1	436091	436885	+	795	racE	NA	protein_coding	1168	803	944	497	422	187	1868	2082	2406	743	594	605	2598	1195	1960
IBL27_RS02255	NZ_CP061071.1	436882	437859	+	978	NA	NA	protein_coding	1645	712	1465	227	76	104	2650	3051	3247	598	573	467	3070	2008	2276
IBL27_RS02260	NZ_CP061071.1	437841	438359	+	519	NA	NA	protein_coding	872	846	1037	44	31	29	1842	2147	2552	374	275	217	1890	1090	1416
IBL27_RS02265	NZ_CP061071.1	438356	438817	+	462	NA	NA	protein_coding	1025	645	564	0	0	0	1668	1578	2137	310	271	139	1520	736	1060
IBL27_RS02270	NZ_CP061071.1	438814	439551	+	738	xerD	NA	protein_coding	1580	928	1003	16	0	8	2958	3036	3863	439	536	305	2510	1016	1844
IBL27_RS02275	NZ_CP061071.1	439551	440258	+	708	NA	NA	protein_coding	2831	2469	2494	1936	718	866	5545	5939	6706	1417	1715	1414	4763	2777	3673
IBL27_RS02280	NZ_CP061071.1	440255	440851	+	597	NA	NA	protein_coding	2371	1595	1767	20	3	0	4230	5219	6455	548	697	431	4226	2037	2958
IBL27_RS02285	NZ_CP061071.1	440841	441563	+	723	NA	NA	protein_coding	7305	5934	6753	5581	3567	3576	13391	15542	17448	5105	4708	5004	9922	7946	7651
IBL27_RS02290	NZ_CP061071.1	441563	441817	+	255	yidD	NA	protein_coding	1163	940	1294	58	33	80	2934	3689	4014	393	415	393	2269	1177	1438
IBL27_RS02295	NZ_CP061071.1	441884	443323	-	1440	NA	NA	protein_coding	494	331	425	0	7	25	780	979	1006	48	106	94	1239	648	980
IBL27_RS02300	NZ_CP061071.1	443330	444685	-	1356	trkA	NA	protein_coding	244	252	298	154	101	90	414	529	612	175	131	183	753	552	713
IBL27_RS02305	NZ_CP061071.1	445151	445699	+	549	NA	NA	protein_coding	70	82	79	0	0	5	306	364	384	40	48	10	284	304	349
IBL27_RS02310	NZ_CP061071.1	445876	446703	-	828	NA	NA	protein_coding	838	444	696	0	4	0	1255	1432	2008	222	152	90	979	538	925
IBL27_RS02315	NZ_CP061071.1	446700	447296	-	597	NA	NA	protein_coding	174	195	129	0	0	4	509	535	706	40	68	59	288	198	341
IBL27_RS02320	NZ_CP061071.1	447283	447609	-	327	NA	NA	protein_coding	94	9	79	0	0	0	79	114	110	24	25	23	81	27	36
IBL27_RS02325	NZ_CP061071.1	448068	448694	+	627	NA	NA	protein_coding	1203	817	820	60	70	57	1660	1545	2283	255	206	117	1769	966	1749
IBL27_RS02330	NZ_CP061071.1	448684	449334	+	651	NA	NA	protein_coding	987	652	705	18	2	2	1044	1303	1801	81	140	159	1256	730	773
IBL27_RS02335	NZ_CP061071.1	449500	449862	+	363	NA	NA	protein_coding	629	292	258	0	0	0	547	527	844	80	71	72	1022	401	558
IBL27_RS02340	NZ_CP061071.1	449859	450554	+	696	NA	NA	protein_coding	1278	1128	1148	2	0	0	1991	2267	2385	116	146	131	2297	1011	1885
IBL27_RS02345	NZ_CP061071.1	450659	451591	+	933	NA	NA	protein_coding	2636	2226	3327	438	202	360	4133	4955	5295	828	486	524	3742	3128	3156
IBL27_RS02350	NZ_CP061071.1	451588	452133	+	546	NA	NA	protein_coding	1297	1094	1279	48	8	2	2421	2429	2771	197	258	178	1463	773	1266
IBL27_RS02355	NZ_CP061071.1	452267	453049	-	783	NA	NA	protein_coding	722	496	697	0	0	0	2533	2670	2631	465	343	244	2898	2347	2215
IBL27_RS02360	NZ_CP061071.1	453126	454220	+	1095	NA	NA	protein_coding	92	116	204	2	4	26	220	308	315	50	47	58	457	147	272
IBL27_RS02365	NZ_CP061071.1	454256	455593	+	1338	NA	NA	protein_coding	1452	1188	1212	649	408	400	2279	2820	3037	455	674	699	2372	1655	2224
IBL27_RS02370	NZ_CP061071.1	455668	456459	+	792	pflA	NA	protein_coding	3316	2740	2903	2053	1713	1448	5800	6060	7636	2986	2859	2441	6091	3839	4592
IBL27_RS02375	NZ_CP061071.1	457133	457264	+	132	NA	NA	protein_coding	620	487	351	1659	1542	1452	473	435	548	1576	1459	1603	590	402	516
IBL27_RS02380	NZ_CP061071.1	457274	458824	+	1551	dltA	NA	protein_coding	7943	5968	7045	1433	926	818	16127	19594	20758	2214	2199	1829	19607	12401	14854
IBL27_RS02385	NZ_CP061071.1	458821	460083	+	1263	dltB	NA	protein_coding	7571	5260	5552	2976	2388	2098	10634	12108	15120	3039	3372	2494	14808	7104	10557
IBL27_RS02390	NZ_CP061071.1	460098	460337	+	240	dltC	NA	protein_coding	1255	733	749	1060	596	613	1283	1613	1965	888	813	737	1641	870	1329
IBL27_RS02395	NZ_CP061071.1	460330	461595	+	1266	dltD	NA	protein_coding	6370	4406	5014	0	2	7	13280	14534	16614	1298	1200	962	13445	6944	10093
IBL27_RS02400	NZ_CP061071.1	461657	462589	+	933	NA	NA	protein_coding	9216	7417	8867	2357	1286	1411	19978	22083	24527	2397	2336	1830	23339	18629	18539
IBL27_RS02405	NZ_CP061071.1	462797	463447	+	651	NA	NA	protein_coding	668	402	478	0	0	0	728	861	1133	131	177	136	1697	907	787
IBL27_RS02410	NZ_CP061071.1	463510	464433	+	924	NA	NA	protein_coding	1117	994	1126	2	0	2	1515	1684	2001	290	241	154	2612	1400	1507
IBL27_RS02415	NZ_CP061071.1	464497	465072	+	576	NA	NA	protein_coding	63	9	12	0	0	0	68	28	35	13	0	0	62	44	45
IBL27_RS02420	NZ_CP061071.1	465133	465507	+	375	NA	NA	protein_coding	1566	1034	1392	0	0	0	2226	2803	2855	130	86	132	3839	3046	3292
IBL27_RS02425	NZ_CP061071.1	465511	466128	+	618	NA	NA	protein_coding	4618	3499	3591	0	0	0	6457	8088	8889	557	397	448	9662	5995	7671
IBL27_RS02430	NZ_CP061071.1	466154	466663	+	510	NA	NA	protein_coding	3398	2398	2513	0	0	0	4565	5166	6225	377	444	268	6757	4055	5453
IBL27_RS02435	NZ_CP061071.1	466839	467858	-	1020	NA	NA	protein_coding	7387	5109	7016	2	0	6	10350	12367	14315	857	1192	806	13848	7376	11647
IBL27_RS02440	NZ_CP061071.1	468092	469543	-	1452	NA	NA	protein_coding	6765	4460	5713	1017	642	646	9406	11220	12327	1242	1637	1234	11642	7050	9738
IBL27_RS02445	NZ_CP061071.1	469632	471266	+	1635	NA	NA	protein_coding	4185	3894	4421	122	12	55	6692	7513	9484	531	611	398	8599	5219	6732
IBL27_RS02450	NZ_CP061071.1	471493	472587	+	1095	NA	NA	protein_coding	1241	1146	1434	9	36	36	2560	2981	3068	104	169	189	907	527	537
IBL27_RS02455	NZ_CP061071.1	472602	473765	+	1164	NA	NA	protein_coding	1281	740	1356	11	37	36	2429	2535	2774	224	242	177	434	367	477
IBL27_RS02460	NZ_CP061071.1	474078	474707	+	630	upp	NA	protein_coding	1978	1684	2046	3581	2127	2902	4034	3852	4357	2503	2450	2750	3906	3142	3453
IBL27_RS02465	NZ_CP061071.1	475040	475630	+	591	NA	NA	protein_coding	5298	4157	4714	10683	5667	6889	7986	7253	8383	5578	4979	5351	8526	7324	7418
IBL27_RS02470	NZ_CP061071.1	475753	476193	+	441	NA	NA	protein_coding	263	222	241	0	0	0	651	669	899	139	114	138	1063	600	986
IBL27_RS02475	NZ_CP061071.1	476200	476448	+	249	NA	NA	protein_coding	226	277	185	12	0	0	668	621	897	85	107	101	921	565	847
IBL27_RS02480	NZ_CP061071.1	476551	477723	+	1173	NA	NA	protein_coding	4123	2841	3714	87	56	50	9228	10193	11585	1487	1489	1090	8674	6292	6806
IBL27_RS02485	NZ_CP061071.1	477807	478676	+	870	NA	NA	protein_coding	1295	1209	1684	420	320	308	2996	2677	3282	397	434	487	2821	1439	2084
IBL27_RS02490	NZ_CP061071.1	478680	479636	+	957	NA	NA	protein_coding	2108	1556	2010	93	46	88	3149	3230	4022	403	470	380	2859	1903	2614
IBL27_RS02495	NZ_CP061071.1	479636	480400	+	765	NA	NA	protein_coding	1624	1285	1743	248	150	229	2979	3494	3648	392	404	255	2957	1356	2013
IBL27_RS02500	NZ_CP061071.1	480400	481110	+	711	NA	NA	protein_coding	1615	1550	2227	164	62	112	3486	3976	4735	320	297	273	2871	1892	2324
IBL27_RS02505	NZ_CP061071.1	481226	481885	+	660	NA	NA	protein_coding	1091	623	1047	1454	731	1372	1913	2027	2128	969	817	1174	3720	2407	2507
IBL27_RS02510	NZ_CP061071.1	481962	482600	+	639	NA	NA	protein_coding	32	59	53	0	9	13	124	165	127	52	61	40	318	166	168
IBL27_RS02515	NZ_CP061071.1	482613	483488	+	876	NA	NA	protein_coding	372	330	270	214	202	102	621	923	834	223	157	197	845	519	597
IBL27_RS02520	NZ_CP061071.1	483485	484291	+	807	NA	NA	protein_coding	560	336	366	0	0	0	911	955	1249	105	126	158	967	720	661
IBL27_RS02525	NZ_CP061071.1	484284	484616	+	333	yabA	NA	protein_coding	158	160	101	0	0	0	346	304	423	76	58	39	343	180	287
IBL27_RS02530	NZ_CP061071.1	484622	485488	+	867	rsmI	NA	protein_coding	569	322	310	152	149	183	1208	1357	1293	523	561	447	1051	997	612
IBL27_RS02535	NZ_CP061071.1	485795	487030	+	1236	NA	NA	protein_coding	146	32	69	1	1	0	152	161	234	8	15	14	372	167	139
IBL27_RS02540	NZ_CP061071.1	487046	487387	+	342	NA	NA	protein_coding	40	7	16	2	57	42	38	67	60	10	24	26	64	46	24
IBL27_RS02545	NZ_CP061071.1	487607	488698	+	1092	serC	NA	protein_coding	641	818	967	179	44	143	1208	1374	1427	184	209	212	1719	1297	1730
IBL27_RS02550	NZ_CP061071.1	488816	488956	+	141	NA	NA	protein_coding	218	353	318	0	0	0	495	492	576	8	43	28	618	673	664
IBL27_RS02555	NZ_CP061071.1	489107	489661	+	555	NA	NA	protein_coding	707	830	811	0	0	5	1701	1505	1837	141	166	76	1842	1414	1643
IBL27_RS02560	NZ_CP061071.1	489747	490928	+	1182	NA	NA	protein_coding	2277	1869	2329	93	22	80	3672	4026	4656	382	368	428	4210	2457	3504
IBL27_RS02565	NZ_CP061071.1	491017	491511	+	495	NA	NA	protein_coding	973	648	1128	0	0	0	1511	1679	1903	156	120	126	1813	996	1346
IBL27_RS02570	NZ_CP061071.1	491548	491901	+	354	NA	NA	protein_coding	516	378	551	0	0	0	1344	1367	1602	139	164	137	949	746	816
IBL27_RS02575	NZ_CP061071.1	491966	492589	+	624	nth	NA	protein_coding	682	464	640	0	0	4	1284	1268	1703	354	340	300	80	17	133
IBL27_RS02580	NZ_CP061071.1	492654	493481	-	828	xth	NA	protein_coding	314	434	394	674	277	338	870	925	930	537	446	377	759	578	644
IBL27_RS02585	NZ_CP061071.1	493714	493959	+	246	NA	NA	protein_coding	75	30	92	0	0	0	205	126	266	22	27	19	130	60	40
IBL27_RS02590	NZ_CP061071.1	494078	494356	+	279	NA	NA	protein_coding	199	198	240	24	41	34	349	384	443	85	106	114	383	248	307
IBL27_RS02595	NZ_CP061071.1	494346	494984	+	639	NA	NA	protein_coding	1785	1240	1968	75	62	35	3379	3774	4028	256	322	267	2510	1416	2705
IBL27_RS02600	NZ_CP061071.1	495110	495991	-	882	tehB	NA	protein_coding	1062	769	964	4	0	0	2239	2646	3390	394	397	283	2906	1377	2331
IBL27_RS02605	NZ_CP061071.1	496133	496936	+	804	NA	NA	protein_coding	4357	2709	2884	0	20	2	9461	10781	13898	878	840	906	15222	6419	11225
IBL27_RS02610	NZ_CP061071.1	497311	497766	+	456	NA	NA	pseudogene	1452	841	1206	0	0	1	3326	3678	5141	314	246	235	4786	2797	3967
IBL27_RS02615	NZ_CP061071.1	497763	498395	+	633	NA	NA	protein_coding	2433	1941	2363	0	0	6	7012	7970	9024	429	469	512	7843	4896	6520
IBL27_RS02620	NZ_CP061071.1	498468	498668	+	201	NA	NA	protein_coding	953	864	783	12	10	6	3542	3446	3879	462	383	346	3571	2708	3304
IBL27_RS02625	NZ_CP061071.1	498769	498977	-	209	NA	NA	pseudogene	15	31	16	0	0	0	64	84	150	26	0	12	151	117	150
IBL27_RS02630	NZ_CP061071.1	499240	501249	+	2010	metG	NA	protein_coding	5152	3871	5459	3796	2087	2522	6708	7814	7811	2921	2414	2301	5956	5680	4848
IBL27_RS02635	NZ_CP061071.1	501510	502574	+	1065	dcm	NA	pseudogene	1503	863	887	0	0	0	1661	1988	2325	148	169	117	600	500	533
IBL27_RS02640	NZ_CP061071.1	502599	503393	+	795	NA	NA	protein_coding	971	527	737	2	0	0	1386	1320	2195	207	127	107	0	0	0
IBL27_RS02645	NZ_CP061071.1	503411	503824	+	414	NA	NA	protein_coding	625	352	451	0	0	0	885	1125	1454	102	149	67	0	0	0
[truncated: 1,435 more rows]
