# Supplementary material for: Tetramic Acids Mutanocyclin and Reutericyclin A, Produced by Streptococcus mutans Strain B04Sm5 Modulate the Ecology of an in vitro Oral Biofilm
Source: Front Oral Health. 2022 Jan 7;2:796140. doi: 10.3389/froh.2021.796140 (PMC8757879; doi:10.3389/froh.2021.796140)
Supplement: Supplementary file 8 [file Table_8.XLSX]

## Sheet: Sheet1
name	Putative product (NCBI-PGAP)	∆mucD	∆mucF	Geneid
mucA	3-oxoacyl-ACP synthase	2.58565	1.19926	IBL27_RS09110
mucB	thiolase family protein	1.32476	-1.75824	IBL27_RS09105
mucC	2,4-diacetylphloroglucinol biosynthesis protein		-2.31888	IBL27_RS09100
mucD	non-ribosomal peptide synthetase	-14.0693	-1.57713	IBL27_RS09095
mucE	polyketide synthase	-3.54337	-2.15068	IBL27_RS09090
mucF	HXXEE domain-containing protein	-2.78413	-5.86536	IBL27_RS09085
mucG	TetR/AcrR family transcriptional regulator	-3.91668	-3.16112	IBL27_RS09080
mucH	TetR/AcrR family transcriptional regulator	1.06764		IBL27_RS09075
mucI	DHA2 family efflux MFS transporter permease subunit	-3.26796	-3.25048	IBL27_RS09070
mucJ	small multidrug export protein	-2.56185	-3.38423	IBL27_RS09065
